# Supplementary material for: Scoring model based on the signature of non-m6A-related neoantigen-coding lncRNAs assists in immune microenvironment analysis and TCR-neoantigen pair selection in gliomas
Source: J Transl Med. 2022 Oct 29;20:494. doi: 10.1186/s12967-022-03713-z (PMC9617417; doi:10.1186/s12967-022-03713-z)
Supplement: Supplementary file 12 — Additional file 12: Table S1. DEGs identified for non-m6A-related NAS model construction. [file 12967_2022_3713_MOESM12_ESM.xlsx]

## Sheet: TCGA_limma
id	logFC	AveExpr	t	P.Value	adj.P.Val	B
PRLHR	-4.25222	1.08215	-17.4686	6.17e-57	1.62e-54	118.74
AC062021.1	-3.78693	-1.00531	-14.9014	8.64e-44	3.49e-42	88.6882
AL353597.2	-3.16144	-2.43292	-20.0782	4.35e-71	1.79e-67	150.737
AC092162.3	-3.10662	-0.869463	-19.7266	3.81e-69	9.39e-66	146.494
LINC01602	-3.08211	-2.23994	-10.8842	1.38e-25	1.02e-24	47.2871
LHX5-AS1	-3.01589	-2.50867	-12.3378	9.06e-32	1.12e-30	61.3208
LINC00906	-2.99977	-0.563683	-16.9422	3.62e-54	5.55e-52	112.36
HPSE2	-2.97484	2.21534	-13.8435	1.13e-38	2.67e-37	76.9748
AC074286.1	-2.94934	-1.52427	-18.4872	2.21e-62	1.4e-59	131.023
ADAMTS20	-2.92701	-1.12132	-14.1944	2.39e-40	6.71e-39	80.8486
AL353597.1	-2.90827	-2.90651	-18.8008	4.41e-64	3.51e-61	134.741
IGFN1	-2.88323	2.18324	-14.5343	5.43e-42	1.77e-40	84.56
AL118505.1	-2.85511	2.49522	-19.7948	1.6e-69	4.39e-66	147.556
NDST4	-2.84822	-1.68359	-14.6466	1.54e-42	5.32e-41	85.8246
LINC00689	-2.77191	3.35195	-13.1898	1.28e-35	2.26e-34	69.9225
HMX1	-2.76623	1.56534	-15.8743	1.16e-48	7.91e-47	99.8226
LHX5	-2.763	-1.28381	-10.9883	5.18e-26	3.99e-25	48.2364
GOLGA6L2	-2.74727	-2.3287	-14.8557	1.45e-43	5.66e-42	88.1352
KLRC2	-2.73443	1.95113	-13.7422	3.39e-38	7.68e-37	75.8943
ASIC4-AS1	-2.71042	0.494005	-17.362	2.26e-56	5.31e-54	117.437
SMOC1	-2.70567	7.84284	-16.6105	1.93e-52	2.34e-50	108.24
IRX2	-2.67376	0.643406	-11.3407	1.79e-27	1.56e-26	51.4913
AC009227.1	-2.66952	-0.34948	-17.5812	1.56e-57	4.59e-55	120.049
MYOD1	-2.66933	-3.40038	-13.3781	1.72e-36	3.29e-35	72.018
CSMD3	-2.66195	3.553	-15.5737	3.86e-47	2.23e-45	96.2724
AC109439.1	-2.66034	-2.24879	-14.0588	1.07e-39	2.8e-38	79.3461
DGKK	-2.62176	0.024958	-13.4492	8.04e-37	1.59e-35	72.8114
VIPR2	-2.58326	3.79527	-15.3622	4.45e-46	2.25e-44	93.8261
SMCP	-2.57992	-3.50683	-12.2752	1.71e-31	2.06e-30	60.6783
SLC25A21-AS1	-2.56167	0.672549	-17.1449	3.14e-55	6.06e-53	114.83
AC098587.1	-2.55176	-2.2484	-16.2072	2.32e-50	1.98e-48	103.599
SFRP2	-2.55145	4.26068	-11.7934	2.15e-29	2.2e-28	55.6199
LINC00836	-2.53749	1.984	-15.9613	4.2e-49	3.05e-47	100.828
USH1C	-2.53398	3.59144	-14.3852	2.87e-41	8.86e-40	82.8287
LINC02283	-2.52325	1.59717	-14.8077	2.5e-43	9.46e-42	87.6355
AL136114.1	-2.51749	-1.95351	-12.5764	7.85e-33	1.06e-31	63.7372
SPHKAP	-2.51231	2.91007	-13.0819	4.02e-35	6.8e-34	68.8177
SSTR5	-2.50837	-2.88061	-17.328	3.42e-56	7.59e-54	116.811
ANKRD62P1-PARP4P3	-2.50812	-3.92616	-11.5828	1.71e-28	1.61e-27	53.8758
RBP3	-2.50468	-0.842484	-15.8854	1.02e-48	7.03e-47	99.9225
PCDH15	-2.4972	4.4044	-14.5468	4.71e-42	1.55e-40	84.5674
AC002428.2	-2.47959	-3.28016	-16.1681	3.68e-50	3.06e-48	103.063
AC093802.1	-2.47758	-2.71393	-15.9972	2.76e-49	2.02e-47	101.124
RTP5	-2.47258	3.24235	-15.0646	1.35e-44	5.84e-43	90.4654
C5orf38	-2.46271	0.569811	-11.1237	1.44e-26	1.16e-25	49.439
GDNF-AS1	-2.45037	1.10719	-17.6213	9.57e-58	2.92e-55	120.588
AL049749.1	-2.44593	-1.44215	-12.5006	1.71e-32	2.25e-31	62.9671
AL033519.1	-2.43372	-3.96844	-17.2457	9.27e-56	1.94e-53	115.703
LRIT2	-2.4307	-0.863451	-17.1459	3.1e-55	6.03e-53	114.781
SLC22A6	-2.42014	0.431443	-13.9181	4.99e-39	1.22e-37	77.8399
KLRC4	-2.40968	-0.92329	-14.5416	5e-42	1.64e-40	84.6763
CACNG2	-2.38908	0.94386	-11.426	7.86e-28	7.04e-27	52.2939
AC069228.1	-2.37428	-1.03783	-16.1235	6.24e-50	5.03e-48	102.684
AL022313.4	-2.36687	1.81922	-11.4725	5.01e-28	4.55e-27	52.6929
ANKRD62P1	-2.33379	-4.21658	-11.8952	7.83e-30	8.25e-29	56.9025
GALNT13	-2.32619	5.91886	-16.4944	7.71e-52	8.5e-50	106.896
AC092162.2	-2.30937	-2.19096	-17.8131	9.14e-59	3.27e-56	122.728
MGAT4C	-2.3038	3.13384	-15.4417	1.78e-46	9.56e-45	94.7743
LINC01532	-2.29377	0.795158	-12.3984	4.88e-32	6.14e-31	61.8872
MIR6071	-2.26916	-3.38794	-16.9939	1.94e-54	3.16e-52	112.767
IL9	-2.26848	-3.34092	-14.4904	8.86e-42	2.83e-40	84.0245
CBLN1	-2.26323	1.3887	-12.9345	1.89e-34	2.99e-33	67.3649
GLRA3	-2.24632	1.43548	-10.8716	1.55e-25	1.14e-24	47.0401
CA15P1	-2.24184	-2.40559	-16.0396	1.67e-49	1.27e-47	101.636
SHD	-2.23088	5.65422	-16.2843	9.34e-51	8.57e-49	104.422
TPTEP1	-2.22986	3.1991	-9.23776	3e-19	1.36e-18	32.5872
AC012213.4	-2.22056	-2.15044	-13.044	5.99e-35	9.91e-34	68.5487
CLEC4F	-2.21966	-0.263569	-15.5021	8.84e-47	4.94e-45	95.5216
AC015540.1	-2.21549	-0.715996	-16.3016	7.61e-51	7.11e-49	104.78
ADAM29	-2.2066	-2.67994	-13.293	4.28e-36	7.85e-35	71.1436
TSHR	-2.20417	1.21713	-12.4533	2.79e-32	3.58e-31	62.4276
PARP4P3	-2.2001	-4.08918	-11.1725	9.01e-27	7.44e-26	49.9749
FAM133A	-2.19858	1.93789	-17.5382	2.64e-57	7.28e-55	119.588
LUZP2	-2.194	5.66431	-14.6712	1.17e-42	4.09e-41	85.8632
HMGA1P7	-2.1781	-2.37567	-12.3982	4.9e-32	6.15e-31	61.9287
SLC25A48	-2.15602	3.17131	-14.4114	2.14e-41	6.67e-40	83.1433
ARPP21-AS1	-2.14637	-3.26933	-16.8027	1.94e-53	2.76e-51	110.511
FERMT1	-2.13856	5.08402	-16.3767	3.13e-51	3.14e-49	105.543
PHBP4	-2.13348	-2.40544	-17.1019	5.28e-55	9.73e-53	114.149
AL359091.1	-2.13261	2.27257	-15.4128	2.48e-46	1.31e-44	94.4814
KLRC4-KLRK1	-2.13162	-0.743508	-13.6304	1.14e-37	2.44e-36	74.7491
TNR	-2.13057	8.22303	-13.5196	3.77e-37	7.72e-36	73.1871
NOG	-2.1281	2.77699	-18.8631	2.03e-64	1.79e-61	135.873
TRIM67	-2.12591	2.86503	-9.76864	3.28e-21	1.73e-20	37.0793
AC009041.1	-2.11488	-1.52064	-17.2955	5.06e-56	1.09e-53	116.535
SEMA3D	-2.11197	2.3442	-13.1886	1.3e-35	2.28e-34	69.9765
AC007490.1	-2.10065	-1.0315	-16.5911	2.44e-52	2.92e-50	108.173
CCT7P2	-2.0973	-2.35388	-13.3092	3.6e-36	6.65e-35	71.3219
RGR	-2.09193	2.57233	-14.8706	1.23e-43	4.81e-42	88.3083
LINC02593	-2.08636	1.95038	-16.9672	2.68e-54	4.27e-52	112.711
LINC02440	-2.08227	-0.668587	-12.2886	1.5e-31	1.81e-30	60.8183
MIR9-3HG	-2.08225	5.84958	-19.5961	1.99e-68	3.27e-65	144.957
GREB1L	-2.08057	1.67489	-15.6278	2.06e-47	1.22e-45	96.9685
LINC02110	-2.07376	-3.54844	-16.1921	2.78e-50	2.35e-48	103.316
LINC02058	-2.06689	-1.78259	-12.9476	1.65e-34	2.62e-33	67.551
PAX1	-2.06649	-0.98354	-9.10714	8.84e-19	3.87e-18	31.8196
AC136759.1	-2.06645	-1.46593	-10.6869	8.67e-25	5.97e-24	45.4607
AC025211.1	-2.06297	-1.98726	-17.7489	2.01e-58	6.7e-56	121.968
AC015936.1	-2.05907	-1.84962	-13.9347	4.16e-39	1.03e-37	78.0099
FREM3	-2.05604	0.316097	-8.52658	9.35e-17	3.5e-16	27.1642
LMX1A	-2.05599	-4.00323	-10.0213	3.59e-22	2.03e-21	39.5705
AL049541.2	-2.05341	-4.46833	-15.3637	4.37e-46	2.22e-44	93.7161
AC006262.1	-2.05034	-0.550098	-11.4861	4.39e-28	4.01e-27	52.9265
DNMBP-AS1	-2.04804	-0.836088	-14.1883	2.55e-40	7.17e-39	80.7857
AMER3	-2.04079	1.65799	-10.684	8.91e-25	6.13e-24	45.299
DLL3	-2.0392	6.57494	-13.8246	1.39e-38	3.26e-37	76.4882
AC133637.1	-2.03475	-1.82609	-16.3326	5.27e-51	5e-49	105.089
ESX1	-2.03219	-4.56862	-11.6055	1.37e-28	1.3e-27	54.083
AC008991.1	-2.03132	-2.8872	-15.3697	4.08e-46	2.08e-44	93.9025
CRTAC1	-2.02774	4.73347	-14.4914	8.77e-42	2.8e-40	83.9144
LINC00994	-2.02742	-3.10985	-16.6271	1.59e-52	1.95e-50	108.452
G6PC2	-2.02482	-2.81127	-11.3056	2.51e-27	2.16e-26	51.2364
AC112493.1	-2.02281	-3.19026	-10.812	2.71e-25	1.95e-24	46.631
AL645608.6	-2.01596	-1.45463	-15.88	1.09e-48	7.42e-47	99.8365
SSTR5-AS1	-2.01548	-3.319	-18.0544	4.69e-60	2.23e-57	125.531
SOX8	-2.01012	8.61265	-17.936	2.02e-59	8.58e-57	124.256
KSR2	-2.00649	2.38311	-11.6096	1.31e-28	1.25e-27	53.9813
Z94057.1	-1.99571	-2.48734	-17.3671	2.12e-56	5.13e-54	117.316
OPTC	-1.9944	-2.7104	-15.4037	2.76e-46	1.44e-44	94.3011
GDF10	-1.99433	1.20332	-11.3882	1.13e-27	1e-26	51.9207
GLP1R	-1.98965	-1.78894	-10.1402	1.25e-22	7.34e-22	40.5728
KLRC3	-1.98831	-0.129572	-13.2947	4.2e-36	7.72e-35	71.1771
SSTR1	-1.988	1.93574	-10.0391	3.07e-22	1.74e-21	39.5052
C5orf64-AS1	-1.98325	-3.09409	-13.9308	4.34e-39	1.07e-37	77.928
AC022239.1	-1.98069	-4.35605	-11.6077	1.34e-28	1.27e-27	54.1086
XKR7	-1.97922	1.35578	-10.4121	1.08e-23	6.85e-23	42.8527
AL121827.2	-1.97692	6.37723	-14.1289	4.92e-40	1.34e-38	79.8141
LINC02636	-1.97659	-2.94598	-15.3261	6.74e-46	3.35e-44	93.4028
AC083864.2	-1.97409	-1.17343	-14.4716	1.09e-41	3.46e-40	83.8975
LINC02047	-1.97345	-3.71357	-13.5327	3.28e-37	6.73e-36	73.6394
AL157700.1	-1.97097	1.82107	-21.4819	6.37e-79	5.24e-75	169.048
MKX	-1.97053	1.50044	-11.9749	3.53e-30	3.82e-29	57.6182
MADD-AS1	-1.96931	-3.3942	-14.2089	2.03e-40	5.77e-39	80.9317
PON1	-1.96302	-0.94977	-15.8895	9.74e-49	6.73e-47	99.9682
AC018541.1	-1.95984	-3.93291	-13.0753	4.31e-35	7.27e-34	68.8261
AC012213.1	-1.95447	-1.69442	-11.2225	5.59e-27	4.68e-26	50.4392
FGF13-AS1	-1.95354	-2.70464	-13.5887	1.79e-37	3.78e-36	74.2726
CSDC2	-1.94741	5.06515	-14.3465	4.41e-41	1.34e-39	82.2802
GABRG1	-1.94335	3.27315	-10.5379	3.42e-24	2.25e-23	43.8311
RANBP17	-1.94201	1.1809	-14.7967	2.83e-43	1.06e-41	87.5226
LINC00609	-1.93643	-0.665428	-17.0402	1.11e-54	1.92e-52	113.529
AC021739.3	-1.93063	-0.240355	-16.1439	4.9e-50	4.02e-48	102.951
TMEM100	-1.92717	5.4832	-16.7193	5.26e-53	6.91e-51	109.583
RASL10A	-1.9208	3.68782	-16.489	8.23e-52	9.02e-50	106.957
CEROX1	-1.91879	7.12308	-16.9639	2.79e-54	4.42e-52	112.461
FXYD2	-1.91611	0.105135	-18.0724	3.76e-60	1.85e-57	126.051
FSTL5	-1.91518	1.79531	-10.666	1.05e-24	7.18e-24	45.1264
AL022344.1	-1.91189	-2.01411	-12.6527	3.57e-33	4.98e-32	64.5144
CCDC178	-1.91044	-0.0063225	-14.3611	3.75e-41	1.15e-39	82.688
SLC1A6	-1.91033	1.54903	-10.6816	9.11e-25	6.26e-24	45.2855
DSCAML1	-1.90584	4.88678	-15.417	2.36e-46	1.25e-44	94.3685
MDGA2	-1.90559	2.42076	-13.3956	1.43e-36	2.75e-35	72.162
AL162511.1	-1.90452	1.22945	-16.8016	1.96e-53	2.78e-51	110.734
GFRA1	-1.90252	4.25734	-12.0822	1.21e-30	1.35e-29	58.4662
BMP2	-1.89792	4.9116	-17.0687	7.89e-55	1.43e-52	113.798
MKX-AS1	-1.89225	-4.04159	-13.6165	1.33e-37	2.82e-36	74.5151
AL645608.2	-1.89029	0.0124472	-13.7955	1.9e-38	4.41e-37	76.5197
DEFB119	-1.88807	-4.99749	-8.92398	3.95e-18	1.64e-17	30.4623
GPR17	-1.87968	5.05759	-10.9425	7.98e-26	6.03e-25	47.379
HTR1A	-1.8793	-1.92178	-8.96781	2.76e-18	1.16e-17	30.7373
PCDH11X	-1.87928	1.45856	-10.8226	2.45e-25	1.77e-24	46.5879
AC110285.3	-1.87749	-3.29653	-15.2411	1.79e-45	8.43e-44	92.415
SMIM18	-1.8745	1.02377	-12.9618	1.42e-34	2.27e-33	67.6636
SLC25A21	-1.8745	-1.39663	-13.1672	1.63e-35	2.84e-34	69.8419
KCNMB3P1	-1.87431	-3.92921	-10.2459	4.85e-23	2.94e-22	41.536
AP004833.1	-1.87055	-3.86473	-12.9875	1.09e-34	1.76e-33	67.9179
AL160270.1	-1.86972	-3.00235	-17.3391	2.98e-56	6.76e-54	116.926
LINC00698	-1.86726	-1.76196	-11.0011	4.59e-26	3.55e-25	48.3642
AL133465.1	-1.86681	-0.73527	-10.0447	2.92e-22	1.66e-21	39.7011
ETNPPL	-1.86157	5.44222	-10.715	6.69e-25	4.65e-24	45.2417
ASIC4	-1.85671	5.52051	-13.4057	1.28e-36	2.48e-35	72.0272
LCNL1	-1.8365	2.52058	-12.2749	1.72e-31	2.07e-30	60.551
F5	-1.83304	2.12044	-9.23977	2.95e-19	1.34e-18	32.7093
SMCR5	-1.81665	-2.30177	-14.6939	9.03e-43	3.23e-41	86.3284
AC007608.3	-1.81583	0.375188	-17.045	1.05e-54	1.82e-52	113.625
LINC02343	-1.81173	-4.53372	-13.0677	4.67e-35	7.83e-34	68.7233
OTOG	-1.81	-1.82794	-8.15738	1.6e-15	5.49e-15	24.4933
AC093802.2	-1.80697	-4.41006	-16.4403	1.47e-51	1.56e-49	106.129
AC104051.2	-1.80676	0.29435	-7.19542	1.62e-12	4.46e-12	17.5934
LINC00671	-1.80479	-3.03242	-15.2186	2.32e-45	1.08e-43	92.1779
AL359399.1	-1.80174	-3.55354	-13.3585	2.13e-36	4.02e-35	71.8035
OR4N2	-1.79981	-2.3866	-7.48463	2.17e-13	6.4e-13	19.7127
AP004607.6	-1.78968	-4.13933	-12.2765	1.69e-31	2.04e-30	60.675
AL021368.1	-1.78933	-3.59843	-17.3033	4.61e-56	1.01e-53	116.431
NEUROD4	-1.78789	-1.85066	-8.76528	1.42e-17	5.63e-17	29.1307
ELFN2	-1.78783	5.15648	-11.7922	2.17e-29	2.22e-28	55.5129
CALN1	-1.78539	4.04201	-10.3984	1.22e-23	7.72e-23	42.4901
AC126564.1	-1.78413	-2.99322	-9.29215	1.9e-19	8.78e-19	33.3982
LINC02520	-1.78045	-3.93034	-11.3539	1.58e-27	1.38e-26	51.6886
AP000547.1	-1.77799	-4.78751	-9.8269	1.98e-21	1.06e-20	37.8996
AFF2	-1.77599	2.21672	-11.2614	3.85e-27	3.26e-26	50.6494
SELL	-1.77317	4.56132	-11.091	1.96e-26	1.56e-25	48.8142
ABCC8	-1.7705	3.90025	-12.8226	6.11e-34	9.13e-33	66.0302
SAMD11	-1.76873	2.11993	-14.5587	4.13e-42	1.37e-40	84.8375
MT-TT	-1.76762	-3.10651	-11.3728	1.32e-27	1.16e-26	51.874
ZDHHC22	-1.76441	6.01772	-14.2973	7.63e-41	2.25e-39	81.6787
JPH3	-1.76311	4.61173	-11.455	5.94e-28	5.36e-27	52.2779
AC079089.4	-1.75955	-3.57161	-12.9014	2.68e-34	4.14e-33	67.0376
AC012593.1	-1.75754	-2.41136	-11.5861	1.65e-28	1.56e-27	53.9173
CNTN3	-1.75618	2.15713	-10.1006	1.78e-22	1.03e-21	40.0285
AC078880.3	-1.75461	-3.16772	-11.2648	3.73e-27	3.16e-26	50.8492
SCRT1	-1.74641	3.0898	-10.41	1.1e-23	6.97e-23	42.6934
VCAN-AS1	-1.74565	-3.31113	-13.2319	8.2e-36	1.47e-34	70.4821
KHDRBS2	-1.74348	0.246043	-11.1206	1.48e-26	1.19e-25	49.4248
AL449403.2	-1.74003	-1.90497	-15.2616	1.42e-45	6.84e-44	92.7264
PRKG2	-1.73648	0.0934082	-9.35818	1.09e-19	5.14e-19	33.8214
AL355916.2	-1.73476	0.471308	-10.9909	5.05e-26	3.9e-25	48.2005
AL590666.2	-1.73286	1.94519	-17.3802	1.81e-56	4.47e-54	117.677
AC068775.1	-1.7292	-3.30392	-13.4551	7.55e-37	1.5e-35	72.8326
C16orf92	-1.72731	-2.12326	-15.7034	8.55e-48	5.21e-46	97.7652
DUSP9	-1.72642	1.16357	-12.5524	1.01e-32	1.35e-31	63.4405
KLRK1	-1.72116	-1.02215	-13.0039	9.13e-35	1.49e-33	68.1377
ATOH8	-1.72081	5.18622	-17.4553	7.26e-57	1.87e-54	118.449
AL138767.3	-1.71724	-3.14014	-14.0605	1.05e-39	2.75e-38	79.3292
WNT7B	-1.71574	3.21842	-11.0348	3.34e-26	2.61e-25	48.4221
CDHR1	-1.71399	4.64753	-14.2809	9.15e-41	2.68e-39	81.5817
TLX1	-1.7099	-0.538017	-7.04249	4.54e-12	1.21e-11	16.6378
PIK3C2G	-1.70969	-2.45882	-10.7992	3.06e-25	2.19e-24	46.507
LINC01088	-1.70958	3.91863	-10.3536	1.83e-23	1.15e-22	42.0993
PABPC5	-1.70945	1.86691	-12.9977	9.76e-35	1.59e-33	68.0031
AC079089.1	-1.70695	-0.683263	-12.9452	1.69e-34	2.68e-33	67.525
MYH7	-1.70519	4.10233	-14.5828	3.15e-42	1.06e-40	84.9769
TDH	-1.70386	0.0596452	-16.0895	9.3e-50	7.34e-48	102.323
NEU4	-1.69968	5.08176	-14.3992	2.45e-41	7.61e-40	82.8569
ADGRA1-AS1	-1.69717	1.46414	-12.9101	2.45e-34	3.81e-33	67.1099
SCT	-1.69712	-2.77452	-16.7914	2.22e-53	3.08e-51	110.421
AC073636.1	-1.69484	-4.30018	-13.1124	2.91e-35	4.99e-34	69.1983
MIPOL1	-1.69472	1.54139	-14.4807	9.89e-42	3.15e-40	83.9896
ZNF488	-1.69066	4.4475	-11.9966	2.84e-30	3.1e-29	57.5918
RPRM	-1.68744	3.51692	-13.0627	4.92e-35	8.23e-34	68.5663
SCG3	-1.68526	8.23751	-14.871	1.22e-43	4.79e-42	88.0559
VEPH1	-1.68516	2.19795	-9.3503	1.17e-19	5.48e-19	33.6157
ZNF676	-1.6836	-1.92068	-8.23918	8.6e-16	3.01e-15	25.1057
SLC25A15P5	-1.68143	-4.91773	-10.9253	9.37e-26	7.04e-25	47.6645
AC022148.1	-1.67886	-0.423551	-11.5413	2.56e-28	2.38e-27	53.4544
LINC00844	-1.6779	4.31449	-15.5826	3.48e-47	2.02e-45	96.3123
GLYCTK-AS1	-1.67622	-0.301434	-15.164	4.33e-45	1.96e-43	91.6664
CATSPERZ	-1.67538	-2.60379	-17.28	6.11e-56	1.29e-53	116.258
MAPT-AS1	-1.67523	0.802655	-16.2284	1.81e-50	1.58e-48	103.957
AC110285.1	-1.67453	1.57251	-14.2277	1.65e-40	4.72e-39	81.1966
CUX2	-1.67386	2.43683	-8.97913	2.52e-18	1.06e-17	30.5637
AC114316.1	-1.67	-3.84562	-13.2043	1.1e-35	1.95e-34	70.1741
RNU6-277P	-1.66864	-3.29133	-13.5297	3.39e-37	6.94e-36	73.6236
CHRNA4	-1.66544	3.16858	-11.2149	6.01e-27	5.02e-26	50.1259
AP006333.3	-1.66439	-0.736378	-16.403	2.29e-51	2.37e-49	105.971
NSG2	-1.65588	6.18573	-9.85778	1.51e-21	8.15e-21	37.5446
AL451064.2	-1.65568	-2.33148	-15.4016	2.82e-46	1.47e-44	94.2979
MYT1	-1.65444	4.5374	-11.7696	2.72e-29	2.76e-28	55.3411
NAA11	-1.65233	-2.94011	-11.1899	7.63e-27	6.33e-26	50.1439
LINC00463	-1.65186	-0.702058	-14.6776	1.08e-42	3.83e-41	86.1922
AC027130.1	-1.65022	-0.451603	-12.8179	6.41e-34	9.57e-33	66.2056
GDNF	-1.6493	0.726921	-12.5359	1.19e-32	1.59e-31	63.2874
AC023421.1	-1.6471	-0.837625	-10.2664	4.03e-23	2.47e-22	41.6559
AL031658.2	-1.64468	-3.04665	-9.8972	1.07e-21	5.85e-21	38.4877
AC013391.3	-1.64046	2.39463	-16.3514	4.22e-51	4.08e-49	105.39
LINC01193	-1.63814	-4.58933	-11.5811	1.74e-28	1.63e-27	53.8473
TPPP2	-1.63389	-1.85985	-16.6471	1.25e-52	1.55e-50	108.787
AC009118.1	-1.6305	-3.41849	-12.6799	2.69e-33	3.8e-32	64.7689
AC006960.4	-1.62926	-0.719812	-12.4763	2.2e-32	2.85e-31	62.7142
AC021546.1	-1.62605	-3.55366	-10.2512	4.62e-23	2.81e-22	41.5812
LCN9	-1.62154	-3.38777	-9.40936	7.11e-20	3.38e-19	34.3733
AC107223.1	-1.61919	-2.69562	-9.67441	7.42e-21	3.8e-20	36.5782
CD300LG	-1.61906	-1.0658	-10.7921	3.26e-25	2.33e-24	46.4133
CTNNA3	-1.61854	3.45135	-14.0561	1.1e-39	2.88e-38	79.2103
PTCSC3	-1.61811	-3.88441	-14.8428	1.68e-43	6.5e-42	87.898
AC097641.1	-1.61722	-3.63306	-11.662	7.85e-29	7.64e-28	54.6438
AL139396.1	-1.61411	-2.46368	-10.8592	1.74e-25	1.28e-24	47.0601
GRIA4	-1.61402	6.72318	-14.731	5.94e-43	2.15e-41	86.4883
AL513217.1	-1.60989	-1.08819	-13.6359	1.08e-37	2.31e-36	74.8064
AC068880.4	-1.60796	-2.44416	-14.8329	1.88e-43	7.25e-42	87.8717
LGR5	-1.60613	2.34091	-12.9791	1.19e-34	1.91e-33	67.7831
PTPRT	-1.60608	4.44697	-10.4237	9.71e-24	6.18e-23	42.6719
AL359881.3	-1.60604	-0.702507	-15.8254	2.06e-48	1.37e-46	99.2349
KCNJ11	-1.60493	3.31818	-12.1392	6.79e-31	7.77e-30	59.1225
FUT3	-1.60131	-2.16519	-11.8965	7.73e-30	8.15e-29	56.9368
CD8B2	-1.59799	-2.42605	-11.4865	4.37e-28	3.99e-27	52.9591
LINC02151	-1.59791	-3.3552	-10.0549	2.67e-22	1.52e-21	39.8578
AC005696.4	-1.59658	3.21778	-13.4275	1.01e-36	1.98e-35	72.4449
AL391845.2	-1.59075	-1.1	-10.1214	1.48e-22	8.61e-22	40.3859
AC078909.2	-1.59038	-2.04347	-16.3543	4.08e-51	3.98e-49	105.329
EYA1	-1.58869	3.58308	-11.418	8.49e-28	7.58e-27	52.0229
INA	-1.58708	4.66268	-8.81517	9.49e-18	3.83e-17	29.0058
RNU6-529P	-1.58482	0.224846	-15.5502	5.07e-47	2.9e-45	96.0804
AC000068.2	-1.58153	-1.60634	-18.9973	3.77e-65	4.23e-62	137.319
C20orf203	-1.58088	-0.139975	-15.2939	9.77e-46	4.77e-44	93.1444
IVL	-1.58067	-4.85268	-11.0717	2.35e-26	1.86e-25	49.0223
KRT33A	-1.58001	-4.60423	-11.3772	1.26e-27	1.11e-26	51.8992
FP325335.1	-1.57572	-0.403917	-11.0248	3.67e-26	2.86e-25	48.5501
CYP17A1	-1.57311	-0.275172	-16.8846	7.24e-54	1.07e-51	111.69
MRPL23-AS1	-1.57215	-2.77311	-13.6965	5.58e-38	1.24e-36	75.42
ZSCAN10	-1.5718	-3.64699	-11.8362	1.41e-29	1.45e-28	56.3361
AC107419.1	-1.57142	-3.86794	-9.22714	3.27e-19	1.49e-18	32.8846
BEST3	-1.57061	4.39156	-14.0546	1.12e-39	2.92e-38	79.1127
AL391834.1	-1.57003	0.333857	-19.6201	1.47e-68	2.78e-65	145.265
PLPPR1	-1.56991	5.4848	-12.4178	4.01e-32	5.08e-31	61.7378
KCNIP2	-1.5697	4.44822	-11.7887	2.25e-29	2.3e-28	55.5353
CHGB	-1.56881	5.54406	-10.8819	1.41e-25	1.04e-24	46.7723
DLL1	-1.56857	5.58536	-16.125	6.13e-50	4.96e-48	102.542
C1QTNF8	-1.56735	-3.08149	-11.6407	9.68e-29	9.34e-28	54.4433
TLX1NB	-1.56729	-3.19178	-6.76989	2.74e-11	6.92e-11	15.0379
VN1R85P	-1.56609	-4.02999	-8.451	1.69e-16	6.18e-16	26.7741
AC004899.2	-1.56568	-1.35045	-9.84178	1.74e-21	9.34e-21	37.9661
MFSD1P1	-1.56506	-2.89273	-14.1507	3.87e-40	1.07e-38	80.3202
LINC00599	-1.56415	2.51934	-10.5602	2.79e-24	1.84e-23	44.1067
CDH18	-1.55602	1.5286	-8.86515	6.35e-18	2.6e-17	29.7328
LINC02598	-1.55501	-2.66384	-10.934	8.64e-26	6.52e-25	47.753
FGF17	-1.55468	0.652389	-10.9862	5.28e-26	4.07e-25	48.1489
AL450332.1	-1.55425	-3.61817	-12.2322	2.65e-31	3.14e-30	60.2449
AP000757.1	-1.55408	0.89209	-17.5387	2.63e-57	7.28e-55	119.581
USP43	-1.55187	2.60641	-12.3186	1.1e-31	1.35e-30	60.9866
PHACTR3-AS1	-1.55175	-1.2407	-11.42	8.34e-28	7.45e-27	52.3083
AC122707.1	-1.5509	-2.88357	-9.62658	1.12e-20	5.65e-20	36.1785
AL390786.1	-1.5507	-3.83372	-11.5851	1.67e-28	1.57e-27	53.8992
AL135999.2	-1.54906	-1.76844	-15.7744	3.74e-48	2.41e-46	98.6018
AC025263.3	-1.54688	-3.02576	-10.6909	8.36e-25	5.77e-24	45.5225
AC093503.3	-1.54627	-0.43891	-14.0759	8.82e-40	2.34e-38	79.5612
SHANK2	-1.54608	3.76074	-11.0344	3.35e-26	2.62e-25	48.361
RPL7P38	-1.54601	-0.256912	-16.394	2.54e-51	2.6e-49	105.883
AC100793.4	-1.54572	-0.857333	-16.3462	4.48e-51	4.32e-49	105.299
AC093775.1	-1.54569	-3.22772	-10.5866	2.19e-24	1.46e-23	44.5772
ZBTB20-AS4	-1.54529	-1.66724	-15.257	1.49e-45	7.15e-44	92.6846
AC245060.5	-1.54456	0.315968	-15.609	2.56e-47	1.5e-45	96.7567
AL031587.4	-1.54318	-3.92138	-12.8977	2.79e-34	4.3e-33	66.9878
LINC01561	-1.5419	1.62302	-13.1001	3.31e-35	5.65e-34	69.0861
SOX3	-1.54146	2.06165	-12.5573	9.57e-33	1.28e-31	63.4472
AC025263.1	-1.54133	-0.818389	-12.8534	4.43e-34	6.68e-33	66.5759
OBI1-AS1	-1.54043	2.27377	-10.8988	1.2e-25	8.96e-25	47.2383
SLCO1A2	-1.5404	4.98479	-11.9813	3.31e-30	3.59e-29	57.3888
AC125613.1	-1.538	-1.22613	-12.8643	3.95e-34	5.99e-33	66.6902
KCNIP3	-1.53786	5.42151	-14.4145	2.07e-41	6.47e-40	83.0022
FAM222A-AS1	-1.53691	-0.978536	-12.3521	7.83e-32	9.69e-31	61.4617
AL450311.1	-1.53648	-1.04281	-13.765	2.65e-38	6.05e-37	76.1913
UQCRHP1	-1.53611	-3.44717	-14.7559	4.48e-43	1.64e-41	86.9578
AC010536.3	-1.53499	-1.80401	-16.5276	5.19e-52	5.85e-50	107.381
AL353597.3	-1.53489	-4.80584	-13.0284	7.06e-35	1.16e-33	68.3033
DAPL1	-1.5324	0.0775598	-10.034	3.21e-22	1.82e-21	39.5719
MIR124-2HG	-1.53008	1.18033	-9.63043	1.08e-20	5.47e-20	36.0414
AC084116.1	-1.52763	-4.7126	-12.2115	3.27e-31	3.84e-30	60.0109
AC007608.4	-1.52749	-3.35764	-12.7623	1.15e-33	1.68e-32	65.6128
DISP3	-1.52723	4.6379	-16.3396	4.85e-51	4.66e-49	105.124
BTBD17	-1.52624	4.25573	-12.9338	1.91e-34	3.01e-33	67.1492
AP001453.3	-1.52359	-1.60647	-12.6598	3.32e-33	4.64e-32	64.5886
AC068643.1	-1.52289	-0.519409	-12.5708	8.32e-33	1.12e-31	63.6721
AL078605.1	-1.52151	-3.131	-13.3431	2.51e-36	4.7e-35	71.6559
AC126407.1	-1.52007	-0.706393	-12.8554	4.34e-34	6.56e-33	66.5948
AC007938.1	-1.51924	1.08474	-15.8276	2.01e-48	1.35e-46	99.2854
AL031587.1	-1.51907	-2.00303	-11.986	3.16e-30	3.43e-29	57.8176
AC021739.2	-1.51692	2.37997	-17.291	5.35e-56	1.14e-53	116.596
KCNH8	-1.51391	2.83309	-13.1024	3.23e-35	5.52e-34	69.039
LHX3	-1.51271	-2.65182	-8.7258	1.94e-17	7.64e-17	28.8525
MYH15	-1.5111	1.79558	-14.2194	1.81e-40	5.16e-39	81.0976
LINC02293	-1.51042	-1.23681	-11.0587	2.66e-26	2.1e-25	48.8911
RIPPLY2	-1.50648	1.33655	-13.7417	3.41e-38	7.71e-37	75.9154
BX322639.1	-1.50644	0.842723	-10.0044	4.17e-22	2.35e-21	39.2762
PARD3-AS1	-1.50639	-1.98659	-16.2652	1.17e-50	1.05e-48	104.289
PLK5	-1.50472	0.162967	-13.9754	2.66e-39	6.73e-38	78.4646
BX324167.2	-1.50213	-2.02491	-14.2328	1.56e-40	4.48e-39	81.2488
AL031598.1	-1.502	-4.15543	-10.0022	4.25e-22	2.39e-21	39.4057
ADARB2	-1.50102	3.5898	-9.98054	5.15e-22	2.88e-21	38.8343
AC069209.1	-1.50097	0.241366	-15.9142	7.29e-49	5.11e-47	100.285
PAK5	-1.49987	2.23796	-10.2234	5.93e-23	3.58e-22	41.1077
DRAIC	-1.49964	0.249903	-15.8323	1.9e-48	1.28e-46	99.3346
DUSP26	-1.49918	4.80148	-14.8767	1.14e-43	4.51e-42	88.2156
AKR1C3	-1.49829	4.03533	-15.1913	3.17e-45	1.46e-43	91.8438
AC099521.3	-1.49722	-1.73296	-11.2922	2.86e-27	2.45e-26	51.0998
AL121827.1	-1.49649	-1.67831	-10.2198	6.13e-23	3.69e-22	41.2707
SHISA7	-1.4956	4.42789	-11.8095	1.83e-29	1.89e-28	55.7408
AC092745.2	-1.49472	-1.24638	-16.338	4.95e-51	4.71e-49	105.184
AC092127.2	-1.49169	-1.88839	-12.7684	1.07e-33	1.58e-32	65.7004
AC027348.1	-1.49151	-1.64132	-16.2874	9e-51	8.35e-49	104.571
MN1	-1.49064	4.46552	-15.0459	1.67e-44	7.18e-43	90.1559
Z82196.1	-1.48876	-4.46944	-9.82725	1.97e-21	1.06e-20	37.9017
SCRT2	-1.48856	0.944753	-8.38124	2.89e-16	1.05e-15	26.0154
AL022337.1	-1.48786	-2.89769	-11.3995	1.02e-27	9.01e-27	52.1288
OR2H5P	-1.48691	-4.01135	-13.6139	1.36e-37	2.9e-36	74.4885
GRIN3A	-1.48289	2.06158	-9.28087	2.09e-19	9.61e-19	33.0553
AC106886.3	-1.48148	-3.30923	-15.759	4.48e-48	2.85e-46	98.3215
GATA5	-1.48092	-3.84403	-8.31945	4.65e-16	1.66e-15	25.7763
AF131216.3	-1.48	1.18982	-11.7685	2.75e-29	2.79e-28	55.604
LINC00996	-1.47986	-2.41632	-11.3256	2.08e-27	1.8e-26	51.424
RNA5SP508	-1.47973	-2.83525	-12.3275	1.01e-31	1.24e-30	61.2128
AL136964.1	-1.47643	-0.573574	-10.141	1.24e-22	7.29e-22	40.5378
PHYHIPL	-1.47602	7.4328	-17.3977	1.46e-56	3.72e-54	117.689
VSTM2A-OT1	-1.47582	-1.61091	-7.89831	1.1e-14	3.57e-14	22.5901
HES6	-1.47425	7.50688	-16.0401	1.66e-49	1.27e-47	101.503
KIF26A	-1.47248	3.27473	-13.582	1.93e-37	4.05e-36	74.0906
HES5	-1.47226	2.17006	-9.68856	6.57e-21	3.38e-20	36.4625
GDAP1L1	-1.47171	4.81357	-12.6522	3.59e-33	5e-32	64.1818
AL033384.2	-1.47124	-2.27205	-16.4608	1.15e-51	1.24e-49	106.562
SH3GL2	-1.47118	5.36519	-10.8785	1.45e-25	1.07e-24	46.7509
LINC00634	-1.47113	4.03422	-17.1159	4.46e-55	8.27e-53	114.417
FYB2	-1.47111	-1.71064	-9.48238	3.83e-20	1.86e-19	34.9346
HRH3	-1.46965	1.45978	-8.02364	4.36e-15	1.45e-14	23.3106
BNIP3P30	-1.46962	-4.60205	-9.33086	1.38e-19	6.43e-19	33.7423
ZNF560	-1.46868	-0.854833	-6.92084	1.02e-11	2.66e-11	15.8674
AL365259.1	-1.46859	0.411476	-13.4962	4.85e-37	9.83e-36	73.306
FAM222A	-1.46581	5.30596	-16.7626	3.13e-53	4.25e-51	110.102
TAS2R4	-1.4655	0.294069	-17.9823	1.14e-59	5.03e-57	124.958
RGS9	-1.46471	3.38848	-13.7382	3.55e-38	7.98e-37	75.7613
AC021739.5	-1.46339	-0.336876	-16.8167	1.64e-53	2.35e-51	110.879
AL133304.3	-1.46294	-0.296361	-14.2422	1.41e-40	4.05e-39	81.3794
MIR4300HG	-1.46289	-0.995567	-14.1829	2.71e-40	7.56e-39	80.7255
FAM155A	-1.461	4.24979	-11.8165	1.71e-29	1.76e-28	55.8268
AL133304.2	-1.45872	-2.08659	-14.0745	8.96e-40	2.37e-38	79.5202
RFPL4B	-1.45804	-4.04909	-12.454	2.76e-32	3.55e-31	62.4597
LRRTM4	-1.4579	3.25438	-11.8036	1.94e-29	1.99e-28	55.8013
AC010329.2	-1.45786	-3.64425	-11.1507	1.11e-26	9.1e-26	49.7736
KCNB1	-1.45629	5.38949	-12.5935	6.58e-33	8.98e-32	63.5365
AL355073.2	-1.45167	-2.61672	-17.3742	1.95e-56	4.76e-54	117.384
AC073349.2	-1.4503	0.681289	-12.6839	2.58e-33	3.66e-32	64.8029
OLIG2	-1.44988	7.76904	-13.7372	3.59e-38	8.05e-37	75.5242
AC113133.1	-1.44366	-2.18774	-10.7536	4.67e-25	3.3e-24	46.0855
PPP1R9A-AS1	-1.44334	1.12277	-11.6937	5.75e-29	5.68e-28	54.877
AMH	-1.44274	2.9693	-11.8673	1.03e-29	1.08e-28	56.455
MYH6	-1.44257	-2.84612	-13.586	1.84e-37	3.89e-36	74.238
RCOR2	-1.44241	5.00284	-13.7661	2.62e-38	5.98e-37	75.9233
POLR2F	-1.44178	2.27842	-14.3607	3.77e-41	1.15e-39	82.6358
PSTPIP1	-1.44072	2.92071	-17.0354	1.18e-54	2.02e-52	113.507
ACTL6B	-1.43792	3.34234	-9.35802	1.1e-19	5.15e-19	33.5616
ADAMTS19	-1.43705	-0.515116	-10.0111	3.93e-22	2.22e-21	39.3985
LINC02594	-1.43458	-4.20835	-12.0557	1.57e-30	1.75e-29	58.4799
TRAV8-5	-1.43363	-3.86211	-9.84499	1.69e-21	9.09e-21	38.0497
MSTN	-1.43232	2.87619	-9.1598	5.72e-19	2.55e-18	31.9825
LINC02123	-1.42798	-2.85378	-11.0872	2.03e-26	1.62e-25	49.1801
CYP2E1	-1.42737	1.46973	-14.0165	1.7e-39	4.38e-38	78.8885
CRLF1	-1.42618	3.52466	-8.963	2.87e-18	1.2e-17	30.3143
LPO	-1.42484	-0.979108	-10.8271	2.35e-25	1.7e-24	46.7333
LINC02559	-1.42357	-3.47878	-11.5358	2.7e-28	2.51e-27	53.429
AL008718.2	-1.42265	-1.84077	-13.9434	3.78e-39	9.41e-38	78.1043
AC092040.2	-1.42253	-3.13949	-13.2272	8.61e-36	1.54e-34	70.4385
LINC01983	-1.42216	-4.43205	-13.5258	3.53e-37	7.23e-36	73.5329
CISTR	-1.4219	-1.38338	-10.8654	1.64e-25	1.21e-24	47.0978
FAM242A	-1.42176	-4.25365	-8.04207	3.8e-15	1.27e-14	23.7347
DAO	-1.42109	-1.35871	-6.69239	4.52e-11	1.12e-10	14.449
AL022329.1	-1.42109	-4.48705	-12.5769	7.82e-33	1.06e-31	63.6881
LINC00158	-1.42101	-1.78408	-16.2256	1.87e-50	1.62e-48	103.839
TRDN	-1.42058	-0.809518	-9.10608	8.91e-19	3.91e-18	31.8013
DGCR10	-1.42038	-1.5189	-12.1822	4.4e-31	5.1e-30	59.763
FUT9	-1.41755	5.13032	-12.2892	1.49e-31	1.8e-30	60.4574
MARVELD3	-1.41697	1.66494	-10.2011	7.25e-23	4.34e-22	40.9544
AMER2	-1.41626	6.93415	-14.404	2.33e-41	7.23e-40	82.8335
PDE6C	-1.41595	-1.15425	-19.0274	2.58e-65	3.04e-62	137.74
DACH2	-1.41569	1.43585	-7.85307	1.54e-14	4.93e-14	22.0744
AC006042.2	-1.41398	-1.84717	-12.9802	1.17e-34	1.89e-33	67.8887
LINC01324	-1.40975	-3.88167	-8.38053	2.91e-16	1.05e-15	26.237
OLIG1	-1.40967	8.49914	-12.783	9.23e-34	1.36e-32	65.4271
IGFL2-AS1	-1.40865	-3.73519	-9.3823	8.94e-20	4.22e-19	34.1555
LINC01310	-1.40861	-1.3731	-11.9979	2.81e-30	3.06e-29	57.9308
CYP2A6	-1.4086	-1.82253	-13.0911	3.64e-35	6.19e-34	69.0433
EZHIP	-1.40788	-2.6715	-13.5909	1.75e-37	3.7e-36	74.2962
HAR1B	-1.40759	-2.16532	-9.6515	9.04e-21	4.59e-20	36.3708
WDR87	-1.40614	-3.22329	-11.6745	6.95e-29	6.79e-28	54.7685
AC093010.2	-1.4057	6.38391	-29.7504	3.93e-126	9.7e-122	277.467
GBX2	-1.4053	1.33098	-9.13082	7.27e-19	3.21e-18	31.8837
AC023762.1	-1.40381	-3.75421	-11.3316	1.96e-27	1.7e-26	51.4789
FLRT1	-1.40371	-1.54055	-11.6979	5.52e-29	5.47e-28	54.9925
AC090983.1	-1.40324	-3.61575	-9.87711	1.28e-21	6.93e-21	38.3228
G6PC	-1.40303	-4.31701	-11.1012	1.78e-26	1.43e-25	49.3047
CHST9	-1.40238	4.59653	-10.3881	1.34e-23	8.47e-23	42.3304
TRHDE-AS1	-1.40097	-1.01272	-7.71216	4.29e-14	1.33e-13	21.2275
RPS6KA6	-1.40029	1.9872	-11.2196	5.74e-27	4.81e-26	50.2719
ARPP21	-1.40028	4.87387	-12.9287	2.01e-34	3.16e-33	67.038
LRATD2	-1.39992	6.26446	-17.8885	3.62e-59	1.42e-56	123.687
PHACTR3	-1.39967	5.50556	-12.9367	1.85e-34	2.92e-33	67.0773
TOX3	-1.39628	3.71777	-12.3762	6.12e-32	7.63e-31	61.4693
AP006333.1	-1.39569	4.01838	-13.6703	7.41e-38	1.62e-36	74.9736
TMEFF2	-1.39552	4.42899	-10.8966	1.23e-25	9.14e-25	46.9996
GLYATL1P2	-1.39511	-3.5124	-9.77701	3.05e-21	1.61e-20	37.465
AL117339.3	-1.39343	0.728023	-17.7581	1.79e-58	6.15e-56	122.239
AC124854.1	-1.39336	-1.09296	-11.1134	1.58e-26	1.28e-25	49.3992
VSTM2A	-1.39278	3.10585	-7.4359	3.06e-13	8.91e-13	18.9668
AL138960.1	-1.39079	-0.466123	-18.7453	8.84e-64	6.81e-61	134.3
AC007220.1	-1.3903	-1.54198	-15.0366	1.86e-44	7.89e-43	90.1959
CAMSAP3	-1.3903	3.08587	-11.1773	8.61e-27	7.12e-26	49.7778
ZC3H12B	-1.3889	2.48708	-11.766	2.82e-29	2.85e-28	55.501
IFITM10	-1.38858	5.2995	-15.6581	1.45e-47	8.68e-46	97.1123
AC091181.1	-1.38811	-0.702914	-13.1024	3.23e-35	5.52e-34	69.1626
LINC00519	-1.38704	-1.20797	-12.5785	7.69e-33	1.04e-31	63.7572
AL158847.1	-1.38664	-2.18022	-10.973	5.98e-26	4.58e-25	48.1095
SNAP91	-1.38527	5.24375	-9.20646	3.89e-19	1.75e-18	32.1044
BCAN	-1.38523	11.1264	-12.2904	1.47e-31	1.77e-30	60.426
LINC00632	-1.38462	0.958639	-11.6597	8.04e-29	7.81e-28	54.5534
SLC14A2	-1.38339	-0.872915	-8.84516	7.46e-18	3.03e-17	29.7152
LINC00928	-1.38156	0.284086	-11.4362	7.12e-28	6.39e-27	52.4212
AC133552.3	-1.38132	-2.6079	-14.5369	5.27e-42	1.72e-40	84.5724
TRAPPC13P1	-1.38059	0.124538	-11.718	4.53e-29	4.51e-28	55.1505
BLK	-1.37998	-2.90903	-9.0285	1.68e-18	7.2e-18	31.2576
ALDOC	-1.37954	9.2438	-13.9407	3.9e-39	9.64e-38	77.7399
AL135999.3	-1.37708	-3.02935	-11.1566	1.05e-26	8.62e-26	49.8303
AL008582.1	-1.37487	-2.12147	-15.8017	2.72e-48	1.78e-46	98.8965
LINC02752	-1.37481	-3.388	-13.4107	1.21e-36	2.35e-35	72.36
DCX	-1.37318	5.35969	-9.72953	4.61e-21	2.39e-20	36.4815
AC023282.1	-1.37239	-0.399445	-14.187	2.59e-40	7.25e-39	80.7748
AC073389.3	-1.37226	-0.133278	-19.6283	1.32e-68	2.72e-65	145.335
AC091151.1	-1.37208	-3.26549	-8.61321	4.74e-17	1.81e-16	27.9976
AC012558.1	-1.37127	-1.31219	-11.13	1.35e-26	1.1e-25	49.5613
FAM201A	-1.37025	0.0294546	-8.51328	1.04e-16	3.87e-16	27.0794
C20orf204	-1.37013	0.864252	-13.539	3.06e-37	6.31e-36	73.7538
OPHN1	-1.36872	6.12616	-17.5378	2.65e-57	7.28e-55	119.409
GRID2	-1.36788	3.80851	-11.4142	8.81e-28	7.85e-27	51.9608
AC008667.2	-1.36684	-2.81006	-14.4121	2.13e-41	6.63e-40	83.1852
NR1H4	-1.36648	-2.18803	-9.0797	1.11e-18	4.8e-18	31.6465
DAAM2	-1.36581	7.53139	-10.9714	6.07e-26	4.65e-25	47.5484
AC026316.3	-1.36526	-2.29606	-9.60581	1.34e-20	6.71e-20	35.9889
AC068790.1	-1.3649	-4.21125	-11.7451	3.47e-29	3.48e-28	55.4386
SUSD5	-1.3641	3.59643	-8.37595	3.01e-16	1.09e-15	25.7164
GABBR1	-1.36402	8.25111	-14.3449	4.49e-41	1.36e-39	82.1728
SCN3A	-1.36397	5.61841	-12.9738	1.25e-34	2.01e-33	67.4574
AL158212.2	-1.36393	-2.55629	-15.7666	4.09e-48	2.62e-46	98.4642
CDH20	-1.36353	5.64948	-15.1248	6.78e-45	3.02e-43	90.9728
TSSK1A	-1.36291	-2.24057	-15.4974	9.34e-47	5.2e-45	95.3949
AZU1	-1.36216	-1.93837	-11.6613	7.91e-29	7.69e-28	54.6421
OR4K6P	-1.36206	-4.45128	-6.8432	1.7e-11	4.36e-11	15.553
LINC01185	-1.36186	-1.80145	-16.0098	2.38e-49	1.75e-47	101.324
SLIT1	-1.36146	7.02162	-11.113	1.59e-26	1.28e-25	48.8837
LINC01933	-1.36116	-2.09846	-13.3722	1.83e-36	3.49e-35	71.9901
TLCD3B	-1.36093	4.3671	-13.7631	2.71e-38	6.17e-37	75.9425
AKR1C1	-1.36079	2.62681	-10.6925	8.23e-25	5.69e-24	45.3056
AL731566.3	-1.35762	-1.93712	-11.0032	4.5e-26	3.49e-25	48.3867
AC007423.1	-1.35689	-1.45764	-12.6191	5.06e-33	6.94e-32	64.1725
KHDC3L	-1.35607	-3.39375	-11.4439	6.61e-28	5.95e-27	52.5498
TNK2	-1.35559	7.81865	-17.5652	1.9e-57	5.45e-55	119.722
AC026620.1	-1.35484	-4.04062	-10.82	2.52e-25	1.82e-24	46.7032
BASP1-AS1	-1.35449	-1.15372	-8.9002	4.78e-18	1.97e-17	30.1656
AL359922.2	-1.35418	-2.07132	-12.4457	3.01e-32	3.85e-31	62.4103
AC092134.1	-1.35353	-2.45942	-15.0889	1.02e-44	4.47e-43	90.7448
AC092720.2	-1.35266	-0.89719	-8.38912	2.72e-16	9.84e-16	26.1825
DGCR9	-1.35194	1.75093	-13.1394	2.19e-35	3.79e-34	69.4936
NMUR2	-1.35186	-1.74638	-8.77165	1.35e-17	5.36e-17	29.1769
SLCO5A1	-1.35145	1.8649	-11.716	4.62e-29	4.59e-28	55.0557
MACROH2A2	-1.35091	4.25805	-12.6802	2.69e-33	3.79e-32	64.5191
AC017083.1	-1.34961	-1.15124	-18.8998	1.28e-64	1.26e-61	136.158
UPK2	-1.34841	-0.0426429	-14.6006	2.58e-42	8.74e-41	85.3399
MUPP	-1.34789	-2.79107	-12.0047	2.62e-30	2.87e-29	57.9999
SSTR2	-1.34708	4.10335	-10.4759	6.03e-24	3.89e-23	43.1751
AC105053.1	-1.34674	-1.6282	-11.6349	1.03e-28	9.88e-28	54.3824
ZNF300P1	-1.34665	1.64311	-8.89388	5.03e-18	2.07e-17	29.954
SFTPD-AS1	-1.34659	-3.69083	-11.0489	2.92e-26	2.29e-25	48.822
AC010207.1	-1.34586	-0.873474	-13.2932	4.27e-36	7.84e-35	71.1664
AC021127.1	-1.34577	-3.48125	-9.65608	8.69e-21	4.42e-20	36.4384
AC093915.1	-1.34317	-2.14859	-10.2743	3.75e-23	2.3e-22	41.7654
SMAD9-IT1	-1.34308	-2.58071	-13.0697	4.57e-35	7.68e-34	68.8073
UNC79	-1.3426	4.43283	-11.7351	3.82e-29	3.83e-28	55.0073
NKD1	-1.34205	5.0229	-14.6909	9.33e-43	3.32e-41	86.1081
HIP1R	-1.34176	7.26196	-15.4392	1.83e-46	9.8e-45	94.5294
KCNN2	-1.3415	4.27985	-15.869	1.24e-48	8.4e-47	99.6303
GABRB3	-1.34148	4.90041	-8.85574	6.85e-18	2.79e-17	29.2988
AL161629.1	-1.33953	-4.1723	-10.9589	6.84e-26	5.2e-25	47.9826
KIAA0087	-1.33834	-1.68414	-8.42938	1.99e-16	7.28e-16	26.5284
SLC1A7	-1.33736	0.559728	-12.3109	1.19e-31	1.45e-30	61.0135
AL512652.2	-1.33612	-0.947805	-16.0996	8.26e-50	6.62e-48	102.411
LINC00237	-1.33609	1.97126	-12.9091	2.47e-34	3.84e-33	67.0777
AC026790.2	-1.3348	-3.57604	-9.02432	1.74e-18	7.44e-18	31.2402
INSM2	-1.33476	-1.05358	-7.53753	1.5e-13	4.46e-13	20.0067
ENHO	-1.33357	6.40547	-13.4516	7.83e-37	1.55e-35	72.4731
AL031593.1	-1.33335	-5.07511	-8.41012	2.31e-16	8.4e-16	26.4849
AL133352.1	-1.33273	-2.4806	-12.6349	4.29e-33	5.93e-32	64.3278
SLC35D3	-1.33243	-3.2371	-9.55469	2.07e-20	1.02e-19	35.5816
AC092117.1	-1.3318	2.05401	-15.248	1.65e-45	7.84e-44	92.6064
AC006960.2	-1.33082	-3.54727	-10.4322	8.99e-24	5.74e-23	43.1896
HAR1A	-1.33076	-0.0349574	-8.9428	3.39e-18	1.41e-17	30.4488
AC072052.1	-1.33052	-1.18544	-16.9521	3.22e-54	5.02e-52	112.45
GABRA3	-1.32963	3.82303	-9.18183	4.77e-19	2.14e-18	32.0512
AC002451.1	-1.32795	-1.50622	-12.3132	1.16e-31	1.42e-30	61.0748
RUNDC3A-AS1	-1.32743	0.812	-14.5005	7.92e-42	2.55e-40	84.2237
SVOP	-1.3268	3.09257	-6.843	1.7e-11	4.37e-11	15.0294
NTNG2	-1.32586	4.64596	-15.1522	4.96e-45	2.23e-43	91.347
ATCAY	-1.32276	6.72562	-9.0786	1.12e-18	4.85e-18	30.9903
ST6GAL2-IT1	-1.32189	-3.49986	-11.0984	1.83e-26	1.46e-25	49.2846
INSYN2B	-1.32175	0.8841	-8.47969	1.35e-16	4.98e-16	26.7709
MARCHF11	-1.32033	-2.14981	-7.20601	1.5e-12	4.16e-12	17.8149
NR0B1	-1.31974	-0.393674	-7.39966	3.94e-13	1.14e-12	19.0173
AC023024.2	-1.31845	0.320609	-11.3987	1.02e-27	9.07e-27	52.0605
AC025162.2	-1.31744	-1.62559	-17.5749	1.69e-57	4.9e-55	119.892
LIMS2	-1.31675	5.79454	-11.8671	1.03e-29	1.08e-28	56.2003
DHRS2	-1.31583	0.346525	-8.83623	8.01e-18	3.25e-17	29.5807
AC127070.2	-1.31527	0.243364	-12.3275	1.01e-31	1.24e-30	61.1895
EPCAM-DT	-1.31448	0.0938395	-14.8885	1e-43	3.99e-42	88.5592
NRG3	-1.31328	3.54842	-11.447	6.41e-28	5.79e-27	52.3034
ANKRD18A	-1.31327	-1.35302	-8.09675	2.52e-15	8.55e-15	24.0222
AC134878.2	-1.31291	-2.78934	-9.35959	1.08e-19	5.09e-19	33.9491
CCDC26	-1.31109	-1.90965	-11.0912	1.95e-26	1.56e-25	49.2085
ATP1A4	-1.31047	-0.130108	-14.1565	3.63e-40	1e-38	80.4406
LINC02848	-1.30987	-3.09312	-9.02433	1.74e-18	7.44e-18	31.2292
AL157400.3	-1.30899	-1.83813	-16.4674	1.06e-51	1.15e-49	106.67
SLC14A1	-1.30889	4.29564	-6.79053	2.4e-11	6.08e-11	14.5367
C2orf27A	-1.30847	3.13725	-15.4315	2e-46	1.06e-44	94.6553
SGCD	-1.30755	3.37904	-10.7002	7.67e-25	5.31e-24	45.2999
AP001065.3	-1.30561	-3.50174	-9.80841	2.32e-21	1.23e-20	37.7329
AL109810.2	-1.30521	-4.79985	-8.75669	1.52e-17	6.01e-17	29.1438
AL023806.1	-1.30453	0.437021	-16.2823	9.56e-51	8.74e-49	104.585
TMEM213	-1.30395	-3.75065	-12.3273	1.01e-31	1.24e-30	61.1928
AL807752.4	-1.30378	-3.49547	-12.403	4.66e-32	5.87e-31	61.9589
GADD45G	-1.30344	5.03626	-13.2372	7.74e-36	1.39e-34	70.2617
GSC2	-1.30286	-5.06363	-9.9532	6.55e-22	3.63e-21	38.9833
KHDRBS2-OT1	-1.30098	-3.60029	-9.33171	1.37e-19	6.39e-19	33.7365
AC007375.3	-1.30017	-1.09336	-11.0641	2.53e-26	1.99e-25	48.9375
OR6E1P	-1.29737	-2.15092	-13.2692	5.51e-36	1e-34	70.9032
AC092634.3	-1.29631	-3.07091	-7.70804	4.42e-14	1.37e-13	21.3017
OTOGL	-1.2962	1.01066	-12.8995	2.73e-34	4.23e-33	67.0177
AC016717.2	-1.29601	-0.0158843	-7.87395	1.32e-14	4.25e-14	22.3232
CDHR5	-1.29432	-1.84061	-12.1943	3.89e-31	4.53e-30	59.885
PPP1R1A	-1.29327	3.36282	-9.53751	2.4e-20	1.18e-19	35.0604
AC114760.2	-1.29225	-3.35613	-12.4397	3.2e-32	4.09e-31	62.3319
RGS11	-1.29176	4.58422	-12.5315	1.25e-32	1.66e-31	62.9624
AC254562.1	-1.29107	-1.60768	-13.0875	3.78e-35	6.42e-34	69.0076
DSCAM	-1.28834	5.48926	-13.03	6.94e-35	1.14e-33	68.0511
TPTE2P1	-1.28805	0.346065	-10.9846	5.36e-26	4.13e-25	48.1473
AC140912.1	-1.28742	-0.716411	-11.0313	3.45e-26	2.69e-25	48.6197
CFTR	-1.28684	1.02894	-13.032	6.79e-35	1.12e-33	68.3966
AC125603.4	-1.2863	-3.11104	-11.5041	3.68e-28	3.38e-27	53.1278
FAM13C	-1.28605	4.53079	-16.9786	2.34e-54	3.75e-52	112.732
PCBP3	-1.28573	3.18134	-12.5454	1.08e-32	1.45e-31	63.2419
PLPPR3	-1.28441	1.88636	-8.11486	2.2e-15	7.49e-15	23.9478
NDRG2	-1.2808	10.0398	-15.4741	1.22e-46	6.71e-45	94.9454
AC005544.1	-1.28027	-3.12979	-10.0398	3.05e-22	1.73e-21	39.7232
OR7E28P	-1.28019	-4.77311	-9.65454	8.8e-21	4.48e-20	36.4369
AL731532.2	-1.27875	-2.69479	-12.5618	9.13e-33	1.23e-31	63.5806
JPH4	-1.2786	6.04477	-10.7535	4.67e-25	3.3e-24	45.5533
ST8SIA2	-1.27819	0.883687	-7.47631	2.31e-13	6.77e-13	19.4613
AC009097.2	-1.27783	-3.57282	-9.53853	2.38e-20	1.17e-19	35.4517
IGFALS	-1.27706	-0.595964	-14.3288	5.37e-41	1.61e-39	82.3307
CYP4F24P	-1.27622	-0.0703912	-5.06929	5.12e-07	9.57e-07	5.31102
ST8SIA3	-1.27606	4.14419	-7.52189	1.67e-13	4.97e-13	19.4282
AC061975.1	-1.27602	-3.18179	-11.7523	3.23e-29	3.25e-28	55.5241
AP001767.3	-1.27561	-1.43589	-17.0945	5.78e-55	1.06e-52	114.133
SLITRK5	-1.27422	4.31928	-12.3246	1.04e-31	1.27e-30	60.885
AC009102.2	-1.2731	1.33358	-10.519	4.07e-24	2.66e-23	43.8215
AL160286.2	-1.27249	-2.19097	-13.045	5.93e-35	9.81e-34	68.5572
AC104257.1	-1.27112	-2.9968	-9.68954	6.51e-21	3.35e-20	36.7135
LRRN4	-1.27111	-2.44592	-12.4913	1.89e-32	2.46e-31	62.8681
SCART1	-1.27005	1.05598	-13.6692	7.5e-38	1.63e-36	75.1431
DOC2GP	-1.26825	-2.37183	-13.1589	1.78e-35	3.1e-34	69.7431
LHFPL4	-1.26795	5.80215	-12.2405	2.44e-31	2.89e-30	59.9227
CASC17	-1.26723	-3.1182	-11.3026	2.59e-27	2.22e-26	51.2076
AC011008.1	-1.26687	-2.3527	-14.5365	5.29e-42	1.73e-40	84.5783
TLL1	-1.26633	-0.455279	-7.91131	1e-14	3.25e-14	22.6185
GJD2	-1.26583	-1.22024	-6.40902	2.7e-10	6.36e-10	12.6997
SLC6A18	-1.26505	-5.53502	-9.53251	2.5e-20	1.23e-19	35.415
NPY6R	-1.26478	-3.5003	-11.0193	3.86e-26	3.01e-25	48.547
AC005332.7	-1.26312	-1.97881	-15.0625	1.38e-44	5.97e-43	90.4704
FAM110B	-1.26284	6.04349	-17.906	2.92e-59	1.18e-56	123.905
CMTM5	-1.26051	5.16093	-13.2526	6.58e-36	1.19e-34	70.4145
IMPDH1P8	-1.2601	-0.97329	-14.7705	3.8e-43	1.4e-41	87.2249
AC012065.3	-1.25878	-2.34523	-14.9998	2.82e-44	1.18e-42	89.7466
SCN11A	-1.25866	-0.632495	-13.9291	4.42e-39	1.09e-37	77.965
AC018635.2	-1.25789	-3.19651	-13.6587	8.4e-38	1.82e-36	75.0005
MT-TF	-1.25782	-1.62013	-8.20142	1.15e-15	3.97e-15	24.8106
EPHB1	-1.25671	5.77739	-11.718	4.53e-29	4.51e-28	54.7348
MMD2	-1.25662	3.92115	-9.14739	6.34e-19	2.81e-18	31.7575
ZNF727	-1.2565	-0.868266	-7.8747	1.31e-14	4.22e-14	22.3785
SEZ6L	-1.25588	7.3643	-9.33898	1.29e-19	6.02e-19	33.1187
FHDC1	-1.25541	3.42145	-12.0568	1.55e-30	1.73e-29	58.2892
HTR2C	-1.25518	-0.975458	-6.75443	3.03e-11	7.63e-11	14.8135
GRIA2	-1.25488	6.91348	-11.9881	3.1e-30	3.36e-29	57.3652
ADAMTS19-AS1	-1.25395	-3.60421	-9.0114	1.94e-18	8.24e-18	31.1374
INHBC	-1.25329	-1.41742	-11.6026	1.41e-28	1.33e-27	54.0677
DAAM2-AS1	-1.25302	2.35685	-10.5486	3.1e-24	2.04e-23	44.0173
ZNF603P	-1.2525	-0.599833	-10.1158	1.55e-22	9.04e-22	40.3172
GLIS1	-1.25131	0.294988	-9.1091	8.7e-19	3.81e-18	31.7702
AC254562.3	-1.25115	0.62962	-17.7007	3.62e-58	1.16e-55	121.539
LRRC10	-1.25064	-3.99208	-9.95271	6.57e-22	3.65e-21	38.9771
CLDN9	-1.24996	-0.437485	-13.1928	1.24e-35	2.19e-34	70.1081
MCF2	-1.24927	1.36921	-8.9708	2.7e-18	1.13e-17	30.5897
WDR11-AS1	-1.24908	1.53334	-12.0844	1.18e-30	1.32e-29	58.7076
MYCNOS	-1.24869	-0.141084	-14.0036	1.95e-39	5.02e-38	78.7739
CHGA	-1.24857	4.2226	-6.78185	2.54e-11	6.42e-11	14.4905
ASXL3	-1.24793	3.102	-13.4809	5.72e-37	1.15e-35	73.0238
AL590096.1	-1.24733	-1.51111	-16.5287	5.12e-52	5.8e-50	107.413
KIF21B	-1.24714	6.43425	-12.8134	6.72e-34	1e-32	65.756
INHBA-AS1	-1.2469	-1.02544	-7.66095	6.2e-14	1.9e-13	20.8669
CRIP3	-1.24679	1.05823	-15.7372	5.77e-48	3.63e-46	98.2382
RHBDL3	-1.2466	5.25939	-14.0703	9.38e-40	2.48e-38	79.2136
AC084864.1	-1.24634	-3.90662	-8.3054	5.18e-16	1.84e-15	25.6728
AC011474.1	-1.24622	-0.857076	-8.50819	1.08e-16	4.03e-16	27.0883
ZNF804A	-1.24511	2.4489	-11.123	1.45e-26	1.17e-25	49.3239
AL031008.1	-1.24509	-2.68325	-11.558	2.18e-28	2.03e-27	53.6464
DEFB124	-1.2444	-4.37818	-6.78947	2.41e-11	6.12e-11	15.2103
FBXW10	-1.24424	-1.61257	-15.2989	9.22e-46	4.51e-44	93.1623
AC137723.1	-1.24299	-1.94683	-15.8863	1.01e-48	6.97e-47	99.8836
VAX2	-1.24231	2.68545	-12.8652	3.92e-34	5.95e-33	66.5762
AC106886.1	-1.24222	-3.76711	-12.9952	1e-34	1.62e-33	68.0002
AL354863.1	-1.24171	-2.5351	-7.21356	1.43e-12	3.95e-12	17.8857
MEGF11	-1.24133	5.19695	-10.8345	2.2e-25	1.59e-24	46.3501
AL021408.1	-1.2393	-2.26798	-10.0944	1.88e-22	1.09e-21	40.1843
TET1	-1.23909	2.10527	-14.9318	6.12e-44	2.5e-42	89.0206
CALCRL	-1.23855	6.12138	-12.719	1.8e-33	2.58e-32	64.7884
KLHL32	-1.23807	4.05949	-11.7506	3.28e-29	3.3e-28	55.1969
AL121956.4	-1.2371	-2.67696	-9.38296	8.89e-20	4.2e-19	34.1394
AC132938.2	-1.23689	-1.61023	-12.3284	9.97e-32	1.22e-30	61.2282
AL359881.2	-1.23544	-1.95399	-13.2179	9.51e-36	1.7e-34	70.3677
LINC02761	-1.23533	-2.99286	-10.8835	1.39e-25	1.03e-24	47.2879
AQP7	-1.23414	-2.54655	-10.6779	9.43e-25	6.47e-24	45.3995
ANXA8L1	-1.23389	-2.45194	-7.40209	3.88e-13	1.12e-12	19.1528
RNA5SP118	-1.23382	-2.55389	-9.76089	3.51e-21	1.84e-20	37.3105
NTRK2	-1.2336	10.0725	-11.8152	1.73e-29	1.79e-28	55.6677
MYCN	-1.22993	3.70103	-14.0935	7.27e-40	1.94e-38	79.5974
AC127526.2	-1.22974	-3.62421	-11.3481	1.67e-27	1.46e-26	51.6359
AC097359.3	-1.22748	-1.66847	-12.6825	2.62e-33	3.71e-32	64.8211
MT-TL1	-1.22681	-2.1305	-8.18292	1.32e-15	4.55e-15	24.6978
GACAT3	-1.22662	-3.54895	-11.1201	1.49e-26	1.2e-25	49.487
SPINK5	-1.22643	-2.54908	-9.88574	1.18e-21	6.44e-21	38.3799
TEX19	-1.22638	-4.07786	-9.73289	4.48e-21	2.33e-20	37.0957
SEC31B	-1.22541	3.93329	-15.3701	4.06e-46	2.08e-44	93.8933
AC087379.2	-1.22476	-4.18042	-10.4937	5.13e-24	3.32e-23	43.7417
ARHGAP36	-1.22439	2.37758	-8.15148	1.67e-15	5.73e-15	24.1724
TJP2	-1.22284	7.24686	-14.4307	1.73e-41	5.41e-40	83.1263
AL139246.4	-1.22241	-3.43614	-9.08285	1.08e-18	4.69e-18	31.7077
GLRA1	-1.22143	-3.70266	-7.83697	1.73e-14	5.52e-14	22.2387
LINC01287	-1.22102	-2.80926	-12.5028	1.68e-32	2.2e-31	62.9798
HMGCS2	-1.21912	-4.79049	-8.59095	5.64e-17	2.14e-16	27.8592
NKAIN4	-1.21783	7.01555	-10.9891	5.14e-26	3.96e-25	47.7172
ZNF98	-1.21733	-1.87412	-7.01997	5.28e-12	1.4e-11	16.5735
AC073111.1	-1.2169	-2.49822	-13.5863	1.84e-37	3.88e-36	74.2514
AC084782.3	-1.21674	-1.20144	-14.4446	1.48e-41	4.65e-40	83.5984
SLC9A2	-1.21665	-0.521707	-8.70399	2.31e-17	9.03e-17	28.5868
AC016405.1	-1.21635	-3.58473	-13.1953	1.21e-35	2.14e-34	70.0891
PTF1A	-1.21607	-4.21517	-10.5856	2.21e-24	1.47e-23	44.569
IL1RAPL1	-1.21572	0.553333	-9.78553	2.84e-21	1.5e-20	37.4
SOX6	-1.21517	6.2616	-15.7308	6.21e-48	3.87e-46	97.9142
OR2H2	-1.21467	-1.75537	-12.7511	1.29e-33	1.88e-32	65.5235
AC136475.9	-1.21342	-2.33222	-10.3126	2.66e-23	1.65e-22	42.1092
CA10	-1.21324	4.07397	-6.9639	7.67e-12	2.01e-11	15.68
SSPO	-1.21321	2.928	-12.4514	2.84e-32	3.64e-31	62.3066
CXXC4	-1.21266	4.73568	-14.8258	2.04e-43	7.82e-42	87.6426
AC026780.2	-1.21231	-3.31026	-9.89231	1.12e-21	6.1e-21	38.45
AL161668.4	-1.21211	-1.93532	-13.5586	2.48e-37	5.17e-36	73.9701
CLGN	-1.21157	2.39758	-11.032	3.43e-26	2.68e-25	48.4733
AC087742.1	-1.21061	-0.667846	-16.8876	6.99e-54	1.05e-51	111.709
AC008761.3	-1.20887	-3.32422	-9.77053	3.23e-21	1.7e-20	37.4073
UGT8	-1.20865	5.8505	-9.59863	1.42e-20	7.12e-20	35.3343
PTK6	-1.20815	0.892391	-15.8273	2.02e-48	1.35e-46	99.2808
AL731569.1	-1.20809	0.268836	-20.3308	1.73e-72	8.54e-69	154.231
KIF6	-1.20683	2.48736	-9.76143	3.5e-21	1.83e-20	37.058
AC097537.1	-1.20671	-1.65469	-11.8634	1.07e-29	1.12e-28	56.6099
SERPINI2	-1.20637	0.031898	-11.1049	1.72e-26	1.38e-25	49.2857
AL161668.3	-1.20456	-1.75646	-15.4686	1.3e-46	7.11e-45	95.0907
AL359233.1	-1.20455	-2.89314	-9.6164	1.22e-20	6.14e-20	36.0935
AL049712.1	-1.20375	-2.65479	-13.7943	1.93e-38	4.46e-37	76.4718
AMZ1	-1.20337	2.96392	-10.8919	1.28e-25	9.53e-25	47.1136
AC079061.1	-1.20281	-1.67473	-10.0813	2.11e-22	1.22e-21	40.0533
AC007950.2	-1.20278	-1.97856	-15.218	2.33e-45	1.09e-43	92.2277
NPPA	-1.20269	2.17155	-8.04528	3.71e-15	1.24e-14	23.409
AL021368.3	-1.20262	-1.35245	-12.7741	1.01e-33	1.49e-32	65.7605
AC004947.2	-1.20213	1.86435	-9.31302	1.6e-19	7.43e-19	33.3387
REPS2	-1.20181	4.65221	-10.5686	2.58e-24	1.71e-23	43.955
LINC00672	-1.20178	3.68108	-10.5663	2.64e-24	1.74e-23	44.042
AC004485.1	-1.2016	-2.97063	-10.149	1.15e-22	6.81e-22	40.6753
AL449403.3	-1.20052	-0.765644	-12.1196	8.27e-31	9.4e-30	59.129
AC073413.1	-1.20039	-2.94283	-11.6811	6.51e-29	6.38e-28	54.8348
EEF1DP3	-1.20038	-2.69737	-12.7349	1.52e-33	2.21e-32	65.3468
LINC02617	-1.19841	-3.91793	-9.42649	6.16e-20	2.94e-19	34.5238
SHISAL2B	-1.19707	-2.79552	-6.42725	2.41e-10	5.69e-10	12.9068
AC126614.1	-1.19422	-3.66919	-10.7311	5.76e-25	4.04e-24	45.8908
BRD9P2	-1.19415	-3.10725	-9.77105	3.22e-21	1.69e-20	37.4084
SGSM1	-1.19319	3.55204	-10.0111	3.93e-22	2.22e-21	39.1038
AC113143.1	-1.19266	-3.92221	-10.9514	7.34e-26	5.56e-25	47.9147
HPR	-1.19208	2.16229	-8.12137	2.1e-15	7.14e-15	23.9708
LINC00320	-1.19182	2.5999	-9.69769	6.07e-21	3.13e-20	36.5022
GRHL3	-1.19151	2.2146	-10.3058	2.83e-23	1.75e-22	41.8447
AC233296.1	-1.1904	0.336166	-9.77561	3.09e-21	1.63e-20	37.326
AC073346.2	-1.1899	-2.04377	-12.9908	1.05e-34	1.7e-33	67.9961
U82695.1	-1.18911	-3.15768	-10.0368	3.13e-22	1.78e-21	39.6978
ZDHHC11B	-1.18887	3.31217	-12.4967	1.78e-32	2.34e-31	62.7334
AL158163.1	-1.18876	-0.676935	-16.2628	1.2e-50	1.07e-48	104.328
CCDC154	-1.18804	0.736356	-13.1066	3.09e-35	5.28e-34	69.1846
SLC2A4	-1.18803	1.14811	-10.8901	1.3e-25	9.68e-25	47.2333
IL17D	-1.18721	5.79916	-15.367	4.21e-46	2.15e-44	93.7316
KCNH1-IT1	-1.18654	-1.99352	-9.04331	1.49e-18	6.41e-18	31.3467
AC093535.1	-1.18641	0.11172	-15.5253	6.76e-47	3.82e-45	95.7929
LINC02774	-1.18636	-1.33227	-11.0362	3.29e-26	2.58e-25	48.6824
TOGARAM2	-1.18632	1.95605	-11.167	9.5e-27	7.83e-26	49.7773
LINC00960	-1.1856	0.866059	-11.8784	9.25e-30	9.67e-29	56.6969
LDLRAD4-AS1	-1.18426	-1.30682	-9.70486	5.71e-21	2.95e-20	36.794
SOX1	-1.18382	2.62464	-9.48869	3.63e-20	1.77e-19	34.732
AC023301.1	-1.18371	2.10442	-7.98731	5.72e-15	1.89e-14	22.9909
SYCE1	-1.18202	-2.10421	-6.05852	2.25e-09	4.98e-09	10.7
AC110774.1	-1.1818	-3.18685	-7.79395	2.37e-14	7.48e-14	21.9148
AL583810.2	-1.18106	-2.247	-13.4573	7.37e-37	1.47e-35	72.887
KCTD4	-1.18106	1.51123	-9.09104	1.01e-18	4.39e-18	31.5492
AL390726.4	-1.18082	-1.27547	-7.03819	4.68e-12	1.25e-11	16.6558
AC110285.5	-1.17944	-3.01656	-11.4855	4.41e-28	4.03e-27	52.9494
AL358933.1	-1.17901	-1.53373	-16.4477	1.34e-51	1.44e-49	106.457
ST6GAL2	-1.1774	4.32873	-10.4003	1.2e-23	7.6e-23	42.4652
LINC01918	-1.17683	-0.415759	-12.1242	7.9e-31	8.98e-30	59.1679
AC063944.3	-1.17638	-1.87278	-13.2611	6e-36	1.09e-34	70.8233
AC004947.1	-1.1757	-2.93249	-8.55501	7.48e-17	2.82e-16	27.5397
NKX2-8	-1.17488	-3.62731	-8.06193	3.28e-15	1.1e-14	23.8627
AC004540.2	-1.17472	3.15201	-7.37396	4.72e-13	1.35e-12	18.5368
ENPP7P4	-1.17447	-0.961658	-13.1535	1.88e-35	3.28e-34	69.6983
RIMS2	-1.17409	3.04671	-7.24617	1.14e-12	3.18e-12	17.6837
ALB	-1.17348	-0.593108	-12.9861	1.1e-34	1.78e-33	67.9496
PLIN1	-1.17276	1.31138	-9.954	6.5e-22	3.61e-21	38.8117
AC068234.3	-1.1727	-4.01165	-11.3427	1.76e-27	1.53e-26	51.5811
NAV2-AS4	-1.17211	-4.19144	-9.03588	1.59e-18	6.79e-18	31.344
AC004997.1	-1.17196	-1.65431	-13.7825	2.19e-38	5.04e-37	76.3718
AL133216.2	-1.16984	0.48915	-15.4442	1.73e-46	9.3e-45	94.8666
CYP3A43	-1.16926	-2.78609	-12.091	1.1e-30	1.24e-29	58.8537
ADCYAP1R1	-1.1692	8.92033	-11.528	2.92e-28	2.7e-27	52.8495
LINC02294	-1.16916	-3.58415	-9.36329	1.05e-19	4.93e-19	33.9965
VSTM2B	-1.16884	2.82523	-8.59563	5.44e-17	2.07e-16	27.4971
NYAP2	-1.16706	-1.61942	-6.36926	3.45e-10	8.08e-10	12.4878
AC148477.7	-1.166	-3.02376	-7.42572	3.29e-13	9.55e-13	19.3405
KCNJ9	-1.16574	4.72028	-9.31633	1.56e-19	7.23e-19	33.0534
KCNK7	-1.16566	0.628615	-13.9336	4.21e-39	1.04e-37	78.0059
SLC8A3	-1.16549	3.91057	-9.62794	1.11e-20	5.58e-20	35.7587
AC107294.1	-1.16548	-0.807698	-17.9121	2.71e-59	1.13e-56	124.044
MCF2L2	-1.16342	3.45397	-10.4051	1.15e-23	7.28e-23	42.6095
USP41	-1.16331	-2.69654	-10.0057	4.12e-22	2.33e-21	39.42
PCBP3-AS1	-1.16279	-0.542725	-9.7222	4.91e-21	2.55e-20	36.9097
PCDH20	-1.16256	-2.38222	-7.98121	5.98e-15	1.97e-14	23.2285
KIAA1755	-1.16233	5.20533	-14.7779	3.5e-43	1.3e-41	87.0695
JMJD1C-AS1	-1.16197	-0.116412	-13.442	8.69e-37	1.7e-35	72.7369
AL513534.3	-1.16098	1.85582	-21.9444	1.58e-81	1.95e-77	175.008
AL354754.1	-1.16053	-2.88406	-10.3731	1.54e-23	9.66e-23	42.6569
AC012508.2	-1.16037	-1.15882	-11.2049	6.61e-27	5.5e-26	50.2631
NTSR2	-1.16016	3.46061	-6.56333	1.03e-10	2.49e-10	13.2219
REN	-1.15812	-4.60507	-8.5279	9.26e-17	3.46e-16	27.3724
AC016959.1	-1.15734	-1.39035	-13.9917	2.23e-39	5.69e-38	78.637
COL11A2	-1.15644	3.64372	-14.2842	8.82e-41	2.59e-39	81.6977
AC022296.4	-1.15581	-3.35539	-12.1732	4.81e-31	5.58e-30	59.6623
FA2H	-1.15551	3.86943	-7.83883	1.71e-14	5.45e-14	21.7046
AL391684.1	-1.15531	0.802041	-17.3341	3.17e-56	7.11e-54	117.107
HMGN5	-1.15458	4.08077	-17.8808	3.98e-59	1.53e-56	123.695
PWAR5	-1.15449	1.1661	-9.28315	2.05e-19	9.44e-19	33.1427
AC016582.1	-1.15415	-1.40056	-9.40196	7.57e-20	3.6e-19	34.2533
AC018648.1	-1.15398	-0.235639	-16.787	2.34e-53	3.21e-51	110.529
PARP11-AS1	-1.15395	-3.73463	-11.1545	1.07e-26	8.78e-26	49.8088
SLITRK1	-1.15382	3.55069	-8.16234	1.54e-15	5.29e-15	24.1143
SMPD3	-1.15372	3.79098	-11.8519	1.2e-29	1.25e-28	56.2204
TAS2R64P	-1.15338	-3.6909	-8.40951	2.33e-16	8.44e-16	26.4515
PCSK6	-1.15319	4.14232	-8.34185	3.92e-16	1.4e-15	25.3869
EBAG9P1	-1.1531	-2.49375	-12.6111	5.49e-33	7.51e-32	64.0851
GRIN2C	-1.15299	3.6432	-10.5503	3.06e-24	2.01e-23	43.9004
FRMPD1	-1.15272	1.80134	-11.3987	1.02e-27	9.07e-27	51.9918
HFM1	-1.15272	1.61409	-13.8251	1.38e-38	3.24e-37	76.8077
AC079414.3	-1.15041	0.642939	-20.5719	7.89e-74	4.87e-70	157.321
TMEM151B	-1.1502	4.28647	-8.33676	4.08e-16	1.45e-15	25.3307
EPHA10	-1.14955	1.8629	-8.55202	7.66e-17	2.88e-16	27.2557
MYH7B	-1.1493	2.14984	-12.4052	4.55e-32	5.74e-31	61.8967
ANGPTL2	-1.14909	7.12651	-14.3055	6.96e-41	2.06e-39	81.7396
AL139246.1	-1.14903	-3.49604	-8.49773	1.17e-16	4.36e-16	27.1172
LINGO1-AS1	-1.14886	-1.98965	-10.7476	4.94e-25	3.48e-24	46.0271
AC137630.2	-1.14886	-2.55972	-15.3125	7.88e-46	3.87e-44	93.2683
AC093620.1	-1.14829	-0.0134181	-14.7491	4.84e-43	1.76e-41	86.9969
PHF21B	-1.14813	3.9217	-16.8747	8.16e-54	1.2e-51	111.528
ADRA1A	-1.14811	1.53518	-8.88784	5.29e-18	2.17e-17	29.9155
GNAL	-1.14791	3.99039	-10.2199	6.12e-23	3.69e-22	40.8917
GPR179	-1.14679	0.963751	-9.73344	4.46e-21	2.32e-20	36.9326
MST1	-1.14676	3.68699	-13.9451	3.71e-39	9.25e-38	77.9779
AC073957.1	-1.14623	-3.43342	-11.9474	4.65e-30	4.98e-29	57.4284
AL133551.1	-1.14574	-2.2652	-13.4447	8.44e-37	1.66e-35	72.7525
AC008438.2	-1.14468	-2.55292	-11.342	1.77e-27	1.54e-26	51.5808
AL033397.2	-1.14457	-2.34512	-12.6564	3.44e-33	4.8e-32	64.5484
AL022069.2	-1.14453	-0.742212	-14.4757	1.04e-41	3.31e-40	83.95
ALOX12B	-1.14434	-1.84405	-8.18098	1.34e-15	4.62e-15	24.6702
CTTNBP2	-1.14416	5.53249	-14.6552	1.4e-42	4.86e-41	85.6744
FBLL1	-1.14393	3.26003	-10.0833	2.07e-22	1.19e-21	39.7705
CRYAB	-1.14346	10.3495	-11.1318	1.33e-26	1.08e-25	49.0792
AC008610.1	-1.14321	-0.259568	-15.9395	5.42e-49	3.9e-47	100.57
SLC25A41	-1.14288	0.165222	-14.7131	7.27e-43	2.61e-41	86.5947
AP000866.6	-1.14247	-2.21666	-14.5478	4.66e-42	1.53e-40	84.7088
AC004448.2	-1.14241	-1.375	-13.7538	3e-38	6.82e-37	76.0673
MIR3671	-1.14204	-3.32984	-13.1227	2.61e-35	4.5e-34	69.3398
SLC6A1-AS1	-1.14157	-1.04947	-11.8033	1.95e-29	2e-28	56.0124
SMAD9	-1.14152	5.59695	-17.0217	1.39e-54	2.35e-52	113.188
AL589935.2	-1.14131	-3.72026	-9.45792	4.72e-20	2.28e-19	34.7819
CDKN2B	-1.14025	3.55846	-9.32501	1.45e-19	6.75e-19	33.2613
CNGA4	-1.1397	-1.12377	-13.1158	2.81e-35	4.83e-34	69.3041
AP003472.1	-1.13963	-3.34078	-10.0017	4.27e-22	2.4e-21	39.3958
ZFHX2-AS1	-1.13933	1.08202	-16.5828	2.69e-52	3.19e-50	108.134
TCEAL2	-1.13922	6.00333	-12.7232	1.72e-33	2.48e-32	64.8356
PKMP3	-1.13917	1.64286	-18.0762	3.59e-60	1.81e-57	126.144
SLC24A4	-1.13897	3.59064	-7.76279	2.97e-14	9.31e-14	21.1959
RAB6C-AS1	-1.13845	-0.803763	-7.15863	2.07e-12	5.68e-12	17.4193
AP000255.1	-1.13823	-1.18599	-14.989	3.19e-44	1.33e-42	89.6709
AC095057.3	-1.1382	0.947698	-18.1763	1.04e-60	5.71e-58	127.355
LINC01987	-1.13799	-4.65874	-9.91885	8.85e-22	4.87e-21	38.6877
AC113346.1	-1.13786	-4.87361	-7.97626	6.2e-15	2.04e-14	23.2717
SLC7A14	-1.13744	4.19415	-7.94853	7.62e-15	2.49e-14	22.457
ARHGAP19-SLIT1	-1.13579	-1.80851	-9.64804	9.31e-21	4.72e-20	36.3306
AC131097.2	-1.13504	2.59477	-9.77443	3.12e-21	1.64e-20	37.1596
AL161630.1	-1.13348	-3.59489	-11.0496	2.9e-26	2.28e-25	48.8283
AL354798.1	-1.13276	-1.62241	-10.8145	2.65e-25	1.91e-24	46.6342
LRIG1	-1.13238	8.8819	-17.2015	1.58e-55	3.23e-53	115.318
SP7	-1.13215	-2.23172	-10.95	7.43e-26	5.63e-25	47.8971
DNASE1L2	-1.13162	1.05111	-16.52	5.69e-52	6.38e-50	107.391
IZUMO1	-1.13152	-1.711	-10.3125	2.66e-23	1.65e-22	42.094
CARMIL3	-1.13047	3.7367	-14.8163	2.27e-43	8.65e-42	87.6189
HMGCLL1	-1.13026	1.33385	-7.78876	2.46e-14	7.75e-14	21.6233
DGCR6	-1.12997	3.76039	-12.1421	6.59e-31	7.56e-30	59.1053
AC016405.2	-1.12993	-2.66968	-12.3811	5.83e-32	7.27e-31	61.7532
ZNF99	-1.12958	-2.13318	-6.38017	3.23e-10	7.56e-10	12.5861
IGKV1D-8	-1.12878	-4.96261	-7.77113	2.8e-14	8.78e-14	21.8053
SLC39A12-AS1	-1.12821	-3.08323	-7.72319	3.96e-14	1.23e-13	21.4094
AC007666.1	-1.12711	0.139625	-11.3518	1.61e-27	1.41e-26	51.6193
AC126118.1	-1.12618	-1.27299	-15.2393	1.83e-45	8.58e-44	92.4985
ADHFE1	-1.12543	4.15294	-15.6689	1.28e-47	7.67e-46	97.3166
AL450306.1	-1.12517	-0.797068	-13.7893	2.03e-38	4.69e-37	76.4547
AP006545.2	-1.12505	-2.49702	-12.9214	2.17e-34	3.4e-33	67.2696
NKX1-2	-1.12431	-1.54436	-7.23994	1.19e-12	3.32e-12	18.0076
AC002546.1	-1.12358	-2.92895	-7.38921	4.24e-13	1.22e-12	19.0878
DPP10	-1.12291	4.13466	-8.44283	1.8e-16	6.57e-16	26.1569
AC114956.1	-1.12188	-2.27602	-16.2878	8.96e-51	8.34e-49	104.531
C1QL1	-1.12148	6.82198	-9.30558	1.7e-19	7.88e-19	32.8479
CYP27C1	-1.12128	0.840361	-8.78781	1.18e-17	4.73e-17	29.17
LPAL2	-1.12048	-0.720889	-12.2926	1.44e-31	1.74e-30	60.8584
GPIHBP1	-1.11987	3.07338	-10.1614	1.03e-22	6.12e-22	40.4799
CTSLP3	-1.11903	-2.09215	-11.6187	1.2e-28	1.15e-27	54.2302
NPIPB6	-1.11855	-1.16434	-14.0698	9.44e-40	2.49e-38	79.4892
F7	-1.11825	-1.25641	-7.73878	3.54e-14	1.1e-13	21.4298
SPON1	-1.11765	6.88321	-9.63562	1.04e-20	5.24e-20	35.6161
CKMT1B	-1.1176	0.99788	-8.02729	4.24e-15	1.41e-14	23.3738
AC004623.1	-1.11631	-0.6022	-13.7734	2.42e-38	5.54e-37	76.2836
NRSN1	-1.11526	4.33469	-8.94728	3.27e-18	1.36e-17	30.0864
TUB	-1.11493	6.50896	-14.5531	4.39e-42	1.45e-40	84.4992
AC092681.1	-1.11457	-1.71759	-10.6691	1.02e-24	7e-24	45.3044
BEND4	-1.1144	-0.468818	-6.68351	4.78e-11	1.19e-10	14.3343
B3GAT2	-1.11436	4.86246	-9.51277	2.96e-20	1.45e-19	34.6781
AC253576.2	-1.1141	-2.24475	-11.0967	1.86e-26	1.49e-25	49.2643
AL391834.2	-1.11336	0.824299	-17.4799	5.38e-57	1.43e-54	118.867
PRSS35	-1.11211	2.74431	-8.4205	2.14e-16	7.78e-16	26.1593
ABI3BP	-1.1119	4.21253	-9.41368	6.86e-20	3.27e-19	33.918
AC015983.2	-1.11181	-2.00774	-12.7208	1.76e-33	2.54e-32	65.2114
CCDC92B	-1.11171	-0.344542	-9.59509	1.47e-20	7.34e-20	35.823
AL603839.3	-1.1115	-1.31396	-11.8809	9.02e-30	9.46e-29	56.7775
FAM167A-AS1	-1.11101	-0.856114	-9.04918	1.42e-18	6.12e-18	31.3434
RPS3AP38	-1.11058	-2.72295	-10.6202	1.61e-24	1.08e-23	44.8769
ABCA17P	-1.11025	1.44897	-16.7472	3.77e-53	5.03e-51	110.087
LSINCT5	-1.11025	-5.24479	-10.0554	2.66e-22	1.52e-21	39.8666
AC093535.2	-1.11025	5.1047	-14.4458	1.46e-41	4.59e-40	83.3639
AC008522.1	-1.10954	-2.88144	-10.9763	5.8e-26	4.45e-25	48.1464
AP001172.1	-1.10909	-1.54909	-10.1464	1.18e-22	6.97e-22	40.6199
AC011444.3	-1.10823	-1.70854	-14.7886	3.1e-43	1.16e-41	87.4061
AJ239328.1	-1.10805	-2.94047	-9.90177	1.03e-21	5.63e-21	38.5259
PRTG	-1.10784	2.94424	-16.0404	1.66e-49	1.27e-47	101.72
AL589765.6	-1.10761	-1.04126	-14.551	4.5e-42	1.48e-40	84.7793
ZNF385C	-1.10746	1.44739	-17.1665	2.42e-55	4.77e-53	115.1
RASGRF1	-1.10695	3.90541	-7.54753	1.39e-13	4.17e-13	19.6357
NKAIN3-IT1	-1.10634	6.08812	-9.57101	1.8e-20	8.96e-20	35.0891
MARCHF8	-1.1058	5.86949	-18.1392	1.65e-60	8.64e-58	126.775
KIZ-AS1	-1.10523	-1.41748	-13.5158	3.93e-37	8.03e-36	73.5218
TMEM72-AS1	-1.10475	-0.419421	-13.0308	6.88e-35	1.13e-33	68.4131
GALNT9	-1.10436	3.25461	-7.34108	5.93e-13	1.69e-12	18.2994
TAS2R19	-1.10385	-1.43091	-16.3225	5.94e-51	5.6e-49	104.993
AC091138.1	-1.10354	-0.798379	-6.96985	7.38e-12	1.94e-11	16.18
CD24	-1.10317	5.75479	-8.98606	2.38e-18	1.01e-17	30.2741
AC016405.3	-1.10313	-0.354496	-14.0318	1.43e-39	3.72e-38	79.0802
LRP2BP	-1.10311	3.36949	-16.2864	9.11e-51	8.42e-49	104.582
SNX22	-1.10296	5.55833	-9.43904	5.54e-20	2.65e-19	34.0047
AL807761.4	-1.10287	-5.04609	-8.72959	1.88e-17	7.42e-17	28.9359
CYP2D6	-1.10251	0.472544	-12.2647	1.91e-31	2.28e-30	60.5523
AL731571.1	-1.10173	1.27109	-13.6884	6.09e-38	1.35e-36	75.3449
AC233992.2	-1.10142	-1.43071	-11.9252	5.8e-30	6.17e-29	57.215
LCE1E	-1.10092	-4.59437	-7.85465	1.52e-14	4.87e-14	22.3905
AC026367.2	-1.1008	-1.23973	-14.5115	7e-42	2.26e-40	84.3376
TFAP2E	-1.10049	1.60672	-14.8046	2.59e-43	9.76e-42	87.604
LINC01359	-1.09998	-0.972236	-15.0251	2.12e-44	8.93e-43	90.0834
AL512625.2	-1.09974	0.0565503	-10.198	7.45e-23	4.45e-22	41.014
AL512343.2	-1.09754	-1.49272	-16.2762	1.03e-50	9.35e-49	104.448
AC025917.1	-1.09751	-1.27566	-10.6601	1.11e-24	7.57e-24	45.2104
AC073896.4	-1.09703	2.21839	-16.8546	1.04e-53	1.51e-51	111.363
AC027281.2	-1.09698	-3.21595	-9.32353	1.46e-19	6.82e-19	33.6622
SLC25A27	-1.09695	3.90844	-12.9712	1.29e-34	2.07e-33	67.5682
SLC16A9	-1.09691	5.12862	-17.028	1.29e-54	2.19e-52	113.285
AC025171.4	-1.09642	-0.802568	-16.0398	1.67e-49	1.27e-47	101.72
AL391807.1	-1.0964	3.72317	-14.1862	2.61e-40	7.31e-39	80.6116
H2BU1	-1.0962	-0.232166	-10.0431	2.96e-22	1.68e-21	39.6652
AC090971.4	-1.09616	-1.05604	-15.0453	1.68e-44	7.21e-43	90.3097
LINC02008	-1.09606	-3.32294	-8.29558	5.59e-16	1.98e-15	25.5833
MTCO1P28	-1.09557	-3.17471	-9.99045	4.71e-22	2.64e-21	39.2958
AC010300.1	-1.09548	0.469723	-13.2785	4.99e-36	9.11e-35	70.9972
AP001469.3	-1.09547	1.63677	-17.3205	3.74e-56	8.24e-54	116.955
RXRG	-1.09528	1.91626	-9.06335	1.27e-18	5.47e-18	31.2941
ZMAT1	-1.09457	5.27008	-17.0628	8.47e-55	1.53e-52	113.696
AL731533.2	-1.09434	-0.255415	-12.6997	2.19e-33	3.13e-32	64.9855
AL035701.1	-1.09396	-1.25504	-9.73479	4.4e-21	2.29e-20	37.0467
RD3	-1.0937	-4.0661	-6.81129	2.09e-11	5.33e-11	15.3368
RNU6ATAC35P	-1.09364	-2.33089	-11.0585	2.67e-26	2.1e-25	48.9086
AC113349.2	-1.09348	-3.77369	-11.2424	4.62e-27	3.89e-26	50.635
TTPA	-1.09296	0.93222	-9.00286	2.08e-18	8.81e-18	30.8767
SAPCD2	-1.09271	5.0867	-10.3227	2.43e-23	1.51e-22	41.6931
LRTM2	-1.09144	1.04609	-5.66931	2.1e-08	4.34e-08	8.31007
CYP1A1	-1.09102	-2.31373	-8.35723	3.48e-16	1.25e-15	26.0106
AC015813.4	-1.09094	-2.96893	-11.7358	3.8e-29	3.81e-28	55.3651
AL589765.1	-1.0909	-2.96751	-9.61696	1.22e-20	6.12e-20	36.1
AC124016.3	-1.09065	1.14823	-14.1103	6.04e-40	1.63e-38	79.9219
AP004147.1	-1.09003	-3.6021	-12.2732	1.75e-31	2.1e-30	60.6549
AC091826.3	-1.08915	-1.97285	-11.4397	6.88e-28	6.19e-27	52.5085
AC110285.2	-1.08866	2.67096	-11.5457	2.45e-28	2.28e-27	53.3427
CDNF	-1.08841	0.436931	-15.437	1.88e-46	1e-44	94.784
BLACAT1	-1.0872	-0.0844447	-10.6474	1.25e-24	8.5e-24	45.0542
MSX2P1	-1.08719	-4.55536	-8.42105	2.13e-16	7.75e-16	26.5585
AC004232.2	-1.0869	-1.73348	-16.1295	5.81e-50	4.72e-48	102.719
UCN	-1.08635	1.58106	-17.4642	6.51e-57	1.69e-54	118.69
AP000223.1	-1.08624	-0.150746	-14.3261	5.54e-41	1.66e-39	82.3022
RNF165	-1.08588	4.39056	-10.8714	1.56e-25	1.15e-24	46.7652
RASGEF1C	-1.08579	3.42045	-11.1064	1.69e-26	1.36e-25	49.0735
DLGAP1	-1.08561	5.84028	-10.4602	6.97e-24	4.47e-23	42.8818
AL138781.1	-1.08521	-0.0776425	-14.9381	5.7e-44	2.34e-42	89.1164
GGTA2P	-1.08467	-2.48232	-10.1942	7.71e-23	4.6e-22	41.0647
SPX	-1.08433	3.05223	-7.02046	5.26e-12	1.4e-11	16.1846
AL645608.7	-1.08343	1.2914	-9.28908	1.95e-19	9e-19	33.1838
P2RX6	-1.08303	3.03032	-12.0196	2.26e-30	2.48e-29	57.9573
AC116552.1	-1.08264	-2.14711	-11.0334	3.38e-26	2.64e-25	48.6719
TOX	-1.08262	4.83457	-11.8805	9.06e-30	9.49e-29	56.3942
AC004899.1	-1.08216	-3.13369	-7.09966	3.09e-12	8.35e-12	17.1602
CELSR3	-1.08208	5.14746	-10.645	1.28e-24	8.68e-24	44.6056
AF106564.1	-1.08125	-0.162835	-6.49705	1.56e-10	3.73e-10	13.162
GPT	-1.08124	2.33795	-14.5807	3.22e-42	1.08e-40	85.0755
MYOT	-1.08093	1.15488	-9.80158	2.47e-21	1.31e-20	37.5053
MAPT	-1.08092	8.54705	-14.1014	6.66e-40	1.79e-38	79.4907
CADM2	-1.0809	7.04599	-11.0685	2.42e-26	1.92e-25	48.4623
AL132780.4	-1.08049	0.0448518	-7.06666	3.86e-12	1.04e-11	16.7583
POM121L4P	-1.07869	-4.74311	-6.85023	1.62e-11	4.17e-11	15.6083
PCDH11Y	-1.07826	-1.88129	-5.03453	6.11e-07	1.13e-06	5.2786
VWC2	-1.0781	2.2559	-7.7669	2.89e-14	9.05e-14	21.3857
CYP3A4	-1.07777	-2.74273	-12.6415	4.01e-33	5.55e-32	64.3906
AC080100.1	-1.07774	2.2811	-11.6853	6.25e-29	6.13e-28	54.7298
AC092666.2	-1.07718	-1.88298	-11.6124	1.28e-28	1.22e-27	54.1677
LINC02615	-1.07703	-0.170319	-16.0927	8.96e-50	7.11e-48	102.355
AC124944.1	-1.07696	-0.829447	-12.7071	2.03e-33	2.91e-32	65.0693
RUNDC3A	-1.07584	6.23961	-10.2646	4.1e-23	2.51e-22	41.1101
AC096669.1	-1.07526	-3.86264	-7.71668	4.15e-14	1.29e-13	21.3904
LINC00967	-1.0752	-4.04595	-8.71985	2.03e-17	8e-17	28.8437
AC004471.2	-1.07495	-1.73965	-15.2778	1.17e-45	5.7e-44	92.9176
AC013731.1	-1.07478	-1.69218	-14.8409	1.72e-43	6.63e-42	87.9919
CEP164P1	-1.07418	-1.92186	-13.9454	3.7e-39	9.24e-38	78.1229
AC069547.1	-1.07363	-0.634096	-15.254	1.54e-45	7.37e-44	92.6833
AL137025.1	-1.07286	-0.133456	-9.21355	3.67e-19	1.66e-18	32.6428
CCND2-AS1	-1.07152	-1.51059	-12.6116	5.46e-33	7.49e-32	64.096
AC004877.1	-1.07149	0.985913	-16.0781	1.06e-49	8.34e-48	102.2
KLF15	-1.07146	5.60651	-14.2104	2e-40	5.68e-39	80.7302
AL159169.2	-1.07085	0.509287	-15.3726	3.95e-46	2.03e-44	94.0469
PTCH1	-1.07065	5.76683	-12.3972	4.94e-32	6.21e-31	61.5069
MARCHF4	-1.07031	1.97979	-6.14998	1.31e-09	2.94e-09	10.9237
TCTE1	-1.07014	-0.0753269	-11.3774	1.26e-27	1.11e-26	51.8709
AC097505.1	-1.06947	-1.91937	-14.5722	3.55e-42	1.18e-40	84.9901
AC024257.4	-1.06925	-2.92439	-12.9418	1.75e-34	2.77e-33	67.4717
TAS2R20	-1.06888	-1.27465	-15.4935	9.77e-47	5.42e-45	95.3963
SYNPO2L	-1.0687	-0.235863	-10.9544	7.13e-26	5.42e-25	47.8876
AL512622.1	-1.06832	-2.9138	-9.73027	4.58e-21	2.38e-20	37.0579
CBX1P3	-1.06817	-3.31302	-8.83025	8.41e-18	3.4e-17	29.6925
AL359715.2	-1.06751	0.374366	-13.7735	2.42e-38	5.54e-37	76.2781
CDH22	-1.0675	2.77264	-7.70057	4.66e-14	1.44e-13	20.8572
PID1	-1.06601	6.05752	-13.7173	4.45e-38	9.91e-37	75.3334
ADGRV1	-1.06389	6.04539	-8.9765	2.58e-18	1.08e-17	30.1836
NET1	-1.06366	5.51622	-13.1352	2.29e-35	3.96e-34	69.1513
VAT1L	-1.06232	5.33049	-8.11434	2.21e-15	7.52e-15	23.5572
LORICRIN	-1.06227	-4.14787	-7.77133	2.79e-14	8.77e-14	21.7853
LCN12	-1.06208	0.55841	-9.79368	2.64e-21	1.4e-20	37.4701
AC026369.1	-1.06163	-2.7808	-7.07026	3.77e-12	1.01e-11	16.9514
MYO16	-1.06155	3.77031	-10.5483	3.11e-24	2.05e-23	43.8666
HSPB9	-1.06146	-1.00658	-15.7057	8.32e-48	5.1e-46	97.8433
SLC8A2	-1.06079	3.46145	-6.98592	6.63e-12	1.75e-11	15.9048
BCRP3	-1.06077	-0.263029	-13.3763	1.76e-36	3.35e-35	72.0413
SRRM3	-1.06074	3.87863	-9.01735	1.85e-18	7.86e-18	30.7056
GAL3ST1	-1.06064	3.01842	-9.7653	3.38e-21	1.78e-20	37.037
AC053513.1	-1.06047	-1.35757	-8.2531	7.73e-16	2.71e-15	25.1825
AL391069.3	-1.06016	-3.44952	-12.3403	8.83e-32	1.09e-30	61.3302
ASIC1	-1.05925	6.71591	-13.537	3.13e-37	6.44e-36	73.3778
Z97989.1	-1.05918	3.84774	-14.7149	7.12e-43	2.57e-41	86.4706
AC127496.5	-1.05911	-0.960872	-13.3633	2.02e-36	3.82e-35	71.9073
AC107398.3	-1.059	4.18909	-8.30675	5.13e-16	1.82e-15	25.1145
WSCD2	-1.05897	1.48566	-5.65236	2.31e-08	4.76e-08	8.18119
AC117490.2	-1.05893	-1.6554	-12.2154	3.14e-31	3.7e-30	60.095
GPR158	-1.05819	5.17858	-10.8922	1.28e-25	9.5e-25	46.8845
AC009148.1	-1.05785	-1.01392	-16.7243	4.96e-53	6.54e-51	109.752
AC068620.2	-1.05683	-0.556611	-15.5153	7.59e-47	4.26e-45	95.6678
SLC25A30-AS1	-1.05682	-3.06197	-12.2526	2.16e-31	2.57e-30	60.4584
DNM3	-1.05671	5.71023	-11.5361	2.69e-28	2.5e-27	52.966
AC006058.1	-1.05658	2.61446	-7.86635	1.4e-14	4.48e-14	22.061
U73166.1	-1.05623	0.351256	-14.1541	3.72e-40	1.03e-38	80.4122
AL136366.1	-1.05498	2.49128	-14.0269	1.51e-39	3.91e-38	78.9606
SYT9	-1.05469	2.40043	-8.8278	8.58e-18	3.47e-17	29.3641
DDX25	-1.05432	3.76378	-10.1281	1.39e-22	8.14e-22	40.1052
AC105339.1	-1.05431	-2.02818	-13.5903	1.76e-37	3.72e-36	74.3055
CD38	-1.05392	5.15564	-9.37086	9.84e-20	4.64e-19	33.4641
AP006545.1	-1.0534	-2.30266	-13.3845	1.61e-36	3.08e-35	72.1151
SCARNA7	-1.05339	-3.28252	-9.10514	8.98e-19	3.93e-18	31.8843
AC005383.1	-1.05329	-2.798	-7.62992	7.75e-14	2.36e-13	20.7428
AC104088.1	-1.05275	-3.51428	-8.53427	8.81e-17	3.3e-16	27.3974
LIX1	-1.05204	5.94798	-9.7286	4.65e-21	2.41e-20	36.4355
AL118558.4	-1.05107	-0.8506	-14.6469	1.53e-42	5.31e-41	85.8486
NKX6-3	-1.05082	-4.12602	-7.65986	6.25e-14	1.91e-13	20.9993
MAGEC3	-1.05007	-2.53354	-8.09049	2.65e-15	8.95e-15	24.0338
AC009088.1	-1.04979	-1.29264	-15.2878	1.05e-45	5.1e-44	93.0485
AL449283.1	-1.04946	-3.65677	-9.16224	5.61e-19	2.5e-18	32.3537
GRIN1	-1.04939	4.26695	-5.12746	3.81e-07	7.18e-07	5.12007
AP001626.1	-1.04923	0.158171	-12.1166	8.52e-31	9.68e-30	59.0788
CHADL	-1.0492	4.73447	-11.319	2.21e-27	1.91e-26	50.9474
AL031651.2	-1.04881	-0.781747	-13.4016	1.34e-36	2.58e-35	72.3128
C10orf120	-1.04847	-5.65273	-10.0934	1.89e-22	1.1e-21	40.1942
AC093458.1	-1.04827	-2.29268	-10.6363	1.38e-24	9.38e-24	45.0175
TEX22	-1.04826	0.952628	-15.1258	6.71e-45	2.99e-43	91.2374
AC004263.1	-1.04779	-3.70047	-10.1105	1.63e-22	9.44e-22	40.3462
AC063919.1	-1.04756	-1.64698	-11.1821	8.22e-27	6.81e-26	50.0581
FRMPD3	-1.04715	5.21978	-13.4549	7.56e-37	1.5e-35	72.5583
AC097468.2	-1.04713	-3.50711	-7.7068	4.46e-14	1.38e-13	21.3092
AL160191.1	-1.04684	-3.30045	-8.16082	1.56e-15	5.35e-15	24.58
ARMC12	-1.04683	1.14953	-14.6595	1.33e-42	4.64e-41	85.9884
AL138831.3	-1.04664	-0.467272	-15.3646	4.32e-46	2.2e-44	93.9463
H1-7	-1.04654	-2.5251	-10.6878	8.6e-25	5.93e-24	45.49
SATB1-AS1	-1.04597	0.734357	-9.1864	4.59e-19	2.06e-18	32.3758
CDKN2B-AS1	-1.0458	-1.06046	-8.80178	1.06e-17	4.25e-17	29.3816
DLGAP1-AS5	-1.0457	-0.75734	-8.18867	1.26e-15	4.37e-15	24.6691
AL353796.1	-1.04363	1.75225	-16.7908	2.23e-53	3.08e-51	110.606
AC008669.1	-1.04316	1.72927	-17.5858	1.48e-57	4.39e-55	120.165
AC083867.2	-1.04281	-2.32822	-8.95574	3.05e-18	1.27e-17	30.6581
GRIK2	-1.04255	5.22188	-10.43	9.17e-24	5.85e-23	42.6461
FO681492.1	-1.04181	0.719872	-9.84972	1.62e-21	8.73e-21	37.9437
WNK2	-1.04157	4.50961	-7.66163	6.17e-14	1.89e-13	20.3591
HAPLN1	-1.04152	3.80697	-7.18486	1.74e-12	4.78e-12	17.1711
CCDC160	-1.04141	2.11402	-14.9372	5.76e-44	2.36e-42	89.0811
LINC01166	-1.04072	-2.87808	-6.95112	8.35e-12	2.19e-11	16.1813
AC007671.1	-1.04049	-1.78507	-12.6441	3.9e-33	5.41e-32	64.4281
AL359881.1	-1.04041	-1.65111	-11.3373	1.85e-27	1.61e-26	51.5275
AC073534.2	-1.04032	-2.7963	-13.8339	1.25e-38	2.95e-37	76.8922
LINC01877	-1.03963	-1.95992	-8.08409	2.78e-15	9.38e-15	23.9608
FRY	-1.03952	5.98307	-15.1654	4.26e-45	1.93e-43	91.4179
OVOL1-AS1	-1.03909	-4.01255	-8.87727	5.76e-18	2.36e-17	30.0786
CIR1P2	-1.03907	-3.63061	-8.70268	2.33e-17	9.13e-17	28.7011
AC092164.1	-1.03845	0.826995	-13.4916	5.1e-37	1.03e-35	73.2498
AC104785.1	-1.0384	-1.77339	-17.1258	3.96e-55	7.51e-53	114.481
AC011451.2	-1.03794	-1.44421	-12.2175	3.08e-31	3.62e-30	60.1151
DEFB131E	-1.03768	-2.48422	-8.17935	1.35e-15	4.67e-15	24.6877
AL133325.3	-1.03755	2.33267	-10.7001	7.68e-25	5.31e-24	45.4025
PCDHA2	-1.03753	0.162275	-7.27718	9.22e-13	2.58e-12	18.1518
AL022324.3	-1.03733	-3.2731	-10.211	6.63e-23	3.98e-22	41.2243
YPEL4	-1.03732	3.51158	-11.1764	8.68e-27	7.18e-26	49.7243
SLC15A5	-1.03726	-3.01514	-8.92125	4.03e-18	1.67e-17	30.4049
SLC25A15P2	-1.03696	-5.49361	-6.63843	6.38e-11	1.57e-10	14.3051
AL355994.2	-1.03676	-1.94613	-7.6007	9.54e-14	2.88e-13	20.4977
USP54	-1.03657	6.65628	-13.9606	3.13e-39	7.9e-38	77.9582
AC092140.2	-1.03603	-0.687762	-15.9083	7.82e-49	5.46e-47	100.196
STOX1	-1.03599	3.70932	-9.0035	2.07e-18	8.77e-18	30.6153
H3P37	-1.03559	-2.35918	-11.3249	2.09e-27	1.81e-26	51.4175
MIR3682	-1.0355	2.07339	-15.0383	1.82e-44	7.76e-43	90.2248
BRINP1	-1.03319	4.52511	-7.4668	2.46e-13	7.23e-13	18.9958
ASCL1	-1.03291	5.71	-11.2792	3.24e-27	2.77e-26	50.4968
KCNK12	-1.03288	1.55598	-7.14275	2.31e-12	6.3e-12	17.1525
ZSCAN1	-1.03279	1.56839	-9.43889	5.54e-20	2.66e-19	34.4076
Z97200.1	-1.03258	-0.13633	-9.60976	1.29e-20	6.5e-20	35.9374
GABRG2	-1.0321	2.83844	-4.83779	1.62e-06	2.9e-06	3.92818
Z97653.1	-1.03176	-0.69797	-12.4062	4.51e-32	5.69e-31	62.003
ANKRD20A10P	-1.03135	-3.87748	-6.11559	1.6e-09	3.59e-09	11.1226
AL845472.2	-1.03095	1.72285	-14.2565	1.2e-40	3.49e-39	81.5095
CPLX2	-1.03043	5.79629	-5.36343	1.11e-07	2.18e-07	6.16459
SYCE2	-1.03009	1.38139	-15.9047	8.15e-49	5.68e-47	100.178
AC117395.1	-1.02996	-2.41588	-12.3656	6.82e-32	8.47e-31	61.6001
AC017071.1	-1.02955	-2.18319	-14.4421	1.52e-41	4.77e-40	83.5422
AC124798.1	-1.02948	1.57698	-10.9512	7.35e-26	5.57e-25	47.7775
CASQ1	-1.02927	3.54553	-12.7945	8.18e-34	1.21e-32	65.769
NUTM2D	-1.02921	0.848116	-11.9564	4.25e-30	4.57e-29	57.467
SORCS3	-1.02918	3.96536	-9.94476	7.05e-22	3.9e-21	38.4746
STAB2	-1.02886	-1.53641	-10.4125	1.08e-23	6.82e-23	42.9809
TCAP	-1.02877	2.25118	-18.22	6.07e-61	3.48e-58	127.915
PRSS55	-1.02809	-2.35983	-8.62178	4.43e-17	1.69e-16	28.0348
ATP6V1G2	-1.02798	6.03903	-10.5676	2.61e-24	1.72e-23	43.8469
AC009108.3	-1.02797	-0.948777	-11.6641	7.7e-29	7.49e-28	54.6542
AC124312.2	-1.02788	0.277664	-7.32294	6.72e-13	1.9e-12	18.4537
TMEM72	-1.02607	-3.51324	-9.03595	1.59e-18	6.79e-18	31.3324
CACNA2D2	-1.02572	2.89929	-10.6389	1.35e-24	9.16e-24	44.7898
AC005899.8	-1.02501	-2.28985	-14.1237	5.21e-40	1.42e-38	80.0479
RN7SKP83	-1.02446	-5.02652	-8.66031	3.26e-17	1.26e-16	28.3979
AC120036.4	-1.02386	2.45095	-13.3734	1.81e-36	3.45e-35	71.928
PRSS48	-1.02314	-3.83087	-9.35853	1.09e-19	5.13e-19	33.9611
NKAIN1	-1.02269	3.69709	-8.77376	1.32e-17	5.28e-17	28.7844
AP000289.1	-1.02221	-3.61946	-8.97977	2.51e-18	1.06e-17	30.8851
AC021755.2	-1.02059	-2.41229	-10.2226	5.98e-23	3.6e-22	41.314
EEPD1	-1.02054	5.91206	-12.7443	1.38e-33	2.01e-32	65.056
AC106052.1	-1.02004	-2.58762	-12.8491	4.63e-34	6.97e-33	66.5217
AC244517.12	-1.01953	-2.43675	-10.1319	1.35e-22	7.88e-22	40.5165
AC004908.3	-1.01939	-1.72491	-15.2461	1.69e-45	7.98e-44	92.5579
MRPL35P2	-1.01852	-2.57322	-12.2839	1.57e-31	1.89e-30	60.7782
AC103974.1	-1.01848	0.841318	-15.0064	2.62e-44	1.1e-42	89.8873
NMNAT2	-1.01822	5.33987	-8.32168	4.58e-16	1.63e-15	25.1095
FXYD6	-1.01793	8.96258	-12.9712	1.29e-34	2.07e-33	67.3869
ZNF492	-1.01789	-1.8021	-7.98783	5.69e-15	1.88e-14	23.2492
AC027682.4	-1.01779	-1.99698	-12.6948	2.31e-33	3.28e-32	64.9444
RND2	-1.01725	7.82423	-14.5856	3.05e-42	1.03e-40	84.8481
AL603750.1	-1.01724	-1.09572	-9.10146	9.26e-19	4.05e-18	31.777
LINC02731	-1.01687	2.56531	-12.9421	1.75e-34	2.77e-33	67.3853
AC148477.1	-1.01682	-2.86253	-6.53764	1.21e-10	2.92e-10	13.5812
PGA5	-1.01639	-2.077	-8.73244	1.84e-17	7.26e-17	28.8845
FAM181B	-1.0163	7.03042	-14.6364	1.72e-42	5.94e-41	85.4205
HSF2BP	-1.01621	0.988556	-14.2036	2.16e-40	6.1e-39	80.9462
RFTN2	-1.01619	6.48605	-18.0022	8.92e-60	4e-57	125.075
UNC80	-1.01578	5.13726	-10.3717	1.56e-23	9.78e-23	42.1282
AL445309.1	-1.01572	-0.211125	-12.4403	3.18e-32	4.06e-31	62.34
AC034228.1	-1.01531	-3.33147	-9.4439	5.31e-20	2.55e-19	34.6593
ACVR2B	-1.0151	4.48344	-16.5505	3.95e-52	4.52e-50	107.625
SLC5A12	-1.01507	-0.552845	-11.2329	5.06e-27	4.25e-26	50.5107
LINC01168	-1.01507	-2.17898	-7.37246	4.77e-13	1.37e-12	18.9382
KLRC1	-1.01502	-2.17653	-8.8455	7.44e-18	3.02e-17	29.7773
IRX1	-1.01478	1.41873	-4.40462	1.23e-05	2.05e-05	2.15106
DOK6	-1.01469	3.47135	-7.67711	5.52e-14	1.7e-13	20.6027
NT5C1A	-1.01451	-1.05826	-6.91641	1.05e-11	2.73e-11	15.8514
LINC00940	-1.01363	-1.78633	-7.15091	2.19e-12	5.97e-12	17.4293
NDUFA3P4	-1.01327	-2.77585	-10.7394	5.33e-25	3.75e-24	45.9637
SMPD5	-1.01244	-1.0591	-8.46389	1.53e-16	5.61e-16	26.7596
AC007881.3	-1.01234	-2.6719	-12.8696	3.74e-34	5.7e-33	66.7317
KCNK3	-1.01219	3.02816	-7.20376	1.53e-12	4.22e-12	17.4022
SFTPC	-1.01087	0.282357	-8.60022	5.25e-17	2e-16	27.7365
CCDC144CP	-1.01079	0.633814	-10.5328	3.59e-24	2.35e-23	43.9842
AC087752.4	-1.01036	-1.20276	-18.8518	2.33e-64	1.99e-61	135.558
KCNJ10	-1.01025	7.90512	-11.7776	2.51e-29	2.56e-28	55.2773
FGF14-IT1	-1.01005	-2.92139	-10.2483	4.74e-23	2.88e-22	41.5494
DNM1P51	-1.00993	-0.664719	-9.6941	6.26e-21	3.22e-20	36.6757
CHKB-CPT1B	-1.00946	-0.0486623	-12.7263	1.66e-33	2.4e-32	65.2554
TSPOAP1	-1.00918	5.82536	-10.3042	2.87e-23	1.77e-22	41.4792
ADAMTS6	-1.00913	2.86303	-13.6755	7e-38	1.53e-36	75.1284
CNKSR1	-1.00906	1.00825	-12.087	1.15e-30	1.29e-29	58.7574
AGAP7P	-1.00879	-2.5419	-6.84321	1.7e-11	4.36e-11	15.4726
AC022498.1	-1.00847	-4.11216	-7.17434	1.86e-12	5.12e-12	17.6905
AP006623.1	-1.00829	0.234029	-13.9837	2.43e-39	6.19e-38	78.5546
RN7SKP70	-1.00801	-2.31498	-10.0045	4.17e-22	2.35e-21	39.4017
ANGPT4	-1.00709	-0.925078	-9.08212	1.09e-18	4.71e-18	31.6125
CELF3	-1.00707	4.5675	-7.59443	9.98e-14	3.01e-13	19.8789
LINC00334	-1.0068	-2.6263	-12.4393	3.21e-32	4.1e-31	62.3402
BX649601.1	-1.0066	-1.39205	-13.0351	6.58e-35	1.08e-33	68.4618
MKRN3	-1.00646	3.39059	-13.6976	5.51e-38	1.22e-36	75.3232
ARHGAP28	-1.0064	0.893847	-9.52688	2.63e-20	1.29e-19	35.1875
PDIA2	-1.00597	2.24261	-8.29388	5.66e-16	2e-15	25.2528
OLFM4	-1.00554	-0.406973	-7.05021	4.31e-12	1.15e-11	16.6789
AC105429.1	-1.0055	-2.80667	-10.5574	2.86e-24	1.89e-23	44.3101
AL450384.2	-1.00533	0.924144	-15.2049	2.71e-45	1.26e-43	92.1352
DNAJC12	-1.00478	3.70783	-14.4636	1.2e-41	3.78e-40	83.6779
ISM1	-1.00454	1.12507	-9.40888	7.14e-20	3.4e-19	34.187
ERAS	-1.00432	-1.22992	-15.2292	2.05e-45	9.61e-44	92.3854
OMG	-1.00387	5.82646	-11.4202	8.32e-28	7.43e-27	51.8409
SYT15	-1.00381	0.357099	-10.4026	1.18e-23	7.44e-23	42.8232
AC138028.1	-1.00322	-2.55978	-9.95226	6.6e-22	3.66e-21	38.9547
PCSK2	-1.0029	3.56909	-5.72969	1.5e-08	3.13e-08	8.35128
ERFL	-1.00251	-1.27502	-11.5466	2.43e-28	2.27e-27	53.5245
AMOTL2	-1.00226	6.42232	-13.8468	1.09e-38	2.59e-37	76.7246
IQCA1-AS1	-1.00141	-2.28906	-8.45136	1.68e-16	6.17e-16	26.7237
AL162426.1	-1.00132	-2.36531	-9.88322	1.21e-21	6.58e-21	38.3544
NAT16	-1.00056	1.95632	-7.65613	6.42e-14	1.96e-13	20.6304
CNTN1	-1.00054	7.68497	-9.09876	9.47e-19	4.13e-18	31.1422
AC023024.1	-1.00019	0.28684	-11.4655	5.36e-28	4.86e-27	52.7031
TMEM183B	1.00033	-1.24158	11.8795	9.15e-30	9.58e-29	56.7648
FTH1P8	1.00082	0.625647	9.16214	5.61e-19	2.5e-18	32.1918
PTMAP8	1.00191	-4.00207	8.69288	2.52e-17	9.84e-17	28.636
LINC01206	1.00197	-1.44329	6.1433	1.36e-09	3.06e-09	11.1548
LINC02026	1.00221	-4.06359	8.64396	3.71e-17	1.43e-16	28.2578
GPR84	1.00238	-0.172882	7.69522	4.85e-14	1.49e-13	21.0658
LINC01923	1.00275	-4.85848	7.09601	3.17e-12	8.55e-12	17.2035
E2F8	1.00301	-0.213909	7.07081	3.76e-12	1.01e-11	16.8108
AC015922.2	1.00336	-0.158341	11.2291	5.24e-27	4.41e-26	50.4672
TBILA	1.00427	-4.78241	8.62059	4.47e-17	1.71e-16	28.0898
ATG9B	1.00455	0.468522	11.9151	6.42e-30	6.81e-29	57.0771
ACTA2	1.00476	4.73525	10.1504	1.14e-22	6.73e-22	40.2052
MMP2-AS1	1.00505	-4.69196	6.65002	5.93e-11	1.46e-10	14.3553
PIRT	1.0052	2.43494	6.19015	1.03e-09	2.33e-09	11.1257
AC037198.1	1.00528	-5.06011	8.75717	1.51e-17	5.99e-17	29.153
C5AR1	1.00529	3.09666	8.25738	7.48e-16	2.63e-15	24.9011
CD28	1.00529	-1.98992	7.61475	8.63e-14	2.62e-13	20.6061
AC022210.1	1.00549	-2.11194	7.86476	1.41e-14	4.53e-14	22.3827
ZNF474	1.00564	-1.58368	8.11824	2.15e-15	7.31e-15	24.2008
CLEC18C	1.00574	-3.23941	7.48692	2.14e-13	6.31e-13	19.7744
PPCS	1.00606	3.92191	14.7868	3.17e-43	1.19e-41	87.283
TRMT112P6	1.00629	-3.11532	7.89546	1.13e-14	3.64e-14	22.6439
HASPIN	1.00658	-0.469196	8.22475	9.6e-16	3.35e-15	24.9298
AC007686.1	1.00675	-5.1701	8.48146	1.33e-16	4.92e-16	27.0298
USP30-AS1	1.00746	-2.99464	8.54963	7.81e-17	2.94e-16	27.5049
TUBB2BP1	1.00798	-1.75481	10.4834	5.64e-24	3.64e-23	43.6276
ALG1L13P	1.00819	-3.01511	9.95351	6.53e-22	3.62e-21	38.9758
OASL	1.00895	0.962698	7.94067	8.08e-15	2.63e-14	22.7547
LXN	1.0091	1.3291	11.3534	1.59e-27	1.39e-26	51.5928
GSAP	1.00912	3.23591	11.9809	3.33e-30	3.6e-29	57.5676
DPY19L2P1	1.00931	-0.0677846	8.41949	2.15e-16	7.84e-16	26.3755
AC027237.5	1.00935	-2.36443	11.4817	4.58e-28	4.17e-27	52.9142
GADD45A	1.00936	5.07854	10.8362	2.16e-25	1.57e-24	46.3822
KLHDC8A	1.00956	5.29851	8.6789	2.82e-17	1.1e-16	27.8727
AC087071.1	1.00958	-4.16252	7.93534	8.4e-15	2.74e-14	22.9625
SLC46A2	1.01022	-3.95395	9.27412	2.21e-19	1.02e-18	33.2718
AL162727.1	1.01053	-5.02591	8.90185	4.72e-18	1.95e-17	30.2894
KYNU	1.01112	0.657528	10.2003	7.3e-23	4.37e-22	41.0141
PPIAP6	1.01113	-2.92965	9.3273	1.42e-19	6.62e-19	33.6904
LINC02084	1.01131	-3.7283	8.06632	3.17e-15	1.07e-14	23.9021
STAT4	1.0115	0.0320256	8.32517	4.45e-16	1.59e-15	25.6553
GPR174	1.0116	-5.00598	8.20978	1.08e-15	3.74e-15	24.9876
ITGA3	1.0117	5.15877	11.1873	7.82e-27	6.49e-26	49.667
CES1	1.01179	-1.06139	6.95456	8.16e-12	2.14e-11	16.1073
SUCNR1	1.01213	-0.959707	9.32599	1.43e-19	6.69e-19	33.612
YBX1P2	1.01235	-0.829756	10.4567	7.19e-24	4.62e-23	43.3596
RPL34P18	1.01236	-2.55391	6.64775	6.01e-11	1.48e-10	14.2516
HLA-DRB5	1.01285	4.86361	7.51278	1.78e-13	5.29e-13	19.2909
RPS4XP3	1.01325	-3.4422	6.89775	1.19e-11	3.08e-11	15.869
FKBP1B	1.01376	1.67012	12.7391	1.46e-33	2.12e-32	65.3418
DKK1	1.01393	-0.496196	6.34168	4.09e-10	9.53e-10	12.2561
LINC02817	1.01409	-3.90066	7.09946	3.1e-12	8.36e-12	17.1944
AC113398.1	1.0141	-2.79549	7.36567	5e-13	1.43e-12	18.9288
RPL10P1	1.01493	-3.44566	7.50064	1.94e-13	5.74e-13	19.8764
XRCC6P2	1.01555	-1.4532	9.73999	4.21e-21	2.2e-20	37.1045
RAMACL	1.01593	-4.1064	7.73086	3.75e-14	1.16e-13	21.5023
TMEM176A	1.01627	4.34428	8.93964	3.48e-18	1.45e-17	30.0398
ANGPTL4	1.01709	4.09995	9.15386	6.01e-19	2.67e-18	31.8039
GPA33	1.01752	-3.34845	9.96561	5.87e-22	3.27e-21	39.0845
SIMC1	1.01757	2.04651	10.7177	6.52e-25	4.54e-24	45.5976
HCAR3	1.01758	-5.44388	8.88564	5.38e-18	2.21e-17	30.1648
APOBEC3G	1.01777	2.12601	10.4215	9.91e-24	6.29e-23	42.9014
HRH2	1.01833	-0.0939392	9.08471	1.06e-18	4.62e-18	31.5998
PTGIR	1.01843	-1.10471	10.7114	6.91e-25	4.8e-24	45.678
TFRC	1.01878	5.97811	15.4951	9.59e-47	5.33e-45	95.1997
LYPD6	1.01893	2.64362	10.3507	1.88e-23	1.18e-22	42.2224
AC104758.2	1.01923	-3.5774	7.23378	1.24e-12	3.45e-12	18.0718
TEX26-AS1	1.0193	-3.18166	6.51472	1.4e-10	3.35e-10	13.4634
COX7CP1	1.01935	-2.779	9.45035	5.03e-20	2.42e-19	34.7048
LRRC36	1.01937	-0.569789	9.53583	2.43e-20	1.2e-19	35.3407
CA12	1.01948	4.38308	7.27888	9.11e-13	2.55e-12	17.7462
C1QTNF2	1.01974	0.440635	14.0987	6.87e-40	1.84e-38	79.8067
IGKV1-9	1.0203	-5.28516	6.11566	1.6e-09	3.59e-09	11.1866
CDK1	1.02036	2.98771	7.74306	3.43e-14	1.07e-13	21.1518
ADAMTS9-AS2	1.02055	-0.549627	11.9926	2.96e-30	3.22e-29	57.8677
LINC01605	1.02074	-1.97651	8.81503	9.5e-18	3.83e-17	29.5349
UBASH3B	1.02186	3.09628	16.0589	1.33e-49	1.03e-47	101.937
LEF1-AS1	1.02194	-1.49718	9.73378	4.44e-21	2.31e-20	37.053
FER1L4	1.02199	-0.467184	8.9717	2.68e-18	1.12e-17	30.7091
AL138789.1	1.02207	-5.07479	8.72683	1.92e-17	7.58e-17	28.9168
PTGER4	1.02219	1.06683	10.0318	3.27e-22	1.86e-21	39.5131
NRAP	1.02255	-1.96788	8.17987	1.35e-15	4.66e-15	24.6755
ADAMTS1	1.02275	4.11069	11.1605	1.01e-26	8.31e-26	49.5223
PTMAP4	1.02364	-1.56576	11.1434	1.19e-26	9.72e-26	49.6952
RBM8B	1.02387	-2.18404	9.40861	7.16e-20	3.4e-19	34.3427
RPL37P2	1.02401	-2.15529	7.39363	4.11e-13	1.18e-12	19.089
WWTR1	1.02421	5.98995	11.102	1.76e-26	1.42e-25	48.8079
MAFA	1.02533	-3.70572	7.90824	1.03e-14	3.32e-14	22.7545
CYP51A1P2	1.02655	-2.38297	11.7342	3.86e-29	3.86e-28	55.3515
FZD6	1.02732	2.48602	12.4336	3.41e-32	4.34e-31	62.1731
C8orf88	1.02733	0.0731356	11.0574	2.7e-26	2.12e-25	48.843
GPR156	1.02735	0.489607	11.0477	2.95e-26	2.32e-25	48.7376
PLIN2	1.02743	4.28027	11.342	1.77e-27	1.54e-26	51.2303
CXCR2	1.02761	-0.699427	8.9616	2.91e-18	1.22e-17	30.6397
MYADM	1.02768	5.16827	18.0618	4.29e-60	2.07e-57	125.856
PTCRA	1.02783	-2.07975	7.334	6.23e-13	1.77e-12	18.6802
DCN	1.02889	5.802	11.2578	3.98e-27	3.37e-26	50.2943
AC109309.1	1.029	-4.76221	7.98157	5.96e-15	1.97e-14	23.3112
RPS3AP6	1.02902	0.856089	7.50182	1.93e-13	5.69e-13	19.6508
CHCHD2P6	1.02929	-0.432578	10.2274	5.72e-23	3.45e-22	41.3001
UBL5P2	1.02961	-2.82762	9.52315	2.71e-20	1.33e-19	35.3128
CCNA2	1.02962	2.5065	8.74479	1.67e-17	6.59e-17	28.7136
MMP8	1.02968	-5.34526	7.39413	4.1e-13	1.18e-12	19.2049
IQGAP1	1.03051	6.19931	14.4778	1.02e-41	3.24e-40	83.6703
HLA-DPB2	1.03085	-1.92115	7.2831	8.85e-13	2.49e-12	18.3282
C5orf49	1.03131	1.07675	7.57595	1.14e-13	3.42e-13	20.1505
CAP1P2	1.03133	-2.22319	12.2584	2.03e-31	2.42e-30	60.5241
SLC4A3	1.03186	5.16016	14.0188	1.65e-39	4.27e-38	78.6619
TENM3	1.03193	2.41732	6.79887	2.27e-11	5.77e-11	14.848
SYNC	1.03205	1.37079	11.3005	2.64e-27	2.27e-26	51.0867
EPHA5	1.03226	2.07443	7.79843	2.29e-14	7.24e-14	21.6436
CAPN12	1.03278	-3.20907	10.2446	4.91e-23	2.97e-22	41.5212
LINC01358	1.03338	-3.45918	7.66468	6.04e-14	1.85e-13	21.0166
ACTG1P20	1.03346	-1.97131	10.0254	3.46e-22	1.96e-21	39.5787
CATSPER1	1.03354	-2.30217	9.85814	1.51e-21	8.13e-21	38.1408
TMSB4X	1.03381	9.76447	14.0523	1.14e-39	2.99e-38	78.9618
MX2	1.03449	2.23512	9.25228	2.66e-19	1.21e-18	32.821
LINC01010	1.03493	-3.82443	7.74364	3.42e-14	1.07e-13	21.5841
AL008726.1	1.03501	-3.41028	8.32582	4.43e-16	1.58e-15	25.817
MICAL2	1.03519	4.03	9.29598	1.84e-19	8.51e-19	32.9799
AC092198.1	1.03596	-4.03537	7.44104	2.95e-13	8.6e-13	19.4872
DYNLL1P1	1.03599	-2.85898	11.5748	1.85e-28	1.73e-27	53.8072
GLULP3	1.03601	-3.96053	9.1066	8.88e-19	3.89e-18	31.9113
YBX1P1	1.0367	0.134323	8.42094	2.13e-16	7.75e-16	26.3759
CXCR1	1.03691	-2.45398	7.07889	3.56e-12	9.56e-12	16.9993
STPG1	1.03703	2.01797	10.4948	5.08e-24	3.3e-23	43.5693
KCNN4	1.03703	0.409866	9.58487	1.6e-20	7.98e-20	35.7083
ANXA2P1	1.03753	-3.11302	10.4243	9.66e-24	6.15e-23	43.1173
GFRA3	1.03771	-3.17124	8.37362	3.07e-16	1.11e-15	26.1701
CYB561	1.03771	4.12761	15.2606	1.43e-45	6.9e-44	92.6343
BUB1B	1.0385	2.04306	7.46423	2.51e-13	7.35e-13	19.2983
AC099560.2	1.03855	-1.26551	7.62065	8.28e-14	2.51e-13	20.6077
CENPU	1.03873	2.38424	7.87516	1.31e-14	4.21e-14	22.1655
RPL29P19	1.03902	-4.51728	8.85258	7.03e-18	2.86e-17	29.8944
PAICSP4	1.03927	-3.1714	8.85857	6.7e-18	2.73e-17	29.9162
CRB2	1.03956	4.42728	8.61114	4.81e-17	1.84e-16	27.4352
VGF	1.03964	4.2518	5.91106	5.32e-09	1.15e-08	9.28136
LINC00887	1.03983	-4.36136	8.74304	1.69e-17	6.68e-17	29.0331
FAM216B	1.03991	-4.71251	6.12485	1.52e-09	3.4e-09	11.2175
CLDN10	1.04008	2.48343	7.98494	5.82e-15	1.92e-14	22.952
SP5	1.0401	-1.14424	8.26763	6.92e-16	2.44e-15	25.288
FCGR2A	1.04036	4.37904	9.20278	4.01e-19	1.8e-18	32.1701
FAP	1.04037	0.625745	8.64372	3.72e-17	1.43e-16	28.0629
JAK3	1.04068	2.2744	10.5893	2.14e-24	1.42e-23	44.4075
TPT1P4	1.04078	-1.08794	8.9405	3.45e-18	1.44e-17	30.4906
ORC1	1.04087	0.915622	9.12001	7.95e-19	3.5e-18	31.8332
FTH1P12	1.04092	-1.47377	9.22611	3.3e-19	1.5e-18	32.8148
SWAP70	1.04104	4.80797	17.1185	4.32e-55	8.08e-53	114.401
CALU	1.04115	6.84266	16.4122	2.05e-51	2.15e-49	105.888
CCDC122	1.04265	-0.230422	11.2811	3.19e-27	2.72e-26	50.9621
CER1	1.0433	-4.75412	7.62437	8.06e-14	2.45e-13	20.7732
XK	1.04331	0.659592	7.87097	1.35e-14	4.34e-14	22.2699
OPN3	1.04349	1.43265	16.0608	1.3e-49	1.01e-47	101.997
ANGPT1	1.0435	2.19972	8.60994	4.86e-17	1.85e-16	27.6888
ARL14EPL	1.04362	-5.29027	8.46102	1.56e-16	5.74e-16	26.8761
SERBP1P5	1.04424	-2.05442	10.1117	1.61e-22	9.36e-22	40.3346
RPL7AP64	1.04435	-4.57817	8.64285	3.75e-17	1.44e-16	28.2586
GABRR1	1.04476	-4.98411	8.08204	2.82e-15	9.52e-15	24.047
PRR16	1.0452	-0.107757	10.4065	1.14e-23	7.2e-23	42.8827
ABCB5	1.04532	-5.25132	9.20789	3.84e-19	1.73e-18	32.7436
ISLR	1.04536	3.3193	9.81515	2.19e-21	1.17e-20	37.4488
AL354714.2	1.04557	-0.853609	13.9973	2.09e-39	5.36e-38	78.7029
MTARC2	1.04741	3.04619	10.6703	1.01e-24	6.92e-24	45.0777
AC004264.1	1.04749	-4.46375	7.81313	2.06e-14	6.53e-14	22.095
ZFPM2-AS1	1.04857	-2.15109	9.20298	4e-19	1.8e-18	32.6511
HSPA9P1	1.04919	-2.41801	9.88502	1.19e-21	6.48e-21	38.3745
CAV1	1.04939	4.88417	9.14544	6.44e-19	2.86e-18	31.6437
DMP1	1.04977	-4.61351	8.67425	2.92e-17	1.13e-16	28.5021
NMRAL2P	1.04994	-4.99738	7.85942	1.47e-14	4.71e-14	22.4378
SVOPL	1.05011	-2.8092	8.24766	8.06e-16	2.83e-15	25.2135
KCNE3	1.05027	1.82578	11.3952	1.06e-27	9.38e-27	51.9667
GNLY	1.05049	0.421317	8.80576	1.02e-17	4.12e-17	29.3441
HOXB-AS3	1.05131	-5.57823	7.42877	3.22e-13	9.35e-13	19.4456
TFPI	1.05162	3.36459	7.73574	3.62e-14	1.13e-13	21.0531
FHAD1	1.05212	0.315592	11.8457	1.28e-29	1.33e-28	56.3994
EVX2	1.05227	-3.5784	5.73764	1.43e-08	3e-08	9.00045
TEAD4	1.05286	1.5749	9.86665	1.4e-21	7.56e-21	38.049
AC015849.5	1.0529	-3.80386	7.73821	3.55e-14	1.11e-13	21.5452
ABCA5	1.05309	2.6961	10.7434	5.13e-25	3.61e-24	45.7825
MRPL3P1	1.05356	-4.13545	7.9982	5.27e-15	1.74e-14	23.4168
PPIC	1.05366	2.78029	11.5111	3.44e-28	3.17e-27	53.0128
CCR5	1.05412	0.952347	8.44841	1.72e-16	6.3e-16	26.5379
FHL2	1.05417	2.40822	11.7654	2.84e-29	2.87e-28	55.5141
GLULP4	1.05455	-2.71443	9.48035	3.9e-20	1.9e-19	34.9531
TWIST2	1.055	-1.71256	8.87635	5.8e-18	2.38e-17	30.0089
MALRD1	1.05574	-3.17717	7.54521	1.42e-13	4.23e-13	20.1744
NEK6	1.05587	5.77234	15.9345	5.75e-49	4.09e-47	100.304
UBE2T	1.05588	2.67073	11.1582	1.03e-26	8.5e-26	49.6515
AC021678.2	1.05619	-5.65975	8.76528	1.42e-17	5.63e-17	29.2217
FOXM1	1.05629	3.84572	7.98632	5.76e-15	1.9e-14	22.7974
MRGPRE	1.05657	-4.73403	7.87869	1.28e-14	4.11e-14	22.5697
ARHGAP20	1.05692	2.66373	14.1665	3.25e-40	9.02e-39	80.4863
LINC01091	1.05702	-2.26597	11.4019	9.93e-28	8.81e-27	52.1507
EIF4EP2	1.05743	-1.79829	11.3772	1.26e-27	1.11e-26	51.9115
NXPH4	1.06003	1.6749	9.81108	2.27e-21	1.21e-20	37.5638
IGFBP5	1.06048	8.36026	9.94309	7.16e-22	3.96e-21	38.2542
DEPDC1B	1.06099	1.03526	9.03655	1.58e-18	6.76e-18	31.151
HIGD1AP1	1.06248	-3.68648	9.11744	8.12e-19	3.57e-18	31.9945
CDCP1	1.06271	1.64495	9.78379	2.88e-21	1.52e-20	37.3314
LINC00958	1.0628	-3.22048	7.83214	1.79e-14	5.71e-14	22.1936
MYBPC2	1.06308	-2.40879	10.7354	5.53e-25	3.89e-24	45.9246
TEAD2	1.06363	3.12629	10.8092	2.78e-25	2e-24	46.3478
FUCA2	1.06399	4.61689	13.946	3.67e-39	9.18e-38	77.9139
AC246817.1	1.06419	-4.13549	8.68932	2.59e-17	1.01e-16	28.6109
LINC00507	1.06447	-3.26653	4.30943	1.87e-05	3.09e-05	2.11682
CST7	1.06461	-0.969194	10.1463	1.18e-22	6.97e-22	40.6051
AL590135.1	1.06487	-4.6756	8.2462	8.15e-16	2.86e-15	25.2519
NDC80	1.0658	1.7921	7.3872	4.3e-13	1.24e-12	18.7921
RN7SL5P	1.06618	-3.69192	8.37817	2.96e-16	1.07e-15	26.2187
ABRACL	1.06629	2.51742	16.1699	3.61e-50	3.01e-48	103.26
IKZF3	1.06633	-0.819556	10.0975	1.83e-22	1.06e-21	40.1707
EDN2	1.06643	-5.10236	8.1013	2.44e-15	8.27e-15	24.1903
SOCS1	1.06646	0.0812034	9.76244	3.47e-21	1.82e-20	37.2322
CDKN2C	1.06667	4.78015	9.45159	4.98e-20	2.4e-19	34.1866
IGFBP6	1.06698	2.12165	9.83206	1.89e-21	1.01e-20	37.7117
PCNPP5	1.06717	-3.79181	10.1173	1.53e-22	8.93e-22	40.4065
AC021074.1	1.06718	-2.20006	7.80527	2.18e-14	6.9e-14	21.9614
HRH1	1.06746	4.17981	12.224	2.88e-31	3.4e-30	59.8978
TESPA1	1.06775	0.451598	5.11625	4.04e-07	7.59e-07	5.51327
ENPP1	1.0681	1.05979	11.8811	9e-30	9.44e-29	56.7224
AL160412.1	1.06833	-1.75876	10.7705	3.99e-25	2.83e-24	46.2357
C9orf24	1.06839	0.0254825	7.34963	5.59e-13	1.59e-12	18.6595
VWA1	1.06906	5.39026	12.6518	3.6e-33	5.01e-32	64.1368
SEPTIN7P7	1.07091	-3.35809	9.44147	5.42e-20	2.6e-19	34.6422
JCHAIN	1.07114	-1.42469	5.95101	4.22e-09	9.18e-09	10.0555
EGR1	1.07115	7.01973	8.61296	4.74e-17	1.81e-16	27.2821
DRAXIN	1.07118	3.56065	9.55659	2.04e-20	1.01e-19	35.2163
GAPDHP68	1.07131	-3.80942	8.92766	3.83e-18	1.59e-17	30.4769
YWHAZP2	1.0714	-1.9129	13.6885	6.08e-38	1.35e-36	75.3542
EXOC5P1	1.07189	-4.05058	9.5682	1.85e-20	9.17e-20	35.7078
PNOC	1.07267	-0.285557	5.28972	1.64e-07	3.18e-07	6.43283
LINC02028	1.07279	-2.17199	10.2325	5.47e-23	3.3e-22	41.3997
AL121839.2	1.07289	-2.33836	7.74358	3.42e-14	1.07e-13	21.5292
LINC02742	1.07431	-4.79552	8.11448	2.21e-15	7.51e-15	24.2809
AC010422.3	1.07449	-1.11958	8.0378	3.92e-15	1.31e-14	23.5857
ALDH7A1P1	1.07466	-2.31948	8.4881	1.26e-16	4.68e-16	27.0111
QPCT	1.07489	2.55225	14.8172	2.24e-43	8.57e-42	87.7188
EIF4A1P2	1.07498	-2.0613	9.31233	1.61e-19	7.47e-19	33.5437
SPINK8	1.07638	-0.418306	8.59132	5.63e-17	2.14e-16	27.7132
BTF3P10	1.07652	-4.00638	7.94123	8.04e-15	2.62e-14	23.0011
HABP2	1.07654	-2.00743	8.60589	5.02e-17	1.91e-16	27.9039
ACE	1.07666	2.78317	10.3665	1.63e-23	1.03e-22	42.3519
CD69	1.07673	0.344023	8.39049	2.69e-16	9.74e-16	26.1328
CYTL1	1.07709	2.12903	9.47822	3.97e-20	1.93e-19	34.7052
CFAP161	1.07714	-2.54421	8.37004	3.15e-16	1.14e-15	26.1226
FAM20C	1.07725	6.09723	13.7528	3.03e-38	6.88e-37	75.7204
AC246817.2	1.07743	-2.90701	8.76679	1.4e-17	5.57e-17	29.1872
TLR8	1.07776	0.118951	8.54439	8.13e-17	3.05e-16	27.3223
AGTR1	1.07784	-2.35132	8.90589	4.57e-18	1.89e-17	30.2674
IGHV4-39	1.078	-4.77964	5.71365	1.64e-08	3.42e-08	8.92517
AURKB	1.07859	1.53186	6.46453	1.91e-10	4.55e-10	12.8523
NUSAP1	1.07887	3.80926	7.9805	6.01e-15	1.98e-14	22.7604
COL12A1	1.07899	2.7994	9.8956	1.09e-21	5.93e-21	38.1998
MEIS3P1	1.07902	0.442416	12.3183	1.11e-31	1.35e-30	61.0959
H2AZP3	1.07903	-3.19599	9.03912	1.54e-18	6.62e-18	31.3543
FAS	1.0799	2.80783	12.3249	1.03e-31	1.27e-30	61.0487
ZBED6CL	1.08006	-0.0883726	10.4785	5.89e-24	3.8e-23	43.5293
HES2	1.08022	-3.65887	7.61987	8.32e-14	2.53e-13	20.7099
SGO1	1.08028	0.436711	7.90494	1.05e-14	3.4e-14	22.529
GCNT1	1.08038	1.22533	12.4765	2.2e-32	2.85e-31	62.6725
TULP2	1.08084	-2.6359	10.614	1.7e-24	1.14e-23	44.8215
DBNDD1	1.08087	4.49813	13.2296	8.4e-36	1.5e-34	70.2369
AC243964.3	1.08096	-2.017	9.08877	1.03e-18	4.47e-18	31.7201
IFI30	1.08137	-1.42561	8.76537	1.41e-17	5.63e-17	29.1208
AL390719.1	1.08221	-0.683013	10.8026	2.96e-25	2.12e-24	46.5025
GATA3	1.08232	-2.01292	7.63452	7.49e-14	2.28e-13	20.7457
AK4P1	1.08273	-2.43407	12.4726	2.28e-32	2.96e-31	62.6776
IGHV3-30	1.0832	-4.86324	5.88373	6.23e-09	1.34e-08	9.86052
KRT8	1.08341	-1.52247	7.81486	2.03e-14	6.45e-14	21.9957
TMEM176B	1.08346	5.14449	9.9541	6.49e-22	3.6e-21	38.4444
MXRA7P1	1.08353	-1.55951	13.0982	3.38e-35	5.75e-34	69.118
SPC24	1.08355	2.06282	8.14576	1.75e-15	5.98e-15	24.1767
SHCBP1	1.08416	2.03934	10.8013	2.99e-25	2.14e-24	46.3683
EMP1	1.08449	6.51776	9.15761	5.83e-19	2.59e-18	31.6398
MYO1B	1.08507	4.27078	13.6832	6.44e-38	1.42e-36	75.0999
PPEF1	1.08517	-0.586175	9.84796	1.65e-21	8.87e-21	37.9947
ESPNL	1.08528	-2.07947	7.8249	1.89e-14	6.01e-14	22.0958
SLC16A3	1.08561	4.18852	10.4249	9.61e-24	6.11e-23	42.72
SNHG26	1.08569	-2.00386	10.0365	3.14e-22	1.78e-21	39.6762
GGACT	1.08707	0.967311	13.4457	8.35e-37	1.64e-35	72.7611
ATF3	1.08852	3.97634	10.2946	3.13e-23	1.93e-22	41.5763
TIMM8AP1	1.08872	-4.80599	9.53943	2.36e-20	1.16e-19	35.472
PA2G4P4	1.08941	-2.67205	9.66184	8.27e-21	4.22e-20	36.4759
CD6	1.08949	-0.233724	12.8551	4.35e-34	6.57e-33	66.5885
ITPRIPL1	1.08952	1.90044	9.83682	1.81e-21	9.75e-21	37.7695
AL139095.2	1.08973	-1.51685	7.01955	5.3e-12	1.41e-11	16.5598
HAGLROS	1.09084	-3.14159	7.14561	2.27e-12	6.18e-12	17.4697
AHR	1.09114	4.04676	11.4259	7.87e-28	7.05e-27	52.0625
PHETA2	1.09175	1.60975	14.3767	3.15e-41	9.71e-40	82.8428
FBLN1	1.09203	4.60522	10.5697	2.56e-24	1.69e-23	43.9833
AC005480.2	1.09234	-4.2112	8.12324	2.07e-15	7.05e-15	24.3324
PLAC8	1.09273	-0.202095	8.23847	8.64e-16	3.02e-15	25.0181
IMPA1P1	1.09291	-3.66425	8.33541	4.12e-16	1.47e-15	25.896
ESCO2	1.09371	1.00864	8.11335	2.23e-15	7.57e-15	24.0168
H1-5	1.09382	-4.79241	8.26477	7.07e-16	2.49e-15	25.3924
P2RY6	1.09412	0.433684	10.9955	4.84e-26	3.73e-25	48.2523
CBLN3	1.09466	0.0599218	12.5537	9.93e-33	1.33e-31	63.4894
CNMD	1.09585	-0.967036	7.47451	2.33e-13	6.86e-13	19.5749
TGFB2-AS1	1.09591	-0.0630158	10.4521	7.5e-24	4.8e-23	43.2908
TNNI1	1.09628	-4.75145	9.66109	8.32e-21	4.24e-20	36.4926
AC114284.1	1.09628	-3.69343	9.4084	7.17e-20	3.41e-19	34.3731
PTPN7	1.09648	0.958877	8.80122	1.06e-17	4.27e-17	29.2781
ASB2	1.09688	-0.577226	9.99378	4.58e-22	2.57e-21	39.2557
RINL	1.09717	2.16396	15.5975	2.93e-47	1.71e-45	96.6146
SEC24D	1.09809	3.95806	16.441	1.46e-51	1.55e-49	106.378
ITPRID1	1.09863	-3.5451	6.00732	3.04e-09	6.67e-09	10.496
LMO7DN	1.09891	-4.69362	7.97783	6.13e-15	2.02e-14	23.2828
RPS4XP7	1.09915	-4.2705	7.7425	3.44e-14	1.07e-13	21.5893
ENPEP	1.09923	2.08126	9.53462	2.46e-20	1.21e-19	35.1827
GALNT3	1.09968	0.10655	10.0619	2.51e-22	1.43e-21	39.822
COL22A1	1.09972	2.39933	6.16318	1.21e-09	2.73e-09	10.9729
AL109766.1	1.10108	-3.54012	9.47844	3.96e-20	1.93e-19	34.9523
Z98257.1	1.10164	-3.28675	7.28302	8.86e-13	2.49e-12	18.3908
TROAP	1.10237	1.58839	6.94559	8.66e-12	2.27e-11	15.8697
PLSCR1	1.10301	4.42482	12.2217	2.95e-31	3.48e-30	59.8496
AL133320.2	1.10365	-3.87242	7.79302	2.39e-14	7.52e-14	21.9357
EIF4A1P7	1.10374	-3.96057	8.70429	2.3e-17	9.01e-17	28.7241
AC079834.2	1.10461	-0.800479	10.9714	6.07e-26	4.65e-25	48.0686
OSTM1-AS1	1.10552	-1.21289	8.89383	5.04e-18	2.07e-17	30.1253
DUSP6	1.10642	5.0723	12.8178	6.42e-34	9.58e-33	65.8763
LINC01679	1.10665	-1.24875	11.2376	4.83e-27	4.07e-26	50.5772
CENPK	1.10695	1.2638	8.76187	1.45e-17	5.78e-17	28.9489
RYR3	1.10705	3.1037	9.13357	7.11e-19	3.14e-18	31.7622
GCSIR	1.10771	-1.3632	11.4191	8.41e-28	7.51e-27	52.3049
NR2F2-AS1	1.10771	-1.89442	10.6107	1.75e-24	1.18e-23	44.781
IL1A	1.10771	-0.841611	8.37343	3.07e-16	1.11e-15	26.0687
TMEM14DP	1.10788	-3.86052	8.69566	2.47e-17	9.63e-17	28.6549
COL9A3	1.10839	4.11295	8.16589	1.5e-15	5.16e-15	24.0869
ATP5F1CP1	1.10847	-4.26236	9.03461	1.6e-18	6.86e-18	31.3373
LINC01711	1.10918	-2.2366	8.91943	4.09e-18	1.7e-17	30.3711
PPM1J	1.1093	0.306005	14.321	5.86e-41	1.75e-39	82.2452
KLHL14	1.10967	-2.02161	8.16983	1.46e-15	5.01e-15	24.6037
CXCL6	1.10982	-3.26151	6.46102	1.95e-10	4.65e-10	13.1414
COL19A1	1.10983	-2.37444	7.94882	7.6e-15	2.49e-14	23.0005
CATSPERB	1.11065	-4.05615	8.79078	1.15e-17	4.62e-17	29.4014
CARTPT	1.11096	-3.48127	5.0398	5.95e-07	1.11e-06	5.41416
CR1	1.11152	-1.58124	7.79231	2.4e-14	7.56e-14	21.8381
PDLIM3	1.11161	4.77975	12.2158	3.13e-31	3.68e-30	59.7547
CD244	1.11185	-1.55653	11.5266	2.96e-28	2.73e-27	53.3391
MAB21L1	1.1124	-0.448174	8.44153	1.81e-16	6.63e-16	26.5648
BX842568.2	1.11244	-3.70993	10.5042	4.66e-24	3.03e-23	43.8361
IGLV7-46	1.11251	-4.88053	6.79226	2.37e-11	6.01e-11	15.2513
EIF5AP4	1.11271	-3.0175	9.09675	9.63e-19	4.2e-18	31.8141
EVA1C	1.11305	3.37751	12.2291	2.74e-31	3.23e-30	60.0332
LINC01571	1.11314	-3.75168	7.49527	2.02e-13	5.95e-13	19.8501
DEPP1	1.11361	5.17452	11.9118	6.63e-30	7.03e-29	56.6872
PYGL	1.1139	4.7132	11.9499	4.53e-30	4.87e-29	57.1071
ACAA2	1.11422	4.75995	16.0256	1.97e-49	1.48e-47	101.43
UBASH3A	1.11453	-3.6961	8.54943	7.82e-17	2.94e-16	27.5219
DNAH9	1.1146	3.11934	10.288	3.32e-23	2.04e-22	41.6161
CD74	1.11504	9.38614	9.71627	5.17e-21	2.68e-20	36.3048
AC024337.2	1.1152	-3.2519	8.12966	1.97e-15	6.73e-15	24.3533
AC009362.1	1.11542	-4.23532	8.21795	1.01e-15	3.52e-15	25.0326
LINC01914	1.11597	-4.68226	8.65269	3.47e-17	1.34e-16	28.3363
LINC00968	1.11604	-3.85266	8.80325	1.04e-17	4.2e-17	29.4954
KIAA1522	1.11654	3.90084	16.0321	1.83e-49	1.38e-47	101.573
HSPB1P1	1.11702	-1.43537	10.1182	1.52e-22	8.86e-22	40.3741
FPR1	1.11708	3.8474	8.49747	1.17e-16	4.36e-16	26.6335
LINC00551	1.1171	-4.1653	9.43422	5.77e-20	2.76e-19	34.5926
GZMH	1.11772	-2.15873	8.35929	3.43e-16	1.23e-15	26.0265
PARP1P1	1.11787	-4.17736	9.58603	1.58e-20	7.91e-20	35.8585
HBB	1.11796	6.07651	7.49892	1.97e-13	5.81e-13	19.1034
PPIAP43	1.11935	-4.06716	9.29855	1.8e-19	8.34e-19	33.4735
RAB38	1.11939	-1.35988	10.8364	2.16e-25	1.57e-24	46.8338
FGFRL1	1.11983	4.6334	12.2487	2.24e-31	2.67e-30	60.0998
S100A13	1.12028	4.50548	12.3219	1.07e-31	1.3e-30	60.8517
ADAMTS14	1.12042	1.42421	9.1185	8.05e-19	3.54e-18	31.7898
SCN9A	1.12045	0.177231	7.54404	1.43e-13	4.27e-13	19.9866
ZMYND12	1.12068	0.681173	12.0027	2.67e-30	2.92e-29	57.9367
AC007560.1	1.12069	-4.11711	9.09987	9.38e-19	4.1e-18	31.8596
TXNP6	1.12181	-4.19093	9.29574	1.85e-19	8.53e-19	33.452
ARAP3	1.12266	4.01448	12.5362	1.19e-32	1.58e-31	63.0817
NGFR	1.12282	3.65562	8.7805	1.25e-17	5.01e-17	28.8641
ACTBP7	1.12286	-2.09193	8.46208	1.55e-16	5.69e-16	26.8037
ECRG4	1.12317	1.01453	9.98565	4.92e-22	2.75e-21	39.1135
AC025154.2	1.12342	-3.33754	8.08454	2.77e-15	9.35e-15	24.0244
LINC01385	1.12471	-5.09417	8.78692	1.19e-17	4.76e-17	29.386
SLC11A1	1.1253	4.07684	8.21377	1.04e-15	3.63e-15	24.4507
PRSS23	1.12549	4.50549	12.6245	4.78e-33	6.58e-32	63.9352
AL356653.1	1.126	-3.73509	8.60948	4.88e-17	1.86e-16	27.9849
AP1S3	1.12615	-0.508658	17.3622	2.25e-56	5.31e-54	117.393
MAGED4B	1.12627	-2.1993	7.50178	1.93e-13	5.7e-13	19.8328
BUB1	1.12629	2.47837	8.62099	4.45e-17	1.7e-16	27.7491
C3orf80	1.12687	-0.00834838	8.71537	2.11e-17	8.28e-17	28.6568
STRA6	1.1273	0.616839	9.30434	1.72e-19	7.96e-19	33.3583
AC024451.2	1.12807	-2.75544	12.109	9.2e-31	1.04e-29	59.0305
NUP62CL	1.12874	-3.04878	8.78962	1.17e-17	4.66e-17	29.3701
LRRC32	1.12877	3.00973	12.6032	5.95e-33	8.14e-32	63.864
AF201337.1	1.1295	-1.71336	12.3821	5.77e-32	7.2e-31	61.7686
SERBP1P1	1.13015	-2.6626	9.57278	1.78e-20	8.83e-20	35.7252
AL021328.1	1.13043	-4.29577	7.58182	1.09e-13	3.29e-13	20.465
PTHLH	1.1306	1.38456	12.1407	6.69e-31	7.66e-30	59.2832
TYMP	1.1307	3.40364	8.57458	6.42e-17	2.43e-16	27.2854
AC018816.1	1.13075	-2.95713	11.1627	9.89e-27	8.15e-26	49.8879
MPO	1.13153	-1.7668	9.0605	1.3e-18	5.6e-18	31.4828
DNAJC22	1.13172	1.518	12.2985	1.35e-31	1.64e-30	60.8609
AP002784.2	1.13234	-1.51952	11.1301	1.35e-26	1.1e-25	49.5694
ATP5F1EP2	1.13246	-1.28545	11.3326	1.94e-27	1.68e-26	51.4793
TPX2	1.13288	4.10397	9.1251	7.62e-19	3.36e-18	31.5723
CD3G	1.13299	-2.6009	8.821	9.06e-18	3.66e-17	29.6041
CDC25C	1.13303	0.356471	8.61952	4.51e-17	1.72e-16	27.8905
CAMP	1.13309	-4.94133	7.6476	6.82e-14	2.08e-13	20.9402
IQGAP3	1.13318	2.27989	8.71019	2.2e-17	8.62e-17	28.4642
STBD1	1.13333	0.279254	17.8414	6.45e-59	2.34e-56	123.232
ALPK2	1.13334	-1.64634	6.86569	1.47e-11	3.78e-11	15.5743
KLHL29	1.13335	2.59068	13.1902	1.28e-35	2.25e-34	69.9916
LDHAP7	1.13351	-2.37721	9.49831	3.35e-20	1.63e-19	35.0947
AP001025.1	1.13354	-2.20995	9.00498	2.04e-18	8.67e-18	31.053
APOBEC3F	1.13419	0.507369	12.8599	4.14e-34	6.26e-33	66.6248
C11orf88	1.13476	-3.40552	7.37091	4.82e-13	1.38e-12	18.9886
ENO4	1.13503	-1.61452	10.5429	3.27e-24	2.15e-23	44.1605
MIR1915HG	1.13507	1.6115	15.3893	3.26e-46	1.69e-44	94.2336
C21orf62	1.13551	3.28261	7.64331	7.04e-14	2.15e-13	20.4104
SDC4	1.13566	5.35451	9.05478	1.36e-18	5.86e-18	30.8644
NTNG1	1.13582	2.32939	11.0942	1.9e-26	1.52e-25	49.0767
LATS2	1.13611	2.81451	15.1903	3.2e-45	1.47e-43	91.9268
SMYD2	1.13691	4.23294	16.3759	3.15e-51	3.15e-49	105.589
IGHV1-18	1.13746	-4.79577	6.02206	2.79e-09	6.13e-09	10.6341
TYMS	1.13764	3.87696	10.0301	3.32e-22	1.88e-21	39.2508
MT1M	1.13778	2.92547	9.6761	7.31e-21	3.75e-20	36.3024
BIRC3	1.13794	1.73485	10.8622	1.7e-25	1.24e-24	46.9511
NTSR1	1.13795	-1.43693	7.17947	1.8e-12	4.95e-12	17.6077
TNFAIP8	1.13828	1.16219	11.7003	5.39e-29	5.34e-28	54.9474
AC080023.2	1.13838	-3.53645	10.0224	3.56e-22	2.01e-21	39.5783
LAMA2	1.13895	4.21912	13.2199	9.31e-36	1.66e-34	70.164
EXO1	1.13932	1.05272	8.82765	8.59e-18	3.47e-17	29.4814
APOBEC3D	1.14	-0.725753	12.5737	8.07e-33	1.09e-31	63.7064
LINC00488	1.14011	-2.46112	7.68205	5.33e-14	1.64e-13	21.1005
NDUFB4P12	1.14039	-4.68093	8.49133	1.23e-16	4.57e-16	27.0977
PBK	1.14164	2.44075	6.85142	1.61e-11	4.14e-11	15.1823
ARX	1.14222	1.3271	8.47999	1.35e-16	4.97e-16	26.7554
PABPC1P4	1.14247	-0.228912	12.2925	1.44e-31	1.74e-30	60.8521
RPL15P18	1.14265	-3.26148	8.24436	8.26e-16	2.9e-15	25.2037
WFIKKN2	1.14329	-1.23183	7.68614	5.17e-14	1.59e-13	21.066
RPL31P49	1.14331	-3.02181	8.83625	8.01e-18	3.25e-17	29.7365
AP002761.4	1.14362	-1.67952	9.45759	4.73e-20	2.28e-19	34.7333
HMGN2P4	1.14373	-2.66403	9.68051	7.04e-21	3.61e-20	36.6338
S100A12	1.14397	-3.39962	7.58912	1.04e-13	3.13e-13	20.4873
MRC2	1.14413	6.04832	11.6159	1.23e-28	1.18e-27	53.7312
TK1	1.14416	2.44643	9.56798	1.85e-20	9.18e-20	35.4329
GOLT1A	1.14467	-2.09806	8.00225	5.12e-15	1.7e-14	23.3763
EPHA5-AS1	1.14471	-2.03929	8.61755	4.58e-17	1.75e-16	27.9956
LINC01436	1.14615	-4.61821	6.65873	5.61e-11	1.39e-10	14.4073
ABCA13	1.14621	-0.879158	7.80275	2.22e-14	7.03e-14	21.8728
DCTD	1.14636	5.16491	16.3588	3.86e-51	3.8e-49	105.32
PPIAP13	1.14651	-4.15051	9.2731	2.23e-19	1.02e-18	33.2662
RNA5-8SP6	1.14692	-5.69398	8.72214	2e-17	7.86e-17	28.8859
BCL2A1	1.14712	0.413865	7.84257	1.66e-14	5.3e-14	22.0814
TMEM159	1.14715	2.39342	14.9316	6.13e-44	2.5e-42	89.0134
TOP2A	1.14737	4.65092	6.56697	1e-10	2.44e-10	13.1083
SKAP1	1.14784	-2.54223	9.87488	1.3e-21	7.05e-21	38.29
ARSD	1.14789	3.8619	13.1908	1.27e-35	2.24e-34	69.8927
CDC6	1.14856	2.07496	11.2906	2.91e-27	2.49e-26	50.9527
CAV2	1.14938	3.41452	12.6904	2.42e-33	3.42e-32	64.7237
RGN	1.14964	2.94365	10.6363	1.38e-24	9.38e-24	44.7781
GJA3	1.14984	-2.22677	5.97672	3.64e-09	7.93e-09	10.2533
CCL5	1.15006	0.955652	9.26617	2.37e-19	1.08e-18	33.0256
HNRNPLP1	1.1501	-4.27695	8.91776	4.15e-18	1.72e-17	30.4064
CAP2	1.15012	4.66151	13.3641	2e-36	3.79e-35	71.649
FAM160A1	1.1502	-3.2451	9.65209	8.99e-21	4.57e-20	36.4038
CFH	1.15043	3.55872	12.046	1.73e-30	1.93e-29	58.1845
LGI2	1.15043	2.1712	11.3254	2.08e-27	1.8e-26	51.2782
TMEM154	1.15068	1.24337	12.5012	1.7e-32	2.24e-31	62.9236
AC104137.1	1.15123	-3.89955	8.03149	4.11e-15	1.37e-14	23.6529
GAPT	1.15128	0.372343	8.53262	8.92e-17	3.34e-16	27.2181
AC005865.1	1.15136	-3.30224	7.67795	5.49e-14	1.69e-13	21.1046
SLAMF6	1.15149	-1.77198	9.26211	2.45e-19	1.12e-18	33.1214
LEMD1-DT	1.15155	-4.40234	8.54966	7.81e-17	2.93e-16	27.5384
CNTNAP3P2	1.15172	-2.50691	11.1596	1.02e-26	8.38e-26	49.8581
AC002398.2	1.1519	-4.25037	9.30179	1.76e-19	8.12e-19	33.5021
SLC47A1	1.15293	1.64562	10.8584	1.76e-25	1.29e-24	46.9209
PDCD1LG2	1.15294	0.676341	9.28214	2.07e-19	9.52e-19	33.1724
ABHD17AP6	1.1531	-3.57855	10.2623	4.18e-23	2.56e-22	41.6801
AL353151.1	1.15323	-4.8022	8.58011	6.15e-17	2.32e-16	27.7788
LAMC2	1.15336	-1.30307	10.7109	6.94e-25	4.82e-24	45.6799
ANKK1	1.15354	-3.25963	9.24468	2.83e-19	1.29e-18	33.0201
MYO1G	1.15363	0.984248	10.0604	2.54e-22	1.45e-21	39.7677
KCNK5	1.15385	-2.33201	7.20986	1.46e-12	4.05e-12	17.8596
RPL22P2	1.15409	-3.11885	7.96687	6.65e-15	2.18e-14	23.1599
GPR55	1.15413	-1.354	12.6539	3.53e-33	4.92e-32	64.5283
H3C6	1.1542	-1.91693	10.1052	1.71e-22	9.89e-22	40.2744
ACP3	1.15422	-1.18823	8.69644	2.45e-17	9.58e-17	28.5704
ATP6V0D2	1.1546	-3.71417	7.02743	5.02e-12	1.34e-11	16.7174
MT1H	1.15472	-2.02488	7.04645	4.42e-12	1.18e-11	16.7648
GAP43	1.15475	7.53445	11.8785	9.24e-30	9.66e-29	56.2731
PDGFA	1.15498	4.85214	12.908	2.5e-34	3.88e-33	66.8331
C1orf158	1.15507	-2.23681	5.40749	8.79e-08	1.74e-07	7.17732
H1-3	1.15608	-4.85868	9.11172	8.51e-19	3.73e-18	31.9634
P3H2-AS1	1.15775	-3.50505	10.5463	3.17e-24	2.08e-23	44.2145
FKBP1C	1.15918	-0.731575	12.896	2.84e-34	4.38e-33	67.0165
CREB3L1	1.1593	2.41062	7.89856	1.1e-14	3.56e-14	22.3327
AL034370.1	1.15933	-3.6999	8.85256	7.03e-18	2.86e-17	29.8807
DNAJC19P9	1.15948	-3.78962	9.09854	9.49e-19	4.14e-18	31.8439
MT1DP	1.1595	-4.20267	9.10532	8.97e-19	3.93e-18	31.9047
RIBC2	1.15972	-1.85236	8.31594	4.78e-16	1.7e-15	25.6867
LINC00944	1.16012	-3.93588	9.04223	1.51e-18	6.47e-18	31.3935
ICAM1	1.16014	3.40437	10.1147	1.57e-22	9.12e-22	40.0498
NAMPTP1	1.16016	0.843966	8.14561	1.75e-15	5.98e-15	24.2665
RPS15AP24	1.16033	-3.11891	8.35699	3.49e-16	1.25e-15	26.0435
RDH10	1.16057	4.26091	11.2079	6.42e-27	5.36e-26	49.9578
LINC01285	1.16149	-1.67653	10.6441	1.29e-24	8.75e-24	45.0795
PLEKHA4	1.16191	4.76246	9.79182	2.69e-21	1.42e-20	37.0786
KIF18A	1.16211	0.62709	9.31344	1.59e-19	7.41e-19	33.433
AC010226.1	1.1623	-0.597271	14.2286	1.63e-40	4.68e-39	81.2282
B3GNT5	1.16258	2.85109	12.106	9.48e-31	1.07e-29	58.8483
C9orf135	1.16433	-3.51543	8.20396	1.12e-15	3.9e-15	24.9105
ADGRE3	1.16434	-3.91829	8.74735	1.63e-17	6.46e-17	29.059
GJC1	1.16528	3.39798	12.9155	2.31e-34	3.61e-33	67.054
IGHV3-23	1.16574	-4.2073	5.84903	7.61e-09	1.62e-08	9.6407
CLEC18B	1.1674	0.600722	9.15128	6.14e-19	2.73e-18	32.1053
SKAP2	1.16752	4.4171	13.0185	7.84e-35	1.28e-33	68.0281
DPPA4	1.16797	-3.69555	9.06732	1.23e-18	5.3e-18	31.5909
MCAM	1.16833	6.00932	15.8059	2.59e-48	1.7e-46	98.7968
PLAAT5	1.16859	0.956431	9.19686	4.21e-19	1.89e-18	32.4573
SPRED3	1.16936	2.9527	13.5521	2.66e-37	5.52e-36	73.81
UBE2SP1	1.16944	-1.54137	9.8792	1.25e-21	6.8e-21	38.3009
CXCR3	1.17007	-3.2369	7.74809	3.31e-14	1.03e-13	21.597
TRPC7	1.1705	-3.43005	8.34214	3.91e-16	1.4e-15	25.9405
ACTG1P9	1.17052	-3.09838	8.24835	8.02e-16	2.81e-15	25.2285
GUCA1A	1.17075	-2.68016	7.80541	2.18e-14	6.9e-14	21.9832
LINC01096	1.17123	-5.50193	9.01271	1.92e-18	8.15e-18	31.1736
ASF1B	1.1723	2.22559	8.40531	2.4e-16	8.71e-16	26.1138
BX539320.1	1.17261	-4.34127	10.2371	5.25e-23	3.18e-22	41.4586
AC244153.1	1.17383	-3.37282	11.0862	2.05e-26	1.63e-25	49.1707
PTMAP2	1.17385	-0.561597	10.7631	4.28e-25	3.03e-24	46.1359
MUC12	1.17462	-0.69127	8.98646	2.37e-18	1e-17	30.8395
SH2D2A	1.17465	-1.43943	10.596	2.01e-24	1.34e-23	44.6374
DMRT3	1.17507	-4.46752	7.01413	5.49e-12	1.46e-11	16.6576
FCN3	1.17512	-1.87858	10.9389	8.25e-26	6.23e-25	47.7918
TACSTD2	1.17543	-2.19679	8.34577	3.8e-16	1.36e-15	25.9263
PCLAF	1.17575	1.8103	8.14705	1.73e-15	5.92e-15	24.2083
MMP3	1.17581	-3.76492	6.6897	4.6e-11	1.14e-10	14.5675
HMGA2-AS1	1.17582	-4.07925	8.4101	2.31e-16	8.4e-16	26.4692
PAMR1	1.17595	4.26746	11.7838	2.36e-29	2.41e-28	55.5165
C2CD4D-AS1	1.17602	-1.40427	9.84722	1.66e-21	8.92e-21	38.0208
CNTNAP3B	1.17609	-0.416249	11.4082	9.34e-28	8.31e-27	52.1798
CENPE	1.17643	1.7265	10.3775	1.48e-23	9.29e-23	42.5344
HSP90AA4P	1.17664	-3.43961	10.1382	1.27e-22	7.46e-22	40.588
FNDC11	1.17746	-2.65759	8.96955	2.73e-18	1.14e-17	30.7839
KIAA2012	1.17754	-2.0069	9.10409	9.06e-19	3.97e-18	31.8437
AL121871.1	1.178	-4.0268	8.25297	7.74e-16	2.72e-15	25.2884
TRBV28	1.17882	-2.68696	8.08538	2.75e-15	9.29e-15	24.0087
KIAA2012-AS1	1.17896	-4.29393	11.2663	3.67e-27	3.12e-26	50.852
AL035446.1	1.17899	-1.52165	6.67749	4.97e-11	1.23e-10	14.3776
AC005083.1	1.17954	-3.71926	8.12733	2.01e-15	6.84e-15	24.35
TERT	1.17957	-3.0534	5.607	2.97e-08	6.06e-08	8.27142
H3P6	1.17971	1.70541	9.37393	9.59e-20	4.52e-19	33.8686
CPQ	1.17983	4.07366	14.6186	2.11e-42	7.18e-41	85.3882
AC010754.1	1.18026	-3.40881	8.73525	1.8e-17	7.1e-17	28.9536
IGKV3-15	1.18032	-4.87422	6.46349	1.92e-10	4.58e-10	13.2217
CELSR1	1.18049	1.8077	8.90829	4.48e-18	1.85e-17	30.0705
ADGRD2	1.18206	-3.92465	7.06256	3.97e-12	1.06e-11	16.9543
FTH1P2	1.18253	-0.188678	10.1141	1.58e-22	9.17e-22	40.2922
AC015908.2	1.18341	-3.82717	9.91012	9.56e-22	5.25e-21	38.61
AC137932.2	1.18391	-3.47537	10.9672	6.32e-26	4.83e-25	48.0625
HOXA13	1.18441	-1.94921	4.4925	8.24e-06	1.4e-05	2.80954
GAPDHP1	1.18457	2.26133	8.2234	9.69e-16	3.38e-15	24.7377
TULP1	1.18468	-4.30363	9.5502	2.15e-20	1.06e-19	35.5594
NDUFB1P1	1.18508	-4.4428	9.56231	1.94e-20	9.62e-20	35.6616
AKAP12	1.18531	6.17202	15.3366	5.97e-46	2.99e-44	93.3742
IFITM3	1.18571	6.78821	13.2625	5.92e-36	1.07e-34	70.4554
CD80	1.18571	-3.20206	9.21498	3.62e-19	1.64e-18	32.7768
ZBED9	1.18702	-0.327748	8.83908	7.83e-18	3.18e-17	29.6475
AC090796.1	1.18703	-5.70934	9.70117	5.89e-21	3.04e-20	36.8292
FTH1P4	1.18751	-1.99148	9.4451	5.26e-20	2.52e-19	34.6401
MARVELD1	1.18999	3.3099	13.177	1.47e-35	2.57e-34	69.7999
SERINC2	1.19032	1.98583	9.89985	1.05e-21	5.72e-21	38.308
AL078596.1	1.19073	-2.27926	9.88572	1.18e-21	6.44e-21	38.3776
FAM114A1	1.19076	3.68458	14.1979	2.3e-40	6.48e-39	80.7588
TPT1P9	1.1908	-0.87755	8.56842	6.74e-17	2.54e-16	27.5619
UBBP1	1.19099	-1.38031	10.1391	1.26e-22	7.4e-22	40.5568
ADGRE2	1.19118	1.46333	11.2078	6.43e-27	5.36e-26	50.2027
ROR1	1.19128	0.893901	12.8869	3.12e-34	4.79e-33	66.8954
ST6GALNAC5	1.19158	0.948555	7.82663	1.87e-14	5.94e-14	21.9335
MYOZ3	1.19169	0.172698	12.6948	2.31e-33	3.28e-32	64.9306
IGLL5	1.19206	-4.05309	5.84844	7.63e-09	1.63e-08	9.63064
NR2E1	1.19248	3.2702	11.4075	9.4e-28	8.36e-27	51.9709
NCAPG	1.19251	1.94018	8.00074	5.17e-15	1.71e-14	23.1199
NAPSB	1.19409	3.0606	7.90898	1.02e-14	3.3e-14	22.3365
HJURP	1.19487	1.67649	7.81294	2.06e-14	6.54e-14	21.7826
H2BC11	1.19596	-1.02139	11.4507	6.19e-28	5.58e-27	52.6012
SOCS2	1.1961	3.62658	10.127	1.4e-22	8.21e-22	40.1334
RPS10P3	1.19662	-1.84777	7.99121	5.55e-15	1.83e-14	23.2847
NME2P1	1.19701	-1.76457	9.8878	1.16e-21	6.33e-21	38.382
PKMP5	1.19801	-4.20811	9.43553	5.7e-20	2.73e-19	34.604
AL162231.1	1.1982	0.0449463	12.4173	4.02e-32	5.1e-31	62.1054
HLA-DOA	1.19872	3.88663	9.46387	4.49e-20	2.17e-19	34.3991
SKIDA1	1.19922	0.378531	13.3474	2.39e-36	4.51e-35	71.7292
TPPP3	1.19998	4.90243	9.98611	4.9e-22	2.74e-21	38.7487
ZCCHC12	1.2003	1.73531	8.71848	2.06e-17	8.08e-17	28.5749
CAVIN3	1.2007	0.985193	12.3596	7.26e-32	9.01e-31	61.4966
SLC2A3	1.20074	4.82261	14.3352	5e-41	1.51e-39	82.172
ICOS	1.20232	-4.35073	8.72416	1.97e-17	7.74e-17	28.886
CD101	1.20422	0.928232	13.2135	9.96e-36	1.78e-34	70.3058
DKK2	1.20437	-1.06755	9.12663	7.53e-19	3.32e-18	31.9877
TTK	1.20461	1.34167	8.57334	6.48e-17	2.45e-16	27.4734
ACSS3	1.20585	3.9474	11.1012	1.78e-26	1.43e-25	48.985
HTR1D	1.20616	-1.17805	10.245	4.89e-23	2.96e-22	41.4839
FEZF1	1.20762	-3.18493	6.80535	2.18e-11	5.54e-11	15.2703
CA2	1.20762	5.86945	13.5175	3.86e-37	7.89e-36	73.1994
CLCNKB	1.20776	-3.23895	10.0013	4.28e-22	2.41e-21	39.3925
MYL12A	1.208	5.48909	15.6781	1.15e-47	6.93e-46	97.3387
MYO5B	1.20812	1.88198	12.642	3.99e-33	5.53e-32	64.3346
HSPB7	1.20833	0.909011	11.3315	1.96e-27	1.7e-26	51.4033
RPL18P13	1.20886	-4.09041	8.90805	4.49e-18	1.85e-17	30.3266
SLC25A24	1.20913	2.49497	16.5588	3.58e-52	4.13e-50	107.843
WEE1	1.21182	4.10785	11.9276	5.67e-30	6.03e-29	56.9528
AC010255.1	1.21187	-4.54225	8.0662	3.17e-15	1.07e-14	23.9223
PADI1	1.21326	-3.71923	9.54847	2.18e-20	1.08e-19	35.5392
EOMES	1.21348	-3.10737	9.47312	4.15e-20	2.01e-19	34.9011
PPIAP46	1.21349	-4.16537	10.0634	2.47e-22	1.42e-21	39.9377
CNR1	1.21408	4.89392	11.9925	2.96e-30	3.22e-29	57.515
AC023105.1	1.21439	-5.06526	10.6323	1.44e-24	9.7e-24	44.9821
TCP1P1	1.21453	-3.90555	10.1237	1.45e-22	8.45e-22	40.4635
TRBC2	1.21464	0.13203	10.947	7.65e-26	5.79e-25	47.8116
RUBCNL	1.21511	2.78336	12.5413	1.13e-32	1.5e-31	63.2494
ASPN	1.21525	0.00384335	10.2286	5.66e-23	3.42e-22	41.2943
EIF4A1P10	1.2159	-0.515556	10.1288	1.38e-22	8.09e-22	40.4349
CLEC17A	1.21602	-0.886512	8.33485	4.14e-16	1.48e-15	25.7806
HDHD3	1.21725	2.46792	13.361	2.07e-36	3.91e-35	71.805
AC073578.3	1.21748	-5.49887	9.12314	7.75e-19	3.41e-18	32.0592
HSPD1P6	1.21764	-3.39596	9.63688	1.02e-20	5.19e-20	36.2778
LINC02450	1.21792	-4.00611	8.46702	1.49e-16	5.48e-16	26.8996
FAR2P2	1.21799	0.162656	9.7862	2.82e-21	1.49e-20	37.4325
EIF3CL	1.2183	-1.58157	9.72924	4.62e-21	2.4e-20	37.0183
FOXD3-AS1	1.21962	-0.372752	5.79908	1.01e-08	2.14e-08	9.13454
TNFRSF18	1.22065	-1.67278	11.4246	7.97e-28	7.13e-27	52.3622
TCAF2	1.22097	0.959771	11.2608	3.87e-27	3.28e-26	50.7286
TOMM20P4	1.22152	-3.88184	9.90421	1.01e-21	5.52e-21	38.5596
BZW1P2	1.22239	-1.08819	11.2938	2.82e-27	2.41e-26	51.1066
CBR1	1.22309	5.66325	12.066	1.42e-30	1.58e-29	58.1877
ANGPT2	1.22352	3.42383	9.16596	5.44e-19	2.43e-18	31.9917
LOXL2	1.22355	3.86981	10.2302	5.58e-23	3.37e-22	41.0189
HCG21	1.22364	-3.8353	9.45357	4.9e-20	2.36e-19	34.7496
C1RL-AS1	1.22402	-1.18467	13.4536	7.67e-37	1.52e-35	72.8617
P2RY10	1.22454	-4.57989	9.08811	1.03e-18	4.49e-18	31.7708
CRYBG1	1.22461	1.4976	11.7671	2.79e-29	2.82e-28	55.5853
HLA-DPB1	1.22478	6.15923	10.3896	1.32e-23	8.35e-23	42.2381
VNN2	1.22606	-0.15245	10.8144	2.65e-25	1.91e-24	46.5945
PRKAR1B-AS1	1.22676	-0.782623	11.659	8.09e-29	7.86e-28	54.6054
LINC00398	1.22681	-4.30886	9.80266	2.44e-21	1.3e-20	37.6919
CST6	1.22694	-4.20253	9.25202	2.66e-19	1.22e-18	33.0946
HSPA5P1	1.22721	-2.43407	10.43	9.17e-24	5.85e-23	43.1616
GPX1P1	1.22769	0.263785	7.29402	8.21e-13	2.31e-12	18.2696
LINC01270	1.22781	-1.35057	14.2803	9.21e-41	2.69e-39	81.7827
LIN28B	1.22785	-4.5226	8.36323	3.32e-16	1.19e-15	26.1248
MMP10	1.22838	-4.53515	7.89713	1.11e-14	3.6e-14	22.6976
CXCR6	1.22884	-2.18857	8.89967	4.8e-18	1.98e-17	30.2127
UBE2D3P1	1.22935	-2.31145	10.9247	9.43e-26	7.08e-25	47.6654
HOXB-AS1	1.22936	-2.43143	6.93842	9.08e-12	2.37e-11	16.0852
KIF2C	1.22952	2.60678	9.35098	1.16e-19	5.45e-19	33.6031
ANG	1.22958	0.466114	12.027	2.1e-30	2.31e-29	58.1837
SLAMF9	1.22997	-3.06201	8.58156	6.08e-17	2.3e-16	27.7529
PTGER2	1.23013	-2.72382	10.1155	1.56e-22	9.06e-22	40.3812
AC004067.1	1.23029	-1.28678	13.042	6.12e-35	1.01e-33	68.5337
OR52K3P	1.23114	-2.66539	9.22719	3.27e-19	1.49e-18	32.8639
CASP4	1.23144	2.85215	12.0272	2.09e-30	2.31e-29	58.0643
AC034207.1	1.23247	-4.69242	9.32383	1.46e-19	6.81e-19	33.6869
HGF	1.23292	1.83204	11.1563	1.05e-26	8.64e-26	49.6955
PIMREG	1.23336	2.50144	7.61415	8.67e-14	2.63e-13	20.2973
WFDC2	1.2335	0.0362727	12.7145	1.88e-33	2.71e-32	65.1351
CCL2	1.23355	3.8305	7.71172	4.3e-14	1.33e-13	20.8255
AL669983.1	1.23437	-3.93779	8.10274	2.41e-15	8.18e-15	24.1753
C10orf55	1.23473	-2.41096	9.8653	1.42e-21	7.65e-21	38.205
IL36B	1.23508	-5.66614	8.98235	2.46e-18	1.04e-17	30.9325
CALHM6	1.23605	0.82282	10.7024	7.51e-25	5.21e-24	45.5268
AC024619.4	1.23613	-4.0041	9.78712	2.8e-21	1.48e-20	37.5578
LAMC1	1.23613	5.89338	15.3502	5.11e-46	2.57e-44	93.5409
AL138693.1	1.23679	-4.21494	9.58663	1.58e-20	7.87e-20	35.8639
CHST6	1.23704	4.08465	11.5104	3.46e-28	3.19e-27	52.8752
SOCS2-AS1	1.23845	0.914606	11.294	2.81e-27	2.41e-26	51.0463
CEP55	1.23849	1.00995	8.89183	5.12e-18	2.11e-17	29.9939
MAN1C1	1.23873	5.29643	13.7197	4.33e-38	9.66e-37	75.4086
TCTEX1D4	1.24058	-4.48564	10.1256	1.42e-22	8.31e-22	40.4805
AC025048.6	1.24076	-3.05933	11.1554	1.06e-26	8.71e-26	49.8193
CHAC1	1.24093	0.875003	13.8128	1.57e-38	3.68e-37	76.6977
ETV7	1.24097	-0.392022	11.39	1.11e-27	9.85e-27	52.0052
LNCTAM34A	1.24104	-1.79313	10.6862	8.73e-25	6.01e-24	45.4659
AL021392.1	1.24317	-2.94937	9.25544	2.59e-19	1.18e-18	33.1017
HOXC5	1.24322	-5.00505	8.48408	1.3e-16	4.83e-16	27.0476
PRDX1P1	1.24322	-3.05229	10.943	7.94e-26	6.01e-25	47.8388
SERPINB2	1.24328	-4.33294	7.14449	2.28e-12	6.23e-12	17.5064
AL049839.2	1.24329	-0.0584375	8.16289	1.53e-15	5.27e-15	24.4482
AC007344.1	1.24449	-3.64047	8.48998	1.24e-16	4.62e-16	27.0662
NMNAT3	1.24503	2.06704	11.2163	5.93e-27	4.95e-26	50.248
KLF17	1.24521	-2.80886	9.92667	8.27e-22	4.55e-21	38.7411
HLA-DQB2	1.24537	0.334525	6.81998	1.98e-11	5.05e-11	15.1542
IGLV3-25	1.24562	-4.99054	6.8295	1.86e-11	4.76e-11	15.4907
IGLV1-40	1.24571	-4.19971	6.19379	1e-09	2.28e-09	11.5967
MOCOS	1.24694	-0.624523	12.2549	2.11e-31	2.51e-30	60.4815
CAPG	1.24717	5.39912	11.8933	7.97e-30	8.4e-29	56.4905
TPBG	1.24742	1.54368	11.0323	3.42e-26	2.67e-25	48.5468
TTC12	1.24748	1.33089	13.0998	3.33e-35	5.66e-34	69.1008
TMEM158	1.24758	4.07464	11.0064	4.37e-26	3.38e-25	48.0813
TMBIM1	1.24777	6.16359	16.7928	2.18e-53	3.06e-51	110.43
HOXA10-AS	1.24813	-5.54532	8.30342	5.26e-16	1.87e-15	25.6927
RPL5P34	1.24815	-0.494261	9.5453	2.24e-20	1.11e-19	35.4187
HMGN1P38	1.24855	-2.9204	9.35871	1.09e-19	5.12e-19	33.9493
RASSF10-DT	1.24878	-4.51251	8.66719	3.09e-17	1.2e-16	28.4461
CALM2P3	1.24908	-3.18262	9.96758	5.77e-22	3.21e-21	39.1
SMIM25	1.25	-1.31477	9.09192	1e-18	4.36e-18	31.7184
NKX3-2	1.25047	-2.07766	7.39467	4.08e-13	1.18e-12	19.0927
HOXD-AS2	1.25055	-1.71273	5.91429	5.22e-09	1.13e-08	9.87017
C5orf46	1.25068	-5.71228	9.35283	1.15e-19	5.37e-19	33.9279
ADGRE5	1.25069	4.3101	13.9426	3.82e-39	9.48e-38	77.9093
HOXB7	1.25153	-0.699108	6.93871	9.07e-12	2.37e-11	15.9838
IGLV2-11	1.25177	-4.78298	6.63406	6.56e-11	1.61e-10	14.2607
IL31RA	1.25266	-4.68142	8.76926	1.37e-17	5.46e-17	29.243
PRND	1.25278	-3.40593	8.16764	1.48e-15	5.09e-15	24.6387
EIF1P3	1.25278	-3.15404	10.2006	7.28e-23	4.36e-22	41.1329
PPBP	1.25306	-2.87691	7.75296	3.19e-14	9.97e-14	21.6186
FTH1P11	1.25382	-0.471349	10.541	3.33e-24	2.18e-23	44.1092
RAB32	1.25389	2.88636	12.8412	5.03e-34	7.57e-33	66.3269
EBF2	1.25461	-1.4764	9.58931	1.54e-20	7.7e-20	35.8297
HLA-DRB1	1.25477	6.64706	10.2794	3.59e-23	2.2e-22	41.2344
UPP1	1.2548	3.97775	14.1011	6.69e-40	1.79e-38	79.6713
CISH	1.2549	0.921925	12.3304	9.77e-32	1.2e-30	61.205
CARD16	1.25574	0.839642	10.7018	7.56e-25	5.23e-24	45.5204
CD8B	1.25643	-2.66603	9.83837	1.79e-21	9.62e-21	37.9791
DAW1	1.25647	-2.81809	7.1529	2.16e-12	5.9e-12	17.5045
BARX1	1.25698	-3.66619	7.08086	3.51e-12	9.44e-12	17.0649
GCK	1.25705	1.0434	11.3453	1.72e-27	1.5e-26	51.5294
RPS29P3	1.25767	-4.16857	8.63248	4.07e-17	1.56e-16	28.1717
CKAP2L	1.25832	1.60946	8.61493	4.67e-17	1.78e-16	27.7769
ACTBP9	1.25839	-2.99063	9.82805	1.96e-21	1.05e-20	37.8963
AL109615.3	1.25849	-1.76819	12.1515	5.99e-31	6.9e-30	59.4589
CCDC144NL-AS1	1.25856	-2.07403	12.9141	2.35e-34	3.66e-33	67.1986
CSF3	1.25873	-3.32597	6.50217	1.51e-10	3.62e-10	13.3945
AC012085.1	1.25912	-1.99757	10.5386	3.4e-24	2.23e-23	44.1304
TRH	1.2592	0.312231	6.75308	3.06e-11	7.69e-11	14.7315
TM4SF1	1.25931	4.1449	12.2042	3.52e-31	4.12e-30	59.7077
AL158201.1	1.25939	-2.49636	9.23034	3.19e-19	1.45e-18	32.8852
MIR1-1HG-AS1	1.25946	-2.8792	7.68019	5.4e-14	1.66e-13	21.1051
SEMA3F	1.25953	2.10723	13.3227	3.12e-36	5.81e-35	71.4179
GAPLINC	1.25978	-3.90567	8.63839	3.88e-17	1.49e-16	28.2121
S100A3	1.26005	0.0188627	7.94988	7.54e-15	2.47e-14	22.8804
GAPDHP71	1.26031	-2.29883	10.6718	9.98e-25	6.83e-24	45.3429
MDK	1.26039	5.31617	10.8516	1.87e-25	1.37e-24	46.5117
IGHV5-51	1.26039	-4.77821	6.74684	3.18e-11	8e-11	14.9627
PFN1P1	1.26085	-2.02107	8.76279	1.44e-17	5.74e-17	29.1267
TUBBP6	1.26106	-4.7605	8.99056	2.3e-18	9.72e-18	30.9915
MMRN1	1.26131	1.34772	11.3001	2.65e-27	2.28e-26	51.0844
CCDC3	1.26159	3.97742	14.6249	1.96e-42	6.72e-41	85.4684
IGLV3-19	1.26239	-4.62477	6.57337	9.65e-11	2.35e-10	13.8816
SEPTIN7P6	1.26262	-2.85638	10.7311	5.75e-25	4.04e-24	45.8896
NIPAL2	1.2627	2.42441	15.2402	1.81e-45	8.5e-44	92.5121
SCN7A	1.26299	0.991154	7.5675	1.21e-13	3.63e-13	20.0987
AP001269.2	1.26404	-4.26648	9.74628	3.99e-21	2.08e-20	37.2118
IGLV3-21	1.26453	-4.39936	6.03492	2.58e-09	5.7e-09	10.6914
IGHM	1.2648	-0.721962	6.50281	1.5e-10	3.61e-10	13.2469
PTGFRN	1.26491	5.65619	16.3646	3.6e-51	3.57e-49	105.363
PXDNL	1.26611	-0.27322	11.8756	9.5e-30	9.93e-29	56.7095
GBP1	1.26652	4.52692	9.91015	9.56e-22	5.25e-21	38.1311
CFL1P4	1.2669	-4.41874	8.92427	3.94e-18	1.63e-17	30.4602
RAB1C	1.26692	-3.36286	9.93948	7.39e-22	4.08e-21	38.8591
HFE	1.26743	1.93009	14.3121	6.47e-41	1.93e-39	82.121
GAPDHP64	1.26766	-4.43973	9.42314	6.33e-20	3.02e-19	34.5034
AK7	1.26785	-1.15666	10.7294	5.85e-25	4.1e-24	45.8456
[truncated: 924 more rows]

## Sheet: TCGA_edgeR
id	logFC	logCPM	LR	PValue	FDR
APOA2	-3.68021	-2.07148	175.625	4.37e-40	5.44e-39
SLCO1B1	-3.53364	-2.77406	143.72	4.09e-33	3.41e-32
AC022559.1	-2.84817	-3.00625	102.196	5.03e-24	2.5e-23
PARP4P3	-2.68367	-1.37869	139.802	2.94e-32	2.34e-31
ANKRD62P1	-2.62197	-1.38804	111.962	3.64e-26	2.08e-25
ANKRD62P1-PARP4P3	-2.60673	-0.678383	102.147	5.16e-24	2.56e-23
AC023796.1	-2.59567	-3.17316	19.2136	1.17e-05	1.9e-05
MYOC	-2.45105	-1.87766	130.852	2.67e-30	1.91e-29
TPTEP1	-2.41087	6.1225	178.167	1.22e-40	1.57e-39
AP000547.1	-2.40846	-2.07903	83.8901	5.23e-20	2.04e-19
MYOD1	-2.39194	-0.575049	123.236	1.24e-28	8.15e-28
KCNMB3P1	-2.37036	-1.36795	141.622	1.18e-32	9.53e-32
DEFB119	-2.35504	-0.282396	31.057	2.51e-08	4.88e-08
SLC25A15P5	-2.34721	-2.69372	106.747	5.06e-25	2.69e-24
IGHV4-31	-2.32127	-1.01096	31.8893	1.63e-08	3.21e-08
APOC3	-2.30098	-3.82961	35.5153	2.53e-09	5.25e-09
AC022239.1	-2.23933	-1.84166	105.455	9.71e-25	5.05e-24
AC092162.3	-2.16776	0.832211	239.695	4.58e-54	1.42e-52
SLC6A18	-2.16673	-3.29145	64.3206	1.06e-15	3.21e-15
ZSCAN10	-2.11949	-1.94967	211.978	5.09e-48	1.03e-46
SERPINB3	-2.11873	-3.38205	28.1143	1.14e-07	2.13e-07
AC062021.1	-2.10523	1.86962	110.858	6.36e-26	3.57e-25
GC	-2.07306	-3.94239	43.1228	5.14e-11	1.18e-10
FGA	-2.05339	-3.17003	10.4655	0.00121623	0.00169718
ABCD1P4	-1.98787	-3.55254	31.4659	2.03e-08	3.97e-08
LCN9	-1.96978	-1.16673	119.685	7.41e-28	4.64e-27
DNAH8	-1.96506	-0.564015	105.779	8.24e-25	4.32e-24
IGFN1	-1.9591	4.32114	153.803	2.56e-35	2.43e-34
AL353597.2	-1.94828	-0.630122	159.34	1.58e-36	1.61e-35
LHX5-AS1	-1.94206	0.652554	73.4795	1.02e-17	3.47e-17
AC002428.2	-1.93117	-1.51688	153.513	2.96e-35	2.79e-34
AL033519.1	-1.91963	-2.30351	148.02	4.7e-34	4.13e-33
LINC01055	-1.90865	-2.57143	60.0857	9.08e-15	2.61e-14
SLC25A15P2	-1.87059	-2.89371	31.9982	1.54e-08	3.04e-08
FAM9A	-1.82978	-3.38921	27.3156	1.73e-07	3.17e-07
LHX5	-1.81875	1.79071	79.7944	4.15e-19	1.54e-18
G6PC2	-1.80794	-0.405029	99.326	2.14e-23	1.03e-22
SSTR5	-1.80772	-1.45022	186.922	1.49e-42	2.14e-41
ESX1	-1.80554	-2.01611	52.7413	3.81e-13	9.96e-13
AL049541.2	-1.80297	-2.808	118.217	1.55e-27	9.55e-27
NDST4	-1.80186	0.4927	111.37	4.91e-26	2.78e-25
AL353597.1	-1.79787	-1.15787	134.612	4.01e-31	3e-30
LINC00671	-1.79019	-1.8253	242.933	9.02e-55	2.95e-53
FXYD2	-1.75653	0.972997	331.493	4.55e-74	5.5e-72
LINC00906	-1.75639	1.35978	128.144	1.04e-29	7.24e-29
USH1C	-1.755	5.32034	151.529	8.03e-35	7.32e-34
AC093802.1	-1.75282	-1.04768	141.269	1.41e-32	1.14e-31
PRLHR	-1.72434	4.13858	80.1887	3.4e-19	1.27e-18
DGKK	-1.72077	2.40185	103.507	2.59e-24	1.31e-23
OR1N2	-1.72003	-3.86343	13.3227	0.000262216	0.000384498
DEFB124	-1.70702	-1.67679	54.544	1.52e-13	4.08e-13
ASIC4-AS1	-1.70523	1.96985	167.391	2.75e-38	3.11e-37
DUOXA2	-1.69056	-2.96107	101.117	8.67e-24	4.26e-23
ADAMTS20	-1.68568	1.28176	92.9989	5.23e-22	2.3e-21
LINC02151	-1.65281	-1.61345	111.696	4.17e-26	2.37e-25
AC093802.2	-1.63999	-3.09262	170.026	7.3e-39	8.52e-38
IL9	-1.6391	-1.68821	113.301	1.85e-26	1.07e-25
CD300LG	-1.6365	0.497805	140.378	2.2e-32	1.76e-31
AL118505.1	-1.62952	3.79938	174.889	6.33e-40	7.8e-39
GLP1R	-1.62595	0.613446	84.2827	4.29e-20	1.68e-19
AL021368.1	-1.62366	-2.56768	283.858	1.08e-63	6.4e-62
MADD-AS1	-1.6166	-1.93216	140.084	2.55e-32	2.03e-31
OTOG	-1.60491	1.54061	59.2996	1.35e-14	3.86e-14
SFRP2	-1.60332	6.48391	97.3068	5.94e-23	2.78e-22
CLEC4F	-1.59688	0.961047	173.077	1.57e-39	1.9e-38
TMC3	-1.5928	-0.503341	65.1283	7.02e-16	2.15e-15
RTP5	-1.59257	4.74305	143.004	5.87e-33	4.84e-32
MTATP6P25	-1.58788	-3.64526	25.4158	4.62e-07	8.26e-07
AL109810.2	-1.58073	-2.89852	66.6005	3.33e-16	1.04e-15
MYH7	-1.57846	5.11165	217.851	2.66e-49	5.9e-48
AC009041.1	-1.57809	-0.44888	205.771	1.15e-46	2.13e-45
MIR6071	-1.5738	-1.96774	135.933	2.06e-31	1.57e-30
NOG	-1.56844	3.76479	222.048	3.23e-50	7.53e-49
LINC00836	-1.5676	3.48878	136.119	1.88e-31	1.43e-30
SLC17A8	-1.5577	2.79174	76.3862	2.33e-18	8.3e-18
PHBP4	-1.55727	-1.3022	198.44	4.57e-45	7.7e-44
SMCP	-1.54979	-0.809876	45.1284	1.85e-11	4.34e-11
AC023421.1	-1.5486	1.0567	103.67	2.39e-24	1.21e-23
LRIT2	-1.54791	0.307647	174.407	8.07e-40	9.88e-39
GDNF-AS1	-1.54733	2.24684	177.322	1.86e-40	2.38e-39
AC074286.1	-1.54694	-0.0390153	128.817	7.44e-30	5.2e-29
Z94057.1	-1.54611	-1.44866	211.85	5.42e-48	1.09e-46
LINC00994	-1.5457	-1.94765	183.568	8.06e-42	1.11e-40
SELL	-1.54287	6.28558	115.125	7.39e-27	4.38e-26
AL078605.1	-1.54148	-1.73821	140.759	1.82e-32	1.46e-31
HPSE2	-1.54061	4.51652	85.2655	2.61e-20	1.03e-19
LINC00689	-1.52533	5.95208	75.6888	3.32e-18	1.17e-17
AC078880.3	-1.52243	-1.43497	95.1487	1.77e-22	8.01e-22
AC021546.1	-1.51833	-1.73276	85.5617	2.25e-20	8.93e-20
AC023490.6	-1.51522	-3.65795	33.4381	7.36e-09	1.48e-08
MTATP6P3	-1.51087	-4.06465	21.1237	4.31e-06	7.2e-06
TMEM100	-1.50735	6.35686	227.791	1.81e-51	4.62e-50
AC021739.3	-1.50694	0.749194	196.06	1.51e-44	2.45e-43
RGR	-1.50643	3.88311	145.368	1.78e-33	1.52e-32
AL078602.1	-1.50552	-3.93088	31.6278	1.87e-08	3.66e-08
CCL1	-1.50522	-3.23325	54.1857	1.82e-13	4.87e-13
AL157700.1	-1.50515	2.51474	302.743	8.32e-68	6.67e-66
SHD	-1.50187	6.70331	182.739	1.22e-41	1.67e-40
AC006262.1	-1.49517	1.18178	103.963	2.06e-24	1.05e-23
AC092162.2	-1.49438	-1.02758	164.83	9.96e-38	1.1e-36
AC007608.3	-1.49123	1.19632	235.178	4.43e-53	1.27e-51
ARPP21-AS1	-1.48691	-2.06518	159.48	1.47e-36	1.51e-35
SMOC1	-1.48137	9.07083	145.788	1.44e-33	1.24e-32
AP004607.6	-1.48111	-2.50377	83.2273	7.31e-20	2.82e-19
AC069228.1	-1.47592	0.178083	149.069	2.77e-34	2.46e-33
MIR9-3HG	-1.47569	6.62181	247.399	9.58e-56	3.37e-54
AC011840.1	-1.47426	-2.14873	14.9021	0.000113236	0.000170489
PARP11-AS1	-1.47418	-2.44109	141.052	1.57e-32	1.26e-31
KRT33A	-1.4717	-2.86335	70.6766	4.21e-17	1.39e-16
FUT3	-1.47006	-0.888579	138.344	6.13e-32	4.79e-31
AC113346.1	-1.46957	-3.04061	59.1832	1.44e-14	4.09e-14
AC007490.1	-1.46535	-0.0516477	192.037	1.14e-43	1.76e-42
LINC00609	-1.46328	0.189723	224.983	7.41e-51	1.81e-49
LINC02343	-1.45637	-2.79446	67.4135	2.2e-16	6.95e-16
AL162511.1	-1.45518	2.09635	204.927	1.76e-46	3.21e-45
LINC02770	-1.45466	-3.80267	39.433	3.4e-10	7.39e-10
KRT6C	-1.44943	-3.41488	8.24631	0.0040835	0.00546408
VIPR2	-1.44205	5.34638	110.79	6.58e-26	3.69e-25
BLK	-1.43693	-1.10209	85.8259	1.96e-20	7.84e-20
AC126564.1	-1.43688	-0.658929	58.8621	1.69e-14	4.8e-14
PON1	-1.43678	0.116001	163.834	1.64e-37	1.78e-36
LINC01193	-1.43105	-2.86256	65.3821	6.17e-16	1.9e-15
AC008991.1	-1.43093	-1.63174	132.637	1.09e-30	7.93e-30
ATOH8	-1.42979	5.98573	225.345	6.18e-51	1.53e-49
AC099681.3	-1.42807	-2.09923	59.3574	1.31e-14	3.75e-14
AL049749.1	-1.42577	0.448682	79.2431	5.49e-19	2.02e-18
SLC25A48	-1.42544	4.41576	134.488	4.27e-31	3.19e-30
SPRR1B	-1.423	-3.3491	6.49754	0.0108024	0.0139078
AC009227.1	-1.42175	0.897265	133.645	6.53e-31	4.83e-30
AL590666.2	-1.42161	2.68429	239.319	5.54e-54	1.71e-52
C5orf64-AS1	-1.42144	-1.71597	113.263	1.89e-26	1.09e-25
SOX8	-1.421	9.33131	231.42	2.92e-52	7.88e-51
DRAXINP1	-1.41691	-4.08763	15.8278	6.94e-05	0.000106149
LUZP2	-1.4131	6.75834	152.584	4.72e-35	4.38e-34
AC120498.2	-1.41288	-3.48133	23.4261	1.3e-06	2.25e-06
LCNL1	-1.41202	3.80668	123.957	8.61e-29	5.72e-28
LINC02110	-1.4117	-2.30576	133.879	5.81e-31	4.3e-30
CSDC2	-1.41083	6.14419	154.27	2.02e-35	1.93e-34
CEROX1	-1.41018	7.93686	204.091	2.67e-46	4.83e-45
SSTR5-AS1	-1.4093	-2.22581	168.817	1.34e-38	1.54e-37
SERPINB4	-1.40465	-3.77891	13.8201	0.000201173	0.00029764
AC107223.1	-1.40427	-1.01438	85.9656	1.83e-20	7.32e-20
IVL	-1.40284	-3.00356	47.5624	5.33e-12	1.3e-11
AC012213.4	-1.40199	-0.530822	90.1926	2.16e-21	9.16e-21
SLC25A21-AS1	-1.39725	1.78969	145.483	1.68e-33	1.44e-32
BNIP3P30	-1.39477	-2.68684	48.901	2.69e-12	6.68e-12
RASL10A	-1.39276	4.63897	170.373	6.13e-39	7.18e-38
DUOX2	-1.39058	-0.418399	120.807	4.21e-28	2.69e-27
AC110285.3	-1.38877	-2.10397	138.032	7.17e-32	5.58e-31
AL031593.1	-1.38833	-2.48172	26.9833	2.05e-07	3.75e-07
AC099681.2	-1.38719	-1.78681	53.4963	2.59e-13	6.85e-13
AL022329.1	-1.38596	-3.15869	116.245	4.2e-27	2.53e-26
CCT7P2	-1.38549	-0.823134	97.0372	6.8e-23	3.18e-22
AL391834.1	-1.38489	0.882431	332.673	2.52e-74	3.07e-72
AL136114.1	-1.38035	1.00897	48.3078	3.64e-12	8.96e-12
SPRR1A	-1.37995	-3.84147	15.605	7.8e-05	0.000118932
AC084116.1	-1.37965	-3.18289	76.4536	2.25e-18	8.03e-18
AL160270.1	-1.37895	-2.02219	196.859	1.01e-44	1.66e-43
AP004833.1	-1.3781	-2.29744	80.999	2.26e-19	8.48e-19
ASIC4	-1.37756	6.60638	144.944	2.21e-33	1.87e-32
AC007608.4	-1.37659	-2.14756	128	1.12e-29	7.77e-29
LINC02594	-1.37621	-2.93482	121.284	3.31e-28	2.13e-27
FGF17	-1.37481	1.93773	117.302	2.47e-27	1.5e-26
AC092447.7	-1.36975	-3.75328	18.8147	1.44e-05	2.32e-05
CSMD3	-1.36903	5.03754	105.523	9.38e-25	4.89e-24
AC025211.1	-1.36851	-0.998086	170.603	5.46e-39	6.42e-38
DNMBP-AS1	-1.36736	0.518535	111.377	4.89e-26	2.77e-25
CA15P1	-1.3652	-1.05256	110.639	7.1e-26	3.97e-25
FAM133A	-1.36512	2.8786	165.918	5.76e-38	6.43e-37
AC109439.1	-1.35854	-0.203487	61.8794	3.65e-15	1.07e-14
LINC02593	-1.35664	2.94812	152.554	4.79e-35	4.44e-34
PLN	-1.35331	2.16049	85.493	2.33e-20	9.24e-20
AC021739.2	-1.35054	2.96689	280.007	7.48e-63	4.15e-61
G6PC	-1.35028	-2.90451	94.7834	2.12e-22	9.58e-22
BMP2	-1.34989	5.78107	180.366	4.03e-41	5.34e-40
AC026620.1	-1.34806	-2.72019	111.381	4.88e-26	2.77e-25
AC015936.1	-1.34704	-0.526146	107.917	2.8e-25	1.51e-24
IGFL2-AS1	-1.34457	-2.18778	83.0455	8.02e-20	3.09e-19
KCNJ11	-1.339	4.4407	132.169	1.37e-30	1e-29
GREB1L	-1.33889	2.74483	137.39	9.91e-32	7.66e-31
Z82196.1	-1.33873	-2.65586	53.7107	2.32e-13	6.16e-13
PCDH15	-1.33701	5.79526	105.928	7.65e-25	4.01e-24
AC009021.2	-1.33512	-3.77867	32.6622	1.1e-08	2.18e-08
ABCC8	-1.333	5.07586	124.363	7.02e-29	4.68e-28
PTCSC3	-1.33166	-2.75849	151.336	8.85e-35	8.04e-34
AL353597.3	-1.33007	-3.25043	71.777	2.41e-17	8.06e-17
C10orf120	-1.3276	-3.87564	41.1641	1.4e-10	3.12e-10
LINC01323	-1.32679	-3.55712	27.0582	1.97e-07	3.61e-07
DPPA2P4	-1.32667	-4.17412	38.926	4.4e-10	9.54e-10
POM121L4P	-1.32364	-2.75473	42.7992	6.07e-11	1.38e-10
AC004066.1	-1.32038	-3.40498	47.6697	5.04e-12	1.23e-11
MGAT4C	-1.3203	4.33846	117.888	1.83e-27	1.12e-26
AC133637.1	-1.31871	-0.822428	153.146	3.56e-35	3.34e-34
GALNT13	-1.31625	6.96546	135.456	2.62e-31	1.99e-30
AL513217.1	-1.31311	-0.0543639	137.858	7.83e-32	6.07e-31
AC026495.1	-1.31024	-3.31761	39.3049	3.63e-10	7.88e-10
DLL3	-1.31013	7.66748	126.701	2.16e-29	1.48e-28
KRT84	-1.30988	-3.71161	27.0507	1.98e-07	3.62e-07
AL359399.1	-1.30795	-2.18911	96.8448	7.5e-23	3.49e-22
FERMT1	-1.30678	6.1394	133.554	6.84e-31	5.05e-30
AL645608.6	-1.30564	-0.450478	145.053	2.09e-33	1.77e-32
AC009118.1	-1.30471	-2.20704	117.098	2.73e-27	1.66e-26
AL031598.1	-1.30458	-2.09863	49.7653	1.73e-12	4.35e-12
AC098587.1	-1.30251	-0.716557	80.8892	2.39e-19	8.95e-19
LINC00698	-1.30211	0.320946	62.2994	2.95e-15	8.73e-15
RBP3	-1.302	0.568257	94.927	1.98e-22	8.93e-22
TDH	-1.29952	0.84909	181.329	2.48e-41	3.33e-40
AC106886.3	-1.29869	-2.41991	195.163	2.37e-44	3.81e-43
VCAN-AS1	-1.29594	-2.08461	113.837	1.41e-26	8.25e-26
AC073636.1	-1.29583	-2.87214	81.8174	1.49e-19	5.65e-19
AP000757.1	-1.29278	1.43279	272.158	3.84e-61	1.9e-59
TRIM67	-1.29066	5.54069	52.4923	4.32e-13	1.13e-12
TRDN-AS1	-1.28762	-3.7816	33.578	6.85e-09	1.39e-08
SMCR5	-1.286	-1.23002	132.466	1.18e-30	8.63e-30
C20orf204	-1.28584	1.62996	173.976	1e-39	1.22e-38
AL138767.3	-1.28477	-2.07134	138.671	5.2e-32	4.08e-31
DMBT1L1	-1.28434	-3.59301	45.8881	1.25e-11	2.97e-11
AL359091.1	-1.28427	3.37849	119.865	6.77e-28	4.26e-27
AC093010.2	-1.28378	6.64448	818.148	6.12e-180	1.51e-175
MRPL23-AS1	-1.28207	-1.8218	162.872	2.67e-37	2.86e-36
AC015540.1	-1.28174	0.407622	119.79	7.03e-28	4.42e-27
AL445487.1	-1.27878	-2.06418	70.8763	3.8e-17	1.26e-16
PARD3-AS1	-1.2726	-1.22901	200.522	1.61e-45	2.77e-44
C16orf92	-1.27118	-1.27244	178.196	1.2e-40	1.55e-39
CYP4F34P	-1.27035	-4.06529	25.2345	5.08e-07	9.04e-07
HMGA1P7	-1.26959	-0.587633	63.313	1.76e-15	5.28e-15
AL807761.4	-1.26881	-3.26285	47.4856	5.54e-12	1.35e-11
AC013391.3	-1.26669	3.08642	193.912	4.45e-44	7.04e-43
GSC2	-1.26423	-3.28432	42.0414	8.94e-11	2.02e-10
CATSPERZ	-1.26286	-1.79169	207.354	5.19e-47	9.81e-46
AC021739.5	-1.26252	0.262864	235.26	4.25e-53	1.22e-51
OR6T1	-1.26177	-3.70358	10.5474	0.00116355	0.00162651
MKX-AS1	-1.25922	-2.55232	67.6826	1.92e-16	6.09e-16
AL008582.1	-1.25564	-1.42888	223.687	1.42e-50	3.4e-49
AL645608.2	-1.2556	1.0936	116.781	3.21e-27	1.94e-26
AC078909.2	-1.25497	-1.28798	202.503	5.94e-46	1.05e-44
FAM242A	-1.25489	-2.18055	37.4817	9.23e-10	1.96e-09
LINC02636	-1.2536	-1.77377	109.767	1.1e-25	6.1e-25
UQCRHP1	-1.2495	-2.51464	179.369	6.65e-41	8.72e-40
AC000068.2	-1.24736	-0.977722	251.378	1.3e-56	4.79e-55
AL355916.2	-1.23965	1.96577	81.6967	1.59e-19	6e-19
KCNIP2	-1.23678	5.6342	104.722	1.41e-24	7.22e-24
SHISAL2B	-1.2365	-0.212216	42.8263	5.98e-11	1.37e-10
BX324167.2	-1.23579	-1.14043	153.41	3.12e-35	2.93e-34
KLRC4	-1.23302	0.549205	79.487	4.85e-19	1.79e-18
LRATD2	-1.23068	6.78718	252.165	8.76e-57	3.28e-55
C20orf203	-1.23055	0.572368	177.003	2.19e-40	2.77e-39
PCDHGA10	-1.22922	4.75005	54.7376	1.38e-13	3.71e-13
CRTAC1	-1.22623	5.91356	104.135	1.89e-24	9.64e-24
LINC01983	-1.22388	-3.21359	109.166	1.49e-25	8.2e-25
AL451064.2	-1.2187	-1.4896	171.984	2.73e-39	3.26e-38
PSTPIP1	-1.2179	3.48578	227.003	2.68e-51	6.77e-50
MIR663AHG	-1.21741	-1.64911	26.2429	3.01e-07	5.44e-07
TSHR	-1.21697	3.21934	59.803	1.05e-14	3e-14
GDF10	-1.21695	3.04221	64.6139	9.11e-16	2.78e-15
LINC01163	-1.21605	-2.90144	48.3375	3.59e-12	8.83e-12
SCG3	-1.21512	8.97393	159.237	1.66e-36	1.7e-35
LINC02047	-1.21444	-2.20255	65.3347	6.32e-16	1.94e-15
AL033384.2	-1.21385	-1.599	239.87	4.2e-54	1.3e-52
LHX3	-1.21195	-0.586576	51.109	8.74e-13	2.24e-12
LINC02138	-1.21132	-3.9101	39.5737	3.16e-10	6.9e-10
KLRC2	-1.20998	3.7357	66.0233	4.46e-16	1.38e-15
CISTR	-1.2083	-0.297171	109.683	1.15e-25	6.36e-25
AL022337.1	-1.20783	-1.73649	104.439	1.62e-24	8.31e-24
AC009097.2	-1.20672	-2.15047	75.5109	3.63e-18	1.28e-17
CEACAM6	-1.20521	-2.58222	19.2294	1.16e-05	1.88e-05
LINC02440	-1.20417	0.742243	79.1736	5.69e-19	2.09e-18
AC006960.4	-1.2027	0.324683	110.048	9.57e-26	5.31e-25
DSCAML1	-1.19709	5.77006	133.169	8.3e-31	6.11e-30
AP000221.1	-1.19655	-3.49306	62.9409	2.13e-15	6.36e-15
AC006019.1	-1.19636	-3.69193	62.349	2.88e-15	8.52e-15
AGXT2	-1.19548	-3.44307	22.7289	1.87e-06	3.2e-06
TLX1NB	-1.19338	-0.436788	27.9531	1.24e-07	2.31e-07
DISP3	-1.19266	5.23315	208.59	2.79e-47	5.37e-46
CCDC178	-1.19019	1.13795	97.9648	4.26e-23	2.01e-22
AC005740.1	-1.18947	-1.64433	102.611	4.08e-24	2.04e-23
KRT6A	-1.18919	-0.719194	12.182	0.000482518	0.000693563
COL6A4P2	-1.1883	-0.0748731	90.3356	2.01e-21	8.54e-21
AL138960.1	-1.18829	0.010783	276.372	4.64e-62	2.42e-60
AZU1	-1.18733	-0.938473	115.037	7.73e-27	4.57e-26
ALB	-1.18691	0.306126	124.68	5.98e-29	4.01e-28
REM1	-1.18666	1.6799	66.9869	2.73e-16	8.59e-16
TNK2	-1.18505	8.27767	254.752	2.39e-57	9.36e-56
AL450311.1	-1.18481	-0.219901	141.547	1.22e-32	9.89e-32
RNU6-529P	-1.1846	0.967228	157.823	3.38e-36	3.38e-35
AL359881.3	-1.18294	0.0067813	172.12	2.55e-39	3.05e-38
OR4K6P	-1.17844	-1.83169	19.7787	8.69e-06	1.42e-05
PPIAP93	-1.17788	-4.13032	27.072	1.96e-07	3.59e-07
AP006333.3	-1.17552	-0.00783254	164.403	1.24e-37	1.35e-36
AL121827.2	-1.17512	7.41637	105.682	8.66e-25	4.52e-24
AC025263.1	-1.17464	0.0853622	124.333	7.12e-29	4.75e-28
VEPH1	-1.17405	3.92266	64.2817	1.08e-15	3.27e-15
NAA11	-1.17215	-1.55509	74.7031	5.47e-18	1.9e-17
KHDC3L	-1.17179	-2.27456	103.472	2.64e-24	1.33e-23
COL6A5	-1.17056	-1.92244	15.4074	8.66e-05	0.000131576
DUSP9	-1.16852	2.32159	93.3252	4.44e-22	1.96e-21
AL031658.2	-1.16458	-1.3629	55.6673	8.58e-14	2.34e-13
NMUR2	-1.16434	0.0251295	58.7345	1.8e-14	5.11e-14
CDHR1	-1.16423	5.55026	122.6	1.71e-28	1.11e-27
RHBDL3	-1.16277	5.86471	188.963	5.35e-43	7.87e-42
AKR1C3	-1.16238	4.71551	164.717	1.05e-37	1.16e-36
AC090983.1	-1.16145	-2.26492	74.6792	5.54e-18	1.93e-17
NEU4	-1.15989	5.97219	121.625	2.79e-28	1.8e-27
AC068880.4	-1.15979	-1.58284	145.223	1.92e-33	1.63e-32
AC093503.3	-1.15817	0.382263	130.756	2.8e-30	2e-29
GRIN3A	-1.15699	3.64435	67.8057	1.8e-16	5.74e-16
FAM110B	-1.15573	6.47292	276.704	3.93e-62	2.06e-60
ZDHHC22	-1.15435	6.87123	125.229	4.53e-29	3.05e-28
AC114316.1	-1.15403	-2.58575	82.5565	1.03e-19	3.93e-19
AP001767.3	-1.1537	-0.890289	233.081	1.27e-52	3.51e-51
MT-TE	-1.15361	-3.52314	56.5745	5.41e-14	1.49e-13
NR1H4	-1.1526	-0.689694	67.5187	2.09e-16	6.61e-16
SPHKAP	-1.15148	4.65626	61.274	4.97e-15	1.45e-14
DRAIC	-1.15084	0.955632	154.405	1.89e-35	1.81e-34
AC114760.2	-1.14587	-2.44984	146.114	1.23e-33	1.06e-32
AL391845.2	-1.14254	0.355791	69.1144	9.29e-17	3.01e-16
NAV2-AS4	-1.14242	-2.7866	65.8123	4.96e-16	1.54e-15
RGS9	-1.14226	4.1239	142.92	6.12e-33	5.04e-32
LINC01933	-1.1418	-1.26813	137.259	1.06e-31	8.17e-31
IFITM10	-1.14173	5.91202	178.133	1.24e-40	1.6e-39
TRAV8-5	-1.14053	-2.36163	59.4095	1.28e-14	3.65e-14
AC245060.5	-1.14042	0.990397	159.75	1.28e-36	1.32e-35
AC092745.2	-1.14031	-0.578331	170.057	7.19e-39	8.4e-38
SEMA3D	-1.13917	3.70254	76.1755	2.6e-18	9.2e-18
AC100793.4	-1.13892	-0.223457	182.85	1.16e-41	1.58e-40
CYP17A1	-1.13774	0.348091	179.621	5.86e-41	7.72e-40
LINC00844	-1.13548	5.08334	133.689	6.39e-31	4.73e-30
XKR7	-1.13532	3.23243	54.9183	1.26e-13	3.39e-13
SCT	-1.13531	-1.81626	119.045	1.02e-27	6.36e-27
MARVELD3	-1.13456	2.77382	91.6651	1.03e-21	4.43e-21
LINC01088	-1.13441	5.38238	69.5887	7.31e-17	2.38e-16
LINC02058	-1.13275	-0.340376	67.3295	2.3e-16	7.25e-16
CRLF1	-1.13222	5.27813	58.4461	2.09e-14	5.89e-14
AC012213.1	-1.13212	-0.111371	60.2607	8.31e-15	2.39e-14
LINC02559	-1.13177	-2.33437	94.461	2.5e-22	1.12e-21
AC113133.1	-1.1317	-1.08618	92.7035	6.07e-22	2.66e-21
AC106886.1	-1.13031	-2.83932	145.318	1.83e-33	1.56e-32
NKD1	-1.12944	5.66246	165.725	6.35e-38	7.06e-37
DGCR6	-1.12929	4.34504	181.122	2.76e-41	3.68e-40
AC007938.1	-1.12922	1.68611	178.45	1.06e-40	1.37e-39
PRSS55	-1.12866	-1.34992	102.273	4.84e-24	2.41e-23
AC018541.1	-1.12863	-2.30668	46.9621	7.24e-12	1.74e-11
MAPT-AS1	-1.12536	1.45517	160.564	8.52e-37	8.89e-36
KRTDAP	-1.1248	-3.75362	42.332	7.7e-11	1.75e-10
AC134878.2	-1.12477	-1.5123	76.356	2.37e-18	8.43e-18
OPHN1	-1.12414	6.6145	221.159	5.05e-50	1.16e-48
HIP1R	-1.12252	7.82377	180.006	4.83e-41	6.38e-40
HES6	-1.12155	8.04335	189.364	4.38e-43	6.48e-42
ENPP7P4	-1.12148	-0.31371	161.255	6.02e-37	6.32e-36
EZHIP	-1.12021	-1.86346	156.73	5.86e-36	5.78e-35
AC097641.1	-1.11876	-2.27211	67.4448	2.17e-16	6.85e-16
ANGPTL2	-1.11708	7.61537	207.397	5.08e-47	9.62e-46
SLC22A6	-1.11706	1.98609	62.8418	2.24e-15	6.68e-15
FHDC1	-1.11657	4.16758	138.228	6.5e-32	5.07e-31
GLYCTK-AS1	-1.11295	0.519118	119.148	9.72e-28	6.05e-27
AL512652.2	-1.11223	-0.419217	220.169	8.31e-50	1.89e-48
PDE6C	-1.10884	-0.687847	282.288	2.38e-63	1.38e-61
LINC00158	-1.10872	-1.16605	194.252	3.75e-44	5.96e-43
AC010329.2	-1.10758	-2.31232	68.9325	1.02e-16	3.29e-16
AC017083.1	-1.10747	-0.674664	262.468	4.97e-59	2.16e-57
KLRK1	-1.10631	0.0400505	90.1136	2.25e-21	9.52e-21
CHST9	-1.10532	5.53674	102.02	5.5e-24	2.72e-23
AL355073.2	-1.10461	-1.98721	239.113	6.14e-54	1.88e-52
MST1	-1.10258	4.16728	210.335	1.16e-47	2.29e-46
ANXA8L1	-1.10063	-0.639532	48.7269	2.94e-12	7.28e-12
TJP2	-1.10007	7.79361	179.282	6.95e-41	9.1e-40
AC093775.1	-1.09844	-1.91528	67.2499	2.39e-16	7.54e-16
DDX11L16	-1.09703	-4.08837	12.6188	0.000381881	0.000552579
BTBD17	-1.09697	5.10434	112.794	2.39e-26	1.38e-25
AL022344.1	-1.09441	-0.690891	69.8235	6.49e-17	2.12e-16
AP001453.3	-1.09407	-0.689422	108.908	1.7e-25	9.3e-25
LINC02520	-1.0935	-1.99311	37.1094	1.12e-09	2.36e-09
AC073389.3	-1.09334	0.288869	261.118	9.79e-59	4.15e-57
AC120498.3	-1.09267	-3.4568	49.9422	1.58e-12	3.99e-12
AC010536.3	-1.09123	-1.1639	191.612	1.41e-43	2.16e-42
MYOZ2	-1.08989	0.309782	92.573	6.49e-22	2.84e-21
OR4K2	-1.08885	-3.62944	19.9368	8e-06	1.31e-05
TEX19	-1.08852	-2.62689	58.1067	2.48e-14	6.96e-14
ADAM29	-1.08756	-1.08224	50.8326	1.01e-12	2.56e-12
AC132938.2	-1.08741	-0.876762	138.849	4.75e-32	3.74e-31
AC104257.1	-1.08548	-1.84984	82.3036	1.17e-19	4.45e-19
VN1R85P	-1.08438	-1.874	27.6869	1.43e-07	2.63e-07
PHYHIPL	-1.0836	7.91762	196.251	1.37e-44	2.23e-43
AC005332.7	-1.08339	-1.39021	203.627	3.38e-46	6.06e-45
AL008718.2	-1.08262	-1.05663	130.667	2.93e-30	2.09e-29
AC092040.2	-1.08176	-2.20661	118.095	1.65e-27	1.01e-26
SLC2A4	-1.08078	1.98237	110.672	6.98e-26	3.91e-25
MIR4300HG	-1.0806	-0.245646	131.121	2.33e-30	1.67e-29
AC016959.1	-1.08055	-0.828235	185.142	3.66e-42	5.12e-41
MFSD1P1	-1.08027	-1.94653	109.466	1.28e-25	7.07e-25
AL161668.3	-1.07961	-1.20919	209.995	1.38e-47	2.69e-46
CRIP3	-1.07949	1.50213	213.276	2.65e-48	5.46e-47
SCART1	-1.07925	1.64289	155.616	1.03e-35	9.97e-35
ZBTB20-AS4	-1.07575	-0.948375	147.898	4.99e-34	4.38e-33
GADD45G	-1.07473	5.76066	125.22	4.56e-29	3.07e-28
SLC14A2	-1.07455	0.915422	51.0128	9.18e-13	2.34e-12
AC025884.2	-1.07378	-4.05227	7.41968	0.00645142	0.00847629
TPPP2	-1.07298	-1.15543	159.936	1.17e-36	1.21e-35
CACNG2	-1.07195	2.96581	44.6863	2.31e-11	5.41e-11
CYP4F24P	-1.07176	2.01184	40.8	1.69e-10	3.74e-10
NPY6R	-1.0695	-2.36765	82.4012	1.11e-19	4.24e-19
PCDHGB4	-1.06906	2.2471	32.3968	1.26e-08	2.49e-08
AC023762.1	-1.06714	-2.59716	82.8037	9.06e-20	3.48e-19
AC083864.2	-1.06655	-0.0547453	79.7279	4.3e-19	1.59e-18
DOC2GP	-1.06601	-1.60475	135.216	2.96e-31	2.24e-30
AC072052.1	-1.0654	-0.670289	212.521	3.87e-48	7.89e-47
AL449403.2	-1.06499	-0.952829	99.2205	2.26e-23	1.08e-22
UPK2	-1.06485	0.55827	156.383	6.98e-36	6.86e-35
KCNK7	-1.06479	1.24367	147.361	6.54e-34	5.72e-33
AMH	-1.06468	3.79815	106.045	7.21e-25	3.79e-24
RPRM	-1.06402	4.45852	94.3437	2.65e-22	1.19e-21
AC079061.1	-1.06396	-0.781395	104.785	1.36e-24	7.01e-24
CALN1	-1.0638	5.623	57.1077	4.13e-14	1.14e-13
AL589935.2	-1.06354	-2.53716	75.7695	3.19e-18	1.12e-17
RPL7P38	-1.06248	0.345012	160.216	1.02e-36	1.06e-35
AC092134.1	-1.06199	-1.75985	164.405	1.23e-37	1.35e-36
KRT6B	-1.06165	-2.24682	10.5514	0.00116099	0.00162312
KIAA0087	-1.06022	-0.409709	67.0528	2.64e-16	8.32e-16
LINC00634	-1.06003	4.57988	173.396	1.34e-39	1.63e-38
DBET	-1.05967	-3.17182	20.4696	6.06e-06	1e-05
AC022296.4	-1.05962	-2.4976	133.076	8.7e-31	6.39e-30
AC023282.1	-1.05939	0.286469	130.856	2.66e-30	1.9e-29
AL731566.3	-1.05899	-1.09194	114.739	8.98e-27	5.29e-26
AC073349.2	-1.05879	1.5033	108.622	1.96e-25	1.07e-24
IL17D	-1.05842	6.27839	196.212	1.4e-44	2.27e-43
AL031713.1	-1.05751	-3.48881	26.3483	2.85e-07	5.17e-07
AC027348.1	-1.05705	-0.972611	152.732	4.38e-35	4.08e-34
MLLT10P1	-1.05635	-2.04247	67.1416	2.53e-16	7.96e-16
BEST3	-1.05572	5.1688	114.573	9.76e-27	5.73e-26
CRISP3	-1.05568	-3.94784	12.46	0.000415763	0.000600374
GDAP1L1	-1.0555	5.63112	108.073	2.59e-25	1.4e-24
TSSK1A	-1.05491	-1.60495	190.612	2.34e-43	3.52e-42
TAS2R4	-1.05457	0.772348	204.075	2.7e-46	4.87e-45
INSM2	-1.05437	0.692577	48.7886	2.85e-12	7.06e-12
AC068643.1	-1.05278	0.334668	105.134	1.14e-24	5.91e-24
AC004947.1	-1.05035	-1.73862	71.9605	2.2e-17	7.35e-17
AC025162.2	-1.04869	-1.09984	213.383	2.51e-48	5.19e-47
AC063944.3	-1.04858	-1.23447	155.579	1.05e-35	1.01e-34
LINC01532	-1.04742	2.56457	48.1424	3.96e-12	9.72e-12
TNR	-1.04715	9.35975	72.9545	1.33e-17	4.51e-17
KLRC3	-1.04704	0.982738	76.1787	2.59e-18	9.19e-18
FAM222A	-1.04668	5.88594	155.812	9.3e-36	9.07e-35
AC005696.4	-1.04649	4.05286	104.62	1.48e-24	7.59e-24
F5	-1.04643	4.59808	36.431	1.58e-09	3.32e-09
AC112493.1	-1.04636	-1.07458	31.5647	1.93e-08	3.78e-08
HMX1	-1.0421	3.01625	58.5863	1.95e-14	5.49e-14
AC126407.1	-1.04191	0.128874	104.397	1.66e-24	8.48e-24
KLRC4-KLRK1	-1.04133	0.596327	61.7731	3.85e-15	1.13e-14
IMPDH1P8	-1.04095	-0.426952	171.925	2.81e-39	3.36e-38
AC004997.1	-1.04034	-1.08047	174.715	6.91e-40	8.49e-39
LORICRIN	-1.03865	-2.64308	49.0588	2.48e-12	6.18e-12
AL731569.1	-1.03772	0.587459	317.843	4.27e-71	4.15e-69
LPO	-1.03701	0.213157	69.9687	6.03e-17	1.97e-16
SMPD5	-1.03673	0.0359328	75.7606	3.2e-18	1.13e-17
OLIG1	-1.03598	9.0192	155.978	8.56e-36	8.35e-35
AC068775.1	-1.03569	-2.18042	77.9924	1.03e-18	3.75e-18
AC092447.5	-1.03531	-2.96081	19.7039	9.04e-06	1.48e-05
ANKRD20A17P	-1.03493	-3.73962	24.1282	9.01e-07	1.58e-06
RNU6-277P	-1.03457	-2.20061	84.3821	4.08e-20	1.6e-19
AC068790.1	-1.03386	-2.89238	62.0593	3.33e-15	9.83e-15
TFAP2E	-1.03274	2.03807	197.383	7.78e-45	1.29e-43
SERPINI2	-1.03256	0.773987	111.502	4.59e-26	2.6e-25
C5orf38	-1.03254	2.4239	43.8263	3.59e-11	8.3e-11
AL021368.3	-1.03211	-0.694256	137.998	7.29e-32	5.67e-31
AC254562.1	-1.03157	-0.914547	135.891	2.11e-31	1.6e-30
AC027130.1	-1.03103	0.561901	82.2445	1.2e-19	4.58e-19
AL390786.1	-1.03073	-2.53009	59.471	1.24e-14	3.54e-14
GRIA4	-1.03069	7.34425	133.465	7.15e-31	5.27e-30
AC002546.1	-1.03062	-1.4362	51.5579	6.95e-13	1.79e-12
AL807752.4	-1.03051	-2.52466	103.806	2.23e-24	1.13e-23
AC097359.3	-1.03001	-0.951376	123.869	9e-29	5.97e-28
CEACAM5	-1.02856	-2.47664	8.88333	0.00287787	0.00390075
AL158212.2	-1.02788	-1.885	170.616	5.43e-39	6.37e-38
CCDC154	-1.02786	1.30419	142.128	9.12e-33	7.44e-32
AC007220.1	-1.02689	-0.84421	130.715	2.86e-30	2.04e-29
AC007666.1	-1.02293	0.801297	123.777	9.43e-29	6.24e-28
RANBP17	-1.02288	2.16799	82.5835	1.01e-19	3.88e-19
MSTN	-1.0226	4.28592	58.2878	2.26e-14	6.36e-14
OLIG2	-1.02137	8.29711	152.55	4.8e-35	4.45e-34
CTNNA3	-1.02094	4.26301	101.171	8.44e-24	4.14e-23
KCNIP3	-1.02071	6.14781	112.831	2.35e-26	1.36e-25
LINC00996	-1.01962	-1.28626	72.4073	1.75e-17	5.9e-17
AC136475.9	-1.01933	-1.41344	93.1085	4.95e-22	2.18e-21
LINC00989	-1.01724	-2.65047	57.1082	4.12e-14	1.14e-13
AL135999.2	-1.01708	-1.05375	133.889	5.78e-31	4.28e-30
AC136475.2	-1.01623	1.20388	166.54	4.22e-38	4.73e-37
AC133552.3	-1.01622	-1.89162	158.199	2.8e-36	2.82e-35
RGS11	-1.01552	5.20129	133.037	8.87e-31	6.52e-30
AL590096.1	-1.0146	-1.00294	203.167	4.25e-46	7.57e-45
MARCHF8	-1.0139	6.20931	269.34	1.58e-60	7.41e-59
AC092117.1	-1.01241	2.60103	149.007	2.86e-34	2.54e-33
CYP3A4	-1.01204	-2.03141	147.529	6.01e-34	5.27e-33
MYO16	-1.01111	4.46103	119.652	7.54e-28	4.72e-27
AL008638.1	-1.01065	-3.33821	22.5513	2.05e-06	3.5e-06
AC087742.1	-1.00961	-0.212587	199.7	2.43e-45	4.15e-44
ST6GAL2-IT1	-1.00936	-2.43577	81.9285	1.41e-19	5.35e-19
AC110285.1	-1.00903	2.39456	95.1178	1.79e-22	8.13e-22
AL031587.4	-1.00798	-2.71839	66.7033	3.16e-16	9.88e-16
RN7SKP23	-1.00791	-0.160006	102.676	3.95e-24	1.97e-23
KIF6	-1.0073	3.4465	80.8186	2.47e-19	9.27e-19
AC068234.3	-1.00317	-2.95443	88.4785	5.14e-21	2.13e-20
SMAD9-IT1	-1.00258	-1.81179	132.218	1.34e-30	9.76e-30
MYCN	-1.00212	4.28193	140.705	1.87e-32	1.5e-31
PTK6	-1.00187	1.3234	186.658	1.71e-42	2.44e-41
AC087379.2	-1.00186	-2.97033	66.7333	3.11e-16	9.74e-16
SSPO	-1.00165	3.57143	121.162	3.52e-28	2.26e-27
KIF26A	-1.0008	4.11719	94.6377	2.29e-22	1.03e-21
SCN3A	-1.00079	6.31841	110.143	9.12e-26	5.07e-25
CDCA4	1.00043	2.88168	191.63	1.4e-43	2.15e-42
TBX21	1.00063	-1.14466	83.7142	5.72e-20	2.22e-19
RPL19P21	1.00137	-1.874	109.916	1.02e-25	5.66e-25
GPC5-AS1	1.00157	-3.94214	10.2021	0.00140284	0.00194832
COL8A2	1.0017	3.74316	87.6792	7.7e-21	3.15e-20
GCM1	1.00184	-3.46513	55.3935	9.87e-14	2.68e-13
RASGEF1A	1.00197	3.3101	91.7891	9.64e-22	4.16e-21
FANCI	1.00211	4.44588	142.33	8.24e-33	6.73e-32
ST8SIA6-AS1	1.00299	-3.38868	45.7133	1.37e-11	3.24e-11
OR2W3	1.00363	-1.88605	62.2076	3.09e-15	9.13e-15
FBLN2	1.00374	3.56629	94.684	2.23e-22	1.01e-21
FOXA1	1.00413	-1.73718	20.1697	7.09e-06	1.17e-05
SLC16A4	1.00435	4.05737	139.282	3.82e-32	3.02e-31
ANXA5	1.00489	8.505	210.899	8.74e-48	1.74e-46
KCNA1	1.00553	3.01098	49.7145	1.78e-12	4.46e-12
ECM1	1.00565	3.83841	183.123	1.01e-41	1.38e-40
PROS1	1.00602	5.33953	156.163	7.8e-36	7.63e-35
IQGAP2	1.00617	4.14256	87.4381	8.7e-21	3.55e-20
CSRP3	1.00647	-3.60795	42.0951	8.69e-11	1.96e-10
H3P47	1.00664	-1.72457	146.646	9.38e-34	8.13e-33
KCNIP4	1.00676	3.73513	115.101	7.48e-27	4.43e-26
BRIP1	1.00677	1.97523	83.6131	6.02e-20	2.33e-19
UBA52P6	1.00684	-2.29545	103.965	2.06e-24	1.05e-23
HTATIP2	1.00739	3.3783	164.449	1.21e-37	1.32e-36
SELENOM	1.00754	4.42386	135.665	2.36e-31	1.79e-30
INHBA	1.00792	2.37557	71.1302	3.34e-17	1.11e-16
PADI4	1.008	-1.43668	49.1245	2.4e-12	5.98e-12
ADSS1	1.00821	2.58444	191.839	1.26e-43	1.94e-42
FOSL2	1.00897	5.95492	175.688	4.24e-40	5.28e-39
SLC12A7	1.00899	4.83484	304.253	3.9e-68	3.2e-66
DNAJA4	1.00941	4.65264	140.91	1.68e-32	1.35e-31
RPL22P1	1.00976	0.475014	128.412	9.12e-30	6.34e-29
AC099066.2	1.00978	-3.95569	26.0599	3.31e-07	5.97e-07
AC009060.1	1.00979	-3.86057	15.5375	8.09e-05	0.00012309
LINC01886	1.0098	-3.29804	36.0705	1.9e-09	3.97e-09
RBMS1	1.01048	4.69048	235.8	3.24e-53	9.35e-52
GGN	1.01101	0.603161	175.052	5.83e-40	7.19e-39
TCEAL6	1.01177	3.01385	61.7791	3.84e-15	1.13e-14
CRH	1.01297	-0.393465	35.7903	2.2e-09	4.58e-09
GNG13	1.01325	-0.394905	55.8552	7.8e-14	2.13e-13
PITPNM3	1.01329	4.6147	82.1156	1.28e-19	4.88e-19
FAM177B	1.01349	0.25129	93.1016	4.97e-22	2.19e-21
ADORA2B	1.01409	2.30575	194.543	3.24e-44	5.16e-43
SSC5D	1.0142	2.61162	108.552	2.03e-25	1.11e-24
AK4	1.01444	5.8619	175.63	4.36e-40	5.43e-39
CDH8	1.01465	3.0157	64.9177	7.81e-16	2.39e-15
AC100803.3	1.0147	-2.12222	91.7518	9.83e-22	4.24e-21
TSHZ2	1.01488	2.96899	98.5125	3.23e-23	1.53e-22
PLAGL1	1.0149	2.53232	135.138	3.08e-31	2.32e-30
SLC35G2	1.01499	3.85849	185.383	3.24e-42	4.55e-41
NIPAL1	1.01525	-1.47217	152.369	5.26e-35	4.86e-34
EFCAB10	1.01553	0.34492	107.604	3.28e-25	1.76e-24
LGALS9C	1.01568	-2.86118	49.9458	1.58e-12	3.98e-12
KCNE1	1.01586	-1.97171	100.319	1.3e-23	6.3e-23
CPNE7	1.01619	1.83815	60.6948	6.66e-15	1.93e-14
OAF	1.01627	4.13688	226.338	3.75e-51	9.38e-50
AC104260.2	1.01651	-2.06572	76.41	2.3e-18	8.2e-18
CAPSL	1.01668	-0.359076	21.0683	4.43e-06	7.4e-06
LINC01588	1.01703	-2.17286	99.1337	2.36e-23	1.13e-22
OLFML3	1.0171	5.47325	159.87	1.21e-36	1.25e-35
RPL14P1	1.01719	2.101	152.822	4.19e-35	3.9e-34
SLC6A6	1.01724	4.26776	217.735	2.82e-49	6.22e-48
BDNF	1.01735	1.68193	58.1334	2.45e-14	6.87e-14
DEDD2	1.01743	3.99468	377.241	4.96e-84	1.38e-81
FCER2	1.01759	-0.600292	29.8225	4.73e-08	9.06e-08
PRC1	1.01766	4.77466	151.816	6.95e-35	6.36e-34
ZNF204P	1.0179	2.86326	117.497	2.23e-27	1.36e-26
PIFO	1.01806	4.28022	86.234	1.6e-20	6.42e-20
OLFML2B	1.01829	4.55906	92.5264	6.64e-22	2.9e-21
H3-5	1.01868	-0.430954	123.987	8.48e-29	5.63e-28
H2AC7	1.01889	-2.3091	60.4411	7.58e-15	2.19e-14
DSC3	1.01905	-2.35551	13.3101	0.000263979	0.000386991
RPL29P11	1.01924	-0.706168	130.484	3.21e-30	2.29e-29
AL031058.1	1.01938	-1.93172	86.976	1.1e-20	4.47e-20
NCEH1	1.01941	4.41331	210.898	8.75e-48	1.74e-46
AL160412.1	1.01954	-1.11308	138.406	5.94e-32	4.65e-31
KCNK5	1.01988	-0.127444	34.0691	5.32e-09	1.08e-08
RPS15AP17	1.01989	-3.06867	68.0825	1.57e-16	5e-16
CLCNKA	1.02001	-2.12234	68.2872	1.41e-16	4.52e-16
AC064799.1	1.02012	-0.349169	118.256	1.52e-27	9.37e-27
SPHK1	1.02032	3.38962	114.656	9.36e-27	5.5e-26
RPL7AP30	1.02037	0.0585113	125.733	3.52e-29	2.38e-28
SERTAD1	1.0205	3.98004	192.575	8.71e-44	1.35e-42
CXCL3	1.02053	1.13361	61.8238	3.76e-15	1.1e-14
CIITA	1.02077	4.14477	96.455	9.13e-23	4.22e-22
DERL3	1.02087	1.10281	150.213	1.56e-34	1.4e-33
ADAMTS9-AS1	1.02136	-1.1182	84.9502	3.06e-20	1.21e-19
PCDHB1	1.02145	-0.408541	83.5526	6.2e-20	2.41e-19
LILRB2	1.02149	1.9882	100.952	9.42e-24	4.62e-23
SYT2	1.02195	1.85529	50.984	9.31e-13	2.38e-12
ARHGAP29	1.02196	4.33988	256.16	1.18e-57	4.75e-56
LINC01366	1.02214	-2.82697	103.02	3.32e-24	1.67e-23
SNTG2	1.02228	-1.61856	50.6963	1.08e-12	2.74e-12
LYPLA1	1.02246	5.25373	306.878	1.05e-68	8.87e-67
AC104623.2	1.02248	-2.15201	58.5328	2e-14	5.64e-14
AC116347.1	1.02251	-1.10644	145.292	1.85e-33	1.58e-32
ERFE	1.02287	1.65335	83.6026	6.05e-20	2.35e-19
CEBPD	1.02337	5.36947	113.845	1.41e-26	8.22e-26
LINC02086	1.0239	-3.10982	30.1741	3.95e-08	7.59e-08
ATP23	1.02402	2.47815	95.031	1.87e-22	8.49e-22
RCAN2	1.02408	5.46333	95.9945	1.15e-22	5.29e-22
DRD1	1.02485	1.18096	50.5618	1.15e-12	2.93e-12
NPM1P39	1.02494	-1.28562	128.608	8.26e-30	5.76e-29
CFAP61	1.02503	1.64968	114.104	1.24e-26	7.23e-26
ABCG4	1.02503	1.76799	87.0013	1.08e-20	4.41e-20
FILIP1L	1.02518	4.25422	142.512	7.52e-33	6.15e-32
C5orf67	1.02522	-2.63404	59.3069	1.35e-14	3.84e-14
AC093809.1	1.02535	-1.23008	55.9446	7.45e-14	2.03e-13
LINC00552	1.02561	-2.9811	53.71	2.32e-13	6.17e-13
SLC22A18	1.02563	2.73425	153.433	3.08e-35	2.9e-34
GAD2	1.02567	3.84003	41.0196	1.51e-10	3.36e-10
ADIRF-AS1	1.02595	0.475248	126.034	3.02e-29	2.05e-28
SIRPB1	1.026	0.896239	75.0744	4.53e-18	1.58e-17
IMPA2	1.026	2.17976	223.387	1.65e-50	3.94e-49
PARVB	1.02622	4.30005	286.64	2.68e-64	1.67e-62
PNPLA5	1.02627	-1.59413	32.8014	1.02e-08	2.04e-08
ARHGAP11A	1.02629	3.41929	136.833	1.31e-31	1.01e-30
CFAP206	1.02645	-1.82286	91.7859	9.66e-22	4.17e-21
CD151	1.02648	6.97389	213.21	2.74e-48	5.63e-47
TCERG1L	1.02673	0.709338	41.0105	1.51e-10	3.37e-10
GRPR	1.02692	-1.77644	124.174	7.72e-29	5.14e-28
AC124067.2	1.02705	-2.16404	101.432	7.4e-24	3.64e-23
RSPO1	1.02731	-2.62133	48.2782	3.7e-12	9.09e-12
TFRC	1.02758	6.33544	233.614	9.71e-53	2.71e-51
AC010168.2	1.02763	-0.366976	167.414	2.72e-38	3.08e-37
AC015987.1	1.02874	-2.39127	79.9322	3.87e-19	1.44e-18
CEP112	1.02892	2.85467	251.896	1e-56	3.73e-55
CTSK	1.02892	4.04799	101.307	7.88e-24	3.88e-23
CPM	1.02917	5.38064	119.058	1.02e-27	6.32e-27
NCMAP	1.02926	0.617118	42.3448	7.65e-11	1.74e-10
RBFOX3	1.02931	4.17979	45.1336	1.84e-11	4.33e-11
GINS2	1.02934	3.238	130.588	3.05e-30	2.17e-29
GDPD2	1.02981	3.94771	120.685	4.48e-28	2.86e-27
MS4A4A	1.03069	4.07787	90.1392	2.22e-21	9.4e-21
BMX	1.03096	-1.45681	80.4178	3.03e-19	1.13e-18
NCF1B	1.03127	0.00716082	123.824	9.21e-29	6.1e-28
FOXJ1	1.03131	4.56079	60.7012	6.64e-15	1.92e-14
LINC02714	1.0321	-0.309848	35.9448	2.03e-09	4.24e-09
DLX5	1.03233	1.94817	41.4025	1.24e-10	2.78e-10
AL122018.1	1.03259	-2.21082	121.612	2.81e-28	1.81e-27
HNRNPA1P50	1.03288	-2.80843	89.9284	2.47e-21	1.04e-20
CFAP99	1.03301	-0.628461	80.8092	2.49e-19	9.32e-19
GFY	1.03333	-3.37049	36.5337	1.5e-09	3.15e-09
MX2	1.03348	3.24791	77.8748	1.1e-18	3.98e-18
LINC02389	1.0335	-0.677586	52.4187	4.48e-13	1.17e-12
LRG1	1.03395	-0.38063	111.279	5.14e-26	2.9e-25
PGK1	1.03397	8.55006	356.161	1.93e-79	3.58e-77
RPS2P46	1.03412	2.46507	120.047	6.18e-28	3.9e-27
FAM50B	1.03422	3.05486	167.51	2.59e-38	2.94e-37
ZMYND10	1.03431	3.17331	74.4691	6.16e-18	2.14e-17
GCH1	1.03447	1.61409	171.787	3.01e-39	3.59e-38
BCL2L12	1.03449	2.29933	165.505	7.1e-38	7.87e-37
TRABD2B	1.03578	-0.506468	101.127	8.63e-24	4.24e-23
RPL34P34	1.03579	-2.38037	95.627	1.39e-22	6.34e-22
AC079834.2	1.03625	-0.137526	123.72	9.7e-29	6.41e-28
MCHR1	1.03692	3.33308	78.2994	8.85e-19	3.23e-18
TFPI	1.03697	4.39317	76.8358	1.86e-18	6.65e-18
AC027228.2	1.03699	-2.65296	93.5835	3.89e-22	1.73e-21
AC005224.2	1.03703	-3.31691	24.6294	6.95e-07	1.23e-06
BMS1P8	1.03719	-3.69859	37.5135	9.08e-10	1.93e-09
RAB3D	1.0373	3.23958	309.735	2.49e-69	2.19e-67
FTH1P20	1.03732	1.69982	166.374	4.58e-38	5.14e-37
RHEBL1	1.03755	0.441253	217.141	3.8e-49	8.31e-48
UBE2MP1	1.03778	-0.600713	218.586	1.84e-49	4.09e-48
AC108210.1	1.03802	-4.03477	16.6283	4.55e-05	7.06e-05
RPS3AP5	1.03815	1.49117	51.1608	8.51e-13	2.18e-12
EXOC3L4	1.03858	-3.49702	51.9122	5.8e-13	1.5e-12
YWHAEP5	1.03859	-0.476654	183.802	7.17e-42	9.89e-41
ITGA1	1.03912	4.57796	198.057	5.54e-45	9.26e-44
LAMC3	1.03974	3.99635	157.185	4.66e-36	4.62e-35
HLA-DRB9	1.04018	-3.03399	56.7509	4.95e-14	1.36e-13
CASP6	1.04031	2.6609	251.58	1.18e-56	4.35e-55
SYTL2	1.04075	5.24023	216.479	5.3e-49	1.14e-47
NELL2	1.041	6.07311	83.2366	7.28e-20	2.81e-19
BX679664.3	1.04103	0.423261	134.551	4.14e-31	3.1e-30
AC090692.1	1.04152	1.42043	81.4072	1.84e-19	6.92e-19
AL592114.1	1.04264	-2.06411	110.103	9.31e-26	5.17e-25
NPSR1	1.04278	-1.82117	26.7022	2.37e-07	4.32e-07
FCER1G	1.04306	5.29997	122.584	1.72e-28	1.12e-27
TMEM45A	1.04327	3.74975	145.43	1.73e-33	1.48e-32
CD276	1.04351	6.20089	258.63	3.41e-58	1.4e-56
TMEM37	1.0436	2.21146	147.756	5.36e-34	4.7e-33
HBB	1.04374	7.51313	57.4982	3.38e-14	9.41e-14
AC006486.2	1.04377	-1.49493	241.968	1.46e-54	4.73e-53
AL603825.1	1.04394	-2.20021	108.565	2.02e-25	1.1e-24
LRATD1	1.04416	5.19958	162.837	2.72e-37	2.91e-36
MYO5C	1.04476	3.39329	144.762	2.42e-33	2.04e-32
PNOC	1.04483	1.93119	36.2888	1.7e-09	3.56e-09
RN7SL767P	1.04504	-3.30826	70.8676	3.82e-17	1.26e-16
ZNF385B	1.0455	1.88162	67.0362	2.67e-16	8.39e-16
IRAK2	1.04572	2.80602	200.73	1.45e-45	2.51e-44
AC026469.1	1.04607	-2.25021	60.6574	6.79e-15	1.97e-14
FZD2	1.04616	2.4435	143.352	4.92e-33	4.09e-32
CPNE9	1.04618	1.18092	65.6568	5.37e-16	1.66e-15
PDK3	1.04629	2.32742	284.447	8.06e-64	4.83e-62
RHOH	1.04641	0.832354	121.145	3.55e-28	2.28e-27
HOXD-AS2	1.04641	0.125169	39.0308	4.17e-10	9.05e-10
DRD5	1.04645	-0.993587	37.0829	1.13e-09	2.39e-09
RPL4P2	1.04656	-2.32901	86.6546	1.29e-20	5.23e-20
CALB2	1.04656	2.9227	55.2618	1.06e-13	2.86e-13
SH3PXD2A-AS1	1.04657	-3.86628	42.7873	6.1e-11	1.39e-10
AC026403.1	1.04668	1.47819	101.997	5.56e-24	2.75e-23
SLCO4C1	1.04693	-2.80589	64.6252	9.06e-16	2.76e-15
TMEM191A	1.04704	-0.711268	107.425	3.59e-25	1.93e-24
ACMSD	1.04764	-1.80764	96.1206	1.08e-22	4.98e-22
AC104758.2	1.04771	-2.10163	49.5927	1.89e-12	4.74e-12
AQP7P2	1.04776	-3.74396	19.0762	1.26e-05	2.03e-05
CDCA7L	1.04812	4.40325	137.835	7.92e-32	6.14e-31
EFCAB1	1.04847	1.46042	39.3166	3.6e-10	7.84e-10
CD74	1.04849	10.1851	103.41	2.73e-24	1.37e-23
STEAP4	1.0486	0.522934	83.6163	6.01e-20	2.33e-19
PPIAP29	1.04901	0.944939	87.3752	8.98e-21	3.66e-20
ITGA7	1.04904	6.90439	166.061	5.36e-38	6e-37
DTL	1.04912	3.28349	90.1641	2.19e-21	9.28e-21
HLA-DRB5	1.0494	5.97162	73.4622	1.03e-17	3.5e-17
LY6G6F-LY6G6D	1.04955	-3.29497	34.8482	3.56e-09	7.33e-09
C14orf39	1.04985	-1.95018	33.4716	7.23e-09	1.46e-08
DYRK3	1.05086	2.46135	262.124	5.91e-59	2.55e-57
ANO1	1.05089	1.29833	143.262	5.15e-33	4.27e-32
SEMA3E	1.05116	3.01043	41.1874	1.38e-10	3.09e-10
CCT6A	1.05128	7.93934	192.193	1.06e-43	1.63e-42
AC004870.2	1.05171	-3.05087	36.4749	1.55e-09	3.25e-09
LINC02217	1.0523	-1.43023	33.3984	7.51e-09	1.51e-08
MIR3659HG	1.05231	-1.16887	100.312	1.3e-23	6.32e-23
TMEM130	1.0524	5.8127	50.7775	1.03e-12	2.63e-12
HEYL	1.05294	3.75742	197.429	7.6e-45	1.26e-43
CPNE6	1.05327	4.413	48.4296	3.42e-12	8.43e-12
AC018868.1	1.05335	-2.26609	96.0828	1.1e-22	5.07e-22
EEF1B2P2	1.05376	-2.34681	98.9197	2.63e-23	1.26e-22
AP001025.1	1.05381	-1.18749	80.9322	2.34e-19	8.76e-19
PSME2P2	1.05407	-0.453081	155.756	9.57e-36	9.31e-35
ERRFI1	1.05427	4.98697	246.347	1.62e-55	5.62e-54
GPR12	1.05444	2.205	67.0284	2.68e-16	8.42e-16
RAPGEF4-AS1	1.05446	-1.63543	74.3636	6.5e-18	2.25e-17
HNRNPA3P10	1.05482	-2.21294	124.08	8.09e-29	5.38e-28
AC010478.1	1.05513	-3.27701	12.3154	0.000449247	0.000647211
FOXD3-AS1	1.0552	1.39404	44.5971	2.42e-11	5.66e-11
HOOK1	1.05532	1.36561	59.0988	1.5e-14	4.26e-14
FAM111B	1.0558	2.32027	73.2541	1.14e-17	3.88e-17
ANKUB1	1.05588	-0.746212	39.1052	4.02e-10	8.72e-10
AC097358.2	1.05604	-2.7827	85.175	2.73e-20	1.08e-19
VSIG4	1.0562	6.55786	93.5872	3.89e-22	1.72e-21
HPCA	1.05669	4.94054	54.4847	1.57e-13	4.2e-13
AP002852.1	1.05687	-1.08893	92.6466	6.25e-22	2.74e-21
ARHGEF34P	1.057	-2.81734	99.8184	1.67e-23	8.06e-23
CEACAM7	1.05714	-3.84956	6.26955	0.0122831	0.0157478
AC004585.1	1.05719	-3.7716	30.7813	2.89e-08	5.6e-08
BATF	1.05746	-0.0878961	82.3152	1.16e-19	4.43e-19
CDS1	1.05805	3.34708	95.1236	1.79e-22	8.11e-22
DDIAS	1.05812	2.06013	138.284	6.32e-32	4.93e-31
AC015922.2	1.05813	0.409428	157.124	4.81e-36	4.76e-35
AP005242.4	1.05819	-0.927099	22.0082	2.71e-06	4.61e-06
DBH	1.05824	-0.618032	97.7614	4.72e-23	2.22e-22
BFSP1	1.05861	0.115451	150.33	1.47e-34	1.32e-33
RPSAP9	1.0587	-0.207662	192.474	9.17e-44	1.42e-42
AL450405.1	1.05877	2.62938	101.553	6.96e-24	3.43e-23
LRRC66	1.05886	0.503172	93.7967	3.5e-22	1.56e-21
SWAP70	1.05889	5.09916	302.433	9.72e-68	7.7e-66
DLGAP1-AS4	1.05896	-0.180534	46.5811	8.79e-12	2.11e-11
ANO3	1.05908	2.36455	63.0011	2.07e-15	6.17e-15
FOXI3	1.0594	-3.67281	22.5348	2.06e-06	3.53e-06
LINC00880	1.05958	-1.11926	47.5817	5.28e-12	1.28e-11
SPTA1	1.05967	-3.18724	62.8963	2.18e-15	6.5e-15
GPRC5D-AS1	1.0598	-1.37124	147.144	7.3e-34	6.35e-33
TNFRSF1A	1.05992	6.49529	199.139	3.22e-45	5.46e-44
ODF3L1	1.06	-2.1754	126.638	2.23e-29	1.52e-28
GLT1D1	1.06005	2.63269	64.6254	9.06e-16	2.76e-15
CNTN5	1.06018	1.40197	68.9865	9.91e-17	3.2e-16
CHRNA2	1.0602	0.392656	38.4345	5.66e-10	1.22e-09
TENM2	1.06021	3.53637	65.5442	5.68e-16	1.75e-15
ACP3	1.06029	0.0429864	66.874	2.89e-16	9.08e-16
CYGB	1.06033	2.62762	86.8611	1.16e-20	4.73e-20
TMEM184A	1.06037	-2.48086	91.7564	9.8e-22	4.23e-21
TEKT1	1.06039	2.15264	43.227	4.87e-11	1.12e-10
C2orf66	1.06047	-0.779723	94.5872	2.35e-22	1.05e-21
AP001189.3	1.06052	-2.85999	104.727	1.4e-24	7.21e-24
CDR2	1.06071	3.71632	465.992	2.39e-103	3.68e-100
AL590867.2	1.06102	2.64995	124.142	7.84e-29	5.22e-28
RBM46	1.06116	-2.17831	48.1681	3.91e-12	9.6e-12
CCDC190	1.0613	-1.13132	44.9016	2.07e-11	4.86e-11
FP565260.3	1.06138	0.35142	91.248	1.27e-21	5.43e-21
ARHGEF28	1.06161	2.01302	156.379	6.99e-36	6.87e-35
AC112487.1	1.06174	-2.90835	51.0645	8.94e-13	2.28e-12
AC127502.2	1.06215	0.534922	145.034	2.11e-33	1.79e-32
MEG9	1.06234	0.292244	84.9964	2.99e-20	1.18e-19
RPL15P3	1.06243	2.24607	164.667	1.08e-37	1.19e-36
CHRND	1.0625	-2.43256	60.2702	8.27e-15	2.38e-14
PCLO	1.06272	4.11821	66.1481	4.18e-16	1.3e-15
FNDC3B	1.06283	4.81252	292.039	1.79e-65	1.19e-63
OXGR1	1.06349	-1.89154	72.7931	1.44e-17	4.88e-17
IL12RB2	1.06355	-1.10289	85.4379	2.39e-20	9.49e-20
TCN1	1.06368	-3.29946	37.0746	1.14e-09	2.4e-09
DNM1	1.06387	7.14489	86.2334	1.6e-20	6.42e-20
PI15	1.06422	1.32987	75.5755	3.52e-18	1.24e-17
LACTB2-AS1	1.06485	-1.36913	128.281	9.74e-30	6.77e-29
PTH2R	1.06501	0.0791206	71.7997	2.38e-17	7.97e-17
C3	1.06502	9.41694	106.914	4.65e-25	2.47e-24
AQP3	1.06547	1.09898	94.8662	2.04e-22	9.2e-22
ASB9	1.06581	-0.240503	171.312	3.82e-39	4.52e-38
VOPP1	1.06623	7.06558	109.589	1.21e-25	6.66e-25
ST13P19	1.06653	-2.16336	109.804	1.08e-25	5.99e-25
CELA1	1.0666	-2.99936	63.3087	1.77e-15	5.29e-15
CFAP100	1.06661	0.378867	44.5584	2.47e-11	5.77e-11
IGFBP7-AS1	1.06688	1.77118	69.2698	8.59e-17	2.78e-16
HOTTIP	1.06713	-2.66625	20.3028	6.61e-06	1.09e-05
SRGN	1.06742	6.38137	152.734	4.38e-35	4.08e-34
SLC10A4	1.06756	2.41485	78.8029	6.86e-19	2.51e-18
SARDH	1.06756	1.90629	140.711	1.86e-32	1.49e-31
RDH5	1.06757	1.06439	147.214	7.04e-34	6.14e-33
EMP2	1.0677	4.28564	202.628	5.58e-46	9.84e-45
AC007637.1	1.06795	-2.4037	116.341	4e-27	2.41e-26
AC011995.2	1.06801	-2.13256	37.6019	8.68e-10	1.85e-09
CRYZL2P	1.06826	2.35109	216.297	5.81e-49	1.25e-47
MX1	1.06849	6.12764	92.9705	5.31e-22	2.33e-21
EVPL	1.0685	-1.43731	60.746	6.49e-15	1.88e-14
MSL3P1	1.06851	-2.32595	62.3356	2.9e-15	8.57e-15
AC123595.1	1.06855	-2.7455	115.898	5e-27	3e-26
PPCS	1.0686	4.24479	272.847	2.72e-61	1.35e-59
PRR16	1.06882	0.630512	116.254	4.18e-27	2.52e-26
PYDC1	1.06912	-1.93768	38.0983	6.73e-10	1.44e-09
CRB2	1.06924	5.24083	100.326	1.29e-23	6.28e-23
PRR29	1.0693	1.83796	91.9346	8.96e-22	3.88e-21
MAGEA12	1.06955	-1.35245	137.637	8.75e-32	6.77e-31
CENPV	1.07017	4.12105	106.509	5.7e-25	3.02e-24
ANKRD18DP	1.07027	-1.46815	73.1262	1.22e-17	4.14e-17
DDN	1.0704	5.2512	43.6467	3.93e-11	9.07e-11
NKG7	1.07065	0.530517	102.829	3.65e-24	1.83e-23
LINC01124	1.07093	-3.05949	71.2941	3.08e-17	1.02e-16
FAM163A	1.07146	-0.564166	39.5292	3.23e-10	7.05e-10
SFN	1.07198	0.0345954	61.8326	3.74e-15	1.1e-14
OPRK1	1.07235	0.600317	46.3175	1.01e-11	2.4e-11
HTR1B	1.07243	-1.65808	68.8049	1.09e-16	3.5e-16
NRAP	1.07252	-0.84495	75.2311	4.19e-18	1.47e-17
LHX6	1.07269	2.00721	78.2196	9.22e-19	3.36e-18
ALG1L13P	1.07303	-2.20045	126.325	2.61e-29	1.78e-28
AC011294.1	1.07337	-2.61075	56.0754	6.97e-14	1.91e-13
FUCA2	1.07341	4.98876	232.084	2.09e-52	5.7e-51
LINC00683	1.07356	-1.16936	99.3555	2.11e-23	1.01e-22
SSX2IP	1.07391	4.82433	286.466	2.93e-64	1.82e-62
TMEM200A	1.07392	1.78163	78.0346	1.01e-18	3.68e-18
RORB-AS1	1.07428	-1.20344	78.1571	9.52e-19	3.46e-18
LHFPL5	1.07458	-1.60316	40.625	1.84e-10	4.09e-10
LINC01378	1.07464	-2.39434	26.3124	2.9e-07	5.26e-07
IGLC3	1.07466	0.382128	18.8174	1.44e-05	2.32e-05
XAF1	1.0751	2.89006	108.159	2.48e-25	1.34e-24
DBNDD1	1.0752	4.96721	186.135	2.22e-42	3.14e-41
SEPTIN6	1.07574	4.40861	324.786	1.31e-72	1.45e-70
EEF1DP1	1.07613	-0.434942	149.523	2.2e-34	1.97e-33
PPP1R14B-AS1	1.0762	-0.423474	144.696	2.5e-33	2.11e-32
C4BPB	1.07741	-3.09688	63.9853	1.25e-15	3.79e-15
DCTD	1.07764	5.48744	277.164	3.12e-62	1.65e-60
AC022182.3	1.07775	-2.3706	110.628	7.14e-26	3.99e-25
OPRD1	1.07781	1.95967	79.8115	4.12e-19	1.53e-18
AC127502.1	1.07796	-1.96717	154.56	1.75e-35	1.68e-34
LINC02393	1.07806	-2.63963	59.0857	1.51e-14	4.29e-14
RNU4ATAC	1.07818	-1.84018	93.0824	5.02e-22	2.21e-21
AC078850.1	1.07843	-2.68695	51.8974	5.85e-13	1.51e-12
ZNF702P	1.07874	0.706611	165.455	7.27e-38	8.06e-37
LINC01285	1.07944	-0.897236	116.079	4.57e-27	2.74e-26
RPL10P9	1.07963	2.70352	62.708	2.4e-15	7.13e-15
AP005329.2	1.0801	-1.24949	196.981	9.52e-45	1.57e-43
AL031123.2	1.08022	-2.9768	85.6166	2.18e-20	8.7e-20
RGS13	1.0803	-3.2193	54.1375	1.87e-13	4.99e-13
SRP72P2	1.08045	-3.20489	97.6927	4.89e-23	2.3e-22
GPRACR	1.08068	-2.8122	88.7534	4.47e-21	1.86e-20
PLOD2	1.08072	5.81508	213.343	2.56e-48	5.29e-47
PAQR9	1.08075	-0.408259	100.459	1.21e-23	5.88e-23
CKS1B	1.08093	3.37281	243.884	5.6e-55	1.86e-53
RBMS1P1	1.08113	-1.99613	173.344	1.38e-39	1.67e-38
TP73	1.0812	2.24946	74.7009	5.48e-18	1.91e-17
LINC02192	1.08151	-1.89106	32.202	1.39e-08	2.75e-08
LINGO2	1.08159	0.206655	42.7761	6.14e-11	1.4e-10
CEACAM4	1.08194	-1.31247	91.9642	8.83e-22	3.83e-21
KLHL38	1.08212	-2.27742	107.109	4.21e-25	2.25e-24
TMEM106C	1.08252	5.64331	237.542	1.35e-53	4.06e-52
ELOVL3	1.08267	-2.59784	88.5454	4.97e-21	2.06e-20
BANF1P3	1.08274	-1.11549	127.927	1.16e-29	8.05e-29
OR7E47P	1.08276	-3.13983	74.1009	7.42e-18	2.56e-17
HLA-DPB1	1.08291	7.03668	98.6749	2.98e-23	1.42e-22
TMPRSS2	1.08338	0.0337854	50.9663	9.4e-13	2.4e-12
MIR22HG	1.08345	3.32206	279.53	9.51e-63	5.21e-61
ST7-AS2	1.08403	-0.794924	56.9964	4.37e-14	1.21e-13
MYO15A	1.08429	0.162622	122.978	1.41e-28	9.26e-28
TUBBP5	1.0848	-2.53294	81.8768	1.45e-19	5.49e-19
GCSIR	1.08491	-0.632182	123.7	9.8e-29	6.48e-28
DAZL	1.08505	-3.77084	27.0746	1.96e-07	3.58e-07
ST14	1.08519	3.35439	98.231	3.72e-23	1.76e-22
ACOT4	1.08531	0.312112	173.264	1.43e-39	1.74e-38
PDK1	1.08543	3.75557	254.536	2.66e-57	1.04e-55
FZD1	1.08635	4.60295	200.201	1.89e-45	3.25e-44
IGHV3-20	1.08645	-4.02248	5.86266	0.0154654	0.0196428
MT1M	1.08656	3.82435	94.6655	2.25e-22	1.02e-21
CHRNB3	1.08657	-2.76986	41.5794	1.13e-10	2.54e-10
ZNF683	1.08665	-2.09014	67.348	2.28e-16	7.18e-16
SIGLEC9	1.08771	2.52623	133.654	6.5e-31	4.81e-30
CR2	1.08829	-3.44312	40.3571	2.12e-10	4.67e-10
MLXP1	1.08834	-3.95248	49.4583	2.03e-12	5.07e-12
GPR156	1.08865	1.11717	144.304	3.05e-33	2.56e-32
AUNIP	1.08899	0.605078	223.066	1.94e-50	4.58e-49
MTUS2	1.089	1.58213	67.4451	2.17e-16	6.85e-16
AL590369.1	1.08917	-2.74938	156.514	6.54e-36	6.43e-35
ARHGAP20	1.0895	3.10429	218.242	2.19e-49	4.86e-48
TGIF1	1.08988	4.65518	186.723	1.65e-42	2.36e-41
CALHM5	1.08989	1.38964	179.357	6.7e-41	8.78e-40
AP000892.4	1.09034	0.761054	136.501	1.55e-31	1.19e-30
PAMR1	1.09054	4.95404	123.829	9.18e-29	6.08e-28
SP100	1.09057	4.47551	182.236	1.57e-41	2.13e-40
ZC3H11B	1.09095	-2.35079	109.617	1.19e-25	6.57e-25
AC010255.3	1.09114	-3.69047	46.3569	9.86e-12	2.36e-11
AL162457.1	1.0912	-4.08878	29.7197	4.99e-08	9.53e-08
AC044787.1	1.09137	-0.0763124	135.006	3.29e-31	2.48e-30
RNASE3	1.0914	-0.366413	75.5194	3.62e-18	1.27e-17
IL4I1	1.09149	1.53193	88.1593	6.04e-21	2.49e-20
KIAA1671-AS1	1.09191	-1.62705	124.723	5.85e-29	3.93e-28
NPY1R	1.09198	1.40945	90.0809	2.29e-21	9.67e-21
CACNA1G	1.09253	3.93139	106.322	6.27e-25	3.3e-24
SCN7A	1.09268	2.93213	47.2292	6.32e-12	1.53e-11
PLK1	1.09355	3.86613	152.584	4.72e-35	4.38e-34
NTF4	1.09376	-3.5798	34.4815	4.3e-09	8.8e-09
VAMP5	1.09378	5.13093	174.839	6.49e-40	7.99e-39
AC099684.1	1.09479	-2.41185	35.2929	2.84e-09	5.87e-09
POGLUT3	1.09494	4.62314	214.704	1.29e-48	2.73e-47
SERPINB1	1.09551	4.53578	230.272	5.2e-52	1.38e-50
UMODL1	1.09557	-1.4253	107.45	3.55e-25	1.9e-24
TRHDE	1.09559	1.95849	43.7742	3.69e-11	8.51e-11
ECHDC2	1.09638	4.25119	141.14	1.5e-32	1.21e-31
AL137786.1	1.09641	-0.394466	61.8613	3.69e-15	1.08e-14
AC092296.3	1.09679	-3.04845	60.8153	6.27e-15	1.82e-14
ISM2	1.09679	-1.55054	96.2486	1.01e-22	4.68e-22
EHD2	1.09706	5.85603	225.09	7.02e-51	1.72e-49
FNDC7	1.0971	-0.496509	69.2947	8.48e-17	2.75e-16
AC104212.3	1.09711	-2.14435	114.546	9.89e-27	5.8e-26
IL20RA	1.09732	1.42079	69.0974	9.37e-17	3.03e-16
TMEM176A	1.09794	5.16086	105.791	8.2e-25	4.29e-24
ADGRG7	1.0981	-0.52954	9.23288	0.00237707	0.00324531
PDIA5	1.09812	2.94365	170.559	5.59e-39	6.55e-38
CHMP4C	1.09849	-1.67549	122.161	2.13e-28	1.38e-27
CLDN10	1.0987	3.47292	89.0567	3.84e-21	1.6e-20
RPL18AP3	1.09871	3.40917	146.134	1.21e-33	1.05e-32
LGR6	1.09879	3.38705	31.5245	1.97e-08	3.85e-08
GMNC	1.0989	-0.649105	19.876	8.26e-06	1.35e-05
FRMPD2B	1.0991	-1.09682	47.6825	5.01e-12	1.22e-11
FPR3	1.09922	2.91655	73.8733	8.33e-18	2.86e-17
SYT7	1.09988	5.30622	78.1357	9.62e-19	3.5e-18
PPIAP59	1.10011	-3.35371	43.1228	5.14e-11	1.18e-10
ATAD3C	1.10027	1.23104	104.478	1.59e-24	8.15e-24
RPL7AP11	1.1006	-0.980691	137.09	1.15e-31	8.87e-31
KLHL1	1.10085	-0.981917	35.8327	2.15e-09	4.48e-09
TPPP3	1.10104	5.89271	88.9003	4.15e-21	1.73e-20
COLEC12	1.10107	4.87729	131.129	2.32e-30	1.67e-29
HAS1	1.10117	-0.246797	68.2085	1.47e-16	4.7e-16
GOLGA8S	1.10136	-2.62163	69.3733	8.15e-17	2.64e-16
MXRA7	1.1016	6.39848	380.418	1.01e-84	2.96e-82
MMP2	1.10162	6.35439	147.342	6.61e-34	5.78e-33
ATF4P4	1.10166	-1.45738	152.705	4.44e-35	4.13e-34
EGR4	1.10179	0.420988	36.6687	1.4e-09	2.94e-09
VIP	1.10206	0.950995	57.8644	2.81e-14	7.85e-14
EGFLAM	1.10215	2.13267	119.746	7.19e-28	4.51e-27
AL355601.1	1.10225	-3.39739	23.2342	1.43e-06	2.48e-06
LINC01659	1.10246	-2.89203	62.2418	3.04e-15	8.98e-15
C6orf118	1.10265	0.840651	92.0363	8.51e-22	3.69e-21
CD302	1.1027	2.83195	204.481	2.2e-46	3.99e-45
IQGAP1	1.10285	6.5761	259.421	2.3e-58	9.49e-57
C2CD4A	1.10287	-0.525175	42.9028	5.75e-11	1.32e-10
SHC1	1.10371	5.70693	271.234	6.11e-61	2.96e-59
NFE2L3	1.10379	2.8932	210.6	1.02e-47	2.01e-46
EEF1A1P5	1.10407	5.35562	107.88	2.86e-25	1.54e-24
SLC12A5	1.10448	5.45094	60.3394	7.98e-15	2.3e-14
RBM47	1.10505	3.29364	141.789	1.08e-32	8.79e-32
CASP1	1.10523	3.70991	150.21	1.56e-34	1.4e-33
AC019171.1	1.10582	-1.71904	105.531	9.34e-25	4.87e-24
TRABD2A	1.10583	0.771992	115.589	5.85e-27	3.49e-26
MIR646HG	1.10649	-1.95225	152.531	4.85e-35	4.49e-34
IL24	1.10703	-0.963274	95.9314	1.19e-22	5.46e-22
SNRPGP2	1.10744	1.07864	197.272	8.22e-45	1.36e-43
RCAN3	1.10747	2.58061	189.704	3.69e-43	5.48e-42
C1QTNF2	1.10764	0.899132	215.85	7.27e-49	1.56e-47
LINC02533	1.10821	-3.99506	43.918	3.42e-11	7.93e-11
AP003559.1	1.10822	-2.31539	72.6636	1.54e-17	5.2e-17
CES1	1.1083	0.497142	58.0933	2.5e-14	7e-14
NRP1	1.1087	5.56865	228.896	1.04e-51	2.72e-50
KIF14	1.10887	2.23944	96.8996	7.29e-23	3.4e-22
CD79B	1.10922	-0.772177	117.101	2.73e-27	1.66e-26
AC073325.2	1.10937	-2.13987	59.9801	9.58e-15	2.75e-14
AC010643.1	1.10945	-1.87264	140.176	2.44e-32	1.94e-31
AC004817.4	1.10958	-1.62271	35.0754	3.17e-09	6.54e-09
AC124804.1	1.10959	-2.78692	48.9463	2.63e-12	6.53e-12
FAM3D	1.10969	-2.49883	106.651	5.31e-25	2.82e-24
JAK3	1.1097	2.97473	128.95	6.96e-30	4.87e-29
AP003123.1	1.10976	-3.81271	25.712	3.96e-07	7.11e-07
CYP1B1-AS1	1.11129	-1.11441	124.549	6.39e-29	4.27e-28
TNFRSF10D	1.11168	2.06997	197.825	6.23e-45	1.04e-43
NEUROD2	1.11197	2.96932	53.3195	2.83e-13	7.48e-13
ZYX	1.11211	7.60045	276.247	4.94e-62	2.58e-60
POC1A	1.1122	2.75598	187.929	9e-43	1.31e-41
CGAS	1.11232	1.47559	210.925	8.63e-48	1.72e-46
RPL23P8	1.11269	-1.09405	129.919	4.27e-30	3.02e-29
ECT2	1.11295	4.07429	226.597	3.29e-51	8.28e-50
H2AC21	1.11306	-3.8697	48.0644	4.12e-12	1.01e-11
HSPA8P1	1.11342	-0.220112	152.383	5.23e-35	4.83e-34
RAC2	1.11353	3.18177	138.561	5.5e-32	4.31e-31
WFDC2	1.11396	0.797234	121.636	2.77e-28	1.79e-27
CYB561	1.11402	4.46893	284.298	8.69e-64	5.18e-62
RCVRN	1.11407	-1.0539	108.963	1.65e-25	9.05e-25
HOXA11-AS	1.1141	-0.0852214	20.7934	5.12e-06	8.51e-06
PTHLH	1.11415	2.0057	153.287	3.31e-35	3.11e-34
WWTR1	1.11482	6.57487	159.77	1.27e-36	1.31e-35
LINC02345	1.11505	-2.03277	134.181	4.99e-31	3.71e-30
VWA7	1.11544	0.959509	98.0204	4.14e-23	1.96e-22
AL158166.2	1.11578	-1.95043	150.451	1.38e-34	1.25e-33
PTMAP5	1.11584	0.961281	198.499	4.44e-45	7.48e-44
AF241726.1	1.11611	-3.9717	24.7903	6.39e-07	1.13e-06
AL365436.1	1.11645	-2.65309	119.74	7.21e-28	4.52e-27
SYNPR	1.11666	3.86754	48.9243	2.66e-12	6.6e-12
ETNK2	1.11683	4.29269	144.902	2.26e-33	1.91e-32
CCDC122	1.11699	0.398841	153.598	2.83e-35	2.68e-34
ESPL1	1.11717	2.83703	91.72	9.99e-22	4.31e-21
CD300LB	1.11721	-1.05759	100.098	1.45e-23	7.02e-23
HLA-DOA	1.11743	4.81967	97.3653	5.76e-23	2.7e-22
LINC01197	1.11769	0.13942	165.371	7.59e-38	8.4e-37
AP000842.2	1.11782	-3.41766	71.6131	2.62e-17	8.74e-17
PTPN20	1.11787	0.00495673	71.9179	2.24e-17	7.51e-17
AP003110.1	1.11835	-3.82108	39.3543	3.53e-10	7.69e-10
CTAG2	1.11845	-3.40645	5.69286	0.0170341	0.021542
CCR5	1.11855	1.92369	95.929	1.19e-22	5.47e-22
TESMIN	1.1186	-1.37156	171.45	3.57e-39	4.23e-38
H3C6	1.11926	-1.04029	111.298	5.09e-26	2.88e-25
PHF24	1.11987	4.82977	62.3522	2.87e-15	8.5e-15
KIF12	1.1201	-1.17446	39.9758	2.57e-10	5.65e-10
RPS4XP14	1.1202	-1.92264	124.552	6.38e-29	4.26e-28
SLC39A4	1.12033	1.90569	183.399	8.78e-42	1.21e-40
MIOX	1.12044	-3.52646	43.3578	4.56e-11	1.05e-10
OLFML1	1.12046	1.52062	122.956	1.43e-28	9.37e-28
TMEM233	1.12057	1.28597	70.3534	4.96e-17	1.63e-16
LMO7-AS1	1.12074	-2.75634	93.7733	3.54e-22	1.57e-21
NEK10	1.12106	0.424561	204.975	1.71e-46	3.14e-45
CDKL2	1.12117	1.30628	81.3859	1.86e-19	7e-19
TGFB2-AS1	1.12149	0.81928	106.549	5.59e-25	2.96e-24
WNT10B	1.12172	1.57075	57.6671	3.1e-14	8.65e-14
TNFRSF10C	1.12251	0.810346	156.014	8.41e-36	8.21e-35
AL034397.1	1.12262	-2.77744	129.418	5.49e-30	3.86e-29
AL353608.3	1.12283	-3.67197	58.4412	2.09e-14	5.9e-14
GNG3	1.12322	4.51014	62.5442	2.61e-15	7.73e-15
ACADL	1.12338	0.570838	90.6643	1.7e-21	7.26e-21
THEM5	1.1236	0.205995	102.47	4.38e-24	2.18e-23
PHOSPHO1	1.12377	0.661176	176.669	2.59e-40	3.26e-39
NCF1	1.12385	1.4643	141.312	1.38e-32	1.11e-31
C2	1.12387	3.55972	121.309	3.27e-28	2.1e-27
CD5	1.12411	-0.372726	124.156	7.79e-29	5.19e-28
LDHAP2	1.12453	-2.19442	147.068	7.58e-34	6.6e-33
LINC02668	1.12479	-2.76152	40.6545	1.82e-10	4.03e-10
MYH8	1.12488	-4.17863	27.0221	2.01e-07	3.68e-07
RPL15P20	1.12499	-2.93379	91.8382	9.41e-22	4.07e-21
BX255923.2	1.12602	-1.66057	63.2169	1.85e-15	5.54e-15
ABHD11-AS1	1.1263	-3.00159	111.289	5.11e-26	2.89e-25
MDM2	1.12645	6.98958	108.366	2.23e-25	1.21e-24
AC010342.1	1.12648	-2.15747	157.977	3.13e-36	3.14e-35
GABRA5	1.12741	3.53271	46.9753	7.19e-12	1.73e-11
NUF2	1.12758	2.8786	115.258	6.91e-27	4.11e-26
MPZL3	1.12779	0.353014	300.4	2.69e-67	2.04e-65
SLC22A9	1.12804	-3.12006	36.9489	1.21e-09	2.56e-09
HSPB6	1.12818	4.92542	96.8204	7.59e-23	3.53e-22
AC027288.3	1.12836	-2.21189	57.8634	2.81e-14	7.85e-14
LINC01116	1.12845	1.87714	59.4914	1.23e-14	3.51e-14
LTK	1.12859	0.419513	96.3664	9.55e-23	4.41e-22
SH2D1A	1.1287	-1.60125	98.8676	2.7e-23	1.29e-22
CA1	1.12895	-2.94969	62.9417	2.13e-15	6.35e-15
NPAS1	1.12907	1.4945	156.354	7.08e-36	6.95e-35
SMC4	1.12924	4.30681	191.486	1.51e-43	2.3e-42
CCL5	1.12937	2.02635	88.3322	5.53e-21	2.29e-20
HLA-DRB1	1.12956	7.61644	99.1139	2.38e-23	1.14e-22
AC106782.1	1.12982	-2.3803	97.5161	5.34e-23	2.51e-22
RPL12P8	1.13005	-2.72279	103.1	3.19e-24	1.6e-23
ACSM4	1.1305	-2.9653	79.6485	4.47e-19	1.65e-18
RPS26P28	1.13099	-3.08665	76.7833	1.91e-18	6.83e-18
AC092614.1	1.13108	-3.38777	95.1829	1.74e-22	7.88e-22
SPINT1	1.13117	1.22127	161.586	5.09e-37	5.38e-36
SLC16A11	1.13139	0.429275	130.626	2.99e-30	2.13e-29
GADD45A	1.13149	5.69125	156.296	7.3e-36	7.14e-35
PSAT1P3	1.13171	-2.68035	102.317	4.73e-24	2.36e-23
CD44	1.1319	8.38547	122.989	1.4e-28	9.22e-28
POU3F1	1.13206	1.00003	102.041	5.44e-24	2.7e-23
C22orf15	1.13216	-2.63931	111.6	4.37e-26	2.48e-25
DIO3	1.13218	-0.568334	82.5465	1.03e-19	3.95e-19
MAP3K20-AS1	1.13221	-2.79179	111.544	4.5e-26	2.55e-25
CCDC194	1.13251	-2.66142	42.163	8.4e-11	1.9e-10
TEX41	1.13257	-1.65491	85.539	2.27e-20	9.03e-20
PTPRQ	1.13257	-2.1988	48.9918	2.57e-12	6.39e-12
ACTL10	1.13283	-1.37026	186.156	2.19e-42	3.11e-41
AC004816.2	1.13315	-3.20825	73.6899	9.14e-18	3.13e-17
RGS6	1.13321	4.15922	113.55	1.63e-26	9.5e-26
ABCA5	1.13327	3.32351	148.178	4.34e-34	3.82e-33
DUSP6	1.13334	5.61481	181.136	2.74e-41	3.66e-40
RHOJ	1.13361	4.52395	212.033	4.95e-48	1e-46
TFCP2L1	1.13383	3.54617	56.3763	5.98e-14	1.64e-13
TXK	1.13389	-2.37255	104.249	1.78e-24	9.12e-24
BAGE2	1.1348	-4.19153	14.9665	0.000109438	0.000165114
ATP8B1	1.13497	1.53875	275.896	5.89e-62	3.04e-60
H3C10	1.13514	-0.0738495	86.5585	1.36e-20	5.48e-20
ACAA2	1.13531	5.11775	277.882	2.17e-62	1.17e-60
RPS27AP1	1.13629	-2.6654	97.5862	5.16e-23	2.42e-22
DPY19L1	1.13648	6.38774	322.758	3.63e-72	3.88e-70
SULT4A1	1.13654	5.09322	50.3236	1.3e-12	3.3e-12
WDR38	1.13707	1.03223	38.3403	5.94e-10	1.28e-09
RPL7P42	1.13748	-3.71426	30.0254	4.26e-08	8.18e-08
COL14A1	1.13784	3.90745	78.9763	6.29e-19	2.31e-18
FOXM1	1.13808	4.78024	101.269	8.03e-24	3.95e-23
ATP6V0D2	1.13853	-1.81328	40.9839	1.53e-10	3.42e-10
CABP4	1.13894	0.701294	178.408	1.08e-40	1.4e-39
AL161787.1	1.13898	-0.287513	121.091	3.65e-28	2.34e-27
RAB11FIP1	1.13904	0.847886	163.445	2e-37	2.16e-36
DMC1	1.13933	-1.70968	166.942	3.44e-38	3.88e-37
MEIS3P1	1.13935	1.00917	182.972	1.09e-41	1.49e-40
TCIM	1.13965	4.5474	97.8043	4.62e-23	2.18e-22
LINC02028	1.14007	-1.28744	114.838	8.54e-27	5.04e-26
TRIM6	1.14024	0.839762	153.664	2.74e-35	2.6e-34
LPIN3	1.14027	1.68367	115.859	5.1e-27	3.05e-26
AL512329.2	1.14086	-0.239511	72.3817	1.77e-17	5.98e-17
SPAG6	1.14097	-0.735892	94.1516	2.92e-22	1.31e-21
PAK1	1.14099	5.84439	169.371	1.02e-38	1.17e-37
PROKR1	1.14109	-2.69896	61.8631	3.68e-15	1.08e-14
ATP5PDP4	1.14116	-2.03091	146.036	1.28e-33	1.1e-32
PLAC8	1.1412	1.10909	74.0734	7.53e-18	2.6e-17
WDR62	1.14126	3.15829	124.918	5.31e-29	3.57e-28
IER5L	1.14176	3.51874	182.678	1.26e-41	1.72e-40
AC026704.1	1.14218	-3.04086	83.693	5.78e-20	2.24e-19
PACSIN1	1.14251	6.10426	45.2825	1.71e-11	4.02e-11
CST1	1.14283	-2.64231	16.2937	5.42e-05	8.37e-05
IGHJ3	1.14285	-3.95837	6.54201	0.0105356	0.0135757
GALR2	1.14306	-2.73027	87.2534	9.55e-21	3.89e-20
GGH	1.14316	4.39485	280.398	6.15e-63	3.43e-61
PLK2	1.14346	4.62078	202.96	4.72e-46	8.37e-45
CWH43	1.14432	-3.26015	19.5348	9.88e-06	1.61e-05
AC024132.4	1.14495	-4.09424	16.9119	3.92e-05	6.1e-05
AC005790.1	1.14524	-2.64184	108.978	1.64e-25	8.99e-25
BCL11A	1.14549	2.89914	88.9441	4.06e-21	1.69e-20
NCAPH	1.14561	3.00669	117.829	1.89e-27	1.16e-26
AC110015.1	1.14603	-2.18529	100.078	1.47e-23	7.09e-23
DCDC2	1.1462	0.834529	102.285	4.81e-24	2.39e-23
TIFA	1.1476	2.35523	224.812	8.07e-51	1.96e-49
IGFBP4	1.1477	6.1732	142.26	8.53e-33	6.96e-32
RPL13P12	1.14784	3.73164	119.353	8.76e-28	5.47e-27
PSPH	1.14785	5.64932	189.861	3.41e-43	5.07e-42
IGHV4-28	1.148	-3.90536	8.67972	0.00321771	0.00434254
EPHB6	1.14874	4.93826	84.221	4.42e-20	1.73e-19
BMP3	1.14887	-2.0633	47.7986	4.72e-12	1.15e-11
IKZF3	1.14924	0.132025	103.345	2.82e-24	1.42e-23
AL049775.1	1.14952	-0.839014	70.545	4.5e-17	1.48e-16
DUSP4	1.14954	4.01735	94.193	2.86e-22	1.28e-21
AC005077.4	1.14963	-2.01616	92.8828	5.55e-22	2.44e-21
OSM	1.15001	1.81801	73.4522	1.03e-17	3.52e-17
SCNN1A	1.15001	-1.21727	107.939	2.77e-25	1.5e-24
CHST2	1.15054	5.37002	267.34	4.31e-60	1.99e-58
LINC00266-1	1.15073	-2.65784	45.829	1.29e-11	3.06e-11
CCL28	1.15081	-0.54977	99.0869	2.42e-23	1.16e-22
ARHGEF35	1.15089	-3.14439	77.9348	1.06e-18	3.86e-18
RPL10P16	1.15089	2.00265	175.303	5.14e-40	6.37e-39
AL109741.2	1.15154	-2.51258	97.4445	5.54e-23	2.6e-22
RPL23AP42	1.15174	1.80204	163.189	2.27e-37	2.45e-36
LINC02538	1.15195	-1.17926	99.064	2.44e-23	1.17e-22
BST1	1.15207	1.57341	198.722	3.97e-45	6.71e-44
VWA5B1	1.15233	-0.750207	49.8994	1.62e-12	4.07e-12
GSAP	1.1524	3.70731	208.769	2.55e-47	4.91e-46
AC007938.2	1.15247	-1.85274	129.99	4.12e-30	2.91e-29
AL603882.1	1.15283	-2.74468	107.441	3.56e-25	1.91e-24
RSPH4A	1.15284	1.71088	94.8485	2.06e-22	9.28e-22
TMEM176B	1.15289	5.93382	122.955	1.43e-28	9.37e-28
PABPC4L	1.15309	-0.120987	156.592	6.29e-36	6.19e-35
UBASH3B	1.15315	3.4535	321.591	6.52e-72	6.71e-70
GATA6-AS1	1.15323	-3.4848	23.3539	1.35e-06	2.34e-06
CCDC144NL	1.15345	-2.61845	54.6665	1.43e-13	3.84e-13
ARSD	1.15349	4.34581	202.911	4.84e-46	8.56e-45
ARHGAP18	1.15353	3.9922	219.154	1.38e-49	3.1e-48
HCAR1	1.15355	-0.367564	119.69	7.4e-28	4.63e-27
SLC17A1	1.15383	-3.76769	19.0363	1.28e-05	2.07e-05
IL1A	1.15411	0.225216	91.7053	1.01e-21	4.34e-21
LRRC71	1.15419	-0.772356	91.0172	1.42e-21	6.09e-21
NPM1P27	1.15453	1.61028	174.982	6.04e-40	7.45e-39
PTGS1	1.15467	4.80001	160.547	8.59e-37	8.97e-36
CITED1	1.15468	3.83757	115.028	7.76e-27	4.59e-26
AC040174.1	1.15471	-3.68455	31.4697	2.03e-08	3.96e-08
AC117382.1	1.15489	-2.1403	158.546	2.35e-36	2.38e-35
TMEM108-AS1	1.15497	-3.50646	61.1374	5.32e-15	1.55e-14
FAM78B	1.15505	3.25629	243.881	5.6e-55	1.86e-53
RPL7AP60	1.15517	-2.43175	129.239	6.01e-30	4.22e-29
SQOR	1.15591	3.17662	201.503	9.81e-46	1.71e-44
ZBTB42	1.15614	2.54276	197.301	8.11e-45	1.34e-43
AC099677.1	1.15626	-2.70137	133.842	5.92e-31	4.38e-30
NRIP3	1.15634	3.79306	106.275	6.42e-25	3.38e-24
AGBL4	1.15638	1.29482	126.105	2.92e-29	1.98e-28
SLC6A17	1.15721	5.27847	57.656	3.12e-14	8.7e-14
EPHA5	1.15751	3.10997	96.9716	7.03e-23	3.28e-22
PRKCG	1.15791	4.04978	51.1872	8.4e-13	2.15e-12
PTGES3P2	1.1585	-1.51917	101.832	6.04e-24	2.99e-23
PTER	1.15852	3.46282	77.7405	1.18e-18	4.25e-18
PRPH2	1.15854	0.254052	87.7888	7.28e-21	2.99e-20
RAB27A	1.15881	2.89185	287.939	1.4e-64	8.9e-63
HLA-DMB	1.15899	5.43288	140.912	1.68e-32	1.35e-31
TPM4	1.15929	7.65376	371.169	1.04e-82	2.54e-80
NCF1C	1.15941	0.539725	144.959	2.19e-33	1.85e-32
PLVAP	1.15941	4.47661	140.798	1.78e-32	1.43e-31
SLC7A3	1.15944	1.633	60.7519	6.47e-15	1.88e-14
LINC02384	1.1597	-2.48603	95.7707	1.29e-22	5.9e-22
AL137026.1	1.16011	-2.55598	83.2173	7.35e-20	2.84e-19
CKS2	1.16019	3.84294	160.141	1.05e-36	1.09e-35
GZMB	1.16023	-0.890435	86.6196	1.32e-20	5.32e-20
PGAM4	1.16053	-2.31533	174.312	8.46e-40	1.03e-38
FAR2P2	1.16086	1.21538	94.2314	2.81e-22	1.25e-21
ANGPT1	1.1611	3.15509	105.146	1.13e-24	5.88e-24
LINC02409	1.16146	-3.7664	52.4675	4.37e-13	1.14e-12
FKBP1B	1.16163	2.15107	221.313	4.68e-50	1.08e-48
GP5	1.1617	-3.15327	98.7384	2.88e-23	1.37e-22
IL7	1.16202	0.102449	159.808	1.25e-36	1.29e-35
CILP2	1.16224	-0.360281	107.606	3.28e-25	1.76e-24
EWSAT1	1.16284	-1.30066	83.2901	7.09e-20	2.74e-19
AC139491.1	1.16348	-1.52606	44.0866	3.14e-11	7.29e-11
CASP5	1.16402	-1.52662	103.641	2.42e-24	1.23e-23
WAKMAR2	1.16405	-0.452182	200.7	1.47e-45	2.54e-44
MYOF	1.16416	4.99898	198.369	4.74e-45	7.96e-44
SCUBE1	1.16431	0.434834	70.0958	5.65e-17	1.85e-16
KLHDC8A	1.16459	6.16202	115.617	5.76e-27	3.44e-26
C6orf132	1.16465	-2.35703	104.164	1.86e-24	9.51e-24
RNF212	1.16611	-0.0214258	85.5999	2.2e-20	8.77e-20
STYK1	1.16612	0.83241	49.1269	2.4e-12	5.97e-12
AL035420.3	1.16617	-3.38798	76.1392	2.64e-18	9.37e-18
ADAMTS9-AS2	1.1662	-0.00553764	207.155	5.74e-47	1.08e-45
AL365217.1	1.16643	-3.24087	115.708	5.51e-27	3.29e-26
AP002761.4	1.16655	-0.555558	89.5768	2.95e-21	1.24e-20
NFE4	1.16672	-3.38053	72.1628	1.98e-17	6.66e-17
SLC17A7	1.16699	7.06716	45.5735	1.47e-11	3.48e-11
AC010980.2	1.16711	0.282408	115.898	5e-27	3e-26
KCTD14	1.16711	0.859642	175.151	5.55e-40	6.86e-39
AC015849.5	1.16739	-2.39604	67.011	2.7e-16	8.49e-16
DENND2D	1.16739	2.14449	147.117	7.4e-34	6.44e-33
ANKEF1	1.16755	0.801927	140.476	2.09e-32	1.68e-31
FRMPD4	1.16771	2.8853	57.6087	3.2e-14	8.91e-14
ELF4	1.16781	2.74934	193.886	4.51e-44	7.13e-43
UGT3A2	1.16807	-3.28581	44.9858	1.98e-11	4.66e-11
SHISAL2A	1.16881	-0.379533	157.525	3.93e-36	3.91e-35
MYADM	1.16905	5.47281	399.302	7.82e-89	3.27e-86
MPPED1	1.16913	3.61602	50.2191	1.38e-12	3.47e-12
YWHAZP3	1.16937	-0.797642	294.493	5.22e-66	3.63e-64
MAPK13	1.1702	2.65171	215.656	8.02e-49	1.71e-47
AC098935.1	1.17035	-1.59926	134.793	3.66e-31	2.75e-30
LINC01506	1.17069	-2.61024	95.8178	1.26e-22	5.77e-22
AL365440.1	1.17075	-1.86148	182.57	1.33e-41	1.81e-40
HBG2	1.17101	-2.16988	73.3113	1.11e-17	3.78e-17
AC011005.1	1.1711	-0.903541	173.104	1.55e-39	1.88e-38
HOXB-AS3	1.17112	-2.26637	10.8522	0.000986802	0.00138612
EPHA5-AS1	1.17146	-0.928387	91.9661	8.82e-22	3.82e-21
TFR2	1.17156	2.17659	143.228	5.24e-33	4.34e-32
IGFBP5	1.17177	9.152	131.54	1.89e-30	1.36e-29
FAM153B	1.17182	0.105058	51.6965	6.48e-13	1.67e-12
SIGLEC7	1.17194	1.17411	123.054	1.36e-28	8.92e-28
PTPRR	1.17222	1.95429	76.2797	2.46e-18	8.75e-18
SAMD3	1.1723	-2.06789	124.379	6.96e-29	4.65e-28
ADAMTS18	1.17255	0.612506	51.2628	8.08e-13	2.07e-12
NEK6	1.17264	6.13978	316.141	1e-70	9.49e-69
MIR1915HG	1.17284	2.08294	232.721	1.52e-52	4.17e-51
LRRN4CL	1.17332	2.67934	77.6184	1.25e-18	4.52e-18
AP002840.2	1.17342	-1.77797	108.95	1.66e-25	9.11e-25
AC005532.1	1.17343	-1.17164	69.8752	6.32e-17	2.07e-16
RDH10-AS1	1.17414	-2.04936	95.0659	1.84e-22	8.35e-22
BBOX1-AS1	1.17439	-2.9477	86.1616	1.66e-20	6.65e-20
IGFBP7	1.17441	8.62616	214.733	1.27e-48	2.69e-47
AC097713.1	1.17461	-1.83453	33.3409	7.73e-09	1.56e-08
MFAP4	1.17477	4.95866	119.687	7.41e-28	4.64e-27
GJD4	1.17487	-2.59011	66.5629	3.39e-16	1.06e-15
MAP3K21	1.17491	0.358286	146.195	1.18e-33	1.02e-32
GBP6	1.17499	-1.42085	99.9298	1.58e-23	7.63e-23
STIL	1.17594	2.60579	225.034	7.22e-51	1.77e-49
DGKZP1	1.17646	0.751968	263.399	3.12e-59	1.37e-57
RPL12P12	1.17681	-1.57464	169.306	1.05e-38	1.21e-37
LCK	1.17706	-0.0314548	105.999	7.38e-25	3.88e-24
EPHA7	1.17707	2.2444	89.7873	2.65e-21	1.12e-20
GPX1P2	1.17709	-1.98436	158.23	2.76e-36	2.77e-35
PROC	1.17731	-0.855453	190.682	2.26e-43	3.4e-42
SPIB	1.17792	-2.2804	77.6166	1.25e-18	4.52e-18
SPATS1	1.17798	-3.97993	24.5832	7.12e-07	1.25e-06
WBP1LP2	1.17867	-1.24816	226.836	2.92e-51	7.35e-50
TPX2	1.17973	4.95391	120.52	4.87e-28	3.09e-27
PTGES	1.17991	1.81494	123.936	8.7e-29	5.78e-28
DNAJC5G	1.18026	-2.41063	61.0332	5.61e-15	1.63e-14
SERPINB8	1.18046	3.4785	354.366	4.75e-79	8.62e-77
SLC27A3	1.18076	4.27617	220.019	8.96e-50	2.03e-48
IL18RAP	1.18089	-1.47153	93.0814	5.02e-22	2.21e-21
AP001610.2	1.18127	-3.33618	54.4658	1.58e-13	4.24e-13
NPTX1	1.18149	6.06044	71.6336	2.59e-17	8.66e-17
HLA-DPA1	1.18152	7.52461	111.31	5.06e-26	2.86e-25
MGARP	1.18157	0.769311	139.473	3.47e-32	2.75e-31
AC007368.1	1.18197	-3.6661	30.3556	3.6e-08	6.93e-08
PROM1	1.1823	4.00604	168.279	1.76e-38	2.01e-37
PYHIN1	1.18244	-2.35497	80.5842	2.79e-19	1.04e-18
S100A6	1.18331	8.08236	163.774	1.69e-37	1.84e-36
ANKRD45	1.18365	1.57674	154.05	2.26e-35	2.15e-34
PAK6	1.1838	-0.262278	93.8826	3.35e-22	1.49e-21
GPR150	1.18385	-1.00084	110.12	9.22e-26	5.12e-25
FRAS1	1.18395	2.45322	96.1474	1.07e-22	4.92e-22
OVOL2	1.18398	-3.02856	51.6313	6.7e-13	1.73e-12
AC010266.2	1.18476	-1.36017	65.207	6.74e-16	2.07e-15
CHCHD2	1.1851	8.39238	211.819	5.51e-48	1.11e-46
PDLIM3	1.18546	5.3265	193.149	6.53e-44	1.02e-42
ITPRIPL1	1.1857	2.60381	155.598	1.04e-35	1e-34
KIAA1257	1.18574	-0.791415	149.055	2.79e-34	2.48e-33
LINC00958	1.18584	-1.86899	74.2496	6.88e-18	2.38e-17
PDYN	1.18614	3.71732	39.9795	2.57e-10	5.64e-10
AC243964.3	1.18643	-0.767802	83.2362	7.28e-20	2.81e-19
MND1	1.18645	0.905244	151.488	8.2e-35	7.47e-34
TBR1	1.18651	3.04294	55.5301	9.2e-14	2.5e-13
RAB7B	1.18685	2.838	160.686	8.01e-37	8.38e-36
PTCHD1-AS	1.18731	-2.15499	165.3	7.87e-38	8.69e-37
GPX7	1.18777	3.66496	261.165	9.56e-59	4.06e-57
LINC01649	1.18846	-2.47934	69.4318	7.91e-17	2.57e-16
LMO7DN-IT1	1.1887	-3.66061	37.8148	7.78e-10	1.66e-09
HCP5	1.18904	3.44929	153.378	3.17e-35	2.98e-34
CCK	1.18922	4.16718	53.2788	2.89e-13	7.63e-13
LINC01018	1.18967	0.545605	80.2562	3.29e-19	1.23e-18
LINC01239	1.19	-2.66488	53.0478	3.26e-13	8.55e-13
UNC5B-AS1	1.19008	-2.75193	104.008	2.01e-24	1.02e-23
SLC9A7P1	1.19025	-0.0512058	127.443	1.49e-29	1.02e-28
HTR1E	1.19156	-1.02413	40.0887	2.43e-10	5.34e-10
RSPH9	1.19164	0.700679	269.531	1.44e-60	6.78e-59
AC099335.1	1.19177	-2.39541	112.654	2.57e-26	1.48e-25
NAPSB	1.19193	4.23817	89.8923	2.51e-21	1.06e-20
NPR3	1.19193	1.4958	69.6814	6.97e-17	2.27e-16
TACSTD2	1.19256	-0.683799	67.4666	2.14e-16	6.77e-16
LINC00702	1.19274	-0.617867	135.803	2.2e-31	1.67e-30
AC109635.4	1.19305	-2.4406	20.7037	5.36e-06	8.91e-06
FOXC2	1.19306	-0.067401	154.076	2.23e-35	2.13e-34
L1TD1	1.19356	-3.03094	97.0833	6.65e-23	3.1e-22
CRYM	1.19375	4.15813	54.548	1.52e-13	4.07e-13
GLRX	1.19468	4.56373	304.206	3.99e-68	3.26e-66
BHLHA9	1.19474	-3.07539	36.4252	1.59e-09	3.33e-09
DNM1P46	1.19509	-1.258	119.44	8.39e-28	5.24e-27
FTH1P7	1.19522	1.36865	198.706	4e-45	6.75e-44
TENT5A	1.19573	4.16824	204.853	1.82e-46	3.33e-45
AC103855.2	1.19622	-2.23892	39.5414	3.21e-10	7.01e-10
AC107075.1	1.19639	-1.33423	132.369	1.24e-30	9.06e-30
CAV1	1.19664	5.84396	111.657	4.25e-26	2.41e-25
PAUPAR	1.19664	-2.3692	67.4691	2.14e-16	6.77e-16
CHSY3	1.19669	1.62735	202.163	7.04e-46	1.24e-44
RPL23AP18	1.19672	-2.19701	150.03	1.71e-34	1.53e-33
TRBV28	1.19702	-1.20854	67.6005	2e-16	6.34e-16
GZMH	1.19724	-0.952668	86.7641	1.22e-20	4.95e-20
TES	1.19797	2.39689	255.41	1.72e-57	6.82e-56
AL049839.2	1.1982	1.24384	81.9164	1.42e-19	5.38e-19
KIAA1211L	1.19858	4.07904	201.721	8.8e-46	1.54e-44
AC087071.1	1.19877	-2.76871	69.927	6.15e-17	2.01e-16
CDX1	1.19877	-2.82935	121.985	2.33e-28	1.51e-27
AC121758.2	1.19891	-3.03614	74.8418	5.1e-18	1.78e-17
LINC01679	1.19913	-0.459937	139.43	3.55e-32	2.81e-31
H4C14	1.19966	-2.76951	109.332	1.37e-25	7.55e-25
TOP2A	1.19982	5.92725	84.0966	4.71e-20	1.84e-19
AC005000.1	1.19988	-1.30184	153.404	3.13e-35	2.94e-34
GALNT3	1.19998	1.11582	105.336	1.03e-24	5.35e-24
SUCNR1	1.20015	-0.123648	131.618	1.81e-30	1.31e-29
LINC00706	1.20086	-2.43174	60.4397	7.59e-15	2.19e-14
FASLG	1.20097	-2.93126	61.9587	3.51e-15	1.03e-14
SEL1L2	1.20098	-3.11367	94.6287	2.3e-22	1.03e-21
CHAT	1.20109	-2.0386	20.1199	7.27e-06	1.2e-05
EPHA3	1.2013	3.27669	154.723	1.61e-35	1.55e-34
BX470102.1	1.20148	-2.03053	122.861	1.5e-28	9.81e-28
AC124254.2	1.20152	-4.09594	30.2086	3.88e-08	7.46e-08
AC008026.1	1.20189	-0.481313	155.347	1.18e-35	1.14e-34
MAN1C1	1.2019	5.91946	175.731	4.15e-40	5.17e-39
CD6	1.20223	0.424323	172.845	1.77e-39	2.13e-38
MRPS17	1.20251	4.34537	211.705	5.83e-48	1.17e-46
KLF2P2	1.20296	-3.09073	84.1828	4.51e-20	1.76e-19
CLEC4D	1.20307	-3.0836	65.6999	5.25e-16	1.62e-15
AC004828.1	1.20334	-3.15762	85.0237	2.95e-20	1.17e-19
AC093673.1	1.20367	3.231	279.982	7.58e-63	4.19e-61
NRGN	1.20396	7.19604	60.0295	9.34e-15	2.69e-14
AL353746.1	1.204	0.278606	45.3396	1.66e-11	3.91e-11
POU6F2	1.20434	0.101552	87.6059	7.99e-21	3.27e-20
AL049597.1	1.20467	-2.28929	114.437	1.05e-26	6.13e-26
MAEL	1.20491	1.35873	208.333	3.17e-47	6.08e-46
CPVL	1.20514	5.22099	164.326	1.28e-37	1.4e-36
FGFRL1	1.20535	5.24457	179.525	6.15e-41	8.1e-40
AFAP1L1	1.20556	3.81096	203.306	3.97e-46	7.09e-45
AC137932.2	1.2056	-2.46992	118.349	1.45e-27	8.95e-27
AC068506.1	1.20567	-2.53345	71.5603	2.69e-17	8.97e-17
AC134312.1	1.20601	0.186954	57.3023	3.74e-14	1.04e-13
ASPM	1.20608	3.1671	86.0079	1.79e-20	7.17e-20
RIBC2	1.20609	-0.235321	65.7777	5.05e-16	1.56e-15
SSTR3	1.20626	0.883631	51.8732	5.92e-13	1.53e-12
TYMP	1.2068	4.43489	103.873	2.16e-24	1.09e-23
PNMA6F	1.20714	0.587456	39.93	2.63e-10	5.78e-10
C9orf24	1.20721	1.89306	58.8965	1.66e-14	4.72e-14
ADH1C	1.20732	-3.11862	48.7327	2.93e-12	7.26e-12
RPL15P5	1.20767	-2.26402	145.64	1.56e-33	1.33e-32
AC010931.2	1.20794	-2.78518	66.6499	3.24e-16	1.01e-15
CDK1	1.20824	3.92105	117.066	2.78e-27	1.69e-26
AC099794.1	1.20869	-3.31596	82.5332	1.04e-19	3.98e-19
CFHR1	1.20906	-3.88631	34.9646	3.36e-09	6.91e-09
ADCY1	1.20912	5.77657	109.672	1.16e-25	6.39e-25
ADGRD2	1.20974	-1.15392	31.4371	2.06e-08	4.03e-08
GJC1	1.20996	3.938	208.521	2.89e-47	5.55e-46
TMEM155	1.20997	2.44479	62.1127	3.24e-15	9.57e-15
EEF1A1P3	1.21055	-1.16984	138.418	5.91e-32	4.62e-31
KLK5	1.2106	-1.79589	35.6127	2.41e-09	5e-09
THBS4	1.21074	5.69486	126.678	2.18e-29	1.49e-28
ADAMTSL4	1.21081	2.49997	188.379	7.18e-43	1.05e-41
OPN3	1.21084	1.79397	389.303	1.17e-86	3.97e-84
GPR22	1.21125	1.37567	57.7316	3e-14	8.38e-14
CDKN2C	1.2113	5.54531	143.382	4.85e-33	4.03e-32
CD274	1.21171	2.04039	157.932	3.2e-36	3.2e-35
ANKRD30BL	1.21182	-1.56772	60.9668	5.8e-15	1.69e-14
GPR1	1.21193	-0.261573	31.3824	2.12e-08	4.14e-08
AC022424.1	1.21202	-3.00705	59.3577	1.31e-14	3.75e-14
LRRC8E	1.21221	-3.43775	72.5521	1.63e-17	5.49e-17
IKBIP	1.21243	3.55574	304.029	4.37e-68	3.56e-66
NR2E1	1.21245	3.97269	157.196	4.64e-36	4.6e-35
AL845321.1	1.21245	-3.19667	54.8203	1.32e-13	3.56e-13
CD200R1	1.21252	-1.14999	143.572	4.41e-33	3.67e-32
CAPG	1.21309	6.09827	156.322	7.2e-36	7.06e-35
CDK4	1.2131	7.60735	95.0237	1.88e-22	8.52e-22
TRIP13	1.2132	2.70824	208.389	3.09e-47	5.92e-46
GPR171	1.2132	-2.13592	97.99	4.21e-23	1.99e-22
CDC42EP5	1.21328	0.138872	154.085	2.22e-35	2.12e-34
SH3D21	1.2135	1.91525	282.636	2e-63	1.16e-61
RPSAP71	1.21356	-3.99431	17.5456	2.8e-05	4.42e-05
FTH1P23	1.21366	0.561082	184.567	4.88e-42	6.78e-41
AL355916.1	1.21383	-1.11849	118.969	1.06e-27	6.61e-27
LINC02346	1.21422	-2.79781	36.3534	1.65e-09	3.45e-09
B3GNT8	1.21426	-0.92983	200.431	1.68e-45	2.9e-44
SLC47A1	1.21453	2.46831	134.712	3.82e-31	2.86e-30
RTN4RL1	1.21481	2.58689	74.2089	7.03e-18	2.43e-17
AC010469.1	1.21532	-2.88766	97.573	5.19e-23	2.44e-22
RPL13AP7	1.21562	-0.152352	160.738	7.8e-37	8.16e-36
RGN	1.21564	3.62672	158.32	2.63e-36	2.66e-35
PART1	1.21574	2.55646	87.2277	9.67e-21	3.94e-20
LDHAP7	1.21577	-1.5196	139.587	3.28e-32	2.6e-31
CREG2	1.21601	4.99933	55.6195	8.79e-14	2.39e-13
WIF1	1.21606	2.62453	37.17	1.08e-09	2.29e-09
RAD51	1.21624	1.94938	152.9	4.03e-35	3.76e-34
AC104072.1	1.21649	1.23987	65.8185	4.94e-16	1.53e-15
THSD4-AS1	1.2166	-1.84265	45.5115	1.52e-11	3.59e-11
RAMACL	1.21692	-2.59032	63.1782	1.89e-15	5.65e-15
CILP	1.21828	1.00574	94.5969	2.33e-22	1.05e-21
AC009487.2	1.21887	-2.90937	32.1348	1.44e-08	2.84e-08
PRAL	1.22011	-2.48558	89.1803	3.6e-21	1.51e-20
HTR5A	1.2205	0.958621	49.9123	1.61e-12	4.05e-12
PERM1	1.22055	-1.57834	90.2341	2.12e-21	8.98e-21
LINC01121	1.22172	-2.20421	46.3838	9.72e-12	2.33e-11
IGHV3-49	1.22199	-2.35401	11.0793	0.000872953	0.0012311
LGALS9B	1.22248	-3.47349	68.7537	1.12e-16	3.59e-16
RBBP4P1	1.22287	-0.762037	243.724	6.06e-55	2.01e-53
AC114284.1	1.22343	-2.59297	111.3	5.09e-26	2.87e-25
RBP4	1.2235	1.84029	80.062	3.63e-19	1.35e-18
SOSTDC1	1.22387	0.261387	90.416	1.93e-21	8.2e-21
CHST6	1.22396	4.76344	161.993	4.15e-37	4.4e-36
CST7	1.22439	-0.0987034	129.684	4.81e-30	3.39e-29
TLX2	1.22479	-1.30468	61.0587	5.54e-15	1.61e-14
SYT1	1.2248	7.13624	63.0096	2.06e-15	6.14e-15
AADACP1	1.22497	-3.29838	104.711	1.41e-24	7.26e-24
TLX3	1.22598	-3.88601	12.4718	0.000413134	0.000596648
SMAGP	1.22678	1.16521	241.306	2.04e-54	6.5e-53
RPL3P7	1.2268	-0.130359	171.452	3.56e-39	4.23e-38
AL445433.1	1.22707	-2.55805	102.755	3.79e-24	1.9e-23
AC091685.2	1.22731	-2.63897	120.546	4.8e-28	3.06e-27
AMIGO2	1.22777	2.78238	117.503	2.23e-27	1.36e-26
CENPE	1.22806	2.59695	132.639	1.08e-30	7.93e-30
VAX1	1.22814	0.214666	68.8519	1.06e-16	3.42e-16
SKP1P1	1.22855	0.237615	227.811	1.79e-51	4.58e-50
ZNF474	1.22859	-0.281174	86.5441	1.37e-20	5.52e-20
MIR217HG	1.22878	-2.95262	21.0806	4.4e-06	7.35e-06
CLEC2B	1.22926	2.34637	163.594	1.86e-37	2e-36
KLK7	1.22936	0.56447	37.4629	9.32e-10	1.98e-09
TRBC2	1.22948	1.05923	121.707	2.68e-28	1.73e-27
ST8SIA4	1.22968	3.93223	254.879	2.24e-57	8.83e-56
RPS26P31	1.22975	-2.42122	113.959	1.33e-26	7.77e-26
RPS4XP6	1.23055	-1.29375	169.234	1.09e-38	1.26e-37
FST	1.23062	1.91321	103.181	3.06e-24	1.54e-23
IL1RL2	1.23063	-1.41313	100.581	1.14e-23	5.54e-23
DNAH9	1.23082	3.88354	147.8	5.25e-34	4.6e-33
AC005682.1	1.23109	-1.61877	119.691	7.39e-28	4.63e-27
CLEC4G	1.23147	-0.799722	62.3713	2.84e-15	8.42e-15
MTND4LP30	1.23152	-1.43531	91.6702	1.02e-21	4.42e-21
UBE2S	1.23163	4.64953	236.726	2.04e-53	6.02e-52
LINC00605	1.2317	-3.89093	40.8113	1.68e-10	3.72e-10
TNFRSF9	1.23172	-1.31669	96.6896	8.11e-23	3.76e-22
COLEC11	1.23209	0.42406	99.603	1.86e-23	8.97e-23
EMP1	1.23274	7.37007	135.082	3.17e-31	2.39e-30
KIAA1522	1.23317	4.31397	293.611	8.13e-66	5.52e-64
LDHBP2	1.23402	-1.37823	133.309	7.74e-31	5.7e-30
LILRA6	1.23424	-0.198118	127.395	1.52e-29	1.05e-28
GAP43	1.23463	8.15353	195.15	2.39e-44	3.83e-43
GCK	1.23493	1.91738	131.053	2.41e-30	1.73e-29
EEF1A1P12	1.23584	1.87021	177.496	1.71e-40	2.18e-39
EEF1A1P25	1.23585	-0.837255	152.034	6.23e-35	5.73e-34
CA7	1.23585	0.329236	68.0706	1.58e-16	5.03e-16
GLIPR1	1.23591	4.59684	213.454	2.42e-48	5.01e-47
TIMM8BP2	1.23593	-2.52421	147.598	5.81e-34	5.09e-33
IQGAP3	1.23614	3.23786	120.712	4.42e-28	2.82e-27
TSPAN19	1.23665	-1.98183	76.5172	2.18e-18	7.78e-18
HDHD3	1.23715	3.00612	217.788	2.75e-49	6.06e-48
EVA1C	1.23774	3.93062	210.146	1.28e-47	2.51e-46
S100A13	1.23785	5.10036	194.894	2.72e-44	4.35e-43
CAP2	1.2379	5.23011	210.496	1.07e-47	2.11e-46
AC090125.1	1.2383	-3.92039	36.3608	1.64e-09	3.44e-09
MMP3	1.23952	-1.15156	34.0614	5.34e-09	1.09e-08
TNNT2	1.23979	0.915526	44.3126	2.8e-11	6.52e-11
SHH	1.23982	1.90614	65.4669	5.91e-16	1.82e-15
DHH	1.23991	-1.47267	122.702	1.62e-28	1.06e-27
AC012409.3	1.24005	-3.29835	47.4061	5.77e-12	1.4e-11
AC009093.4	1.24011	-3.43773	51.6436	6.65e-13	1.72e-12
RPRML	1.24032	-0.0473003	86.3702	1.49e-20	6.01e-20
FAM162B	1.24032	0.0624516	243.959	5.39e-55	1.8e-53
DUSP2	1.2404	1.73292	144.985	2.16e-33	1.83e-32
OIP5	1.24044	1.00715	177.206	1.98e-40	2.51e-39
GPR20	1.24062	-3.25303	99.1179	2.38e-23	1.14e-22
ALAS2	1.2407	-0.810808	62.5733	2.57e-15	7.62e-15
C10orf67	1.24075	-2.12722	113.7	1.52e-26	8.82e-26
LINC01014	1.24085	-3.65184	23.5963	1.19e-06	2.07e-06
AVP	1.24121	-3.91829	35.7933	2.19e-09	4.57e-09
BCLAF1P2	1.24129	-2.30937	175.992	3.64e-40	4.54e-39
LINC01915	1.2413	-1.71799	68.0465	1.6e-16	5.09e-16
EPHX4	1.24144	1.45688	199.557	2.61e-45	4.44e-44
GABRG3	1.24164	1.32455	62.72	2.38e-15	7.09e-15
ACE	1.24183	3.49872	165.172	8.39e-38	9.26e-37
ASB2	1.2425	0.424023	115.762	5.36e-27	3.2e-26
PDE4C	1.24275	0.924121	158.574	2.32e-36	2.34e-35
AC010457.1	1.24288	-2.7482	101.046	8.99e-24	4.41e-23
SP6	1.24315	0.535923	165.391	7.51e-38	8.32e-37
LY96	1.24329	2.54041	149.445	2.29e-34	2.04e-33
AC017076.1	1.24335	-2.68429	65.6489	5.39e-16	1.66e-15
AL512844.1	1.24351	-2.3868	149.621	2.1e-34	1.88e-33
AP000280.1	1.2437	-2.59713	76.6932	2e-18	7.14e-18
AC009486.1	1.24376	-3.02438	152.559	4.78e-35	4.44e-34
NLRP12	1.2438	-1.63001	161.797	4.58e-37	4.84e-36
THNSL2	1.24398	3.34495	125.211	4.58e-29	3.08e-28
RINL	1.24422	2.59176	301.024	1.97e-67	1.52e-65
SMCO2	1.24455	-2.51269	153.789	2.58e-35	2.44e-34
CALM2P2	1.24479	-0.247875	205.963	1.04e-46	1.94e-45
TMEM52	1.24505	-1.96682	106.617	5.4e-25	2.86e-24
TMSB4X	1.24555	10.2197	286.255	3.25e-64	2.01e-62
LINC01705	1.24568	-3.68323	36.9738	1.2e-09	2.53e-09
CD244	1.24583	-0.793885	158.699	2.18e-36	2.21e-35
IGHG3	1.24601	2.37714	24.2847	8.31e-07	1.46e-06
TPRG1	1.24654	-0.114374	177.585	1.63e-40	2.09e-39
CD40LG	1.24694	-2.68082	74.1341	7.3e-18	2.52e-17
ADAM19	1.24726	4.04496	182.461	1.41e-41	1.91e-40
ACTA2	1.24768	5.50888	152.106	6.01e-35	5.53e-34
PRELID2	1.2478	-0.260925	248.612	5.21e-56	1.86e-54
HASPIN	1.24833	0.443456	130.533	3.13e-30	2.23e-29
S100A10	1.24876	6.691	138.644	5.27e-32	4.14e-31
MYOCD	1.24878	-1.34573	82.5106	1.05e-19	4.02e-19
GRM7	1.24893	1.58002	82.2222	1.22e-19	4.63e-19
MCAM	1.24913	6.43679	307.94	6.14e-69	5.26e-67
CRNDE	1.24931	2.41997	86.3133	1.54e-20	6.18e-20
PTGER4	1.24976	1.85677	153.511	2.96e-35	2.79e-34
THEG	1.24991	-3.29118	47.5786	5.28e-12	1.29e-11
STPG1	1.24993	2.67889	181.1	2.79e-41	3.71e-40
AC079341.1	1.25023	-2.8133	44.4217	2.65e-11	6.18e-11
CD3E	1.25043	0.683609	93.0901	5e-22	2.2e-21
AC025171.5	1.25062	-0.823954	105.836	8.01e-25	4.2e-24
LINC01831	1.25069	-1.83055	72.1967	1.95e-17	6.55e-17
AC096637.3	1.25109	-3.00211	49.4714	2.01e-12	5.04e-12
KLHL29	1.2511	3.15505	220.128	8.48e-50	1.93e-48
FHAD1	1.25191	1.07929	158.843	2.03e-36	2.06e-35
AC021723.1	1.25246	-3.67044	92.5134	6.69e-22	2.92e-21
CD109	1.25297	3.78028	191.804	1.28e-43	1.97e-42
H2AC20	1.25314	-1.32607	128.29	9.7e-30	6.74e-29
CPQ	1.25385	4.53545	264.055	2.24e-59	9.95e-58
AC104129.1	1.25426	-2.70339	68.5125	1.26e-16	4.04e-16
RPSAP49	1.25475	-2.45971	128.397	9.19e-30	6.39e-29
GAPDHP1	1.25482	3.36697	106.448	5.88e-25	3.11e-24
RPP25	1.2552	2.26127	233.134	1.24e-52	3.43e-51
FAM242C	1.25527	-1.94001	85.0685	2.88e-20	1.14e-19
HMMR	1.25535	2.34358	141.704	1.13e-32	9.15e-32
ACTG1P20	1.25551	-1.13888	146.028	1.28e-33	1.1e-32
GTSF1	1.25586	-1.00791	120.614	4.64e-28	2.96e-27
EEF1A1P22	1.25605	-0.174753	167.455	2.66e-38	3.02e-37
NDC80	1.25616	2.87483	110.728	6.79e-26	3.8e-25
ADRA1D	1.25618	1.34724	129.025	6.7e-30	4.69e-29
EEF1A1P16	1.257	-0.367811	153.909	2.42e-35	2.31e-34
LINC02207	1.25724	-1.63835	98.9649	2.57e-23	1.23e-22
TAC3	1.25761	1.352	72.1063	2.04e-17	6.84e-17
LINC01010	1.25789	-2.43148	79.114	5.86e-19	2.15e-18
SLC26A4-AS1	1.25793	2.58733	56.7064	5.06e-14	1.4e-13
ANKK1	1.25815	-1.958	88.5591	4.93e-21	2.05e-20
LINC02026	1.25821	-2.81246	94.7932	2.11e-22	9.54e-22
AL355482.1	1.25824	-1.74199	69.6864	6.95e-17	2.27e-16
HLA-DQA2	1.25834	3.2333	52.5686	4.15e-13	1.09e-12
AC092675.2	1.25854	-2.95484	42.8353	5.95e-11	1.36e-10
TRBV24-1	1.25921	-3.84114	29.8822	4.59e-08	8.79e-08
HNRNPA3P5	1.25964	-1.35842	157.509	3.96e-36	3.94e-35
GTSE1	1.25982	2.98679	127.15	1.72e-29	1.18e-28
GPR84	1.25992	0.895802	111.356	4.94e-26	2.8e-25
LINC00635	1.25997	-3.75557	36.5688	1.47e-09	3.1e-09
ZMYND12	1.26034	1.36716	180.479	3.81e-41	5.05e-40
NIPSNAP2	1.26042	7.38572	224.974	7.44e-51	1.82e-49
ITLN2	1.26055	-3.55567	38.5996	5.2e-10	1.12e-09
IL2RB	1.26059	0.742801	105.413	9.92e-25	5.16e-24
MMRN1	1.2606	2.14625	155.68	9.94e-36	9.66e-35
AC090136.3	1.26142	-3.0466	56.4513	5.76e-14	1.58e-13
IL22RA1	1.26148	-2.51739	86.1633	1.66e-20	6.64e-20
EEF1B2P3	1.26151	1.37827	185.655	2.82e-42	3.98e-41
AL162231.1	1.2619	0.734174	181.34	2.47e-41	3.31e-40
LINC01629	1.26194	-3.89377	52.2577	4.87e-13	1.27e-12
ORC1	1.26224	1.77956	142.411	7.91e-33	6.47e-32
DPY19L2P1	1.26234	0.962813	115.198	7.12e-27	4.23e-26
LINC00707	1.26263	-1.10437	107.655	3.2e-25	1.72e-24
LAIR2	1.26268	-2.68252	74.6533	5.61e-18	1.95e-17
LINC01436	1.26296	-1.73112	25.2319	5.08e-07	9.05e-07
P2RY6	1.26339	1.20317	162.413	3.36e-37	3.58e-36
AC004552.1	1.26354	-2.13625	118.88	1.11e-27	6.9e-27
GAPT	1.26358	1.38733	118.445	1.39e-27	8.54e-27
SKA3	1.26367	2.39013	133.141	8.42e-31	6.19e-30
MYOM3	1.26399	-2.17854	76.7983	1.89e-18	6.78e-18
MRGPRX3	1.26428	-3.83397	47.4822	5.55e-12	1.35e-11
HIPK4	1.26448	0.751817	62.5	2.66e-15	7.9e-15
C8orf88	1.26493	0.677525	214.088	1.76e-48	3.68e-47
AC079944.2	1.26502	-1.14878	217.337	3.45e-49	7.54e-48
CD101	1.26504	1.60457	188.053	8.46e-43	1.23e-41
PABPC1P4	1.26562	0.46788	178.927	8.31e-41	1.08e-39
MAB21L1	1.26566	0.623954	112.943	2.22e-26	1.28e-25
H2BC17	1.26599	-2.25957	79.6419	4.49e-19	1.66e-18
LAMP3	1.26603	0.0551637	123.249	1.23e-28	8.1e-28
CTSC	1.26608	5.67245	192.622	8.51e-44	1.32e-42
RPL19P5	1.26613	-2.24372	136.738	1.38e-31	1.06e-30
P4HA2	1.26629	3.87575	245.361	2.67e-55	9.11e-54
TNC	1.26665	8.48325	153.853	2.49e-35	2.37e-34
APOC2	1.26676	0.727986	146.618	9.51e-34	8.24e-33
FCN1	1.26676	-0.0336703	82.9489	8.42e-20	3.24e-19
AL390719.1	1.26707	0.037714	172.782	1.83e-39	2.2e-38
PLSCR1	1.2673	4.99432	216.962	4.16e-49	9.05e-48
FZD6	1.26748	3.0606	221.905	3.47e-50	8.07e-49
AC097658.2	1.26749	-0.96192	109.787	1.09e-25	6.04e-25
YBX1P6	1.26768	-2.11851	147.212	7.05e-34	6.15e-33
PARPBP	1.26768	1.6402	238.588	7.99e-54	2.43e-52
AC078845.1	1.26828	-3.02338	76.8343	1.86e-18	6.66e-18
FAM87A	1.26863	-1.21583	109.939	1.01e-25	5.6e-25
AC023043.1	1.26867	-2.32545	134.328	4.63e-31	3.45e-30
LINC02104	1.26883	-3.12333	94.7394	2.17e-22	9.79e-22
AP1S3	1.26884	-0.0639606	335.66	5.62e-75	7.12e-73
GCOM1	1.26885	-2.59428	108.045	2.63e-25	1.42e-24
AC010226.1	1.26891	-0.0121058	225.845	4.8e-51	1.2e-49
AC083967.1	1.26901	-4.0271	11.2946	0.000777315	0.00110006
ITPR1	1.26943	5.1993	165.3	7.87e-38	8.69e-37
SLC10A6	1.26952	-1.33803	95.2253	1.7e-22	7.72e-22
STBD1	1.26987	0.665412	402.88	1.3e-89	5.94e-87
AC091182.2	1.2702	-2.57509	88.5398	4.98e-21	2.07e-20
NRN1	1.27027	5.79871	189.055	5.11e-43	7.53e-42
MYL4	1.27055	-2.26795	144.431	2.86e-33	2.41e-32
RTN3P1	1.27056	-0.683386	177.594	1.62e-40	2.08e-39
ZP1	1.27107	-1.94004	172.407	2.21e-39	2.65e-38
AC002075.2	1.27119	-2.20051	144.848	2.32e-33	1.96e-32
GNLY	1.27129	1.56302	106.619	5.39e-25	2.86e-24
DOK2	1.27201	0.776081	109.096	1.55e-25	8.48e-25
P3H2	1.27207	3.42986	192.626	8.5e-44	1.32e-42
NUSAP1	1.27222	4.74899	128.664	8.03e-30	5.61e-29
EDARADD	1.27234	-0.811275	156.091	8.09e-36	7.9e-35
RPS27P29	1.27241	-2.79955	103.481	2.63e-24	1.33e-23
HTRA4	1.27246	-2.01321	63.9533	1.27e-15	3.85e-15
MUC12	1.27273	0.407348	110.492	7.65e-26	4.27e-25
KLF5	1.27277	1.10277	199.686	2.45e-45	4.17e-44
HOXA11	1.27301	0.29958	26.2752	2.96e-07	5.36e-07
AC078899.1	1.27317	-1.92581	216.581	5.04e-49	1.09e-47
PLA2G2C	1.2733	-3.05962	74.8096	5.18e-18	1.8e-17
APOBEC3B	1.27331	0.842454	137.319	1.03e-31	7.93e-31
HLA-DQB1	1.27383	5.69354	105.904	7.74e-25	4.06e-24
QPCT	1.27394	3.00796	297.186	1.35e-66	9.81e-65
ABRACL	1.27444	2.90797	366.478	1.09e-81	2.33e-79
CACNG3	1.27484	3.34831	49.6179	1.87e-12	4.68e-12
GGACT	1.2753	1.52057	240.727	2.73e-54	8.61e-53
RPL29P12	1.27569	-2.0306	149.554	2.17e-34	1.94e-33
OLFML2A	1.27569	3.86585	254.512	2.7e-57	1.05e-55
EN2	1.2758	1.84398	88.6671	4.67e-21	1.94e-20
LRRC32	1.27591	3.58682	223.283	1.74e-50	4.14e-49
AC090241.2	1.27628	-0.621177	124.555	6.37e-29	4.26e-28
AC079140.2	1.27651	-2.32662	127.081	1.78e-29	1.22e-28
AC022018.1	1.27667	-2.10874	132.157	1.38e-30	1.01e-29
AC073136.1	1.27703	-1.86289	185.956	2.43e-42	3.43e-41
COX7A1	1.27704	3.19505	145.865	1.39e-33	1.19e-32
LYPD8	1.27709	-0.667644	52.9903	3.35e-13	8.8e-13
RBFOX1	1.27748	4.54474	68.7642	1.11e-16	3.57e-16
IGHV3-7	1.27758	-4.1672	9.96182	0.0015982	0.00221069
PPM1J	1.27762	0.829325	261.676	7.4e-59	3.17e-57
OR52K3P	1.27791	-1.53849	108.116	2.54e-25	1.37e-24
AC079296.1	1.27804	-2.79722	78.4336	8.27e-19	3.02e-18
LRRC36	1.27831	0.295292	143.98	3.59e-33	3e-32
SLAMF8	1.27852	2.4644	111.723	4.11e-26	2.34e-25
CDC45	1.27887	2.57772	118.874	1.12e-27	6.92e-27
GPR18	1.27928	-2.66346	108.96	1.66e-25	9.07e-25
WWTR1-AS1	1.27986	-1.42282	160.054	1.1e-36	1.14e-35
ESR2	1.27987	-0.0394622	143.891	3.75e-33	3.14e-32
CDHR4	1.28032	-1.97518	45.4371	1.58e-11	3.72e-11
AC002398.2	1.28083	-2.88483	82.8674	8.77e-20	3.37e-19
ERCC6L	1.28118	0.576493	151.696	7.38e-35	6.75e-34
TPBGL	1.28187	0.221159	156.228	7.55e-36	7.39e-35
RPSAP11	1.28188	-2.34423	146.788	8.73e-34	7.57e-33
KCNN4	1.28194	1.44692	119.202	9.46e-28	5.89e-27
BATF3	1.28215	2.37391	183.941	6.68e-42	9.25e-41
LCE1C	1.2828	-2.29456	32.5337	1.17e-08	2.33e-08
AC108134.2	1.28303	-2.41106	115.489	6.15e-27	3.66e-26
IGHV2-5	1.28308	-4.03001	10.4645	0.00121693	0.001698
IGHV3-11	1.28361	-1.8383	13.6138	0.000224529	0.000331184
SGO1	1.28432	1.50793	117.403	2.34e-27	1.43e-26
SPC24	1.28498	3.13156	117.999	1.73e-27	1.06e-26
LINC01146	1.2853	-1.49693	78.4427	8.24e-19	3.01e-18
AK4P1	1.28565	-1.76743	235.285	4.2e-53	1.21e-51
WDR63	1.28583	0.45165	83.6545	5.89e-20	2.29e-19
MS4A6A	1.28606	5.47822	122.921	1.45e-28	9.52e-28
CD48	1.28615	1.76062	90.6774	1.69e-21	7.21e-21
IL15	1.28713	0.34367	158.837	2.03e-36	2.06e-35
APOL1	1.28727	4.25835	165.647	6.61e-38	7.33e-37
AL356535.1	1.28744	-1.51439	111.067	5.72e-26	3.22e-25
LXN	1.28753	1.93359	223.201	1.81e-50	4.3e-49
KRT17P7	1.28803	-3.2685	47.4734	5.58e-12	1.36e-11
LYPD6B	1.28806	-1.27279	85.833	1.96e-20	7.81e-20
TC2N	1.28808	2.30884	118.265	1.52e-27	9.33e-27
IFITM3	1.2883	7.43805	208.261	3.29e-47	6.3e-46
MT1A	1.2884	-0.532291	92.5292	6.63e-22	2.9e-21
HSPB3	1.2887	-0.485234	71.1077	3.38e-17	1.12e-16
AC018475.1	1.28934	-1.35682	149.059	2.78e-34	2.47e-33
MSC	1.28972	1.37308	125.933	3.18e-29	2.15e-28
IGHG2	1.28975	2.35808	28.8495	7.82e-08	1.47e-07
AVPR1A	1.28977	0.526195	163.916	1.58e-37	1.71e-36
AC005822.1	1.29014	-2.0183	182.382	1.46e-41	1.99e-40
HMGN2P3	1.29016	-0.339183	163.963	1.54e-37	1.68e-36
MLANA	1.29031	-1.16302	104.791	1.36e-24	7e-24
HAL	1.29037	-2.25314	129.093	6.47e-30	4.54e-29
LGALS12	1.29045	-2.11699	124.678	5.99e-29	4.01e-28
SH2D5	1.29095	2.78846	88.2834	5.67e-21	2.35e-20
FOXD2-AS1	1.29108	0.848137	139.35	3.69e-32	2.92e-31
AC138430.1	1.29113	-0.47309	119.188	9.53e-28	5.93e-27
SKAP2	1.29132	4.97996	227.956	1.66e-51	4.28e-50
XCL1	1.29146	-3.05411	85.354	2.49e-20	9.89e-20
SNORD17	1.29164	-1.37626	98.0614	4.06e-23	1.92e-22
GABRA2	1.29239	3.98617	90.0703	2.3e-21	9.72e-21
IRX5	1.29252	0.586044	63.3475	1.73e-15	5.2e-15
AC010931.1	1.29281	-0.91923	84.1788	4.52e-20	1.77e-19
IGHV4-39	1.29294	-0.843942	16.3948	5.14e-05	7.95e-05
PGK1P2	1.29314	-0.98466	176.644	2.62e-40	3.3e-39
PLEKHA4	1.29346	5.58473	152.664	4.54e-35	4.22e-34
LINC01615	1.29355	-2.54452	85.8951	1.9e-20	7.58e-20
CLDN2	1.29358	-1.91919	80.4161	3.03e-19	1.13e-18
H2BC12	1.2945	2.31202	213.904	1.93e-48	4.02e-47
FBN3	1.29462	2.8685	95.3013	1.64e-22	7.43e-22
CHST4	1.29467	-3.16823	53.3439	2.8e-13	7.39e-13
TREML4	1.29476	-2.90468	48.9344	2.65e-12	6.57e-12
AC012618.1	1.29477	-2.14243	172.674	1.93e-39	2.32e-38
ATP4A	1.2948	-2.89947	94.8545	2.05e-22	9.26e-22
AL353613.1	1.29491	-3.5128	13.3097	0.000264031	0.000387041
AURKA	1.29528	2.87866	216.689	4.77e-49	1.03e-47
EEF1GP5	1.29561	-1.28818	143.276	5.12e-33	4.24e-32
TULP2	1.2958	-1.78901	167.794	2.24e-38	2.55e-37
AJ011932.1	1.29597	-1.52479	68.7656	1.11e-16	3.57e-16
AC011511.5	1.29605	-3.05519	73.8536	8.41e-18	2.89e-17
AC027237.5	1.2961	-1.61647	190.016	3.15e-43	4.7e-42
AC134312.3	1.29612	-2.9949	45.0731	1.9e-11	4.46e-11
CFD	1.29633	2.41635	155.479	1.1e-35	1.06e-34
STK32B	1.29635	3.62556	147.177	7.18e-34	6.26e-33
GPR26	1.29648	1.34381	38.5566	5.32e-10	1.15e-09
CALU	1.29721	7.24059	388.083	2.16e-86	7.22e-84
MYMX	1.29729	-3.31043	70.9352	3.69e-17	1.22e-16
AC004067.1	1.2973	-0.588541	196.92	9.82e-45	1.61e-43
AL162151.2	1.29758	0.181235	114.226	1.16e-26	6.8e-26
CAMK1G	1.29767	3.23285	65.0252	7.39e-16	2.27e-15
LRRC18	1.29788	-2.12802	54.3088	1.71e-13	4.59e-13
IGLV2-11	1.29896	-1.08083	16.3387	5.3e-05	8.18e-05
STEAP1B	1.299	0.193845	158.553	2.34e-36	2.37e-35
RYR3	1.2993	4.12205	123.822	9.22e-29	6.1e-28
AL109946.1	1.29931	-1.72186	52.2773	4.82e-13	1.25e-12
ZNF831	1.29996	-0.313532	88.9827	3.98e-21	1.66e-20
SLC13A5	1.29998	2.05044	70.9825	3.6e-17	1.19e-16
RN7SL674P	1.30016	-2.66445	93.8928	3.33e-22	1.48e-21
AP001542.1	1.30021	-3.74664	49.074	2.46e-12	6.13e-12
KCNK15	1.3003	-1.24639	103.943	2.08e-24	1.06e-23
HLA-DQA1	1.30114	5.44211	91.3113	1.23e-21	5.27e-21
MT1L	1.30131	1.54179	163.795	1.68e-37	1.82e-36
TMEM159	1.30135	2.8527	316.262	9.44e-71	8.96e-69
CKAP2L	1.30153	2.73174	115.766	5.35e-27	3.2e-26
H3P14	1.30167	-1.80082	189.751	3.6e-43	5.36e-42
MYO1B	1.30176	4.75347	288.782	9.16e-65	5.95e-63
TIMD4	1.30203	-1.37318	87.2144	9.74e-21	3.97e-20
MAP7D2	1.30246	3.62733	72.0429	2.11e-17	7.06e-17
FPR1	1.30264	4.83996	128.579	8.38e-30	5.85e-29
TROAP	1.30267	2.87179	100.257	1.34e-23	6.49e-23
LINC01123	1.30271	-1.19756	51.6002	6.8e-13	1.75e-12
RPL14P3	1.30418	-2.1066	163.674	1.78e-37	1.93e-36
IGKV6-21	1.30427	-4.02491	7.84188	0.00510495	0.00677175
SDR16C5	1.30463	-0.182241	59.4246	1.27e-14	3.63e-14
ABHD17AP1	1.30468	-1.84617	197.324	8.01e-45	1.32e-43
TMEM200B	1.3048	0.237349	224.926	7.62e-51	1.86e-49
BX119917.1	1.30488	-0.729063	242.396	1.18e-54	3.83e-53
DPPA4	1.30715	-1.64944	55.1699	1.11e-13	2.99e-13
EGFR	1.30732	9.79921	106.581	5.5e-25	2.91e-24
DYDC2	1.30757	-0.453587	69.6845	6.96e-17	2.27e-16
SYNC	1.30778	2.04521	205.499	1.32e-46	2.43e-45
MT1H	1.30794	-0.32468	71.4367	2.86e-17	9.54e-17
GJB3	1.30799	-2.01582	106.208	6.64e-25	3.49e-24
RPS2P5	1.30811	5.46002	177.66	1.57e-40	2.01e-39
AURKB	1.30821	2.87079	97.0938	6.61e-23	3.09e-22
AL355472.1	1.30838	-0.00740314	142.952	6.02e-33	4.96e-32
PLA2G4D	1.30881	-3.2328	84.6447	3.57e-20	1.4e-19
AL357992.1	1.30911	-2.6681	106.945	4.58e-25	2.44e-24
NKX6-1	1.30923	0.174235	117.116	2.71e-27	1.65e-26
IGHV3-66	1.30957	-3.83683	13.3664	0.000256174	0.000376018
PTCRA	1.30982	-0.811137	99.6125	1.85e-23	8.93e-23
TEAD4	1.31006	2.50252	143.441	4.71e-33	3.91e-32
SHCBP1	1.31089	2.71561	202.925	4.8e-46	8.51e-45
FZD8	1.31112	2.9553	198.47	4.51e-45	7.58e-44
CALHM1	1.31152	-0.94663	63.605	1.52e-15	4.58e-15
AL645929.1	1.31157	0.707255	189.865	3.4e-43	5.06e-42
UBE2T	1.31169	3.31513	208.383	3.1e-47	5.93e-46
IGKV3D-11	1.31178	-4.10029	12.8629	0.000335169	0.000486929
CCKBR	1.31213	1.80429	66.165	4.15e-16	1.29e-15
HADHAP2	1.31229	-2.30206	151.073	1.01e-34	9.16e-34
AC009902.2	1.3123	0.188787	93.2206	4.68e-22	2.06e-21
Z98257.1	1.31255	-1.79408	77.1803	1.56e-18	5.61e-18
LINC01106	1.31267	-1.17754	60.3617	7.89e-15	2.27e-14
AC021504.1	1.31269	-3.47016	23.0368	1.59e-06	2.74e-06
SETSIP	1.31324	-2.32347	205.235	1.5e-46	2.77e-45
RYR2	1.31342	3.66785	69.8884	6.28e-17	2.05e-16
CBLN3	1.31346	0.702395	217.493	3.19e-49	6.98e-48
AC024293.1	1.31346	3.21349	198.32	4.86e-45	8.15e-44
AC090825.1	1.31463	-1.80074	158.014	3.07e-36	3.08e-35
AC016769.1	1.31469	-2.48613	147.314	6.7e-34	5.85e-33
MIR31HG	1.31495	-2.6148	93.5826	3.9e-22	1.73e-21
TYMS	1.31496	4.62652	175.369	4.97e-40	6.17e-39
MORN3	1.31518	1.86031	161.365	5.69e-37	5.99e-36
LTBP2	1.31522	4.10867	222.302	2.85e-50	6.66e-49
GSTA1	1.31621	-3.20778	33.6335	6.65e-09	1.35e-08
CLDN1	1.31631	1.00688	197.994	5.72e-45	9.54e-44
LINC01206	1.31656	0.363193	70.3993	4.84e-17	1.59e-16
TMEM158	1.31712	4.89519	159.094	1.78e-36	1.82e-35
AC100803.2	1.31734	-3.18422	85.272	2.6e-20	1.03e-19
BNC1	1.31736	-2.25769	68.1717	1.5e-16	4.78e-16
PPIC	1.31772	3.3681	234.117	7.54e-53	2.13e-51
MARVELD1	1.31831	3.90054	227.177	2.46e-51	6.22e-50
ATG9B	1.31868	1.16935	193.949	4.37e-44	6.92e-43
PCP4	1.31884	2.97569	99.8295	1.66e-23	8.02e-23
OLFM3	1.31903	2.29103	71.0446	3.49e-17	1.16e-16
BACE2	1.31907	4.06252	304.763	3.02e-68	2.49e-66
ACTR3C	1.31925	-1.08903	173.984	9.98e-40	1.22e-38
LINC01821	1.31954	-3.15572	31.5712	1.92e-08	3.77e-08
CENPU	1.31968	3.36147	135.875	2.13e-31	1.62e-30
HAGLROS	1.31979	-1.35817	65.5093	5.78e-16	1.78e-15
CA2	1.32002	6.47057	232.931	1.37e-52	3.77e-51
PTPN7	1.32004	1.84808	150.323	1.47e-34	1.33e-33
LILRB3	1.32015	0.37925	176.334	3.06e-40	3.85e-39
UBXN10-AS1	1.32084	-0.639156	71.0721	3.44e-17	1.14e-16
PGAM1P4	1.32161	-2.49814	95.5147	1.47e-22	6.69e-22
AP000350.3	1.32181	-3.02303	76.4761	2.23e-18	7.94e-18
ESRP1	1.32191	-2.28696	85.7204	2.07e-20	8.26e-20
AL136987.1	1.32201	-4.14056	48.6961	2.99e-12	7.39e-12
RPS3AP36	1.32214	-2.29904	121.718	2.66e-28	1.72e-27
MS4A3	1.32219	-4.07762	44.1256	3.08e-11	7.15e-11
LATS2	1.32234	3.26288	341.682	2.75e-76	3.92e-74
HCN1	1.32359	2.67879	60.0369	9.31e-15	2.68e-14
NPAS4	1.32411	0.940259	37.0646	1.14e-09	2.41e-09
HRH1	1.32469	4.70739	266.098	8.04e-60	3.65e-58
F3	1.32512	6.66175	188.142	8.09e-43	1.18e-41
ESCO2	1.32519	2.06116	128.539	8.55e-30	5.96e-29
LINC01574	1.32603	-2.55621	78.1448	9.58e-19	3.48e-18
PLA2R1	1.32612	1.50768	138.905	4.62e-32	3.64e-31
RPS26P3	1.32652	-2.38919	163.003	2.5e-37	2.68e-36
ADAMTS1	1.32681	4.82642	190.279	2.76e-43	4.13e-42
AC025154.2	1.32692	-1.872	83.2315	7.3e-20	2.82e-19
YWHAZP2	1.32711	-1.37426	321.588	6.53e-72	6.71e-70
LINC01606	1.32732	-3.19618	49.8648	1.65e-12	4.14e-12
MT1P3	1.32733	-3.10584	72.161	1.98e-17	6.66e-17
CD28	1.3277	-0.78083	107.817	2.95e-25	1.59e-24
CFB	1.32796	1.06412	214.983	1.12e-48	2.38e-47
EPHA2	1.32827	3.40297	214.424	1.49e-48	3.13e-47
PTGFRN	1.32837	6.12415	317.725	4.53e-71	4.39e-69
TMBIM1	1.32849	6.6214	340.711	4.47e-76	6.26e-74
IFNWP19	1.32893	-3.04927	81.0907	2.16e-19	8.1e-19
AL121749.1	1.32927	-2.82901	65.623	5.46e-16	1.68e-15
LINC00092	1.32948	2.01145	148.625	3.46e-34	3.07e-33
IGHV3-30	1.32962	-1.43693	18.2563	1.93e-05	3.08e-05
HBD	1.32967	-2.50689	55.2669	1.05e-13	2.85e-13
SKIDA1	1.32985	1.14724	180.99	2.95e-41	3.92e-40
KYNU	1.32999	1.40697	187.024	1.42e-42	2.04e-41
LINC02709	1.33001	-2.42762	178.588	9.86e-41	1.28e-39
CAMK2A	1.33051	7.30331	60.9198	5.94e-15	1.73e-14
SMPX	1.33057	-2.27039	54.2356	1.78e-13	4.76e-13
ZYG11A	1.33077	-2.65539	77.527	1.31e-18	4.72e-18
CLSPN	1.33102	1.92526	153.438	3.07e-35	2.89e-34
CDC6	1.33104	2.80822	190.747	2.18e-43	3.3e-42
ACSS3	1.33141	4.67877	182.799	1.19e-41	1.62e-40
TK1	1.33219	3.33418	154.22	2.07e-35	1.98e-34
TPSG1	1.33281	-2.37423	76.925	1.78e-18	6.37e-18
AC134312.4	1.33309	-2.13453	71.441	2.86e-17	9.52e-17
AC011228.1	1.33454	-3.5647	34.1252	5.17e-09	1.05e-08
LINC00896	1.33594	-3.30749	76.8094	1.88e-18	6.74e-18
DLX1	1.33621	2.71926	86.8182	1.19e-20	4.83e-20
IGKV2D-29	1.33631	-3.59988	9.94405	0.0016137	0.00223139
CDH19	1.33647	1.97435	94.0868	3.02e-22	1.35e-21
SVOPL	1.33713	-1.30109	85.8613	1.93e-20	7.7e-20
AC015909.3	1.33779	-1.03581	49.0942	2.44e-12	6.07e-12
MEG8	1.33815	-0.455905	155.373	1.16e-35	1.12e-34
BUB1	1.33838	3.42472	145.782	1.45e-33	1.24e-32
RPL12P38	1.33905	-1.77021	228.271	1.42e-51	3.68e-50
HSPA7	1.33994	1.86152	87.8455	7.08e-21	2.91e-20
RPS27AP5	1.34013	0.64212	161.164	6.3e-37	6.62e-36
RBPMS-AS1	1.34048	-2.33495	106.491	5.76e-25	3.04e-24
HSP90AB3P	1.34059	0.929052	229.712	6.89e-52	1.82e-50
HBE1	1.34069	-2.15055	106.215	6.62e-25	3.48e-24
AL139100.2	1.34098	-0.486766	156.981	5.17e-36	5.11e-35
NHLH1	1.34121	1.17691	93.2371	4.64e-22	2.05e-21
PDGFA	1.34126	5.47621	227.141	2.51e-51	6.33e-50
GABRB2	1.34161	4.57174	64.9878	7.54e-16	2.31e-15
FAM133DP	1.34238	-2.92853	168.672	1.44e-38	1.65e-37
DEPP1	1.3429	5.85898	205.526	1.3e-46	2.4e-45
COL6A1	1.34301	8.15388	236.964	1.81e-53	5.38e-52
FAM225B	1.34318	-0.475911	93.9753	3.19e-22	1.42e-21
NEFM	1.34337	5.46617	55.1718	1.1e-13	2.99e-13
EIF1AXP1	1.34436	-1.00921	236.924	1.84e-53	5.48e-52
AP003355.2	1.34453	0.763834	49.7999	1.7e-12	4.28e-12
AC080038.4	1.34467	-0.886688	172.239	2.4e-39	2.88e-38
VSNL1	1.34534	6.51455	62.0322	3.38e-15	9.96e-15
P4HA3	1.34571	-0.295697	145.422	1.74e-33	1.48e-32
SERPINB2	1.346	-1.14001	28.802	8.02e-08	1.51e-07
AC015908.2	1.34647	-2.6042	111.906	3.75e-26	2.14e-25
FAS	1.34648	3.40186	243.737	6.02e-55	2e-53
AQP1	1.34677	9.23311	97.8588	4.49e-23	2.12e-22
AL355075.4	1.34686	-3.09348	62.2013	3.1e-15	9.16e-15
INSRR	1.34705	0.0149275	104.317	1.72e-24	8.82e-24
C7	1.34722	3.34656	89.982	2.4e-21	1.02e-20
JPH1	1.34753	2.0059	155.734	9.68e-36	9.41e-35
RPL39P3	1.34799	2.16567	166.117	5.21e-38	5.84e-37
LMX1B	1.34832	-0.772112	54.1713	1.84e-13	4.91e-13
BHLHE22	1.34836	0.585149	76.8243	1.87e-18	6.69e-18
AC124852.1	1.34838	-3.0348	85.0872	2.85e-20	1.13e-19
SP5	1.34841	0.0206804	118.346	1.46e-27	8.96e-27
LINC02084	1.3486	-2.47457	107.4	3.64e-25	1.95e-24
CAPN12	1.34899	-2.29092	171.583	3.34e-39	3.97e-38
RPL10AP6	1.34982	1.03897	211.778	5.62e-48	1.13e-46
B3GNT5	1.35018	3.45458	240.135	3.67e-54	1.15e-52
ECEL1	1.3506	3.08699	40.0902	2.43e-10	5.33e-10
GDI2P2	1.35067	-2.73624	142.95	6.03e-33	4.97e-32
SSTR4	1.3507	-2.84765	51.7272	6.38e-13	1.65e-12
CT75	1.35129	-0.155067	169.936	7.64e-39	8.9e-38
AL354714.2	1.35176	-0.351345	325.184	1.08e-72	1.2e-70
AL121723.1	1.35254	-2.17604	118.798	1.16e-27	7.18e-27
AC026410.1	1.3531	-2.08613	198.712	3.99e-45	6.74e-44
AL512329.1	1.35326	-2.53717	79.5667	4.66e-19	1.72e-18
WNT1	1.35335	-2.6791	80.684	2.65e-19	9.92e-19
PBX2P1	1.3534	-2.44576	154.011	2.3e-35	2.19e-34
TXLNB	1.35341	2.29179	119.788	7.04e-28	4.42e-27
GZMA	1.35364	-0.113183	91.6568	1.03e-21	4.45e-21
AF121898.1	1.3538	-3.16122	71.5425	2.71e-17	9.05e-17
SEC14L3	1.35389	-3.01664	88.3938	5.36e-21	2.22e-20
MAPK15	1.35397	0.698048	59.5285	1.21e-14	3.44e-14
LRRC53	1.35438	-2.34753	95.9194	1.2e-22	5.49e-22
AC092115.2	1.35458	-0.295983	191.25	1.7e-43	2.58e-42
AC246817.2	1.35465	-1.7885	126.032	3.03e-29	2.05e-28
PTMAP9	1.35479	-0.954261	244.923	3.32e-55	1.13e-53
ADAMDEC1	1.35489	1.02562	45.0824	1.89e-11	4.44e-11
CXCR3	1.35535	-1.60974	76.2351	2.52e-18	8.94e-18
NXPH2	1.35564	-0.710868	86.8142	1.19e-20	4.84e-20
SEC24D	1.35571	4.34067	435.137	1.24e-96	1.13e-93
GABRA1	1.35594	4.66037	58.1628	2.41e-14	6.77e-14
PSRC1	1.35602	5.98228	259.409	2.31e-58	9.52e-57
JCHAIN	1.35636	2.13128	40.9561	1.56e-10	3.46e-10
LINC01503	1.35672	2.15811	281.447	3.63e-63	2.07e-61
AC079070.1	1.35732	-3.89707	44.0482	3.2e-11	7.43e-11
AC010754.1	1.35751	-1.93749	87.1769	9.92e-21	4.04e-20
AC090686.1	1.35773	-2.48575	127.523	1.43e-29	9.83e-29
GPR39	1.35882	-0.222374	176.781	2.44e-40	3.09e-39
CEACAM1	1.35897	-0.543861	206.23	9.13e-47	1.7e-45
AC008780.1	1.35902	-0.606564	55.7004	8.44e-14	2.3e-13
RPS3P6	1.35919	-2.4351	133.624	6.6e-31	4.88e-30
BX679664.1	1.3593	-2.8104	133.034	8.89e-31	6.53e-30
CORO2A	1.36006	1.1738	228.866	1.05e-51	2.76e-50
RPS7P4	1.36017	-1.84939	160.165	1.04e-36	1.08e-35
USP30-AS1	1.36017	-1.87869	125.519	3.92e-29	2.65e-28
ADAMTS16	1.36025	0.666702	147.235	6.97e-34	6.08e-33
NCAPG	1.36041	3.09732	122.633	1.68e-28	1.1e-27
HAND2-AS1	1.36083	-0.769644	34.3138	4.69e-09	9.57e-09
E2F8	1.36084	0.844388	134.189	4.97e-31	3.69e-30
RPL26P19	1.36106	0.843099	194.815	2.83e-44	4.52e-43
EEF1A1P29	1.3611	-0.692069	168.127	1.9e-38	2.16e-37
LAMC2	1.36112	-0.361122	150.021	1.72e-34	1.54e-33
LAMA2	1.36127	4.82653	246.226	1.73e-55	5.96e-54
PRSS23	1.36216	5.16047	224.659	8.71e-51	2.11e-49
AARD	1.36221	-1.63531	103.472	2.64e-24	1.33e-23
RNF144A-AS1	1.36239	0.590268	104.77	1.37e-24	7.06e-24
ZDHHC8P1	1.36261	2.03822	105.374	1.01e-24	5.25e-24
RPL23AP43	1.36271	-2.55198	153.128	3.59e-35	3.37e-34
RCAN1	1.36276	7.12512	364.817	2.52e-81	5.13e-79
SMYD2	1.36314	4.66211	373.53	3.19e-83	8.11e-81
CD164L2	1.36407	-3.67934	54.5672	1.5e-13	4.04e-13
TM4SF1	1.36412	4.85013	205.577	1.27e-46	2.34e-45
RPL13AP5	1.36527	4.00502	200.337	1.76e-45	3.04e-44
EEF1A1P8	1.3653	-0.045637	202.337	6.45e-46	1.14e-44
SLC30A3	1.36535	3.23488	67.7351	1.87e-16	5.94e-16
H4-16	1.3664	-1.0791	283.365	1.39e-63	8.15e-62
[truncated: 2,230 more rows]

## Sheet: TCGA_DESeq2
id	baseMean	log2FoldChange	lfcSE	stat	pvalue	padj
DEFB119	25.5218	-3.28312	0.387632	-8.4697	2.46e-17	9.11e-17
PARP4P3	18.687	-2.69139	0.221649	-12.1426	6.28e-34	6.03e-33
ANKRD62P1	18.5315	-2.63467	0.242509	-10.8642	1.71e-27	1.15e-26
SLC6A18	3.36003	-2.62035	0.271189	-9.66243	4.35e-22	2.12e-21
ANKRD62P1-PARP4P3	31.5185	-2.6106	0.251881	-10.3644	3.6e-25	2.11e-24
AP000365.1	1.40103	-2.52516	0.277912	-9.0862	1.03e-19	4.34e-19
AP000547.1	10.6459	-2.4343	0.26055	-9.34289	9.37e-21	4.22e-20
SLC25A15P5	6.31131	-2.39677	0.228365	-10.4954	9.07e-26	5.52e-25
TPTEP1	3724.95	-2.39222	0.175389	-13.6395	2.33e-42	3.67e-41
MYOD1	34.2431	-2.38929	0.211273	-11.309	1.18e-29	8.96e-29
KCNMB3P1	18.7307	-2.37443	0.195748	-12.13	7.32e-34	6.99e-33
AC022239.1	13.0074	-2.24884	0.216473	-10.3886	2.8e-25	1.65e-24
AL031593.1	6.61033	-2.17511	0.256453	-8.48151	2.22e-17	8.25e-17
AC092162.3	93.5463	-2.15327	0.137178	-15.697	1.59e-55	5.28e-54
ZSCAN10	12.0034	-2.13404	0.145505	-14.6665	1.06e-48	2.37e-47
AC062021.1	194.913	-2.09313	0.19638	-10.6585	1.59e-26	1.01e-25
ABCD1P4	2.21808	-2.08795	0.361494	-5.77589	7.65e-09	1.66e-08
AC068587.3	1.69149	-2.08761	0.184524	-11.3135	1.13e-29	8.53e-29
AC037471.1	3.21733	-2.03159	0.25034	-8.11532	4.85e-16	1.66e-15
AC104051.2	1067.44	-2.00612	0.214122	-9.36903	7.32e-21	3.32e-20
AC092162.1	1.26915	-1.95978	0.181028	-10.8258	2.6e-27	1.73e-26
IGFN1	1080.4	-1.9523	0.155687	-12.5399	4.52e-36	4.9e-35
LCN9	21.8902	-1.95137	0.178728	-10.9181	9.45e-28	6.46e-27
AL353597.2	32.7797	-1.93746	0.152729	-12.6856	7.11e-37	8.05e-36
AL033519.1	8.90767	-1.93745	0.158622	-12.2142	2.61e-34	2.56e-33
PCDHGB4	128.486	-1.93459	0.156057	-12.3967	2.72e-35	2.82e-34
LHX5-AS1	82.4293	-1.93216	0.224402	-8.61024	7.29e-18	2.77e-17
AL355922.4	2.6723	-1.93124	0.151191	-12.7735	2.31e-37	2.69e-36
AC002428.2	16.99	-1.93116	0.155785	-12.3963	2.74e-35	2.84e-34
AL136114.1	94.1799	-1.92784	0.188902	-10.2055	1.87e-24	1.05e-23
SLC25A15P2	5.21925	-1.91183	0.339425	-5.63257	1.78e-08	3.75e-08
AL356259.1	1.24678	-1.9028	0.203533	-9.34887	8.86e-21	4e-20
CCT8L2	1.1905	-1.88735	0.20994	-8.98997	2.47e-19	1.02e-18
APOC3	0.63719	-1.86917	0.32479	-5.75501	8.66e-09	1.87e-08
AL033519.2	2.80812	-1.84018	0.136848	-13.4469	3.21e-41	4.75e-40
AL049541.2	5.75451	-1.83421	0.169027	-10.8516	1.96e-27	1.31e-26
AC087667.1	2.47954	-1.82577	0.176602	-10.3383	4.73e-25	2.75e-24
LHX5	183.652	-1.8073	0.201301	-8.97808	2.76e-19	1.13e-18
SSTR5	17.6519	-1.80662	0.131891	-13.6978	1.05e-42	1.68e-41
ESX1	11.4545	-1.80662	0.249735	-7.23413	4.69e-13	1.33e-12
AC063923.2	1.26687	-1.80199	0.254629	-7.07693	1.47e-12	4.05e-12
LINC00671	13.3291	-1.79638	0.115285	-15.5821	9.63e-55	3.05e-53
AL353597.1	22.0374	-1.79406	0.154253	-11.6306	2.88e-31	2.41e-30
G6PC2	38.3134	-1.79072	0.179896	-9.95422	2.42e-23	1.26e-22
AC090116.1	2.19204	-1.7854	0.145711	-12.253	1.62e-34	1.61e-33
NDST4	72.9591	-1.78515	0.168438	-10.5982	3.04e-26	1.9e-25
AC103925.1	3.22782	-1.78223	0.187529	-9.50377	2.02e-21	9.46e-21
LINC00906	134.711	-1.74807	0.152893	-11.4333	2.85e-30	2.24e-29
AC093802.1	23.8414	-1.74184	0.146627	-11.8794	1.51e-32	1.35e-31
FXYD2	103.613	-1.74011	0.0953819	-18.2436	2.33e-74	2.33e-72
USH1C	2153.41	-1.73356	0.14121	-12.2765	1.21e-34	1.21e-33
LINC01602	322.686	-1.71671	0.26696	-6.43061	1.27e-10	3.09e-10
PRLHR	943.376	-1.71352	0.190514	-8.99419	2.38e-19	9.84e-19
DEFB124	14.9274	-1.70595	0.231512	-7.36875	1.72e-13	5.02e-13
DGKK	281.333	-1.7038	0.16712	-10.1951	2.09e-24	1.17e-23
ASIC4-AS1	207.541	-1.69552	0.130085	-13.0339	7.85e-39	1.01e-37
AC005344.1	1.53053	-1.6946	0.257152	-6.58987	4.4e-11	1.1e-10
LINC00698	59.7297	-1.68822	0.15662	-10.7791	4.32e-27	2.85e-26
ADAMTS20	127.535	-1.68795	0.172415	-9.79006	1.24e-22	6.26e-22
AC063952.3	1.17295	-1.67865	0.3772	-4.45028	8.58e-06	1.49e-05
AC093802.2	4.38822	-1.67784	0.128988	-13.0077	1.11e-38	1.4e-37
AC025884.2	1.16693	-1.67694	0.423847	-3.95647	7.61e-05	0.000123147
AL031598.1	9.79952	-1.65388	0.179446	-9.21658	3.07e-20	1.34e-19
LINC02151	15.4543	-1.64725	0.156539	-10.5229	6.77e-26	4.15e-25
AL021368.1	7.19747	-1.64049	0.0978018	-16.7737	3.8e-63	2.04e-61
IL9	14.7822	-1.63926	0.154892	-10.5833	3.56e-26	2.22e-25
LINC02770	1.63085	-1.63409	0.237955	-6.86725	6.55e-12	1.72e-11
AC009227.2	1.00603	-1.62584	0.172122	-9.4459	3.52e-21	1.63e-20
MADD-AS1	12.0478	-1.62267	0.137769	-11.7781	5.06e-32	4.38e-31
FAM9A	1.3839	-1.6219	0.310989	-5.21529	1.84e-07	3.62e-07
CD300LG	74.2971	-1.61939	0.137613	-11.7677	5.72e-32	4.94e-31
AL118505.1	744.782	-1.61743	0.121723	-13.2878	2.73e-40	3.83e-39
AC019155.2	1.11777	-1.61391	0.172775	-9.34108	9.54e-21	4.29e-20
GLP1R	80.2918	-1.60908	0.175902	-9.14756	5.82e-20	2.5e-19
AL109810.2	5.20318	-1.60585	0.19779	-8.11893	4.7e-16	1.61e-15
CLEC4F	102.812	-1.58785	0.120271	-13.2023	8.51e-40	1.16e-38
SFRP2	4823.62	-1.58781	0.161433	-9.83573	7.9e-23	4.02e-22
AC016710.2	1.158	-1.58545	0.193746	-8.18315	2.77e-16	9.61e-16
AL355306.1	0.966515	-1.5852	0.241366	-6.56762	5.11e-11	1.28e-10
OTOG	155.256	-1.58019	0.207522	-7.61456	2.65e-14	8.12e-14
MIR6071	11.7326	-1.57883	0.135847	-11.6221	3.18e-31	2.65e-30
RTP5	1443.9	-1.57309	0.132812	-11.8445	2.3e-32	2.03e-31
AC115990.1	1.36434	-1.5727	0.154735	-10.1639	2.87e-24	1.59e-23
AC009041.1	37.5244	-1.56633	0.109594	-14.2921	2.45e-46	4.83e-45
MYH7	1851.49	-1.56241	0.105741	-14.7758	2.1e-49	4.94e-48
AC104090.1	1.72271	-1.55953	0.224333	-6.95185	3.61e-12	9.68e-12
LINC00836	599.557	-1.55445	0.132928	-11.6939	1.37e-31	1.16e-30
NOG	726.65	-1.55408	0.10432	-14.8973	3.43e-50	8.42e-49
LINC00994	11.9739	-1.5497	0.114845	-13.4939	1.7e-41	2.55e-40
PHBP4	19.8588	-1.54829	0.110264	-14.0416	8.67e-45	1.57e-43
SMCP	28.6835	-1.54595	0.230767	-6.69918	2.1e-11	5.36e-11
Z94057.1	17.8571	-1.54339	0.106579	-14.4812	1.59e-47	3.34e-46
AC023421.1	109.941	-1.54309	0.151267	-10.2011	1.96e-24	1.1e-23
AC008696.2	2.00574	-1.54028	0.170204	-9.04961	1.43e-19	6.01e-19
AC074286.1	50.0323	-1.5381	0.135448	-11.3557	6.95e-30	5.32e-29
LRIT2	64.5636	-1.5352	0.116482	-13.1798	1.15e-39	1.54e-38
GDNF-AS1	253.188	-1.53367	0.11514	-13.32	1.77e-40	2.51e-39
SELL	4194.87	-1.52627	0.142762	-10.6911	1.12e-26	7.2e-26
AL355306.2	1.61699	-1.52624	0.217296	-7.02376	2.16e-12	5.87e-12
LMX1A	25.4604	-1.52517	0.251808	-6.05689	1.39e-09	3.15e-09
AC021546.1	14.2523	-1.52135	0.165017	-9.21937	2.99e-20	1.31e-19
HPSE2	1226.42	-1.5208	0.16559	-9.18411	4.15e-20	1.8e-19
AC078880.3	18.0072	-1.51777	0.15635	-9.70755	2.8e-22	1.38e-21
LINC00689	3278.99	-1.50957	0.173852	-8.68308	3.85e-18	1.49e-17
FGA	0.469929	-1.50937	0.474435	-3.18141	0.0014656	0.00212266
AC021739.3	88.6031	-1.49656	0.106968	-13.9907	1.78e-44	3.16e-43
AP004607.6	7.53354	-1.49529	0.164907	-9.06746	1.22e-19	5.13e-19
MTATP6P3	0.608066	-1.49297	0.300106	-4.97481	6.53e-07	1.24e-06
TMEM100	4388.15	-1.49287	0.0986988	-15.1255	1.1e-51	2.95e-50
KRT33A	5.45109	-1.4924	0.178459	-8.36271	6.13e-17	2.21e-16
RGR	788.421	-1.49078	0.123735	-12.0482	1.98e-33	1.85e-32
AL157700.1	305.178	-1.49074	0.0857577	-17.3832	1.11e-67	7.52e-66
ARPP21-AS1	10.7948	-1.48916	0.118578	-12.5585	3.57e-36	3.89e-35
AC113346.1	4.57937	-1.48858	0.195899	-7.59869	2.99e-14	9.14e-14
SHD	5578.75	-1.48844	0.110122	-13.5162	1.25e-41	1.9e-40
AP000221.1	2.67532	-1.4876	0.151448	-9.82256	9e-23	4.57e-22
AC092162.2	24.2741	-1.487	0.116318	-12.7839	2.02e-37	2.35e-36
MSMB	1.44427	-1.48645	0.427428	-3.47767	0.000505794	0.000762541
AC006262.1	119.892	-1.48039	0.146006	-10.1392	3.7e-24	2.04e-23
LINC02343	5.7385	-1.48013	0.180722	-8.1901	2.61e-16	9.09e-16
AC007608.3	121.889	-1.47655	0.0971065	-15.2054	3.25e-52	8.96e-51
AC034226.1	2.66967	-1.47407	0.126264	-11.6746	1.72e-31	1.45e-30
AC104350.1	1.80899	-1.47328	0.130718	-11.2707	1.83e-29	1.37e-28
SMOC1	28776	-1.47095	0.121559	-12.1007	1.05e-33	9.93e-33
AL008638.3	2.13703	-1.46884	0.145176	-10.1177	4.61e-24	2.52e-23
FUT3	27.1958	-1.46828	0.124878	-11.7578	6.44e-32	5.54e-31
KRT6A	14.4527	-1.46632	0.319651	-4.58724	4.49e-06	7.99e-06
AC069228.1	58.7527	-1.4657	0.120322	-12.1815	3.9e-34	3.79e-33
MIR9-3HG	5292.45	-1.46287	0.093069	-15.7181	1.14e-55	3.83e-54
DPPA2P4	1.0689	-1.4588	0.239179	-6.0992	1.07e-09	2.44e-09
AP001628.2	2.3063	-1.45736	0.152194	-9.57567	1.01e-21	4.81e-21
DEFB134	2.04154	-1.45257	0.1647	-8.81949	1.15e-18	4.57e-18
AC007490.1	49.6964	-1.45145	0.104789	-13.8512	1.25e-43	2.12e-42
LINC00609	59.5671	-1.45144	0.0973126	-14.9152	2.62e-50	6.48e-49
LINC01193	5.37354	-1.45088	0.180672	-8.03047	9.71e-16	3.26e-15
AL162511.1	229.278	-1.43888	0.10136	-14.1957	9.73e-46	1.84e-44
TSHR	469.581	-1.43646	0.152533	-9.41739	4.62e-21	2.12e-20
IVL	4.75938	-1.43481	0.208445	-6.88341	5.84e-12	1.54e-11
AC023490.6	2.14731	-1.4327	0.273461	-5.23912	1.61e-07	3.19e-07
VIPR2	2172.05	-1.42887	0.136032	-10.5039	8.29e-26	5.06e-25
BLK	22.9823	-1.42827	0.155398	-9.191	3.89e-20	1.69e-19
AC126564.1	32.1322	-1.42775	0.187863	-7.59995	2.96e-14	9.06e-14
RPL31P54	4.04852	-1.42583	0.167365	-8.5193	1.61e-17	6e-17
AC008991.1	15.3908	-1.42571	0.124526	-11.4491	2.38e-30	1.88e-29
AL080273.1	1.18083	-1.42529	0.185522	-7.68261	1.56e-14	4.85e-14
PON1	56.5128	-1.42337	0.112063	-12.7014	5.8e-37	6.61e-36
AC011524.2	2.06385	-1.42258	0.177017	-8.03637	9.25e-16	3.11e-15
LINC02110	8.91569	-1.42251	0.123087	-11.5569	6.81e-31	5.57e-30
C5orf64-AS1	14.5113	-1.41982	0.134656	-10.544	5.41e-26	3.33e-25
ATOH8	3394.15	-1.41757	0.0942196	-15.0454	3.7e-51	9.54e-50
AC009021.2	2.03353	-1.41558	0.247956	-5.70899	1.14e-08	2.43e-08
AC112702.1	1.31849	-1.41478	0.233104	-6.06929	1.28e-09	2.93e-09
DSCAM-IT1	2.13385	-1.41454	0.154315	-9.1666	4.88e-20	2.11e-19
AC009227.1	97.466	-1.41156	0.121765	-11.5925	4.5e-31	3.72e-30
AL590666.2	343.719	-1.4115	0.0911249	-15.4898	4.07e-54	1.25e-52
DUXAP11	1.06963	-1.41086	0.192779	-7.31853	2.51e-13	7.23e-13
SSTR5-AS1	9.5578	-1.41067	0.109929	-12.8325	1.08e-37	1.28e-36
BNIP3P30	6.40742	-1.41023	0.203152	-6.94176	3.87e-12	1.04e-11
AC084116.1	3.93134	-1.40996	0.162586	-8.67209	4.24e-18	1.64e-17
AL022329.1	4.07066	-1.4098	0.132611	-10.6311	2.14e-26	1.35e-25
TRDN-AS1	1.56379	-1.40804	0.220251	-6.39288	1.63e-10	3.94e-10
SOX8	34523	-1.40767	0.0928299	-15.164	6.13e-52	1.67e-50
AL049749.1	71.2835	-1.40761	0.159602	-8.81954	1.15e-18	4.57e-18
SLC25A48	1148.96	-1.40439	0.122649	-11.4505	2.34e-30	1.85e-29
C10orf120	1.71276	-1.40231	0.223728	-6.26791	3.66e-10	8.65e-10
LINC01163	4.50753	-1.40131	0.166772	-8.40257	4.37e-17	1.59e-16
LINC01055	5.4989	-1.3984	0.240569	-5.81291	6.14e-09	1.34e-08
LINC02594	5.12162	-1.39828	0.127826	-10.9389	7.51e-28	5.17e-27
LUZP2	5796.94	-1.39683	0.113753	-12.2795	1.17e-34	1.17e-33
CEROX1	13192.7	-1.39614	0.0982221	-14.2142	7.48e-46	1.43e-44
CSDC2	3808.4	-1.39251	0.113443	-12.2751	1.23e-34	1.23e-33
LCNL1	759.141	-1.39131	0.126963	-10.9584	6.05e-28	4.19e-27
AC110285.3	10.567	-1.38756	0.119607	-11.601	4.08e-31	3.37e-30
AC107223.1	24.7516	-1.38741	0.15186	-9.13607	6.48e-20	2.77e-19
RNU6-1110P	5.41877	-1.3861	0.122973	-11.2716	1.81e-29	1.36e-28
AC012213.4	35.2885	-1.38462	0.147757	-9.37094	7.19e-21	3.26e-20
LINC01323	2.19355	-1.38442	0.25592	-5.40958	6.32e-08	1.28e-07
AP004833.1	8.99246	-1.38425	0.155291	-8.9139	4.93e-19	2e-18
SLC25A21-AS1	183.653	-1.38074	0.114954	-12.0113	3.1e-33	2.87e-32
CCT7P2	28.3858	-1.38035	0.141043	-9.78667	1.28e-22	6.46e-22
AC007608.4	10.4607	-1.37689	0.122909	-11.2025	3.96e-29	2.92e-28
AC016822.1	4.06584	-1.37564	0.155958	-8.82059	1.14e-18	4.53e-18
AL160270.1	11.3038	-1.37539	0.0997523	-13.788	3.01e-43	4.98e-42
RN7SKP21	3.90348	-1.37439	0.126605	-10.8558	1.87e-27	1.26e-26
G6PC	5.19425	-1.37158	0.141574	-9.68809	3.39e-22	1.66e-21
AC131157.1	1.82252	-1.3697	0.133631	-10.2498	1.19e-24	6.74e-24
RASL10A	1343.66	-1.36914	0.106564	-12.8481	8.82e-38	1.06e-36
AL391834.1	97.3326	-1.36864	0.0751756	-18.2059	4.64e-74	4.54e-72
CA15P1	23.7609	-1.36611	0.129736	-10.5299	6.29e-26	3.86e-25
ASIC4	5214.21	-1.36608	0.113742	-12.0103	3.14e-33	2.9e-32
MTND5P1	3.58455	-1.3647	0.168494	-8.09944	5.52e-16	1.88e-15
AL049541.1	2.55795	-1.36376	0.183837	-7.41831	1.19e-13	3.49e-13
AC092447.5	4.55796	-1.3633	0.233499	-5.83856	5.27e-09	1.15e-08
AL645608.4	1.45936	-1.36231	0.185257	-7.35363	1.93e-13	5.6e-13
AC002428.1	1.30865	-1.36186	0.188027	-7.24289	4.39e-13	1.25e-12
AC026620.1	6.16149	-1.35902	0.130478	-10.4156	2.1e-25	1.25e-24
CSMD3	1754.83	-1.3583	0.13273	-10.2336	1.4e-24	7.93e-24
AC025211.1	24.8817	-1.35647	0.104485	-12.9825	1.54e-38	1.93e-37
AL450327.1	1.57451	-1.35505	0.130894	-10.3523	4.09e-25	2.38e-24
FGF17	205.722	-1.35489	0.126995	-10.6689	1.42e-26	9.1e-26
AC026495.1	3.51655	-1.35401	0.215993	-6.26875	3.64e-10	8.61e-10
AC004066.1	3.08705	-1.35329	0.19937	-6.78783	1.14e-11	2.96e-11
DNMBP-AS1	75.2231	-1.3517	0.129435	-10.4431	1.58e-25	9.44e-25
AL353597.3	3.74208	-1.34942	0.161254	-8.36827	5.85e-17	2.11e-16
PTCSC3	5.98449	-1.34828	0.110737	-12.1756	4.2e-34	4.06e-33
IGFL2-AS1	9.76579	-1.34759	0.149239	-9.02974	1.72e-19	7.17e-19
AC109439.1	44.806	-1.34466	0.172901	-7.77706	7.42e-15	2.35e-14
FUCA1P1	2.19055	-1.3436	0.138129	-9.7272	2.31e-22	1.14e-21
AP000711.1	1.51205	-1.34242	0.139196	-9.6441	5.21e-22	2.52e-21
LINC02593	413.568	-1.34159	0.109464	-12.256	1.56e-34	1.55e-33
AC015936.1	35.2655	-1.34126	0.129728	-10.339	4.69e-25	2.73e-24
FAM133A	392.969	-1.34114	0.105388	-12.7258	4.25e-37	4.87e-36
BMP2	2938.16	-1.33751	0.0994155	-13.4537	2.93e-41	4.34e-40
Z82196.1	6.58072	-1.33681	0.18683	-7.15521	8.35e-13	2.33e-12
AC021739.2	418.928	-1.33589	0.0803935	-16.6169	5.26e-62	2.61e-60
POM121L4P	6.00762	-1.33557	0.206227	-6.47623	9.4e-11	2.31e-10
LINC01219	2.16208	-1.33325	0.152175	-8.76128	1.93e-18	7.59e-18
SLC17A8	334.161	-1.33109	0.174536	-7.62643	2.41e-14	7.42e-14
PCDH15	2976.44	-1.32595	0.129548	-10.2351	1.38e-24	7.8e-24
AL139240.1	2.70622	-1.32526	0.123434	-10.7366	6.85e-27	4.45e-26
GREB1L	358.579	-1.32108	0.113874	-11.6012	4.06e-31	3.36e-30
AC020892.2	5.49853	-1.31962	0.0993978	-13.2761	3.18e-40	4.45e-39
KCNJ11	1167.51	-1.31887	0.116159	-11.354	7.09e-30	5.42e-29
ABCC8	1820.15	-1.31187	0.119777	-10.9526	6.45e-28	4.46e-27
AL359399.1	9.72713	-1.31143	0.133909	-9.79347	1.2e-22	6.06e-22
AC073636.1	5.29019	-1.31122	0.146339	-8.96012	3.24e-19	1.33e-18
AC009118.1	9.68704	-1.31112	0.122287	-10.7217	8.05e-27	5.22e-26
GK2	2.3357	-1.30795	0.180801	-7.23417	4.68e-13	1.33e-12
RPS3AP35	2.37274	-1.30762	0.128666	-10.1629	2.9e-24	1.61e-23
AC133637.1	28.3491	-1.30627	0.106413	-12.2755	1.23e-34	1.22e-33
AC106886.3	8.24005	-1.30556	0.0941382	-13.8685	9.83e-44	1.68e-42
GALNT13	6668.2	-1.30553	0.112217	-11.634	2.77e-31	2.32e-30
AL807761.4	3.6498	-1.3026	0.190293	-6.84523	7.64e-12	2e-11
AL513217.1	49.8765	-1.29972	0.111658	-11.6402	2.57e-31	2.16e-30
MGAT4C	1086.22	-1.29944	0.12131	-10.7118	8.96e-27	5.79e-26
MTCYBP21	2.15411	-1.29932	0.186887	-6.95242	3.59e-12	9.64e-12
DLL3	10898.5	-1.29903	0.1159	-11.2082	3.72e-29	2.74e-28
OR9N1P	2.39335	-1.29702	0.126497	-10.2534	1.14e-24	6.5e-24
VCAN-AS1	10.5872	-1.29658	0.122282	-10.6032	2.88e-26	1.81e-25
AC098587.1	30.8058	-1.29612	0.145062	-8.93495	4.07e-19	1.66e-18
MTND6P21	0.937214	-1.29576	0.221673	-5.84535	5.06e-09	1.11e-08
AL645608.6	37.354	-1.29469	0.108139	-11.9724	4.96e-33	4.53e-32
TRIM67	2479.45	-1.29388	0.177577	-7.2863	3.19e-13	9.13e-13
AC104985.2	8.43917	-1.29315	0.0944651	-13.6892	1.18e-42	1.89e-41
FERMT1	3764.27	-1.29234	0.112388	-11.4989	1.34e-30	1.07e-29
GSC2	3.56927	-1.2916	0.201911	-6.39688	1.59e-10	3.84e-10
FIGLA	1.50815	-1.29135	0.143105	-9.02385	1.82e-19	7.56e-19
HIRAP1	6.50908	-1.28783	0.127668	-10.0873	6.29e-24	3.41e-23
LINC02239	1.48716	-1.28617	0.180806	-7.11355	1.13e-12	3.14e-12
RBP3	77.5467	-1.28609	0.133364	-9.64343	5.24e-22	2.54e-21
TDH	94.901	-1.28481	0.096217	-13.3533	1.13e-40	1.62e-39
AL138767.3	10.8182	-1.28439	0.110037	-11.6723	1.77e-31	1.49e-30
AC051618.1	3.14469	-1.28239	0.144412	-8.88005	6.68e-19	2.69e-18
AC122108.3	2.67794	-1.28192	0.123092	-10.4144	2.13e-25	1.27e-24
AL160314.3	4.549	-1.27846	0.0978884	-13.0604	5.54e-39	7.17e-38
BX324167.1	2.91612	-1.27839	0.132962	-9.61469	6.93e-22	3.33e-21
AP000757.1	143.388	-1.2774	0.0776817	-16.444	9.26e-61	4.26e-59
MRPL23-AS1	13.2893	-1.27713	0.10145	-12.5888	2.43e-36	2.68e-35
SMCR5	20.9392	-1.27654	0.112374	-11.3597	6.63e-30	5.09e-29
LINC02030	1.60029	-1.27567	0.187039	-6.82034	9.08e-12	2.37e-11
AL445487.1	11.0104	-1.27567	0.153464	-8.31249	9.37e-17	3.35e-16
C20orf204	164.825	-1.27195	0.0973774	-13.062	5.43e-39	7.03e-38
AC093010.2	5367.49	-1.26603	0.0437769	-28.92	6.69e-184	1.1e-179
COX6CP13	1.13847	-1.26539	0.141463	-8.94502	3.72e-19	1.52e-18
C16orf92	20.3458	-1.26529	0.0959288	-13.1899	1e-39	1.36e-38
AL359091.1	560.573	-1.26288	0.117599	-10.7389	6.68e-27	4.35e-26
KLK3	8.05132	-1.26249	0.382272	-3.30258	0.000957981	0.00140981
CATSPERZ	13.6474	-1.26246	0.0887388	-14.2267	6.25e-46	1.2e-44
AL133304.1	2.04979	-1.2616	0.137425	-9.1803	4.3e-20	1.87e-19
HMGA1P7	33.3958	-1.26136	0.159392	-7.91362	2.5e-15	8.16e-15
AC015540.1	69.5793	-1.26106	0.117079	-10.771	4.72e-27	3.1e-26
PARD3-AS1	21.1705	-1.26081	0.0903882	-13.9489	3.2e-44	5.61e-43
MKX-AS1	7.35842	-1.25971	0.155244	-8.1144	4.88e-16	1.67e-15
AC090506.1	1.14912	-1.25789	0.203675	-6.17594	6.58e-10	1.53e-09
CCL1	3.28389	-1.25701	0.205405	-6.11965	9.38e-10	2.16e-09
FAM242A	9.90618	-1.25315	0.207194	-6.04823	1.46e-09	3.32e-09
SPRR1B	2.08232	-1.2523	0.582429	-2.15013	0.0315447	0.040122
DMRTB1	1.25068	-1.25225	0.179808	-6.96434	3.3e-12	8.88e-12
AC021739.5	62.6874	-1.25188	0.082183	-15.2329	2.14e-52	5.98e-51
RNU6-269P	1.16148	-1.25147	0.159614	-7.84058	4.48e-15	1.44e-14
AC013391.3	455.75	-1.25095	0.0905876	-13.8093	2.24e-43	3.75e-42
SPRR1A	1.62158	-1.25043	0.371983	-3.36154	0.000775088	0.00114878
AC078909.2	20.2656	-1.25031	0.0889369	-14.0584	6.84e-45	1.24e-43
UQCRHP1	7.42576	-1.24947	0.0942608	-13.2555	4.19e-40	5.8e-39
LINC02203	1.03008	-1.2485	0.216505	-5.76661	8.09e-09	1.75e-08
AL008582.1	18.1942	-1.24794	0.0846808	-14.737	3.73e-49	8.67e-48
LINC02636	13.9189	-1.24678	0.121408	-10.2694	9.68e-25	5.53e-24
LINC01983	3.86306	-1.24517	0.120763	-10.3109	6.29e-25	3.63e-24
AC006111.3	4.5182	-1.24361	0.111261	-11.1775	5.26e-29	3.85e-28
Z82196.2	2.54041	-1.24327	0.217789	-5.7086	1.14e-08	2.44e-08
AL645608.2	112.408	-1.24286	0.115432	-10.767	4.93e-27	3.23e-26
TMC3	26.0031	-1.2426	0.185642	-6.6935	2.18e-11	5.57e-11
OR7E28P	4.12164	-1.2418	0.1734	-7.16152	7.98e-13	2.23e-12
DDX11L5	1.03582	-1.23942	0.320698	-3.86476	0.000111198	0.000177714
AC000068.2	25.4582	-1.23758	0.0787922	-15.7069	1.36e-55	4.54e-54
AC005726.3	2.14257	-1.23722	0.127069	-9.73657	2.11e-22	1.05e-21
LINC01741	1.28549	-1.23588	0.299766	-4.12282	3.74e-05	6.21e-05
LINC02237	2.08249	-1.23491	0.213892	-5.77353	7.76e-09	1.68e-08
BX324167.2	22.388	-1.22937	0.0998429	-12.3131	7.7e-35	7.77e-34
AL355916.2	208.468	-1.22849	0.137215	-8.95306	3.46e-19	1.42e-18
AC092944.2	1.15636	-1.22806	0.187824	-6.53835	6.22e-11	1.55e-10
KLRC4	76.5715	-1.22722	0.13827	-8.87555	6.96e-19	2.8e-18
AC090950.1	8.2912	-1.22706	0.0864835	-14.1884	1.08e-45	2.04e-44
AP000641.1	0.996389	-1.22495	0.161068	-7.60513	2.85e-14	8.71e-14
NCKAP5-IT1	1.21657	-1.2203	0.160189	-7.61785	2.58e-14	7.92e-14
AC113340.1	1.09338	-1.21904	0.153665	-7.93313	2.14e-15	7.01e-15
AC024592.2	4.57792	-1.21904	0.131007	-9.30518	1.34e-20	5.98e-20
LINC02047	9.74553	-1.21702	0.15247	-7.98203	1.44e-15	4.77e-15
C20orf203	78.529	-1.21683	0.0929142	-13.0963	3.46e-39	4.54e-38
SHISAL2B	44.462	-1.21649	0.18962	-6.41541	1.4e-10	3.41e-10
LRATD2	5903	-1.2164	0.0766778	-15.8637	1.13e-56	4.01e-55
GALR3	10.9007	-1.21568	0.0884737	-13.7406	5.8e-43	9.46e-42
AC009097.2	10.29	-1.21341	0.140572	-8.63193	6.03e-18	2.31e-17
AC009754.1	3.76743	-1.21332	0.0956453	-12.6856	7.11e-37	8.06e-36
OR4N1P	0.918397	-1.21318	0.226574	-5.35446	8.58e-08	1.73e-07
CRTAC1	3226.57	-1.21298	0.119984	-10.1095	5.01e-24	2.73e-23
KCNIP2	2673.45	-1.21237	0.121199	-10.0032	1.48e-23	7.81e-23
AL451064.2	17.1803	-1.21234	0.0933857	-12.9821	1.55e-38	1.94e-37
RN7SL687P	1.28072	-1.20931	0.156191	-7.74255	9.74e-15	3.06e-14
MIR663AHG	15.1796	-1.20877	0.240143	-5.03354	4.81e-07	9.19e-07
AL033384.2	15.8062	-1.2081	0.0789756	-15.2971	8e-53	2.29e-51
PCDHGA10	1440.04	-1.20764	0.165753	-7.28578	3.2e-13	9.17e-13
DHRS2	200.725	-1.20506	0.140382	-8.58413	9.15e-18	3.46e-17
GDF10	439.969	-1.20473	0.150936	-7.98169	1.44e-15	4.79e-15
AC063938.1	1.16514	-1.20414	0.194548	-6.18943	6.04e-10	1.41e-09
AL022337.1	14.2022	-1.20411	0.119346	-10.0893	6.16e-24	3.34e-23
AC027369.1	2.26373	-1.20374	0.210662	-5.71411	1.1e-08	2.36e-08
AC084064.1	2.33248	-1.20245	0.158013	-7.60984	2.74e-14	8.4e-14
PSTPIP1	600.626	-1.20073	0.0803716	-14.9397	1.82e-50	4.52e-49
SCG3	26909.2	-1.2002	0.0957213	-12.5384	4.6e-36	4.99e-35
LHX3	33.925	-1.19974	0.170224	-7.04803	1.81e-12	4.96e-12
DRAXINP1	0.758189	-1.19817	0.360996	-3.31906	0.0009032	0.00133176
KLRC2	712.365	-1.19761	0.14888	-8.04411	8.69e-16	2.93e-15
AF186996.3	1.05965	-1.19705	0.156004	-7.67322	1.68e-14	5.21e-14
OPTC	18.2002	-1.193	0.130258	-9.15868	5.25e-20	2.27e-19
TLX1NB	37.4091	-1.1925	0.226317	-5.26917	1.37e-07	2.73e-07
CISTR	41.6694	-1.19236	0.115414	-10.3312	5.09e-25	2.95e-24
AC091946.2	5.69429	-1.18817	0.114104	-10.413	2.16e-25	1.28e-24
AC119868.2	1.41457	-1.18787	0.149481	-7.94665	1.92e-15	6.31e-15
MT-TE	2.81376	-1.18739	0.159819	-7.4296	1.09e-13	3.21e-13
PRICKLE2-AS2	1.70308	-1.18668	0.139164	-8.52719	1.5e-17	5.62e-17
TRAV18	1.23987	-1.18613	0.194298	-6.10472	1.03e-09	2.36e-09
AP000757.2	2.7862	-1.18585	0.132369	-8.9587	3.29e-19	1.35e-18
AC006960.4	65.6467	-1.18493	0.114746	-10.3265	5.35e-25	3.09e-24
AL139002.1	1.82604	-1.1839	0.191466	-6.18335	6.28e-10	1.46e-09
LINC02440	87.8679	-1.18269	0.135367	-8.73695	2.39e-18	9.36e-18
DSCAML1	2923.85	-1.18216	0.103241	-11.4504	2.34e-30	1.85e-29
SLIT1-AS1	0.965368	-1.18163	0.175756	-6.7231	1.78e-11	4.57e-11
AZU1	26.5294	-1.18023	0.111798	-10.5568	4.72e-26	2.92e-25
AC012103.1	5.18634	-1.18008	0.170096	-6.93777	3.98e-12	1.07e-11
COL6A4P2	49.446	-1.17882	0.125662	-9.38089	6.54e-21	2.97e-20
AC005740.1	15.2228	-1.17855	0.118226	-9.9686	2.09e-23	1.1e-22
OR4K6P	12.954	-1.17805	0.269379	-4.37322	1.22e-05	2.1e-05
RNU2-11P	9.3074	-1.17794	0.0810027	-14.542	6.56e-48	1.42e-46
DISP3	2019.15	-1.17595	0.0825256	-14.2496	4.51e-46	8.78e-45
AL138960.1	52.5099	-1.17584	0.071526	-16.4393	1e-60	4.58e-59
KHDC3L	9.28482	-1.17524	0.11676	-10.0654	7.85e-24	4.23e-23
AC008514.2	3.60783	-1.17519	0.12898	-9.11141	8.13e-20	3.46e-19
AC120498.2	2.57566	-1.17504	0.300861	-3.90561	9.4e-05	0.000151056
AL162740.1	1.66076	-1.17467	0.129722	-9.05524	1.36e-19	5.72e-19
AC083864.1	2.51086	-1.17387	0.147566	-7.95487	1.79e-15	5.91e-15
COX6CP16	1.86788	-1.17382	0.148845	-7.88618	3.12e-15	1.01e-14
AC008883.2	1.08163	-1.17305	0.138632	-8.46164	2.64e-17	9.74e-17
AL359881.3	52.3684	-1.17185	0.09061	-12.9329	2.94e-38	3.63e-37
AC100872.2	1.68664	-1.17141	0.231497	-5.06016	4.19e-07	8.02e-07
LINC00244	1.30751	-1.16977	0.146134	-8.0048	1.2e-15	3.99e-15
MIR125B2	3.47098	-1.16974	0.116147	-10.0711	7.41e-24	4e-23
CCDC178	116.126	-1.16905	0.119822	-9.75657	1.73e-22	8.64e-22
AL450311.1	44.3891	-1.16897	0.0996932	-11.7257	9.42e-32	8.05e-31
VN1R87P	3.41469	-1.1684	0.180137	-6.48617	8.8e-11	2.17e-10
RPS26P21	2.70637	-1.16807	0.103492	-11.2866	1.53e-29	1.15e-28
AP000424.1	6.83704	-1.16794	0.110251	-10.5935	3.19e-26	2e-25
TNK2	16720	-1.16608	0.0743226	-15.6894	1.79e-55	5.91e-54
AP000793.1	1.0057	-1.16509	0.181747	-6.41052	1.45e-10	3.52e-10
AC025263.1	54.868	-1.164	0.104779	-11.1091	1.13e-28	8.13e-28
RNU6-529P	103.585	-1.1637	0.0945458	-12.3083	8.17e-35	8.24e-34
NAA11	16.316	-1.16262	0.136621	-8.5098	1.74e-17	6.51e-17
AP002478.2	2.45007	-1.16179	0.147963	-7.85189	4.1e-15	1.32e-14
CALML5	0.97539	-1.16173	0.487448	-2.38328	0.0171591	0.0224464
AL121890.3	5.02666	-1.16143	0.0870695	-13.3391	1.37e-40	1.96e-39
REM1	169.553	-1.16079	0.144884	-8.01186	1.13e-15	3.77e-15
AC090983.1	9.24809	-1.16024	0.136475	-8.50152	1.87e-17	6.98e-17
AL121827.2	9193.01	-1.15901	0.114403	-10.131	4.03e-24	2.21e-23
VEPH1	815.434	-1.15774	0.146856	-7.88351	3.18e-15	1.03e-14
AL133371.3	5.01436	-1.15767	0.113952	-10.1593	3.01e-24	1.67e-23
AC114316.1	6.96996	-1.15737	0.129546	-8.93407	4.11e-19	1.68e-18
AP006333.3	51.5054	-1.15658	0.0913492	-12.6611	9.72e-37	1.1e-35
AC090950.2	2.46587	-1.15496	0.102834	-11.2313	2.86e-29	2.12e-28
NMUR2	52.7097	-1.15418	0.152006	-7.59294	3.13e-14	9.54e-14
AL512357.1	1.71205	-1.15406	0.170447	-6.77081	1.28e-11	3.32e-11
AGXT2	2.35757	-1.15401	0.247998	-4.65329	3.27e-06	5.88e-06
AC068880.4	16.0771	-1.1538	0.0971524	-11.8762	1.57e-32	1.4e-31
FAM230G	3.11109	-1.15318	0.141375	-8.15688	3.44e-16	1.19e-15
AL031658.2	18.8773	-1.15303	0.157095	-7.33967	2.14e-13	6.2e-13
DUSP9	266.194	-1.15216	0.120634	-9.55084	1.29e-21	6.07e-21
NEU4	3360.05	-1.14935	0.104611	-10.9869	4.42e-28	3.08e-27
AL121890.2	6.57129	-1.14818	0.0941072	-12.2007	3.08e-34	3.01e-33
CDHR1	2515.27	-1.14813	0.104905	-10.9444	7.07e-28	4.87e-27
AC114760.2	7.88882	-1.14753	0.095995	-11.954	6.19e-33	5.63e-32
NAV2-AS4	5.90402	-1.14616	0.143257	-8.00073	1.24e-15	4.12e-15
TRAV8-5	8.42458	-1.14602	0.150086	-7.63577	2.24e-14	6.92e-14
DLL1	3944.19	-1.14498	0.0865412	-13.2305	5.85e-40	8.02e-39
AC093503.3	68.3415	-1.14495	0.101421	-11.2891	1.49e-29	1.12e-28
AP001767.3	27.3128	-1.14489	0.0760824	-15.048	3.56e-51	9.18e-50
AC106886.1	5.64401	-1.14434	0.0957007	-11.9575	5.93e-33	5.4e-32
RHBDL3	3134.22	-1.14322	0.084815	-13.4789	2.08e-41	3.11e-40
AKR1C3	1408.15	-1.14311	0.0904475	-12.6384	1.3e-36	1.45e-35
AC022778.1	2.37827	-1.14136	0.135169	-8.44395	3.07e-17	1.13e-16
MYH6	11.9615	-1.14029	0.0990814	-11.5086	1.19e-30	9.61e-30
AL109910.2	1.1181	-1.13976	0.149533	-7.62209	2.5e-14	7.67e-14
THEM7P	5.10788	-1.1396	0.120845	-9.43027	4.09e-21	1.88e-20
AL445183.2	2.4729	-1.13937	0.16033	-7.1064	1.19e-12	3.3e-12
AC097065.2	1.8999	-1.13914	0.145721	-7.81729	5.4e-15	1.73e-14
FAM110B	4757.98	-1.13903	0.0687056	-16.5784	9.98e-62	4.84e-60
ZDHHC22	6277.99	-1.13781	0.102759	-11.0726	1.7e-28	1.21e-27
DDX11L16	0.872515	-1.13675	0.319636	-3.55641	0.00037596	0.000573532
DRAIC	102.104	-1.13646	0.0922202	-12.3233	6.78e-35	6.87e-34
AL807761.3	1.08475	-1.1338	0.25247	-4.49083	7.09e-06	1.24e-05
LINC02559	8.69	-1.13316	0.118308	-9.578	9.89e-22	4.7e-21
LINC01933	20.4036	-1.13312	0.0981375	-11.5463	7.71e-31	6.28e-30
GOLGA6L2	50.1584	-1.13173	0.184032	-6.14963	7.77e-10	1.8e-09
NR1H4	31.2508	-1.13122	0.140875	-8.02996	9.75e-16	3.27e-15
SPHKAP	1354.01	-1.13062	0.147196	-7.68106	1.58e-14	4.91e-14
OR4K2	2.33741	-1.13028	0.25788	-4.38294	1.17e-05	2.02e-05
AL353743.4	7.70411	-1.13027	0.0815725	-13.856	1.17e-43	1.99e-42
AL118523.1	2.65517	-1.13002	0.145964	-7.74182	9.8e-15	3.08e-14
GRIN3A	673.244	-1.12996	0.140849	-8.02253	1.04e-15	3.47e-15
AC020892.1	2.19877	-1.12963	0.112386	-10.0514	9.06e-24	4.87e-23
PRSS55	19.338	-1.12949	0.112572	-10.0335	1.09e-23	5.79e-23
AC245060.5	105.011	-1.12917	0.0901	-12.5324	4.96e-36	5.37e-35
MTATP6P25	1.14365	-1.12872	0.285911	-3.94781	7.89e-05	0.000127513
HNRNPMP1	2.07481	-1.12806	0.114515	-9.85071	6.81e-23	3.48e-22
AC092745.2	34.2751	-1.12795	0.0879726	-12.8216	1.24e-37	1.47e-36
SCT	13.4618	-1.12795	0.104721	-10.7709	4.72e-27	3.11e-26
AC018541.1	8.84212	-1.12735	0.167489	-6.73088	1.69e-11	4.34e-11
AC103794.1	1.11987	-1.12723	0.153735	-7.33232	2.26e-13	6.54e-13
AC100793.4	44.2123	-1.12638	0.0842619	-13.3676	9.35e-41	1.35e-39
IFITM10	3227.95	-1.12497	0.0853071	-13.1873	1.04e-39	1.4e-38
MARVELD3	366.479	-1.12435	0.118639	-9.47704	2.62e-21	1.22e-20
IGFL1P1	4.99775	-1.1241	0.155376	-7.23471	4.67e-13	1.32e-12
AL391845.2	67.5197	-1.12377	0.138452	-8.11665	4.79e-16	1.64e-15
RGS9	937.228	-1.12372	0.0958475	-11.724	9.6e-32	8.2e-31
AC120498.3	2.99716	-1.12294	0.160842	-6.9816	2.92e-12	7.88e-12
SPRR2A	1.38685	-1.12216	0.393129	-2.85444	0.00431128	0.00598952
AC113133.1	23.487	-1.1218	0.118235	-9.48793	2.36e-21	1.1e-20
PGA3	2.38632	-1.1213	0.218565	-5.1303	2.89e-07	5.61e-07
LINC02058	40.4621	-1.12121	0.138544	-8.09281	5.83e-16	1.99e-15
AC079089.2	3.89316	-1.12114	0.12178	-9.20633	3.37e-20	1.47e-19
KRT74	2.15703	-1.12094	0.16219	-6.9113	4.8e-12	1.28e-11
AL161631.1	1.18739	-1.12075	0.15922	-7.039	1.94e-12	5.28e-12
SEMA3D	693.793	-1.1202	0.129973	-8.61872	6.77e-18	2.58e-17
EZHIP	12.942	-1.11884	0.0903896	-12.3779	3.44e-35	3.54e-34
CYP17A1	66.662	-1.11767	0.0850767	-13.1372	2.02e-39	2.68e-38
AC134878.2	16.9015	-1.11703	0.129627	-8.61726	6.86e-18	2.61e-17
NKD1	2707.29	-1.11654	0.0870657	-12.8241	1.2e-37	1.42e-36
AC012213.1	47.7119	-1.11565	0.14625	-7.62836	2.38e-14	7.32e-14
LINC00844	1823.93	-1.11533	0.0981945	-11.3584	6.74e-30	5.17e-29
XKR7	501.947	-1.11531	0.153139	-7.28302	3.26e-13	9.35e-13
CRLF1	2090.6	-1.11522	0.148182	-7.52605	5.23e-14	1.57e-13
LINC01088	2238.73	-1.11367	0.136073	-8.18434	2.74e-16	9.52e-16
AC007938.1	170.879	-1.11239	0.0839916	-13.2441	4.88e-40	6.72e-39
AC009065.2	9.48098	-1.11217	0.0872199	-12.7514	3.06e-37	3.55e-36
AC112219.2	2.52236	-1.11198	0.12675	-8.77308	1.74e-18	6.84e-18
AL360182.1	0.964945	-1.11192	0.144225	-7.7096	1.26e-14	3.95e-14
AC097641.1	9.19895	-1.11141	0.138698	-8.01321	1.12e-15	3.73e-15
ENPP7P4	41.7783	-1.11061	0.0891234	-12.4614	1.21e-35	1.28e-34
HIP1R	12152.7	-1.10999	0.0835088	-13.2919	2.58e-40	3.63e-39
AC010329.2	8.89164	-1.10957	0.135532	-8.18678	2.68e-16	9.34e-16
OPHN1	5239.22	-1.10921	0.0748572	-14.8177	1.13e-49	2.69e-48
ARMCX3-AS1	1.36309	-1.10815	0.131247	-8.44321	3.09e-17	1.14e-16
C21orf91-OT1	3.1286	-1.10803	0.155554	-7.12313	1.06e-12	2.93e-12
DGCR6	1092.6	-1.10772	0.0840746	-13.1755	1.21e-39	1.63e-38
OR4K3	1.24296	-1.10722	0.264876	-4.18013	2.91e-05	4.87e-05
HES6	14169	-1.10537	0.0814907	-13.5644	6.51e-42	1e-40
FHDC1	963.241	-1.10499	0.0949283	-11.6403	2.57e-31	2.16e-30
MAPT-AS1	145.121	-1.10489	0.0882351	-12.5221	5.65e-36	6.09e-35
FYB2	45.0802	-1.10236	0.141801	-7.77399	7.61e-15	2.41e-14
SLC22A6	212.13	-1.10112	0.141441	-7.78505	6.97e-15	2.21e-14
KRT18P50	1.55999	-1.10094	0.194115	-5.67157	1.41e-08	3e-08
LINC00158	22.082	-1.10036	0.0800927	-13.7385	5.97e-43	9.72e-42
ANGPTL2	10483.9	-1.09978	0.0768816	-14.3049	2.04e-46	4.05e-45
ANKRD20A17P	2.08129	-1.09975	0.222793	-4.93619	7.97e-07	1.5e-06
AL355073.2	11.63	-1.09965	0.0714163	-15.3978	1.69e-53	5.07e-52
AL512652.2	38.3927	-1.09863	0.0751508	-14.619	2.12e-48	4.68e-47
GLYCTK-AS1	75.5016	-1.09758	0.102196	-10.74	6.6e-27	4.3e-26
AC093775.1	12.3273	-1.09746	0.135727	-8.08581	6.18e-16	2.1e-15
PDE6C	31.5067	-1.09713	0.0660391	-16.6133	5.58e-62	2.77e-60
AC092447.7	1.71078	-1.09706	0.329207	-3.33242	0.000860952	0.00127169
AC017083.1	31.9357	-1.09656	0.0687357	-15.9533	2.7e-57	1e-55
AC015818.5	3.06005	-1.09593	0.120016	-9.13155	6.75e-20	2.89e-19
KLRK1	53.4741	-1.09556	0.116839	-9.3767	6.81e-21	3.09e-20
ANXA8L1	32.5692	-1.09285	0.158153	-6.9101	4.84e-12	1.29e-11
Z98885.2	9.11183	-1.09265	0.0817846	-13.3602	1.03e-40	1.48e-39
MST1	969.713	-1.09008	0.0763579	-14.2759	3.09e-46	6.05e-45
AC004022.1	0.921301	-1.09	0.17229	-6.32655	2.51e-10	6e-10
LINC02520	11.3493	-1.08992	0.180912	-6.02459	1.7e-09	3.83e-09
CHST9	2482.5	-1.08811	0.109071	-9.97616	1.94e-23	1.02e-22
MYCNUT	2.19983	-1.08639	0.146595	-7.41082	1.26e-13	3.69e-13
AL022344.1	31.264	-1.08537	0.131498	-8.25387	1.53e-16	5.41e-16
AP006248.2	1.0016	-1.08439	0.182276	-5.94913	2.7e-09	6e-09
TJP2	11910.2	-1.08341	0.0821559	-13.1872	1.04e-39	1.4e-38
TEX19	6.78046	-1.08271	0.14469	-7.48299	7.26e-14	2.17e-13
VN1R85P	12.6482	-1.08057	0.208476	-5.1832	2.18e-07	4.27e-07
AC010536.3	22.0445	-1.08052	0.078767	-13.7179	7.94e-43	1.28e-41
AC019226.2	1.14202	-1.07946	0.137358	-7.85876	3.88e-15	1.25e-14
AC104257.1	13.0615	-1.0787	0.121124	-8.90579	5.3e-19	2.15e-18
AP001453.3	31.5272	-1.07856	0.105581	-10.2155	1.69e-24	9.51e-24
AC073389.3	63.9129	-1.0785	0.0673554	-16.0121	1.05e-57	3.97e-56
AC092040.2	9.68054	-1.07834	0.101076	-10.6686	1.43e-26	9.12e-26
ADAM29	23.2883	-1.0779	0.153208	-7.03552	1.99e-12	5.41e-12
BTBD17	1848.69	-1.07739	0.103219	-10.4379	1.66e-25	9.95e-25
AC005332.7	18.6661	-1.07536	0.0763485	-14.0849	4.7e-45	8.62e-44
AC132938.2	27.487	-1.07499	0.092993	-11.5599	6.58e-31	5.38e-30
SLC1A7	128.621	-1.07153	0.0953635	-11.2362	2.71e-29	2.01e-28
KRT4	1.15364	-1.07143	0.360799	-2.96961	0.00298181	0.00419769
SLC14A2	99.3611	-1.07065	0.15071	-7.10406	1.21e-12	3.35e-12
AL589935.2	7.40563	-1.0704	0.124327	-8.60953	7.34e-18	2.79e-17
AC125603.4	10.0481	-1.07035	0.103425	-10.349	4.23e-25	2.46e-24
MYOZ2	64.7024	-1.07019	0.113069	-9.46495	2.94e-21	1.36e-20
MFSD1P1	12.0491	-1.06915	0.104502	-10.2309	1.44e-24	8.14e-24
AL008718.2	24.1203	-1.06792	0.0958114	-11.1461	7.48e-29	5.43e-28
SCART1	166.841	-1.06774	0.0867764	-12.3045	8.57e-35	8.63e-34
AL161668.3	21.3308	-1.06714	0.0745769	-14.3092	1.92e-46	3.81e-45
AC022296.4	7.71999	-1.06661	0.0935621	-11.4	4.18e-30	3.25e-29
AC069294.1	4.59807	-1.06616	0.0932193	-11.4372	2.73e-30	2.15e-29
CRIP3	151.286	-1.06585	0.0739349	-14.4161	4.1e-47	8.4e-46
AL031713.1	2.44653	-1.06557	0.206402	-5.16258	2.44e-07	4.75e-07
AC023762.1	6.89486	-1.06479	0.119415	-8.91671	4.8e-19	1.95e-18
CADM2-AS1	6.05769	-1.06476	0.114685	-9.28415	1.63e-20	7.24e-20
PHYHIPL	12949	-1.06466	0.0768828	-13.8479	1.31e-43	2.22e-42
ZBTB20-AS4	25.6742	-1.06393	0.0880795	-12.0792	1.36e-33	1.28e-32
AC016959.1	28.4956	-1.06392	0.0795248	-13.3785	8.08e-41	1.17e-39
LINC01840	4.52769	-1.06323	0.126643	-8.39549	4.64e-17	1.69e-16
AC127496.1	30.9234	-1.06302	0.117567	-9.04183	1.54e-19	6.44e-19
RN7SL208P	2.2443	-1.06298	0.167507	-6.34587	2.21e-10	5.31e-10
MIR4300HG	43.2622	-1.06226	0.0941183	-11.2865	1.53e-29	1.15e-28
AP000962.1	2.84809	-1.06113	0.0988727	-10.7322	7.18e-27	4.67e-26
NPY6R	8.53169	-1.06036	0.119789	-8.85191	8.6e-19	3.45e-18
TPPP2	22.2074	-1.05986	0.0853189	-12.4223	1.98e-35	2.06e-34
LINC02764	6.3413	-1.05835	0.12931	-8.18461	2.73e-16	9.5e-16
DOC2GP	15.9366	-1.05812	0.0927847	-11.4041	3.99e-30	3.11e-29
CYP4F24P	215.351	-1.058	0.16791	-6.30099	2.96e-10	7.04e-10
AL449403.2	25.9134	-1.05719	0.107594	-9.82575	8.72e-23	4.43e-22
AC083864.2	49.7213	-1.05636	0.119605	-8.83207	1.03e-18	4.1e-18
SLC2A4	210.367	-1.05562	0.102455	-10.3033	6.81e-25	3.92e-24
AC022392.1	2.17648	-1.05556	0.112827	-9.35557	8.32e-21	3.76e-20
KIAA0087	38.4947	-1.05543	0.130289	-8.10067	5.47e-16	1.87e-15
ALB	53.7844	-1.05353	0.0900629	-11.6977	1.31e-31	1.11e-30
AC092134.1	14.0194	-1.05326	0.0837122	-12.5819	2.65e-36	2.92e-35
SNORD13D	1.28426	-1.05316	0.146052	-7.21082	5.56e-13	1.57e-12
AC023282.1	64.1448	-1.05251	0.0932344	-11.2889	1.49e-29	1.12e-28
RNU6-29P	1.19886	-1.05227	0.132897	-7.91797	2.41e-15	7.89e-15
HSPE1P14	1.04214	-1.05205	0.140588	-7.48318	7.25e-14	2.16e-13
AL731566.3	23.3931	-1.05168	0.099419	-10.5783	3.76e-26	2.34e-25
AMH	748.998	-1.05077	0.103912	-10.1121	4.88e-24	2.66e-23
AC027348.1	25.6027	-1.05047	0.0860263	-12.2111	2.71e-34	2.66e-33
AC079061.1	29.3095	-1.05026	0.104517	-10.0487	9.3e-24	4.99e-23
AL133371.1	2.73118	-1.05013	0.140245	-7.48781	7e-14	2.09e-13
AC120498.1	2.25023	-1.05011	0.166837	-6.2942	3.09e-10	7.34e-10
CACNG2	417.841	-1.04976	0.160563	-6.53799	6.23e-11	1.55e-10
DMBT1L1	2.19131	-1.04889	0.192887	-5.43788	5.39e-08	1.1e-07
GADD45G	2924.14	-1.04887	0.0963958	-10.8809	1.42e-27	9.62e-27
MLLT10P1	11.0937	-1.04868	0.130003	-8.06659	7.23e-16	2.45e-15
LINC02692	1.10573	-1.04838	0.154227	-6.79764	1.06e-11	2.77e-11
SRMP2	1.2685	-1.04815	0.128651	-8.14722	3.72e-16	1.28e-15
AC004947.1	14.1849	-1.04758	0.125471	-8.34923	6.87e-17	2.47e-16
AC072052.1	31.9033	-1.0475	0.0732695	-14.2965	2.3e-46	4.54e-45
AC119751.4	1.25811	-1.04674	0.349996	-2.99072	0.00278319	0.00392902
KCNK7	125.131	-1.04663	0.0871753	-12.0061	3.3e-33	3.05e-32
RPL7P38	66.018	-1.04555	0.0831278	-12.5776	2.8e-36	3.08e-35
UPK2	77.1413	-1.04508	0.0848226	-12.3208	7e-35	7.09e-34
HES5	565.522	-1.0449	0.126059	-8.28902	1.14e-16	4.06e-16
LINC01690	6.67898	-1.04427	0.084127	-12.413	2.22e-35	2.31e-34
BEST3	1922.94	-1.04424	0.0979645	-10.6594	1.58e-26	1e-25
AC068790.1	5.27988	-1.04398	0.134563	-7.75835	8.6e-15	2.72e-14
RPRM	1183.36	-1.04373	0.109682	-9.51597	1.8e-21	8.44e-21
TSSK1A	15.7551	-1.04302	0.0767962	-13.5816	5.15e-42	7.98e-41
AC073349.2	149.321	-1.04247	0.100795	-10.3425	4.53e-25	2.63e-24
IL17D	4176.67	-1.04017	0.0758313	-13.7169	8.05e-43	1.3e-41
AC068643.1	65.3621	-1.03997	0.101881	-10.2077	1.83e-24	1.03e-23
AC025162.2	23.261	-1.03984	0.0718995	-14.4624	2.1e-47	4.35e-46
TNR	35061.4	-1.03961	0.122027	-8.51949	1.6e-17	6e-17
AC063944.3	21.1358	-1.0382	0.084879	-12.2315	2.11e-34	2.09e-33
AL353801.3	8.59652	-1.03803	0.0754829	-13.7519	4.96e-43	8.11e-42
LINC00927	3.38371	-1.03801	0.138137	-7.5143	5.72e-14	1.72e-13
AC112493.1	23.426	-1.03795	0.187572	-5.53362	3.14e-08	6.51e-08
LINC02395	7.23697	-1.03772	0.0829325	-12.5129	6.35e-36	6.82e-35
F5	1300.87	-1.03737	0.173566	-5.9768	2.28e-09	5.1e-09
TAS2R4	90.1026	-1.03717	0.0735687	-14.098	3.91e-45	7.18e-44
APOA2	1.98506	-1.03689	0.200173	-5.17995	2.22e-07	4.35e-07
LINC00634	1284.89	-1.03681	0.0806265	-12.8594	7.62e-38	9.15e-37
CALN1	2656.2	-1.03613	0.141128	-7.34178	2.11e-13	6.11e-13
RNU6-277P	9.59494	-1.03531	0.113607	-9.11313	8e-20	3.41e-19
KLRC3	103.95	-1.03515	0.119622	-8.65351	4.99e-18	1.92e-17
FAM222A	3161.28	-1.03435	0.0833249	-12.4135	2.21e-35	2.3e-34
AC068775.1	9.84193	-1.03417	0.118429	-8.73242	2.49e-18	9.73e-18
KLRC4-KLRK1	79.3803	-1.03408	0.132818	-7.78572	6.93e-15	2.2e-14
MIR649	1.23218	-1.03406	0.149061	-6.93714	4e-12	1.07e-11
GDAP1L1	2662.31	-1.03344	0.101491	-10.1825	2.37e-24	1.32e-23
LORICRIN	6.67496	-1.03255	0.151613	-6.81042	9.73e-12	2.54e-11
LINC01532	315.996	-1.03248	0.150886	-6.84278	7.77e-12	2.04e-11
AL807752.4	7.43502	-1.03194	0.103103	-10.0088	1.39e-23	7.4e-23
AC004997.1	23.5998	-1.03121	0.0792309	-13.0153	1e-38	1.27e-37
AL390786.1	7.35439	-1.02976	0.136096	-7.56643	3.84e-14	1.16e-13
AL355922.2	4.99785	-1.02963	0.0910881	-11.3036	1.26e-29	9.52e-29
AC126407.1	56.5602	-1.02954	0.101564	-10.1368	3.79e-24	2.08e-23
IMPDH1P8	38.1609	-1.02884	0.0794832	-12.9441	2.54e-38	3.14e-37
AC007608.1	5.19166	-1.028	0.106345	-9.66666	4.18e-22	2.04e-21
PABPN1L	2.80777	-1.02789	0.131378	-7.82392	5.12e-15	1.64e-14
AC068389.2	1.62201	-1.0276	0.130789	-7.85695	3.94e-15	1.27e-14
INSM2	84.95	-1.02719	0.15147	-6.78148	1.19e-11	3.09e-11
AL158212.2	12.7417	-1.02654	0.0795354	-12.9067	4.13e-38	5.03e-37
AL133255.1	1.88859	-1.02644	0.121348	-8.45866	2.7e-17	9.98e-17
IGKV1D-8	4.42263	-1.02615	0.214837	-4.77644	1.78e-06	3.27e-06
RNU4-22P	2.73225	-1.02604	0.112963	-9.08294	1.06e-19	4.47e-19
AC005696.4	892.862	-1.0249	0.102741	-9.97561	1.95e-23	1.02e-22
TMPOP1	3.83007	-1.02436	0.142873	-7.1697	7.52e-13	2.1e-12
OLIG1	27872.2	-1.02367	0.0828703	-12.3527	4.71e-35	4.82e-34
SMPD5	53.3369	-1.02347	0.119407	-8.57127	1.02e-17	3.86e-17
U52112.1	2.68064	-1.02283	0.19301	-5.29936	1.16e-07	2.32e-07
AC245041.2	2.06504	-1.02261	0.195088	-5.24178	1.59e-07	3.15e-07
AL731569.1	79.0687	-1.02233	0.0578383	-17.6756	6.46e-70	4.99e-68
LINC00989	6.65777	-1.02231	0.13724	-7.44905	9.4e-14	2.78e-13
AC254562.1	26.635	-1.02145	0.0892053	-11.4505	2.34e-30	1.85e-29
HMX1	433.425	-1.0213	0.136172	-7.50007	6.38e-14	1.91e-13
AL021368.3	31.5801	-1.02122	0.088783	-11.5024	1.28e-30	1.03e-29
AL359893.2	2.75628	-1.02114	0.129369	-7.89319	2.95e-15	9.57e-15
AC097359.3	26.0844	-1.02024	0.0933689	-10.927	8.56e-28	5.87e-27
LPO	60.1543	-1.01969	0.124165	-8.21236	2.17e-16	7.59e-16
SERPINI2	90.6111	-1.01933	0.0983733	-10.3619	3.7e-25	2.16e-24
AC002546.1	17.9063	-1.01932	0.14478	-7.04046	1.92e-12	5.23e-12
RNU6-853P	1.72216	-1.01902	0.120203	-8.47755	2.3e-17	8.53e-17
AL035401.1	0.989558	-1.0177	0.274175	-3.71185	0.000205747	0.00032082
C5orf38	286.977	-1.01662	0.156058	-6.51435	7.3e-11	1.81e-10
TFAP2E	220.325	-1.01659	0.0737171	-13.7904	2.91e-43	4.83e-42
GRIA4	8703.87	-1.01641	0.0888307	-11.4421	2.58e-30	2.03e-29
AC068234.3	5.09639	-1.0161	0.108871	-9.33305	1.03e-20	4.62e-20
AC007220.1	28.182	-1.0148	0.0906845	-11.1905	4.54e-29	3.33e-28
AP002008.3	1.18329	-1.01468	0.166771	-6.08429	1.17e-09	2.67e-09
AC015936.2	2.4422	-1.01431	0.126726	-8.00391	1.21e-15	4.02e-15
FAM155A-IT1	0.948349	-1.01396	0.154307	-6.57103	5e-11	1.25e-10
CCDC154	131.92	-1.01393	0.0867608	-11.6865	1.49e-31	1.26e-30
AC018737.2	3.43015	-1.01344	0.0895467	-11.3174	1.08e-29	8.16e-29
AL031587.4	6.29874	-1.0133	0.126243	-8.02659	1e-15	3.36e-15
AC078880.4	1.39854	-1.0125	0.204779	-4.94435	7.64e-07	1.44e-06
AC138466.3	1.20897	-1.01163	0.158283	-6.39126	1.65e-10	3.98e-10
AC136475.9	18.373	-1.0115	0.106535	-9.49453	2.21e-21	1.03e-20
Z84468.1	5.44573	-1.01018	0.111453	-9.06372	1.26e-19	5.31e-19
AC027130.1	77.6668	-1.01012	0.113879	-8.87012	7.31e-19	2.94e-18
ZNF33BP1	3.52236	-1.00955	0.0851325	-11.8585	1.94e-32	1.72e-31
OLIG2	16863.4	-1.00894	0.082485	-12.2318	2.1e-34	2.08e-33
AC133552.3	12.5415	-1.00892	0.0817357	-12.3437	5.27e-35	5.37e-34
RANBP17	239.604	-1.00885	0.112297	-8.98382	2.62e-19	1.08e-18
AC087379.2	4.97853	-1.00723	0.125219	-8.04372	8.72e-16	2.94e-15
LINC00996	20.197	-1.00718	0.12115	-8.31354	9.29e-17	3.32e-16
AL135999.2	23.9607	-1.00584	0.0886748	-11.3431	8.03e-30	6.12e-29
AC007666.1	92.3289	-1.00579	0.0926067	-10.8609	1.77e-27	1.19e-26
ST6GAL2-IT1	7.99963	-1.00475	0.113185	-8.87701	6.87e-19	2.77e-18
AP001554.1	4.82153	-1.00455	0.104149	-9.64534	5.14e-22	2.49e-21
CTNNA3	1028.96	-1.00439	0.101397	-9.90558	3.94e-23	2.03e-22
AC136475.2	122.29	-1.00402	0.0784792	-12.7934	1.78e-37	2.09e-36
MIR5093	1.11515	-1.00394	0.240039	-4.1824	2.88e-05	4.83e-05
SLC22A31	8.88328	-1.00356	0.151691	-6.61581	3.7e-11	9.32e-11
AL590096.1	25.0427	-1.00287	0.071802	-13.9671	2.47e-44	4.37e-43
AC027698.1	1.88247	-1.00244	0.108817	-9.21218	3.2e-20	1.4e-19
KCNIP3	3812.64	-1.00095	0.0961004	-10.4157	2.1e-25	1.25e-24
CYP4F34P	1.08215	-1.00048	0.269014	-3.71906	0.000199966	0.000312191
VAMP8	1196.95	1.00007	0.0879158	11.3753	5.55e-30	4.28e-29
RPL5P25	2.09498	1.00011	0.138227	7.23526	4.65e-13	1.32e-12
SGMS2	250.52	1.00028	0.0836771	11.954	6.19e-33	5.63e-32
PLAG1	118.375	1.00067	0.0842451	11.8781	1.54e-32	1.37e-31
CHRM2	55.9884	1.00079	0.142458	7.02512	2.14e-12	5.82e-12
ZNF215	22.775	1.00079	0.0979747	10.2148	1.7e-24	9.58e-24
KRT222	95.2681	1.00079	0.162434	6.16122	7.22e-10	1.67e-09
AC023968.2	1.43517	1.00085	0.135719	7.37446	1.65e-13	4.81e-13
AL365226.1	1.44114	1.0013	0.158587	6.31386	2.72e-10	6.49e-10
CIDEB	10.7201	1.00155	0.0820579	12.2054	2.91e-34	2.85e-33
RPS13P2	74.7455	1.0018	0.0915966	10.9371	7.66e-28	5.27e-27
H2AC11	67.3414	1.00204	0.114587	8.74477	2.23e-18	8.74e-18
RPL3P1	6.73947	1.00218	0.102482	9.77905	1.39e-22	6.96e-22
CARD8-AS1	145.092	1.00265	0.0631746	15.8711	1e-56	3.58e-55
LINC01127	34.5797	1.0027	0.106614	9.40494	5.21e-21	2.38e-20
HSPB1	9495.83	1.00274	0.0875396	11.4547	2.23e-30	1.77e-29
LRRC25	402.229	1.00286	0.0917459	10.9309	8.21e-28	5.64e-27
ETNK2	992.049	1.00295	0.0866201	11.5788	5.28e-31	4.34e-30
AC100823.2	1.40097	1.00298	0.149618	6.70358	2.03e-11	5.21e-11
AC005180.1	2.98718	1.00319	0.121657	8.24603	1.64e-16	5.77e-16
RXFP3	3.00747	1.00339	0.177401	5.65605	1.55e-08	3.28e-08
RACGAP1P	1.46231	1.00339	0.140625	7.13522	9.66e-13	2.69e-12
CDC42EP3	756.249	1.00344	0.0624585	16.0658	4.43e-58	1.72e-56
AL132822.1	2.88714	1.00349	0.17067	5.87968	4.11e-09	9.05e-09
ASNSP1	1.63162	1.00351	0.217948	4.60435	4.14e-06	7.39e-06
AC084866.1	7.48183	1.00358	0.11485	8.73825	2.37e-18	9.25e-18
SLC4A3	2456.94	1.00386	0.0669607	14.9918	8.31e-51	2.11e-49
CSAG1	33.6861	1.0039	0.0863792	11.622	3.18e-31	2.65e-30
NPM1P34	1.27697	1.00394	0.152744	6.57272	4.94e-11	1.24e-10
RPL7P21	4.23192	1.00394	0.120092	8.3598	6.28e-17	2.27e-16
OPLAH	442.545	1.00395	0.086883	11.5552	6.95e-31	5.68e-30
LINC02721	1.0576	1.00397	0.160159	6.2686	3.64e-10	8.62e-10
AP001542.3	6.60018	1.00401	0.0924738	10.8572	1.84e-27	1.24e-26
DCTN1-AS1	50.8459	1.00411	0.131336	7.64534	2.08e-14	6.44e-14
LINC00884	49.7896	1.0043	0.0722053	13.9089	5.59e-44	9.68e-43
RAD54L	206.968	1.00432	0.0972372	10.3286	5.23e-25	3.03e-24
CFAP77	120.404	1.00443	0.136306	7.36893	1.72e-13	5.01e-13
SV2C	297.631	1.0045	0.138691	7.24269	4.4e-13	1.25e-12
LINC02003	11.4288	1.00452	0.0990838	10.1381	3.74e-24	2.06e-23
C1orf115	1361.74	1.00462	0.113611	8.84263	9.35e-19	3.74e-18
AL445437.1	7.80902	1.00478	0.111768	8.98989	2.47e-19	1.02e-18
SYNGR4	11.5798	1.00481	0.128965	7.79134	6.63e-15	2.11e-14
RPS15AP1	71.7638	1.00481	0.0867606	11.5814	5.12e-31	4.22e-30
TMEM255B	239.69	1.00497	0.0684674	14.678	8.92e-49	2.02e-47
RIPOR3	297.468	1.00512	0.0993982	10.112	4.89e-24	2.67e-23
MAB21L3	2.27568	1.00513	0.15479	6.49352	8.39e-11	2.07e-10
EMBP1	15.9192	1.00532	0.0903792	11.1234	9.65e-29	6.96e-28
TSSC2	31.3637	1.00546	0.121945	8.24518	1.65e-16	5.81e-16
LINC01871	5.27304	1.00576	0.126584	7.94535	1.94e-15	6.37e-15
CYP2S1	105.145	1.00578	0.0765651	13.1362	2.04e-39	2.72e-38
AC005531.1	2.24483	1.00589	0.132106	7.61423	2.65e-14	8.14e-14
RUNX3	220.423	1.00622	0.0864422	11.6404	2.57e-31	2.15e-30
TMEM221	188.758	1.00666	0.0927446	10.8541	1.91e-27	1.28e-26
BX284668.2	16.9185	1.00668	0.130388	7.72069	1.16e-14	3.63e-14
CENPF	1808.97	1.00681	0.11288	8.91937	4.69e-19	1.91e-18
CD72	129.474	1.00684	0.0868934	11.5871	4.79e-31	3.96e-30
AL020997.1	2.26793	1.00696	0.124976	8.05721	7.81e-16	2.64e-15
PTP4A2P1	12.281	1.00729	0.0727961	13.8371	1.52e-43	2.57e-42
AC009495.1	1.95116	1.00729	0.134462	7.49129	6.82e-14	2.04e-13
DMTN	3554.54	1.00738	0.10981	9.17382	4.57e-20	1.98e-19
AC011416.2	3.12313	1.00742	0.113968	8.8395	9.61e-19	3.84e-18
SYTL1	47.2191	1.00746	0.0898019	11.2187	3.3e-29	2.44e-28
TPRG1-AS1	12.7685	1.0076	0.089175	11.2992	1.32e-29	1e-28
S100A3	145.898	1.00777	0.137568	7.32559	2.38e-13	6.87e-13
HTR1F	15.9265	1.00798	0.0834065	12.0852	1.26e-33	1.19e-32
ATF3	1431.27	1.00809	0.100847	9.99629	1.58e-23	8.36e-23
MREG	1009.4	1.00817	0.0778432	12.9513	2.31e-38	2.87e-37
TACSTD2	28.8303	1.00826	0.138438	7.2831	3.26e-13	9.35e-13
MTNR1A	1.58437	1.00832	0.169329	5.9548	2.6e-09	5.8e-09
RIMBP2	694.17	1.00856	0.128559	7.84514	4.32e-15	1.39e-14
AC026688.1	1.25973	1.00859	0.190836	5.28512	1.26e-07	2.5e-07
AC034206.1	14.1644	1.00862	0.122495	8.23392	1.81e-16	6.36e-16
THEMIS	44.5778	1.00892	0.123923	8.14152	3.9e-16	1.34e-15
ZNF468	462.237	1.00898	0.0571496	17.6551	9.3e-70	7.11e-68
LINC01994	1.66974	1.00905	0.149126	6.76644	1.32e-11	3.42e-11
AL049869.1	1.17314	1.00924	0.132763	7.6018	2.92e-14	8.93e-14
AC073569.2	2.61303	1.0095	0.128136	7.87832	3.32e-15	1.07e-14
DYRK3-AS1	6.70082	1.00964	0.105832	9.54002	1.43e-21	6.72e-21
RNF175	337.294	1.00968	0.0868496	11.6256	3.06e-31	2.55e-30
RASSF5	598.572	1.0105	0.0668251	15.1216	1.17e-51	3.12e-50
LRRC38	20.9249	1.01064	0.143804	7.02792	2.1e-12	5.71e-12
RPL10L	2.31649	1.01096	0.126214	8.00985	1.15e-15	3.83e-15
KNL1	393.317	1.01098	0.110449	9.15342	5.52e-20	2.38e-19
TUBB4AP1	3.16761	1.01102	0.11558	8.7473	2.19e-18	8.56e-18
CASP8	394.882	1.01109	0.0644803	15.6806	2.05e-55	6.76e-54
AC007685.1	3.34759	1.01109	0.12501	8.08806	6.06e-16	2.06e-15
AC073578.4	0.973101	1.01112	0.224744	4.49901	6.83e-06	1.2e-05
AC016745.1	1.99535	1.01182	0.141772	7.137	9.54e-13	2.65e-12
OSTN	42.0706	1.01193	0.146667	6.89949	5.22e-12	1.38e-11
AC098869.2	1.30252	1.01205	0.156799	6.45442	1.09e-10	2.66e-10
AC139149.1	6.65499	1.0121	0.101754	9.94657	2.61e-23	1.36e-22
AC034199.1	2.99016	1.01212	0.140493	7.20409	5.84e-13	1.65e-12
KCNJ6	337.008	1.01221	0.12843	7.88141	3.24e-15	1.05e-14
RPS3AP29	2.18055	1.01237	0.135757	7.45718	8.84e-14	2.62e-13
CAPN5	4263.35	1.0127	0.0696475	14.5404	6.72e-48	1.45e-46
GCSAML	5.24623	1.01273	0.120485	8.40539	4.26e-17	1.56e-16
GJA5	111.45	1.01342	0.109912	9.2203	2.96e-20	1.3e-19
AC097504.2	2.639	1.01362	0.1534	6.60769	3.9e-11	9.83e-11
AL049610.1	1.10036	1.01428	0.143027	7.09155	1.33e-12	3.66e-12
MTND4LP1	1.20296	1.01439	0.168702	6.01288	1.82e-09	4.11e-09
RPL7P50	2.64709	1.01456	0.123334	8.22611	1.93e-16	6.79e-16
CYTIP	195.106	1.01502	0.0882756	11.4983	1.35e-30	1.08e-29
MTATP8P1	57.0881	1.0151	0.121797	8.33433	7.79e-17	2.79e-16
LTBR	925.617	1.01514	0.0689629	14.7201	4.79e-49	1.11e-47
AC008164.1	1.50291	1.01523	0.190129	5.3397	9.31e-08	1.87e-07
AC005180.2	5.12988	1.01533	0.100141	10.139	3.71e-24	2.04e-23
H4C3	5.45754	1.01562	0.136478	7.44163	9.95e-14	2.94e-13
GPR83	134.826	1.01563	0.147481	6.88649	5.72e-12	1.51e-11
TTC22	8.68787	1.01607	0.125898	8.07057	7e-16	2.37e-15
ISLR2	412.427	1.01614	0.128852	7.88611	3.12e-15	1.01e-14
KIAA1324	397.804	1.01619	0.0939861	10.8121	3.02e-27	2e-26
TRGV3	3.53995	1.01628	0.130765	7.77186	7.73e-15	2.45e-14
CD69	134.317	1.01654	0.114694	8.86305	7.79e-19	3.13e-18
OPN5	3.02946	1.01655	0.147688	6.88309	5.86e-12	1.55e-11
ANKRD63	6.55682	1.01703	0.137832	7.37875	1.6e-13	4.67e-13
OR2A9P	3.20238	1.0173	0.147616	6.89151	5.52e-12	1.46e-11
GPR87	1.88502	1.01741	0.174476	5.83122	5.5e-09	1.2e-08
AL136359.1	1.19397	1.01778	0.21917	4.64377	3.42e-06	6.14e-06
AC046143.1	22.4293	1.01786	0.0717055	14.195	9.85e-46	1.86e-44
ATXN8OS	1.34504	1.01789	0.208748	4.87615	1.08e-06	2.01e-06
ITGB1	5398.06	1.01804	0.0571946	17.7995	7.13e-71	5.76e-69
PRSS3	166.904	1.01825	0.113652	8.95937	3.27e-19	1.34e-18
AC006487.1	3.7082	1.01829	0.12048	8.45197	2.86e-17	1.06e-16
XKR9	29.4631	1.01837	0.0911237	11.1757	5.36e-29	3.92e-28
FER1L6	7.85131	1.01852	0.130232	7.82077	5.25e-15	1.68e-14
ENTPD3	182.942	1.01917	0.134872	7.5566	4.14e-14	1.25e-13
RNU6-33P	1.75636	1.01929	0.133183	7.6533	1.96e-14	6.06e-14
RNU6-6P	1.06707	1.0193	0.149465	6.81962	9.13e-12	2.39e-11
AL136987.1	1.0065	1.0193	0.188665	5.4027	6.56e-08	1.33e-07
CYP26B1	481.939	1.01931	0.12394	8.22423	1.96e-16	6.89e-16
AC020907.3	1.2476	1.01933	0.149454	6.82039	9.08e-12	2.37e-11
KPNA2	3733.05	1.01939	0.0572799	17.7966	7.5e-71	6.05e-69
COL8A2	721.718	1.0196	0.105609	9.65446	4.71e-22	2.29e-21
AL049874.3	2.38139	1.01963	0.196344	5.19311	2.07e-07	4.06e-07
ECSCR	125.85	1.01966	0.0910338	11.2009	4.04e-29	2.97e-28
RPL7AP58	1.48091	1.01979	0.14585	6.99206	2.71e-12	7.33e-12
AC011506.1	3.8949	1.01998	0.118036	8.64124	5.56e-18	2.13e-17
AC112491.1	21.8083	1.02001	0.0971639	10.4979	8.84e-26	5.38e-25
AC003101.2	1.36077	1.02008	0.147837	6.90004	5.2e-12	1.38e-11
MBOAT1	72.9995	1.02028	0.08954	11.3947	4.44e-30	3.45e-29
RPSAP5	8.25428	1.02037	0.102407	9.9639	2.19e-23	1.15e-22
SLC39A12	596.228	1.0205	0.124873	8.17232	3.03e-16	1.05e-15
ANXA5	19598.7	1.02112	0.0676258	15.0995	1.63e-51	4.32e-50
AP003080.1	3.18447	1.02118	0.117648	8.68002	3.96e-18	1.53e-17
LINC02458	23.6873	1.02136	0.115632	8.83281	1.02e-18	4.07e-18
RPL19P4	2.70522	1.02139	0.12513	8.16258	3.28e-16	1.13e-15
CCL26	11.4873	1.02145	0.125717	8.12498	4.47e-16	1.54e-15
FANCI	1171.6	1.02178	0.0823057	12.4145	2.18e-35	2.27e-34
HOXA11-AS	41.4474	1.02186	0.23487	4.35072	1.36e-05	2.33e-05
DKKL1	18.5923	1.022	0.119962	8.51939	1.6e-17	6e-17
CDCA4	396.171	1.02209	0.0706006	14.477	1.69e-47	3.54e-46
GMCL2	1.05708	1.02231	0.161575	6.32718	2.5e-10	5.98e-10
RASA3-IT1	2.45603	1.02283	0.153077	6.6818	2.36e-11	6.02e-11
EEF1GP3	2.40351	1.02335	0.123788	8.26692	1.37e-16	4.86e-16
CDH12	60.7482	1.02343	0.147906	6.91951	4.53e-12	1.21e-11
RASGEF1A	540.209	1.02425	0.104097	9.83931	7.62e-23	3.88e-22
AC007953.2	2.25923	1.02445	0.186996	5.47848	4.29e-08	8.82e-08
LINC01934	1.04173	1.02459	0.171917	5.95981	2.53e-09	5.63e-09
CCN1	4122.47	1.02469	0.123266	8.31282	9.35e-17	3.34e-16
ADSS1	323.311	1.02502	0.0716591	14.3042	2.06e-46	4.09e-45
TRIM51JP	1.28301	1.02508	0.175212	5.85052	4.9e-09	1.07e-08
Z97180.1	7.81213	1.02511	0.097346	10.5306	6.25e-26	3.84e-25
NEFH	1083.67	1.02518	0.136419	7.51494	5.69e-14	1.71e-13
HCRT	2.23739	1.02534	0.137287	7.46858	8.11e-14	2.41e-13
HTR7	41.2812	1.02558	0.0942796	10.878	1.47e-27	9.92e-27
SLC12A7	1542.87	1.02578	0.0571675	17.9434	5.41e-72	4.67e-70
LINC01995	5.00693	1.02592	0.138129	7.42727	1.11e-13	3.27e-13
AL357033.4	21.0188	1.02593	0.0797146	12.87	6.64e-38	8.01e-37
IQGAP2	946.074	1.02611	0.105322	9.74265	1.98e-22	9.86e-22
SYP-AS1	2.86873	1.02612	0.151578	6.76954	1.29e-11	3.35e-11
SLC16A4	898.439	1.02631	0.0837232	12.2584	1.51e-34	1.51e-33
ARL4AP5	2.89759	1.02669	0.108695	9.44555	3.54e-21	1.63e-20
TERT	26.8201	1.02676	0.195093	5.26291	1.42e-07	2.82e-07
SMIM24	39.5015	1.02692	0.0967146	10.618	2.46e-26	1.55e-25
CLEC18A	27.0706	1.02694	0.11641	8.82174	1.13e-18	4.48e-18
SRP14P2	20.0742	1.02712	0.0841549	12.2052	2.92e-34	2.86e-33
AP000866.5	2.84724	1.02724	0.15245	6.7382	1.6e-11	4.13e-11
TBX21	22.5168	1.02742	0.108066	9.50736	1.96e-21	9.15e-21
CCT7P1	2.35087	1.02745	0.11498	8.93594	4.04e-19	1.65e-18
BTF3P9	3.42683	1.02759	0.128793	7.97867	1.48e-15	4.9e-15
RESP18	8.82745	1.02775	0.173557	5.92167	3.19e-09	7.06e-09
PROS1	2179.7	1.02853	0.0790357	13.0135	1.03e-38	1.3e-37
AL079342.1	1.25298	1.02857	0.137586	7.47586	7.67e-14	2.28e-13
ELANE	12.3462	1.02857	0.115743	8.88669	6.3e-19	2.54e-18
IKBKGP1	3.25555	1.02906	0.1191	8.64029	5.61e-18	2.15e-17
ECM1	773.358	1.02926	0.0732382	14.0536	7.32e-45	1.33e-43
AL133166.1	4.78354	1.0293	0.176711	5.82477	5.72e-09	1.25e-08
AC090543.3	10.5519	1.02936	0.103419	9.95333	2.44e-23	1.28e-22
HTATIP2	563.053	1.0295	0.0778344	13.2269	6.14e-40	8.4e-39
NPM1P22	1.35784	1.02954	0.144912	7.10461	1.21e-12	3.34e-12
TXNP4	3.46755	1.02961	0.11206	9.18803	4e-20	1.74e-19
SRP14P3	1.14532	1.03042	0.149862	6.87578	6.17e-12	1.63e-11
SLC17A3	2.96565	1.0305	0.181236	5.68596	1.3e-08	2.77e-08
GGN	80.218	1.03053	0.0747293	13.7901	2.92e-43	4.85e-42
BRIP1	209.828	1.03058	0.107797	9.5603	1.17e-21	5.56e-21
LINC01230	0.887479	1.03107	0.223825	4.60659	4.09e-06	7.31e-06
AK4	3144.01	1.03112	0.0756733	13.6259	2.81e-42	4.4e-41
AC124784.1	1.15041	1.0313	0.167472	6.15806	7.36e-10	1.71e-09
KCNJ4	608.285	1.0316	0.134222	7.68572	1.52e-14	4.74e-14
RPL31P17	11.6048	1.03181	0.106687	9.67138	3.99e-22	1.95e-21
SLC35G2	784.647	1.03208	0.0736498	14.0133	1.29e-44	2.32e-43
CASC8	5.16967	1.03272	0.124282	8.3095	9.61e-17	3.43e-16
RBMS1	1393.34	1.03274	0.0644212	16.0311	7.75e-58	2.95e-56
EEF1GP8	1.88259	1.03286	0.139195	7.42023	1.17e-13	3.44e-13
LINC00571	8.14809	1.03299	0.0880113	11.737	8.24e-32	7.06e-31
SEPTIN14P12	1.39325	1.03318	0.199361	5.18246	2.19e-07	4.29e-07
TSHZ2	422.163	1.03345	0.100682	10.2645	1.02e-24	5.8e-24
EN2	169.67	1.03352	0.126849	8.14762	3.71e-16	1.28e-15
AC093142.1	1.38255	1.03371	0.167889	6.15709	7.41e-10	1.72e-09
SELENOM	1169.84	1.03375	0.0863718	11.9686	5.19e-33	4.74e-32
AL031133.1	1.81893	1.03418	0.135668	7.62286	2.48e-14	7.63e-14
ESR2	44.2994	1.03424	0.0951006	10.8753	1.51e-27	1.02e-26
LINC02074	1.54781	1.03429	0.180646	5.72552	1.03e-08	2.21e-08
EFCAB10	66.9978	1.03431	0.0969387	10.6697	1.41e-26	9.03e-26
GALNTL5	22.2897	1.03441	0.166454	6.21442	5.15e-10	1.21e-09
FOSL2	3350.7	1.03448	0.0750042	13.7922	2.84e-43	4.71e-42
AL645608.8	3.63813	1.03456	0.129539	7.98643	1.39e-15	4.61e-15
PLAGL1	311.81	1.03471	0.0862466	11.9971	3.68e-33	3.38e-32
RPS10P2	14.1645	1.03478	0.0974947	10.6137	2.57e-26	1.62e-25
C7	418.518	1.03486	0.124741	8.29608	1.08e-16	3.83e-16
SSC5D	329.906	1.03486	0.0959553	10.7848	4.06e-27	2.68e-26
AC099681.2	5.39847	1.03489	0.137626	7.51957	5.5e-14	1.65e-13
MAPK6P5	1.08373	1.03524	0.15043	6.88185	5.91e-12	1.56e-11
AC134312.6	2.00777	1.03525	0.177936	5.81809	5.95e-09	1.3e-08
DNAJA4	1372.87	1.03554	0.0851626	12.1595	5.1e-34	4.92e-33
SLC7A4	80.4687	1.03557	0.130373	7.94314	1.97e-15	6.48e-15
RPS27AP12	6.69283	1.03575	0.105508	9.81682	9.53e-23	4.83e-22
KCNA1	438.595	1.03594	0.14098	7.34814	2.01e-13	5.83e-13
PCDHB1	38.7691	1.03644	0.110311	9.39562	5.69e-21	2.59e-20
AC073072.1	6.43834	1.03657	0.118127	8.775	1.71e-18	6.73e-18
PIFO	1051.42	1.03661	0.108102	9.5892	8.88e-22	4.23e-21
RPL19P21	13.1182	1.03692	0.0951611	10.8965	1.2e-27	8.13e-27
LEXM	1.06082	1.03693	0.155428	6.67144	2.53e-11	6.45e-11
LINC01239	5.98938	1.03706	0.158861	6.52808	6.66e-11	1.65e-10
EDARADD	25.606	1.0371	0.0895291	11.584	4.97e-31	4.1e-30
CIITA	954.047	1.03722	0.102439	10.1253	4.27e-24	2.34e-23
RBBP8NL	1.71073	1.03737	0.231661	4.47796	7.54e-06	1.32e-05
ADORA2B	265.954	1.03752	0.0712565	14.5604	5.02e-48	1.09e-46
RPL7P13	2.27105	1.03762	0.131736	7.87653	3.37e-15	1.09e-14
PITPNM3	1340.15	1.0377	0.111131	9.33764	9.85e-21	4.43e-20
AC007182.2	11.9346	1.03779	0.100029	10.3749	3.22e-25	1.89e-24
DERL3	114.764	1.03787	0.0821333	12.6364	1.33e-36	1.49e-35
DEDD2	863.58	1.03789	0.0519656	19.9726	9.54e-89	1.99e-86
RPS24P17	3.51639	1.03803	0.12523	8.289	1.14e-16	4.06e-16
RPL22P1	73.9816	1.03822	0.0881498	11.7779	5.08e-32	4.39e-31
GDPD2	834.201	1.03834	0.0927869	11.1906	4.53e-29	3.33e-28
KCNIP4	723.157	1.03839	0.0930494	11.1596	6.43e-29	4.69e-28
AC104260.1	2.01078	1.03852	0.149073	6.9665	3.25e-12	8.75e-12
AL158850.1	1.05754	1.03859	0.188349	5.5142	3.5e-08	7.25e-08
PRC1	1472.69	1.03915	0.0809941	12.83	1.11e-37	1.32e-36
BDNF	172.629	1.03935	0.131928	7.87821	3.32e-15	1.07e-14
RGPD6	2.5341	1.03958	0.111086	9.35832	8.1e-21	3.67e-20
OLFML3	2401.7	1.03964	0.0795083	13.0759	4.52e-39	5.9e-38
TCEAL6	440.963	1.03971	0.127858	8.13171	4.23e-16	1.46e-15
LINC01348	2.38897	1.0399	0.116491	8.92689	4.38e-19	1.79e-18
RPL5P18	8.54673	1.03998	0.102105	10.1854	2.3e-24	1.29e-23
LINC01257	8.59497	1.04007	0.157666	6.59666	4.21e-11	1.06e-10
AC013402.1	1.33666	1.04029	0.141886	7.33186	2.27e-13	6.56e-13
AC055717.1	1.94897	1.0408	0.193592	5.37624	7.61e-08	1.54e-07
H3P47	14.7149	1.04091	0.0825743	12.6057	1.96e-36	2.18e-35
CEBPD	2238.89	1.04105	0.094677	10.9959	4e-28	2.79e-27
GADL1	3.19359	1.04119	0.162203	6.41906	1.37e-10	3.33e-10
OAF	953.824	1.04129	0.0670339	15.5337	2.05e-54	6.4e-53
PRR29-AS1	4.44088	1.04131	0.128845	8.08189	6.38e-16	2.17e-15
SLC6A6	1042.23	1.04152	0.0679814	15.3206	5.57e-53	1.61e-51
THEMIS3P	1.80696	1.04152	0.16631	6.26252	3.79e-10	8.94e-10
SPHK1	566.868	1.04158	0.0940075	11.0798	1.57e-28	1.12e-27
AC074134.1	3.56824	1.04219	0.118106	8.82413	1.1e-18	4.39e-18
MYL6P2	2.23641	1.04247	0.121261	8.59695	8.19e-18	3.1e-17
ERN2	3.64373	1.04252	0.131418	7.93284	2.14e-15	7.02e-15
SERTAD1	852.105	1.04285	0.0722422	14.4354	3.1e-47	6.38e-46
FAM177B	62.8668	1.04303	0.103602	10.0677	7.68e-24	4.14e-23
ADIRF-AS1	73.823	1.04335	0.0907947	11.4914	1.46e-30	1.17e-29
MIR6753	1.00879	1.04337	0.164064	6.35957	2.02e-10	4.87e-10
ZMYND10	488.595	1.0434	0.118781	8.78426	1.57e-18	6.21e-18
CDH8	441.267	1.04363	0.125177	8.33718	7.61e-17	2.73e-16
CFAP61	167.589	1.04376	0.0944331	11.0529	2.12e-28	1.5e-27
CD151	6783.23	1.04425	0.0689059	15.1547	7.05e-52	1.91e-50
ARHGAP29	1091.4	1.04428	0.0624491	16.722	9.06e-63	4.67e-61
GPC3	179.886	1.04467	0.124492	8.39146	4.8e-17	1.74e-16
FOXJ1	1277.35	1.04481	0.130921	7.98045	1.46e-15	4.83e-15
H4C11	6.46889	1.04482	0.118929	8.78523	1.56e-18	6.16e-18
NUGGC	4.05123	1.04483	0.128071	8.15823	3.4e-16	1.18e-15
RPL7P36	1.37426	1.04483	0.151302	6.90561	5e-12	1.33e-11
SELP	10.0175	1.04495	0.152377	6.85768	7e-12	1.84e-11
ZNF204P	395.892	1.04499	0.0933074	11.1994	4.1e-29	3.02e-28
CEP112	389.31	1.04509	0.0633514	16.4968	3.87e-61	1.82e-59
AL160412.1	23.1324	1.04511	0.0861673	12.1289	7.43e-34	7.09e-33
LINC00354	1.20623	1.04514	0.220198	4.74636	2.07e-06	3.77e-06
PPIAP65	4.51685	1.04539	0.0966356	10.8178	2.83e-27	1.88e-26
SLC22A18	357.989	1.04545	0.0814451	12.8363	1.03e-37	1.22e-36
OR2W3	12.8647	1.0455	0.127941	8.17174	3.04e-16	1.05e-15
CPNE7	194.676	1.04567	0.129618	8.06732	7.19e-16	2.43e-15
RPL14P1	231.475	1.04596	0.0811559	12.8882	5.24e-38	6.36e-37
UBA52P6	9.30771	1.04641	0.0985857	10.6142	2.56e-26	1.61e-25
AC105384.2	2.84698	1.04643	0.164639	6.35591	2.07e-10	4.99e-10
H3-5	38.6289	1.04655	0.0905376	11.5592	6.63e-31	5.42e-30
RPL10P13	3.81398	1.04668	0.11415	9.16932	4.76e-20	2.06e-19
HAO1	2.01585	1.04668	0.199146	5.25586	1.47e-07	2.92e-07
OLIG3	0.758043	1.04725	0.387985	2.69919	0.00695075	0.00945924
AC010168.2	40.2893	1.04736	0.0789775	13.2615	3.87e-40	5.37e-39
LYPLA1	2061.06	1.04739	0.0572417	18.2977	8.63e-75	8.95e-73
ARHGAP11A	574.14	1.04747	0.0855848	12.239	1.92e-34	1.91e-33
IMPA2	243.928	1.04787	0.0673583	15.5567	1.43e-54	4.49e-53
TUBB7P	1.31081	1.04793	0.164708	6.36235	1.99e-10	4.79e-10
TFRC	4357.13	1.04794	0.0657613	15.9356	3.59e-57	1.32e-55
ZNF888	8.48024	1.04796	0.0789794	13.2688	3.51e-40	4.89e-39
AC073370.1	1.64755	1.04799	0.146051	7.1755	7.2e-13	2.02e-12
AC016769.3	6.37783	1.04812	0.131084	7.99581	1.29e-15	4.28e-15
AC104031.1	1.31906	1.04826	0.156371	6.70365	2.03e-11	5.2e-11
NCEH1	1157.31	1.04838	0.0696673	15.0484	3.54e-51	9.15e-50
UQCRHP2	1.52216	1.04893	0.143917	7.28843	3.14e-13	8.99e-13
STRADBP1	1.92209	1.04894	0.129715	8.08652	6.14e-16	2.09e-15
ARMC3	129.824	1.04895	0.161336	6.50165	7.94e-11	1.96e-10
NIPAL1	17.7258	1.04903	0.0819995	12.7931	1.79e-37	2.1e-36
GNG13	39.7697	1.04926	0.135257	7.75753	8.66e-15	2.73e-14
CXCL3	117.921	1.04931	0.12827	8.18046	2.83e-16	9.82e-16
AC006449.1	1.56134	1.0494	0.204085	5.14197	2.72e-07	5.28e-07
CLCNKA	10.697	1.04942	0.123755	8.4798	2.26e-17	8.37e-17
CFAP99	33.1596	1.04993	0.113775	9.2281	2.75e-20	1.21e-19
SIRPB1	99.0424	1.05024	0.116581	9.00872	2.08e-19	8.65e-19
AC012354.1	4.86759	1.05039	0.140232	7.49036	6.87e-14	2.05e-13
CLEC12A-AS1	1.85418	1.05043	0.194277	5.40687	6.41e-08	1.3e-07
SYT2	195.499	1.05114	0.141816	7.41201	1.24e-13	3.66e-13
BCL2L12	264.621	1.05148	0.0789444	13.3193	1.79e-40	2.54e-39
AL157834.2	2.24596	1.05167	0.164615	6.38867	1.67e-10	4.05e-10
PARVB	1069.54	1.0517	0.0604959	17.3846	1.08e-67	7.35e-66
AC116347.1	23.4797	1.05188	0.083921	12.5341	4.86e-36	5.25e-35
FILIP1L	1029.71	1.05208	0.0844575	12.4569	1.28e-35	1.35e-34
EGFR-AS1	30.8296	1.05217	0.123499	8.51965	1.6e-17	5.99e-17
CRH	40.0896	1.05219	0.168248	6.2538	4.01e-10	9.45e-10
GINS2	507.607	1.05229	0.0881794	11.9335	7.92e-33	7.17e-32
CTSK	894.903	1.05233	0.101072	10.4116	2.19e-25	1.3e-24
CCDC60	2.67742	1.05243	0.131232	8.01964	1.06e-15	3.55e-15
AL159166.1	1.09779	1.05244	0.167878	6.26906	3.63e-10	8.59e-10
ADAMTS9-AS1	23.2323	1.05253	0.109965	9.57144	1.05e-21	5e-21
FAM50B	450.032	1.05268	0.079398	13.2583	4.04e-40	5.59e-39
DRD1	122.312	1.05271	0.143063	7.35839	1.86e-13	5.41e-13
LILRB2	214.048	1.05301	0.100377	10.4906	9.55e-26	5.8e-25
AC064799.1	41.0889	1.0532	0.0927829	11.3512	7.32e-30	5.59e-29
VGLL3	55.5917	1.05329	0.09594	10.9786	4.84e-28	3.37e-27
OLFML2B	1277.73	1.0537	0.10434	10.0987	5.6e-24	3.04e-23
RPL7AP30	54.9586	1.05383	0.0899181	11.7199	1.01e-31	8.6e-31
WWTR1-IT1	1.55704	1.05387	0.141676	7.43857	1.02e-13	3.01e-13
RPL29P11	31.7219	1.05389	0.0884112	11.9203	9.27e-33	8.37e-32
C5orf67	6.89476	1.05398	0.133211	7.91212	2.53e-15	8.26e-15
CFAP206	13.4454	1.05404	0.106975	9.85317	6.64e-23	3.4e-22
TCERG1L	87.5913	1.0542	0.158823	6.63753	3.19e-11	8.08e-11
SPATS1	1.30919	1.05456	0.249735	4.22271	2.41e-05	4.06e-05
AC079793.1	1.32885	1.0548	0.17329	6.08692	1.15e-09	2.63e-09
KCNE1	12.0386	1.0549	0.101536	10.3894	2.77e-25	1.63e-24
AC100803.3	10.7155	1.05491	0.105988	9.9531	2.44e-23	1.28e-22
ABCG4	184.694	1.05519	0.109045	9.67668	3.79e-22	1.85e-21
RCAN2	2408.22	1.05527	0.10371	10.1752	2.56e-24	1.42e-23
MYO5C	564.763	1.05534	0.0849781	12.419	2.06e-35	2.15e-34
AC124290.1	0.971748	1.05543	0.227007	4.64932	3.33e-06	5.99e-06
UBE2HP1	1.53682	1.05549	0.152813	6.90705	4.95e-12	1.31e-11
BUB1B-PAK6	0.951387	1.05564	0.199174	5.30006	1.16e-07	2.31e-07
AC037198.2	2.25605	1.05577	0.14669	7.1973	6.14e-13	1.73e-12
SFRP5	47.8616	1.05636	0.152801	6.91334	4.73e-12	1.26e-11
NCF1B	52.7425	1.05654	0.0915985	11.5345	8.84e-31	7.18e-30
GCH1	164.094	1.05667	0.0774126	13.6498	2.02e-42	3.2e-41
GRPR	13.8212	1.05672	0.0913713	11.5651	6.19e-31	5.08e-30
RPL21P40	1.1421	1.05681	0.159138	6.64084	3.12e-11	7.9e-11
RAB3D	509.728	1.0575	0.0577747	18.3038	7.71e-75	8.08e-73
MYH13	1.6496	1.05773	0.175223	6.0365	1.57e-09	3.56e-09
AC104260.2	10.978	1.05793	0.116826	9.05556	1.36e-19	5.71e-19
RPS2P46	297.624	1.05802	0.0929778	11.3792	5.31e-30	4.1e-29
GAD2	782.118	1.05847	0.158749	6.66756	2.6e-11	6.62e-11
RBFOX3	995.485	1.05847	0.152166	6.95605	3.5e-12	9.4e-12
TIMD4	16.707	1.0587	0.130593	8.10686	5.19e-16	1.78e-15
NPM1P39	20.5462	1.05875	0.089542	11.824	2.93e-32	2.57e-31
RPS27AP19	2.51491	1.05891	0.125632	8.42867	3.5e-17	1.28e-16
ITGA7	6466.15	1.05896	0.0803794	13.1745	1.23e-39	1.65e-38
DOK7	48.5049	1.05915	0.0822638	12.8751	6.22e-38	7.51e-37
CASP6	340.415	1.05936	0.0640506	16.5395	1.91e-61	9.13e-60
AC108749.1	1.18811	1.0594	0.15815	6.69867	2.1e-11	5.38e-11
AF279873.2	2.92185	1.0595	0.12229	8.66385	4.56e-18	1.76e-17
CLLU1-AS1	2.35569	1.05988	0.184091	5.75738	8.54e-09	1.84e-08
AP000763.2	30.8736	1.05994	0.103966	10.195	2.09e-24	1.17e-23
FRMD7	2.62037	1.06018	0.176175	6.01776	1.77e-09	3.99e-09
ATP6V0CP3	2.88037	1.06036	0.112126	9.4569	3.17e-21	1.47e-20
LRATD1	1982.12	1.06038	0.080618	13.1531	1.63e-39	2.18e-38
LGALS9C	5.65982	1.06051	0.145042	7.31172	2.64e-13	7.59e-13
LAMC3	859.962	1.06059	0.0812512	13.0533	6.09e-39	7.86e-38
SMYD1	23.1458	1.0606	0.129234	8.20681	2.27e-16	7.94e-16
PGK1	20289.4	1.0607	0.0537485	19.7346	1.09e-86	2.02e-84
MCHR1	542.776	1.06107	0.115507	9.18622	4.07e-20	1.77e-19
TFPI	1132.28	1.06141	0.116227	9.13221	6.71e-20	2.87e-19
LINC02446	1.93168	1.06158	0.172885	6.14041	8.23e-10	1.9e-09
AC079834.2	47.5034	1.06213	0.092404	11.4944	1.41e-30	1.13e-29
AC022905.1	1.92881	1.06223	0.186174	5.70556	1.16e-08	2.48e-08
IRAK2	376.595	1.06234	0.0724938	14.6543	1.27e-48	2.82e-47
AL118508.3	2.35083	1.06242	0.140644	7.55398	4.22e-14	1.28e-13
ITGA1	1286.41	1.0628	0.0720478	14.7513	3.02e-49	7.04e-48
SYTL2	2052.64	1.06294	0.0702486	15.1311	1.01e-51	2.72e-50
AC093809.1	21.7713	1.06302	0.136555	7.78458	6.99e-15	2.22e-14
CDCA7L	1137.18	1.06306	0.0876078	12.1343	6.95e-34	6.65e-33
CCDC74BP1	0.680218	1.06332	0.200805	5.29531	1.19e-07	2.37e-07
LINC02714	42.2932	1.06339	0.17082	6.22522	4.81e-10	1.13e-09
MX2	514.681	1.0636	0.115887	9.1779	4.4e-20	1.91e-19
AC090692.1	142.301	1.06386	0.113015	9.41343	4.8e-21	2.2e-20
KRT78	1.25855	1.06403	0.226794	4.6916	2.71e-06	4.9e-06
FZD2	291.946	1.06422	0.0857929	12.4046	2.47e-35	2.56e-34
UBE2MP1	34.03	1.06423	0.06945	15.3237	5.31e-53	1.54e-51
RN7SKP296	2.62263	1.06435	0.14533	7.32368	2.41e-13	6.96e-13
RPL21P8	2.07574	1.06436	0.136552	7.79453	6.46e-15	2.06e-14
ABCB11	4.91253	1.0645	0.192746	5.52281	3.34e-08	6.91e-08
AC015987.1	8.46693	1.06456	0.114886	9.26626	1.93e-20	8.53e-20
AC068657.2	2.08742	1.0648	0.13096	8.13076	4.27e-16	1.47e-15
GCM1	2.99354	1.06516	0.139271	7.64812	2.04e-14	6.3e-14
LBP	30.9329	1.06519	0.175541	6.06803	1.29e-09	2.95e-09
AC015688.4	1.35243	1.06523	0.156605	6.80202	1.03e-11	2.69e-11
CD276	3970.37	1.06527	0.0633795	16.8078	2.14e-63	1.17e-61
AC104623.2	10.2872	1.06537	0.134603	7.9149	2.47e-15	8.08e-15
AC093700.2	5.30348	1.0654	0.10744	9.9163	3.54e-23	1.83e-22
RALBP1P1	1.48631	1.06543	0.136914	7.78175	7.15e-15	2.27e-14
H3P13	2.09002	1.06543	0.123845	8.60296	7.77e-18	2.95e-17
TNNT3	5.38398	1.06546	0.132383	8.04834	8.39e-16	2.83e-15
TRABD2B	36.4408	1.06558	0.101747	10.4729	1.15e-25	6.96e-25
MCOLN3	19.9357	1.06603	0.144197	7.39292	1.44e-13	4.21e-13
IL6STP1	2.685	1.06626	0.129291	8.24698	1.62e-16	5.72e-16
AL122018.1	9.82974	1.0663	0.0937881	11.3692	5.95e-30	4.58e-29
FTH1P20	175.268	1.06647	0.0793777	13.4354	3.75e-41	5.52e-40
RHEBL1	72.1845	1.06648	0.0699679	15.2424	1.85e-52	5.19e-51
SLC6A3	3.50535	1.06665	0.183127	5.82465	5.72e-09	1.25e-08
LINC01366	5.78021	1.06698	0.101461	10.5162	7.28e-26	4.45e-25
IFITM3P3	3.75969	1.067	0.113824	9.37408	6.98e-21	3.17e-20
LINC02389	32.2201	1.06713	0.142176	7.5057	6.11e-14	1.83e-13
PDYN	667.771	1.06749	0.182392	5.8527	4.84e-09	1.06e-08
AL355877.2	1.26088	1.06768	0.134471	7.93983	2.02e-15	6.65e-15
AC135731.1	1.39701	1.06773	0.156	6.84443	7.68e-12	2.02e-11
AC090826.1	1.57763	1.06782	0.183069	5.8329	5.45e-09	1.19e-08
BPIFB1	1.55498	1.06797	0.161813	6.60004	4.11e-11	1.03e-10
INSL3	3.85114	1.06846	0.135645	7.87687	3.36e-15	1.09e-14
PSPH	2579.95	1.06861	0.0779176	13.7146	8.3e-43	1.34e-41
PPIAL4H	1.54865	1.06923	0.152108	7.02943	2.07e-12	5.65e-12
YWHAEP5	37.366	1.06933	0.0756732	14.131	2.45e-45	4.55e-44
AC104758.2	10.733	1.06936	0.149209	7.16687	7.67e-13	2.15e-12
RPS3AP5	151.272	1.06937	0.143401	7.45721	8.84e-14	2.62e-13
PNPLA5	16.1904	1.06939	0.17926	5.96555	2.44e-09	5.45e-09
AC084809.1	2.33042	1.0697	0.186448	5.73723	9.62e-09	2.07e-08
AL049779.2	2.01993	1.06978	0.145721	7.3413	2.12e-13	6.13e-13
TMEM37	249.273	1.07004	0.0844823	12.6659	9.14e-37	1.03e-35
AC124067.2	10.4326	1.07032	0.102298	10.4628	1.28e-25	7.71e-25
ACTG1P12	7.3051	1.07057	0.0955201	11.2078	3.73e-29	2.75e-28
AC006539.1	1.77442	1.0707	0.143543	7.45913	8.71e-14	2.58e-13
NELL2	3667.88	1.07087	0.113097	9.46861	2.84e-21	1.32e-20
TMEM45A	725.734	1.07124	0.0848345	12.6274	1.49e-36	1.67e-35
MS4A4A	917.308	1.07129	0.107197	9.99366	1.62e-23	8.58e-23
HEYL	732.057	1.07146	0.0740739	14.4648	2.02e-47	4.21e-46
TMEM244	2.50514	1.07188	0.166588	6.43432	1.24e-10	3.02e-10
AC027228.2	6.70973	1.07197	0.107771	9.94674	2.61e-23	1.36e-22
LRTM1	2.56111	1.07199	0.16232	6.60418	4e-11	1.01e-10
CD74	63108	1.07206	0.101903	10.5204	6.96e-26	4.27e-25
PDK3	269.886	1.07212	0.0605807	17.6974	4.39e-70	3.44e-68
CALB2	413.327	1.07215	0.139199	7.70227	1.34e-14	4.18e-14
LINC00552	4.91661	1.07215	0.142816	7.50721	6.04e-14	1.81e-13
IFITM4P	4.23438	1.07227	0.131655	8.14455	3.81e-16	1.31e-15
FCER1G	2137.12	1.07235	0.0930094	11.5295	9.37e-31	7.59e-30
GABRE	163.72	1.07263	0.117663	9.11615	7.78e-20	3.32e-19
ANO1	131.428	1.07312	0.0863427	12.4286	1.83e-35	1.91e-34
TAC1	371.484	1.07337	0.16444	6.52744	6.69e-11	1.66e-10
GPC5-IT1	1.151	1.07338	0.214994	4.99259	5.96e-07	1.13e-06
PPIAP29	102.707	1.07357	0.110429	9.72186	2.43e-22	1.2e-21
AL021707.5	1.59013	1.07372	0.139411	7.70178	1.34e-14	4.19e-14
BX679664.3	71.4101	1.07374	0.0886918	12.1065	9.76e-34	9.28e-33
DTL	522.298	1.07377	0.108481	9.89825	4.24e-23	2.18e-22
FOXD3-AS1	140.467	1.07383	0.155706	6.89648	5.33e-12	1.41e-11
BHLHE23	0.51049	1.07384	0.391363	2.74384	0.00607253	0.00831034
ZNF385B	199.807	1.07394	0.126515	8.48867	2.09e-17	7.77e-17
AC006486.2	17.3116	1.07395	0.0671891	15.984	1.65e-57	6.21e-56
AC026403.1	149.801	1.07404	0.102238	10.5053	8.17e-26	4.99e-25
C2orf66	29.6453	1.07455	0.107787	9.96918	2.08e-23	1.09e-22
RHOH	94.8566	1.07467	0.093832	11.4532	2.27e-30	1.8e-29
HBB	9922.71	1.07474	0.135868	7.91023	2.57e-15	8.38e-15
DYRK3	296.087	1.07487	0.0632244	17.0009	8.09e-65	4.71e-63
HOXD-AS2	57.2924	1.07509	0.165281	6.5046	7.79e-11	1.92e-10
AP001025.1	21.8379	1.0754	0.115805	9.28626	1.6e-20	7.11e-20
RPS24P13	1.1863	1.07557	0.163712	6.5699	5.03e-11	1.26e-10
PDX1	6.86357	1.07568	0.281877	3.81614	0.000135553	0.000214707
CHAT	7.08893	1.07604	0.24325	4.42361	9.71e-06	1.68e-05
RPL12P10	3.88459	1.0765	0.101702	10.5848	3.5e-26	2.18e-25
LRG1	40.1805	1.07654	0.0970549	11.0921	1.37e-28	9.79e-28
PABPC1P1	3.89324	1.07664	0.121064	8.89308	5.94e-19	2.4e-18
SWAP70	1850.88	1.07671	0.0597187	18.0296	1.14e-72	1.02e-70
NAP1L4P1	4.96663	1.07688	0.0927044	11.6163	3.41e-31	2.83e-30
SEMA3E	432.521	1.0771	0.161164	6.68323	2.34e-11	5.96e-11
LINC02086	4.3719	1.07716	0.189889	5.67257	1.41e-08	2.99e-08
FAM111B	267.16	1.0772	0.121101	8.8951	5.84e-19	2.36e-18
CPNE9	122.873	1.07725	0.128261	8.3989	4.51e-17	1.64e-16
LINC00290	2.56426	1.07737	0.197717	5.44907	5.06e-08	1.04e-07
AC015922.2	69.925	1.07745	0.0829244	12.9931	1.34e-38	1.69e-37
CPNE6	1168.99	1.07768	0.150072	7.18108	6.92e-13	1.94e-12
MIR3659HG	22.2323	1.07794	0.10422	10.343	4.5e-25	2.62e-24
HLA-DRB5	3396.74	1.07809	0.120916	8.91598	4.84e-19	1.97e-18
ERRFI1	1716.93	1.07837	0.0661457	16.3029	9.41e-60	4.08e-58
TNFRSF1A	4871.37	1.07867	0.0738887	14.5985	2.87e-48	6.26e-47
TMEM191A	31.6407	1.07879	0.101139	10.6664	1.46e-26	9.33e-26
FGF16	1.04122	1.07927	0.209575	5.1498	2.61e-07	5.08e-07
GPR12	249.983	1.07959	0.12757	8.46267	2.61e-17	9.66e-17
STEAP4	76.0764	1.07986	0.112775	9.5754	1.01e-21	4.82e-21
RPS15AP17	4.70043	1.08002	0.125018	8.63892	5.67e-18	2.17e-17
RPL5P28	3.30805	1.08004	0.12724	8.48826	2.1e-17	7.8e-17
RPL34P34	8.78774	1.08014	0.106054	10.1848	2.32e-24	1.29e-23
HNRNPA1P50	6.04594	1.08028	0.109637	9.85323	6.64e-23	3.4e-22
H4C2	1.91819	1.0804	0.180029	6.00124	1.96e-09	4.4e-09
PSME2P2	37.9044	1.08056	0.0833285	12.9675	1.87e-38	2.34e-37
CCDC190	22.7833	1.08106	0.157068	6.88275	5.87e-12	1.55e-11
CRB2	2044.76	1.08129	0.105119	10.2863	8.12e-25	4.66e-24
CDS1	553.668	1.0815	0.107746	10.0375	1.04e-23	5.57e-23
ARHGEF28	217.627	1.08182	0.0840089	12.8775	6.03e-38	7.28e-37
AP002852.1	23.6263	1.0819	0.108737	9.9497	2.53e-23	1.32e-22
AC015722.2	2.22013	1.08206	0.192303	5.62687	1.84e-08	3.87e-08
CDR2	709.411	1.08232	0.0479704	22.5622	1.02e-112	9.86e-110
AL139421.1	5.61112	1.08242	0.109875	9.85136	6.76e-23	3.46e-22
AC127502.2	76.9712	1.08252	0.0872772	12.4033	2.51e-35	2.6e-34
FP565260.3	67.4479	1.08262	0.109658	9.8727	5.47e-23	2.81e-22
DRD5	25.6474	1.08269	0.171109	6.32745	2.49e-10	5.97e-10
RDH5	111.367	1.0828	0.0865375	12.5125	6.38e-36	6.85e-35
ABRA	2.22025	1.08302	0.160202	6.76036	1.38e-11	3.56e-11
AL592114.1	11.3502	1.08328	0.0991457	10.9261	8.65e-28	5.93e-27
CSRP3	2.56619	1.08339	0.16177	6.6971	2.13e-11	5.44e-11
SBK3	1.16903	1.08339	0.181636	5.96465	2.45e-09	5.48e-09
TMEM130	3090.61	1.08357	0.146253	7.40885	1.27e-13	3.74e-13
DDIAS	222.81	1.08359	0.0879551	12.3198	7.08e-35	7.16e-34
AC105940.2	1.09662	1.08388	0.145753	7.43644	1.03e-13	3.06e-13
RPS3P7	1.62669	1.08389	0.15031	7.21103	5.55e-13	1.57e-12
AC108022.2	3.92046	1.08424	0.111932	9.6866	3.44e-22	1.69e-21
FNDC3B	1514.44	1.0843	0.0605952	17.8941	1.31e-71	1.11e-69
SEPTIN14P24	0.269833	1.08444	0.430926	2.51654	0.0118515	0.0157626
BFSP1	57.1688	1.08457	0.0859264	12.622	1.6e-36	1.78e-35
DBH	33.619	1.08521	0.106642	10.1761	2.53e-24	1.41e-23
AL603825.1	10.1053	1.08548	0.0999112	10.8645	1.7e-27	1.15e-26
APOBEC4	0.956915	1.08556	0.256528	4.23173	2.32e-05	3.91e-05
SARDH	201.894	1.08576	0.0890399	12.1941	3.34e-34	3.25e-33
PRR29	192.602	1.08596	0.109944	9.87733	5.22e-23	2.68e-22
CNTN5	142.483	1.08619	0.126248	8.60364	7.72e-18	2.93e-17
AC026469.1	9.60861	1.08621	0.134793	8.05838	7.73e-16	2.61e-15
LINC02338	2.9427	1.08632	0.155866	6.96959	3.18e-12	8.57e-12
HPCA	1686.74	1.08637	0.142003	7.65038	2e-14	6.19e-14
LINC01206	59.7162	1.08637	0.148602	7.31062	2.66e-13	7.66e-13
RAPGEF4-AS1	15.6043	1.08643	0.122591	8.86223	7.84e-19	3.15e-18
XAF1	399.672	1.08657	0.101699	10.6841	1.21e-26	7.75e-26
TENM2	631.839	1.08675	0.129346	8.40188	4.39e-17	1.6e-16
RPSAP9	45.4878	1.08678	0.0754707	14.4001	5.17e-47	1.05e-45
EMP2	1054.43	1.08708	0.073746	14.7408	3.52e-49	8.21e-48
PADI3	1.14211	1.0871	0.262397	4.14297	3.43e-05	5.7e-05
HNRNPA1P63	1.26021	1.08714	0.147554	7.36779	1.73e-13	5.05e-13
AP005242.4	27.0043	1.08716	0.22476	4.837	1.32e-06	2.44e-06
PLA2G12AP1	7.41577	1.08729	0.0773398	14.0586	6.82e-45	1.24e-43
MEG9	65.5323	1.08732	0.114212	9.52014	1.73e-21	8.11e-21
RBM46	10.0222	1.08735	0.152571	7.12687	1.03e-12	2.85e-12
AL353593.1	3.46459	1.0875	0.11563	9.40502	5.2e-21	2.38e-20
SLC10A4	285.309	1.08772	0.117963	9.22084	2.95e-20	1.29e-19
BATF	49.4279	1.08788	0.115053	9.45551	3.21e-21	1.49e-20
VTI1BP1	3.1678	1.088	0.113127	9.61749	6.75e-22	3.24e-21
MX1	3787.65	1.08813	0.10931	9.95449	2.41e-23	1.26e-22
LACTB2-AS1	19.1855	1.08813	0.0933525	11.6562	2.13e-31	1.79e-30
RPL4P2	9.17678	1.08818	0.112304	9.6896	3.34e-22	1.64e-21
AC103808.3	2.67264	1.08837	0.252053	4.31801	1.57e-05	2.69e-05
AL590867.2	339.74	1.0884	0.093902	11.5908	4.59e-31	3.79e-30
AC073910.1	3.01521	1.0887	0.134096	8.11881	4.71e-16	1.61e-15
EIF3LP1	3.6203	1.08921	0.12067	9.02631	1.78e-19	7.39e-19
GLT1D1	338.552	1.08923	0.130964	8.31703	9.02e-17	3.22e-16
RPL23AP20	1.32721	1.08929	0.213028	5.11337	3.16e-07	6.12e-07
DLGAP1-AS4	46.5737	1.0893	0.154088	7.06931	1.56e-12	4.27e-12
LINC02217	18.4796	1.0896	0.181965	5.98798	2.12e-09	4.77e-09
AC008033.1	1.68058	1.0898	0.138068	7.89321	2.95e-15	9.57e-15
AL450405.1	334.666	1.09007	0.103406	10.5417	5.55e-26	3.42e-25
CYGB	335.655	1.09024	0.112555	9.68623	3.45e-22	1.69e-21
C3	37038.1	1.09056	0.101499	10.7445	6.29e-27	4.11e-26
HOOK1	139.399	1.09056	0.136072	8.01462	1.1e-15	3.69e-15
HNRNPA3P10	9.88357	1.09059	0.0945766	11.5313	9.18e-31	7.44e-30
ABCF2P1	3.79104	1.0906	0.113682	9.59344	8.52e-22	4.06e-21
CHRNA2	70.182	1.09077	0.169327	6.44176	1.18e-10	2.88e-10
CDK4	7764.87	1.09095	0.102121	10.6829	1.22e-26	7.84e-26
AQP3	114.584	1.09103	0.107863	10.115	4.74e-24	2.59e-23
GPRC5D-AS1	19.2716	1.09117	0.087069	12.5323	4.97e-36	5.37e-35
AC007998.4	1.43327	1.09119	0.161964	6.73724	1.61e-11	4.16e-11
ODF3L1	10.2106	1.09139	0.0944245	11.5583	6.7e-31	5.48e-30
AL583722.3	2.21753	1.09145	0.167675	6.50929	7.55e-11	1.87e-10
CRYZL2P	275.315	1.0915	0.0714949	15.2669	1.27e-52	3.61e-51
DNM1	7772.71	1.09155	0.114065	9.56953	1.07e-21	5.09e-21
TP73	254.893	1.09168	0.123025	8.87368	7.08e-19	2.85e-18
FUCA2	1716.81	1.09178	0.0692741	15.7603	5.84e-56	1.99e-54
PPCS	1027.21	1.0918	0.064097	17.0336	4.63e-65	2.72e-63
LRRC37A9P	3.20969	1.09184	0.16539	6.60162	4.07e-11	1.02e-10
RPL15P3	256.163	1.09209	0.0816213	13.3799	7.92e-41	1.15e-39
LINC01606	3.39292	1.09216	0.183085	5.96533	2.44e-09	5.45e-09
METTL1	1123.01	1.09225	0.100814	10.8343	2.37e-27	1.58e-26
ANO3	279.979	1.09247	0.132288	8.25827	1.48e-16	5.22e-16
RPSAP43	2.67706	1.0925	0.122898	8.88947	6.14e-19	2.48e-18
RPL6P25	1.77774	1.09269	0.134936	8.0978	5.6e-16	1.91e-15
AC009646.2	0.876867	1.09272	0.23402	4.66935	3.02e-06	5.44e-06
CENPV	941.3	1.09307	0.102285	10.6865	1.18e-26	7.55e-26
RPL10P7	2.82083	1.09363	0.115444	9.47321	2.71e-21	1.26e-20
VSIG4	5128.62	1.09514	0.107906	10.149	3.35e-24	1.85e-23
HLA-DRB9	4.73451	1.09524	0.139787	7.83508	4.69e-15	1.5e-14
PCLO	949.694	1.09564	0.129477	8.46208	2.63e-17	9.7e-17
NIPSNAP2	8236.02	1.09601	0.0748472	14.6433	1.49e-48	3.31e-47
CPA6	8.94157	1.09605	0.132371	8.28018	1.23e-16	4.36e-16
DBNDD1	1694.7	1.09624	0.0779382	14.0655	6.19e-45	1.13e-43
DCTD	2429.05	1.09625	0.0638007	17.1824	3.6e-66	2.25e-64
AC074085.2	3.70462	1.09626	0.113224	9.68221	3.59e-22	1.76e-21
ZNF209P	1.78411	1.09638	0.202573	5.41229	6.22e-08	1.27e-07
TMEM200A	185.199	1.09742	0.119771	9.16266	5.06e-20	2.19e-19
AC018868.1	9.62597	1.09747	0.107311	10.227	1.5e-24	8.47e-24
AC004408.1	1.35869	1.09763	0.216718	5.06481	4.09e-07	7.84e-07
PPP1R2B	3.9882	1.0977	0.102862	10.6716	1.38e-26	8.85e-26
PRR16	81.9013	1.09773	0.0974344	11.2664	1.92e-29	1.44e-28
ASB9	44.168	1.09783	0.0801516	13.6969	1.06e-42	1.7e-41
DDN	2101.16	1.09843	0.160425	6.84702	7.54e-12	1.98e-11
AC135352.1	3.01754	1.09847	0.141253	7.77661	7.45e-15	2.36e-14
SFN	53.565	1.09866	0.134552	8.16527	3.21e-16	1.11e-15
OPRK1	81.0439	1.09866	0.155917	7.04643	1.84e-12	5.02e-12
SSX2IP	1536.83	1.09904	0.0628521	17.4861	1.83e-68	1.3e-66
ADAMTS16	72.7435	1.09913	0.100176	10.9719	5.22e-28	3.62e-27
AC097358.2	6.04443	1.09922	0.115436	9.52236	1.69e-21	7.95e-21
PTH2R	55.8301	1.09922	0.12484	8.80506	1.31e-18	5.18e-18
LINC00683	22.3668	1.0995	0.107382	10.2392	1.32e-24	7.49e-24
AC009060.1	1.88445	1.09954	0.271229	4.05392	5.04e-05	8.26e-05
ANKRD1	12.7604	1.09976	0.136132	8.07863	6.55e-16	2.22e-15
RPSAP1	2.18101	1.0998	0.158121	6.9554	3.52e-12	9.44e-12
UTF1	1.65724	1.0998	0.169286	6.4967	8.21e-11	2.02e-10
EEF1B2P2	9.05982	1.10015	0.10591	10.3876	2.82e-25	1.66e-24
LINC01285	27.2684	1.10032	0.0994233	11.067	1.81e-28	1.29e-27
MT1M	767.523	1.10063	0.110223	9.98551	1.76e-23	9.3e-23
AC023194.2	1.21023	1.10065	0.154087	7.14306	9.13e-13	2.54e-12
PLOD2	3042.98	1.10067	0.072824	15.1141	1.31e-51	3.48e-50
OVAAL	0.760236	1.10068	0.248935	4.42155	9.8e-06	1.7e-05
AC016894.1	1.56117	1.10071	0.154694	7.11541	1.12e-12	3.1e-12
ACP3	53.9848	1.10078	0.127875	8.60825	7.42e-18	2.82e-17
AC007637.1	8.30355	1.10083	0.0994603	11.068	1.79e-28	1.27e-27
MEPE	76.7126	1.10103	0.185286	5.94235	2.81e-09	6.25e-09
CHRND	8.11689	1.10103	0.137235	8.023	1.03e-15	3.46e-15
ELL2P1	6.59189	1.10135	0.0909961	12.1033	1.01e-33	9.62e-33
SRGN	4530.44	1.10139	0.0856149	12.8644	7.14e-38	8.6e-37
AC005244.1	2.30981	1.10143	0.132942	8.28503	1.18e-16	4.19e-16
NKG7	76.8571	1.10187	0.104099	10.5848	3.5e-26	2.18e-25
SEPTIN6	1153.63	1.10192	0.0595405	18.5071	1.81e-76	2.05e-74
ST13P19	10.3477	1.10195	0.101664	10.8391	2.25e-27	1.5e-26
AL121835.2	3.45084	1.10196	0.151931	7.25302	4.08e-13	1.16e-12
EVPL	18.2609	1.10296	0.136686	8.06925	7.07e-16	2.39e-15
AC130472.1	1.54627	1.10297	0.151052	7.30192	2.84e-13	8.15e-13
ARHGEF34P	5.93207	1.10327	0.106836	10.3267	5.34e-25	3.09e-24
LY6G6F-LY6G6D	3.6761	1.10342	0.181915	6.06559	1.31e-09	2.99e-09
IL12RB2	23.5357	1.10356	0.114866	9.60733	7.45e-22	3.56e-21
EEF1DP1	38.5223	1.10362	0.0869835	12.6877	6.92e-37	7.86e-36
SLCO4C1	5.87326	1.10383	0.132478	8.33219	7.94e-17	2.84e-16
OXGR1	12.7437	1.10392	0.125095	8.82467	1.1e-18	4.37e-18
UNC93B2	3.07618	1.10408	0.15191	7.26797	3.65e-13	1.04e-12
AC103770.1	2.89462	1.10409	0.149714	7.37466	1.65e-13	4.81e-13
AC073323.1	1.20453	1.10411	0.186484	5.92066	3.21e-09	7.1e-09
AP005329.2	20.9456	1.10421	0.0764769	14.4384	2.97e-47	6.11e-46
LHX6	218.714	1.10424	0.120173	9.18881	3.97e-20	1.73e-19
TGM7	0.858172	1.10433	0.212719	5.19148	2.09e-07	4.1e-07
FAM163A	35.1618	1.10438	0.169136	6.52949	6.6e-11	1.64e-10
ECHDC2	1032.69	1.10438	0.0915615	12.0616	1.69e-33	1.58e-32
RORB-AS1	21.5791	1.10455	0.120882	9.13743	6.4e-20	2.74e-19
AC146944.3	3.10527	1.10467	0.152251	7.25557	4e-13	1.14e-12
LSP1P2	1.61973	1.1049	0.151002	7.31714	2.53e-13	7.3e-13
MIR22HG	541.715	1.10494	0.0641255	17.2309	1.56e-66	9.9e-65
AC011933.1	3.80738	1.10503	0.125169	8.82828	1.06e-18	4.24e-18
MAGEA12	19.4735	1.10509	0.0901024	12.2649	1.4e-34	1.39e-33
AC026797.1	1.67918	1.10522	0.220123	5.02091	5.14e-07	9.79e-07
PSME2P6	1.7294	1.10531	0.147552	7.49098	6.84e-14	2.04e-13
TXNP5	1.8749	1.10532	0.141388	7.81763	5.38e-15	1.72e-14
GFY	3.36924	1.10532	0.176238	6.27178	3.57e-10	8.45e-10
PPP1R14B-AS1	38.6485	1.10555	0.0883407	12.5146	6.21e-36	6.68e-35
ALG1L13P	9.92514	1.10662	0.0957689	11.5551	6.96e-31	5.68e-30
AC019209.3	1.78533	1.10664	0.203467	5.43892	5.36e-08	1.1e-07
PAMR1	1682.19	1.10694	0.0968011	11.4352	2.79e-30	2.19e-29
AC108120.1	1.51575	1.10708	0.13971	7.92413	2.3e-15	7.52e-15
HLA-DPB1	7116.74	1.10713	0.107397	10.3088	6.43e-25	3.71e-24
TYRO3P	3.96943	1.10714	0.101234	10.9365	7.71e-28	5.3e-27
PCP4	379.973	1.10722	0.124105	8.92166	4.59e-19	1.87e-18
PAQR9	38.9391	1.10723	0.10661	10.3858	2.88e-25	1.69e-24
TRH	324.797	1.10724	0.169663	6.52611	6.75e-11	1.67e-10
CKS1B	558.862	1.10729	0.0678104	16.3292	6.11e-60	2.68e-58
FZD1	1313.67	1.10743	0.0754593	14.6758	9.21e-49	2.08e-47
MSL3P1	8.85282	1.10745	0.135319	8.18398	2.75e-16	9.55e-16
TMEM106C	2703.01	1.10745	0.0689801	16.0547	5.3e-58	2.04e-56
RPL10P9	350.943	1.10747	0.134205	8.25208	1.56e-16	5.49e-16
GAPDHP33	2.34498	1.10752	0.119484	9.26919	1.88e-20	8.31e-20
AC068522.1	6.86944	1.10758	0.105399	10.5084	7.9e-26	4.83e-25
NRAP	28.3499	1.10795	0.122707	9.02924	1.73e-19	7.2e-19
SPTA1	4.07656	1.10833	0.135958	8.15203	3.58e-16	1.24e-15
HMGB1P11	1.45056	1.10841	0.135555	8.17684	2.91e-16	1.01e-15
TGIF1	1357.73	1.10846	0.0781087	14.1912	1.04e-45	1.96e-44
ACP5	264.631	1.10853	0.125586	8.82686	1.08e-18	4.29e-18
OPRD1	209.994	1.10868	0.118965	9.31938	1.17e-20	5.25e-20
GCSIR	33.2862	1.10874	0.0971523	11.4124	3.63e-30	2.83e-29
GPR156	115.406	1.10886	0.0889501	12.4661	1.14e-35	1.21e-34
BANF1P3	23.3698	1.1096	0.0947904	11.7058	1.19e-31	1.01e-30
CACNA1G	826.602	1.10961	0.10474	10.594	3.18e-26	1.99e-25
FOXA1	9.39052	1.10972	0.203638	5.44945	5.05e-08	1.03e-07
AC127502.1	12.0052	1.10999	0.0867608	12.7937	1.78e-37	2.09e-36
AC100771.1	2.89472	1.11018	0.126511	8.77535	1.7e-18	6.71e-18
CHRM3-AS2	3.21337	1.11032	0.146272	7.59081	3.18e-14	9.7e-14
MYO15A	59.468	1.11058	0.0975997	11.3789	5.33e-30	4.11e-29
AP001189.3	5.50001	1.11059	0.104517	10.6259	2.26e-26	1.43e-25
EXOC3L4	2.92971	1.11069	0.149168	7.44589	9.63e-14	2.85e-13
AC024132.4	1.17632	1.11073	0.298442	3.72176	0.000197839	0.000309003
PDK1	729.531	1.11073	0.0668832	16.6071	6.19e-62	3.05e-60
RPL7AP26	3.26552	1.11081	0.107198	10.3622	3.68e-25	2.15e-24
ZNF702P	86.842	1.11106	0.082771	13.4233	4.41e-41	6.48e-40
UCHL1-AS1	1.20604	1.11164	0.175935	6.31843	2.64e-10	6.31e-10
CLEC4M	2.08024	1.11193	0.185051	6.00876	1.87e-09	4.21e-09
RNVU1-32	2.1641	1.11195	0.132563	8.38805	4.94e-17	1.79e-16
EHD2	3125.91	1.1121	0.0717685	15.4956	3.71e-54	1.14e-52
TPPP3	3239.69	1.11252	0.11581	9.60645	7.51e-22	3.59e-21
AC011995.2	10.4615	1.11264	0.174974	6.35888	2.03e-10	4.9e-10
AC011294.1	6.95569	1.11264	0.143559	7.7504	9.16e-15	2.89e-14
SP100	1202.64	1.11267	0.0794761	14.0001	1.56e-44	2.78e-43
ARHGAP20	463.595	1.11269	0.072436	15.3611	2.99e-53	8.86e-52
AC125807.2	102.149	1.11294	0.101467	10.9685	5.42e-28	3.76e-27
NPY1R	142.9	1.11294	0.113558	9.80065	1.12e-22	5.65e-22
APOL5	2.1206	1.11301	0.131794	8.44509	3.04e-17	1.12e-16
IL4I1	155.647	1.11309	0.114469	9.72402	2.38e-22	1.18e-21
KCNK15	18.8639	1.11324	0.119549	9.31201	1.25e-20	5.62e-20
RBMS1P1	11.6548	1.11349	0.081581	13.6489	2.05e-42	3.24e-41
PYDC1	12.3919	1.11353	0.173727	6.40963	1.46e-10	3.54e-10
AC022182.3	8.68468	1.11363	0.10264	10.8498	2e-27	1.34e-26
POGLUT3	1328.95	1.11376	0.0730848	15.2393	1.94e-52	5.43e-51
AC020917.1	4.78481	1.11377	0.112207	9.92606	3.21e-23	1.67e-22
STK25P1	1.4471	1.11388	0.150548	7.39881	1.37e-13	4.03e-13
RPL21P18	2.49307	1.114	0.132805	8.3882	4.94e-17	1.79e-16
LHFPL5	16.0518	1.1145	0.168588	6.61081	3.82e-11	9.63e-11
C6orf118	94.9037	1.11451	0.112834	9.87738	5.22e-23	2.68e-22
SIGLEC9	310.621	1.11456	0.0925384	12.0443	2.08e-33	1.94e-32
RNU4ATAC	13.4003	1.11463	0.111482	9.99832	1.55e-23	8.2e-23
ACOT4	65.9403	1.11471	0.0819557	13.6014	3.93e-42	6.13e-41
MRPS17	1039.5	1.11471	0.0763428	14.6014	2.75e-48	6.01e-47
PLK1	786.092	1.11482	0.0867976	12.8439	9.3e-38	1.11e-36
AUNIP	80.5481	1.1151	0.0712595	15.6484	3.41e-55	1.1e-53
AP000654.2	1.77177	1.11518	0.13323	8.37037	5.74e-17	2.08e-16
HTR1B	15.2978	1.11523	0.129173	8.63356	5.95e-18	2.27e-17
ATAD3C	125.889	1.11523	0.106182	10.5031	8.36e-26	5.1e-25
COLEC12	1587.2	1.11531	0.094567	11.7938	4.2e-32	3.65e-31
ZNF683	10.9169	1.11533	0.132039	8.44698	2.99e-17	1.1e-16
MAN1A2P1	2.9719	1.11593	0.216521	5.15392	2.55e-07	4.97e-07
LINC01501	2.01434	1.11617	0.128431	8.69084	3.6e-18	1.39e-17
IL20RA	143.443	1.11624	0.130058	8.5826	9.28e-18	3.51e-17
AC123595.1	6.2206	1.11685	0.100132	11.1538	6.86e-29	4.99e-28
VAMP5	1899.18	1.11741	0.0818594	13.6504	2.01e-42	3.18e-41
LINC01910	1.05777	1.11766	0.161417	6.92403	4.39e-12	1.17e-11
ST14	552.866	1.11801	0.107933	10.3583	3.84e-25	2.24e-24
RPS15AP40	2.69807	1.11803	0.133481	8.37592	5.48e-17	1.98e-16
AC124254.2	1.10937	1.1182	0.231638	4.82735	1.38e-06	2.56e-06
TMEM176A	1943.35	1.11877	0.105321	10.6225	2.34e-26	1.48e-25
RN7SL767P	3.93379	1.11909	0.126597	8.83982	9.59e-19	3.83e-18
LINC01615	6.70343	1.11912	0.132904	8.42052	3.75e-17	1.37e-16
LINC02633	1.3176	1.11936	0.233765	4.7884	1.68e-06	3.09e-06
AL441963.1	4.93739	1.11938	0.109969	10.179	2.46e-24	1.37e-23
NFE2L3	400.685	1.11947	0.0748503	14.9561	1.42e-50	3.56e-49
CLDN10	602.909	1.11952	0.115144	9.72277	2.41e-22	1.19e-21
UMODL1	18.1985	1.11956	0.104947	10.6678	1.44e-26	9.2e-26
LINC02393	6.94287	1.11988	0.140866	7.94997	1.87e-15	6.15e-15
DLGAP1-AS3	6.22964	1.12018	0.144389	7.75806	8.62e-15	2.72e-14
AP000892.4	90.3417	1.12024	0.0921639	12.1548	5.41e-34	5.21e-33
LINC02192	12.8072	1.12026	0.190939	5.86709	4.44e-09	9.73e-09
SKIDA1	105.21	1.1204	0.0880247	12.7283	4.12e-37	4.73e-36
MTUS2	162.549	1.12057	0.131419	8.52669	1.51e-17	5.64e-17
CEACAM4	20.1494	1.12088	0.111943	10.0129	1.34e-23	7.11e-23
SERPINB1	1257.7	1.12105	0.0712105	15.7428	7.7e-56	2.62e-54
RPL21P1	3.43018	1.12174	0.122626	9.14765	5.82e-20	2.5e-19
AC138512.1	1.03255	1.12177	0.178557	6.2824	3.33e-10	7.91e-10
LINC01124	4.56607	1.12189	0.129324	8.67502	4.13e-18	1.6e-17
IQGAP1	5147.43	1.12218	0.0668407	16.7889	2.94e-63	1.6e-61
MMP2	4413.69	1.1222	0.0889858	12.611	1.84e-36	2.04e-35
EGFLAM	236.34	1.12241	0.0991751	11.3174	1.08e-29	8.16e-29
CELA1	4.99844	1.12278	0.135706	8.27361	1.3e-16	4.6e-16
COL24A1	55.9714	1.12291	0.108159	10.3821	2.99e-25	1.76e-24
AC245884.11	1.03778	1.12299	0.158099	7.10311	1.22e-12	3.37e-12
RCAN3	322.039	1.123	0.0790315	14.2095	8e-46	1.53e-44
CALHM5	140.285	1.12308	0.0794617	14.1335	2.36e-45	4.39e-44
PTPRQ	8.67364	1.12329	0.154537	7.26874	3.63e-13	1.04e-12
PDIA5	414.359	1.12342	0.0824843	13.6198	3.06e-42	4.79e-41
MXRA7	4563.12	1.12419	0.0554278	20.282	1.85e-91	4.73e-89
AC079760.2	3.21007	1.12421	0.12101	9.2902	1.54e-20	6.85e-20
AC005550.1	1.64797	1.1244	0.211004	5.3288	9.89e-08	1.99e-07
AL049651.2	3.39456	1.12452	0.203692	5.52067	3.38e-08	6.99e-08
AC044787.1	49.9582	1.12509	0.0926989	12.137	6.72e-34	6.44e-33
AL357033.3	4.20518	1.12511	0.0962078	11.6945	1.36e-31	1.15e-30
SHC1	2825.86	1.12537	0.0658024	17.1022	1.43e-65	8.64e-64
GPRACR	5.80485	1.12537	0.116166	9.68758	3.4e-22	1.67e-21
PPIAP2	5.44781	1.12559	0.104777	10.7428	6.41e-27	4.18e-26
CES1	75.0185	1.12566	0.143708	7.833	4.76e-15	1.53e-14
RBM47	528.278	1.12587	0.0908528	12.3922	2.88e-35	2.98e-34
LINC01378	8.43175	1.12591	0.211022	5.33552	9.53e-08	1.92e-07
IFNL4	1.60221	1.12607	0.16106	6.99159	2.72e-12	7.35e-12
TRHDE	211.117	1.12625	0.163354	6.89453	5.4e-12	1.43e-11
AC025518.1	2.95424	1.12627	0.135523	8.31053	9.53e-17	3.4e-16
CASP1	706.7	1.12633	0.0885766	12.7159	4.82e-37	5.51e-36
AC078850.1	6.72498	1.12646	0.150229	7.4983	6.47e-14	1.93e-13
AL031123.2	4.99227	1.12667	0.118777	9.4856	2.41e-21	1.12e-20
CD302	382.96	1.12681	0.0754033	14.9438	1.71e-50	4.26e-49
MAGEC1	1.40441	1.12739	0.257438	4.37925	1.19e-05	2.05e-05
ZYX	10457.6	1.12761	0.0650093	17.3454	2.14e-67	1.43e-65
AC131956.2	1.22993	1.12764	0.222743	5.06253	4.14e-07	7.93e-07
SYT7	2169.2	1.12777	0.12366	9.11996	7.52e-20	3.21e-19
LINC00536	1.06183	1.12779	0.194735	5.79143	6.98e-09	1.51e-08
AC108058.1	4.12711	1.12789	0.115382	9.77526	1.44e-22	7.22e-22
KLHL38	9.2863	1.12795	0.105359	10.7058	9.56e-27	6.17e-26
ADH5P3	2.38675	1.12799	0.123062	9.16601	4.91e-20	2.12e-19
C1QTNF2	99.3581	1.12822	0.0740264	15.2408	1.89e-52	5.31e-51
RNASE3	40.419	1.12853	0.124104	9.09345	9.59e-20	4.07e-19
RPL18AP3	575.645	1.12889	0.0894255	12.6238	1.56e-36	1.74e-35
TRBV9	1.47459	1.12937	0.198891	5.67835	1.36e-08	2.89e-08
ELOVL3	7.18607	1.12954	0.115812	9.75324	1.79e-22	8.92e-22
TRABD2A	91.2311	1.12991	0.101906	11.0877	1.44e-28	1.03e-27
AL356124.2	1.23539	1.1307	0.155512	7.27082	3.57e-13	1.02e-12
KIAA1671-AS1	15.6511	1.131	0.097922	11.55	7.38e-31	6.03e-30
MTRNR2L11	2.7996	1.13104	0.140657	8.04115	8.9e-16	3e-15
LY6G6D	2.73489	1.13127	0.178002	6.3554	2.08e-10	5e-10
NECTIN4	11.2038	1.13185	0.112857	10.029	1.14e-23	6.06e-23
NRP1	2562.71	1.13198	0.0718238	15.7605	5.81e-56	1.99e-54
AL137786.1	39.8892	1.132	0.138743	8.15893	3.38e-16	1.17e-15
ISM2	16.7212	1.13234	0.111147	10.1877	2.25e-24	1.26e-23
AL355472.2	1.91609	1.13268	0.185364	6.11059	9.93e-10	2.28e-09
ATF4P4	18.0796	1.1328	0.088576	12.789	1.89e-37	2.21e-36
KIAA0895LP1	4.07752	1.13287	0.134888	8.39859	4.52e-17	1.64e-16
KISS1	7.65281	1.13295	0.182124	6.22075	4.95e-10	1.16e-09
FPR3	407.824	1.13303	0.125997	8.99256	2.42e-19	9.98e-19
VIP	104.304	1.13305	0.143681	7.88585	3.12e-15	1.01e-14
ZC3H11B	8.78305	1.13308	0.104341	10.8593	1.8e-27	1.21e-26
WWTR1	5139.87	1.13325	0.0865012	13.101	3.25e-39	4.27e-38
PRSS2	0.677314	1.13325	0.36669	3.09049	0.00199824	0.00285722
KIF14	252.162	1.13355	0.109938	10.3107	6.3e-25	3.63e-24
CGAS	148.731	1.13367	0.0747745	15.1611	6.4e-52	1.74e-50
AL590369.1	6.17687	1.13435	0.0884623	12.823	1.22e-37	1.44e-36
CCDC122	69.6646	1.13447	0.0889269	12.7573	2.84e-37	3.29e-36
ACTG1P16	1.74239	1.13485	0.125442	9.04675	1.47e-19	6.17e-19
NR5A1	4.18796	1.13487	0.134555	8.4342	3.33e-17	1.22e-16
LINC01793	1.61703	1.13493	0.193693	5.8594	4.65e-09	1.02e-08
TCN1	3.59685	1.13501	0.178589	6.35544	2.08e-10	5e-10
ZP1	11.3656	1.13515	0.0886043	12.8114	1.41e-37	1.67e-36
PURPL	2.88493	1.13521	0.202716	5.6	2.14e-08	4.5e-08
CLEC6A	1.04695	1.13527	0.197854	5.73793	9.58e-09	2.06e-08
CYB561	1202.46	1.13542	0.0656069	17.3064	4.21e-67	2.76e-65
TUBBP5	7.56207	1.13564	0.121503	9.34654	9.06e-21	4.08e-20
RPL7P22	1.86684	1.13564	0.12588	9.02163	1.85e-19	7.71e-19
AC108161.1	5.03703	1.13567	0.111809	10.1572	3.08e-24	1.7e-23
SNRPGP2	112.811	1.1358	0.0770688	14.7375	3.71e-49	8.62e-48
WFDC2	92.9832	1.13596	0.0999928	11.3604	6.58e-30	5.05e-29
PTHLH	215.643	1.13613	0.0884789	12.8407	9.7e-38	1.16e-36
AL353898.1	1.22146	1.13668	0.144941	7.8424	4.42e-15	1.42e-14
RPL7P20	1.94853	1.13672	0.139361	8.15665	3.44e-16	1.19e-15
POC1A	363.55	1.1368	0.0795054	14.2984	2.24e-46	4.42e-45
MIR646HG	12.1378	1.13687	0.089539	12.6969	6.15e-37	6.99e-36
SLC12A5	2407.06	1.13705	0.140814	8.07486	6.76e-16	2.29e-15
AL512310.7	1.72228	1.1374	0.139424	8.15789	3.41e-16	1.18e-15
SRP72P2	4.10047	1.13758	0.111574	10.1958	2.07e-24	1.16e-23
RPL7AP11	26.0176	1.13765	0.0930679	12.2238	2.32e-34	2.29e-33
RPL23AP56	1.12911	1.13778	0.206993	5.49672	3.87e-08	7.98e-08
TNFRSF10D	225.704	1.13785	0.0773461	14.7112	5.46e-49	1.25e-47
RHOQP3	3.34842	1.13808	0.0988049	11.5185	1.07e-30	8.6e-30
JAK3	426.285	1.1382	0.096308	11.8183	3.14e-32	2.75e-31
CHRNB3	6.03988	1.13828	0.170874	6.66151	2.71e-11	6.89e-11
RAC2	491.122	1.13836	0.0930367	12.2356	2.01e-34	1.99e-33
CHMP4C	15.2088	1.1384	0.0991471	11.4819	1.63e-30	1.3e-29
ECT2	907.227	1.13859	0.0719543	15.8238	2.13e-56	7.45e-55
AC104212.3	10.647	1.13869	0.102117	11.1508	7.09e-29	5.15e-28
AC009487.3	3.58124	1.13881	0.202763	5.61644	1.95e-08	4.1e-08
ESPL1	382.904	1.13886	0.114322	9.96183	2.24e-23	1.17e-22
TFCP2L1	629.291	1.13891	0.148558	7.66645	1.77e-14	5.48e-14
ACADL	78.65	1.13894	0.116123	9.80799	1.04e-22	5.26e-22
LINC01694	19.6036	1.13899	0.108286	10.5184	7.11e-26	4.36e-25
ANKRD30BP3	1.00196	1.13959	0.165617	6.88086	5.95e-12	1.57e-11
NEUROD2	429.76	1.13964	0.15054	7.57034	3.72e-14	1.13e-13
AC073325.2	10.4114	1.13968	0.142573	7.99371	1.31e-15	4.35e-15
EEF1A1P5	2220.18	1.13971	0.104533	10.9029	1.12e-27	7.59e-27
FRMPD2B	23.7003	1.13973	0.158576	7.18728	6.61e-13	1.86e-12
PHOSPHO1	83.6726	1.13997	0.0828992	13.7513	5e-43	8.17e-42
TSPAN16	3.11395	1.14073	0.112551	10.1352	3.86e-24	2.12e-23
CD79B	30.0991	1.14074	0.101294	11.2617	2.03e-29	1.52e-28
HLA-DOA	1526.86	1.14077	0.111263	10.2529	1.15e-24	6.53e-24
HSPB6	1644.13	1.14079	0.112828	10.1108	4.95e-24	2.7e-23
PTMAP5	104.239	1.14085	0.0779165	14.642	1.52e-48	3.36e-47
OLFML1	154.124	1.14112	0.0996637	11.4497	2.36e-30	1.87e-29
SLC4A1APP1	6.5168	1.14183	0.0976114	11.6977	1.31e-31	1.11e-30
AC025580.1	1.186	1.14185	0.160793	7.1014	1.24e-12	3.41e-12
KLHL1	25.7955	1.14193	0.182909	6.24313	4.29e-10	1.01e-09
RPL12P17	5.10486	1.14193	0.108635	10.5116	7.64e-26	4.67e-25
AC010643.1	12.9563	1.14226	0.0937513	12.184	3.78e-34	3.67e-33
PAX2	17.4662	1.14263	0.152359	7.49956	6.4e-14	1.92e-13
KRT33B	1.60727	1.14299	0.236065	4.84184	1.29e-06	2.38e-06
CCR5	203.91	1.143	0.112075	10.1985	2.01e-24	1.13e-23
ATP23	262.884	1.14317	0.0904628	12.6369	1.32e-36	1.48e-35
AC099684.1	8.2974	1.14321	0.185479	6.16357	7.11e-10	1.65e-09
TGFB2-AS1	93.1008	1.14366	0.106176	10.7713	4.7e-27	3.09e-26
AC004817.4	15.8711	1.14389	0.187262	6.10852	1.01e-09	2.31e-09
VWA7	104.739	1.14439	0.111667	10.2483	1.2e-24	6.84e-24
DBF4P1	5.99964	1.14458	0.0937609	12.2074	2.84e-34	2.78e-33
RCVRN	24.4031	1.14461	0.106247	10.7731	4.61e-27	3.04e-26
HSPA8P1	44.9442	1.14469	0.0889862	12.8637	7.21e-38	8.68e-37
SLC39A4	202.367	1.14558	0.0817089	14.0203	1.17e-44	2.11e-43
H3C6	24.3233	1.14561	0.104498	10.963	5.76e-28	3.99e-27
TCP10L2	1.60981	1.14574	0.156746	7.30952	2.68e-13	7.72e-13
RGS6	963.633	1.14585	0.104418	10.9737	5.12e-28	3.56e-27
AL645568.3	1.61694	1.1459	0.148694	7.70639	1.29e-14	4.05e-14
PTPN20	53.0019	1.14603	0.130765	8.76408	1.88e-18	7.4e-18
FAM237A	4.58488	1.14609	0.124424	9.21122	3.22e-20	1.41e-19
GADD45A	2784.3	1.14636	0.0886807	12.9269	3.17e-38	3.91e-37
AL158166.2	12.1302	1.14639	0.0903633	12.6865	7.03e-37	7.97e-36
GVINP2	1.76162	1.14659	0.183717	6.2411	4.34e-10	1.02e-09
LINC01659	5.37328	1.14678	0.141593	8.09917	5.53e-16	1.89e-15
POU3F1	106.525	1.14692	0.110131	10.4141	2.14e-25	1.27e-24
RPL13P2	5.96836	1.14703	0.114678	10.0022	1.49e-23	7.89e-23
NCF1	148.043	1.14713	0.0931534	12.3144	7.58e-35	7.65e-34
OR7E47P	4.25199	1.1474	0.128856	8.90453	5.36e-19	2.17e-18
FTH1P22	1.87371	1.14742	0.15044	7.62712	2.4e-14	7.39e-14
KNG1	3.85997	1.14751	0.184842	6.20803	5.37e-10	1.25e-09
AC126177.5	3.6319	1.14759	0.182673	6.28222	3.34e-10	7.92e-10
LTK	71.1359	1.14765	0.113453	10.1156	4.71e-24	2.57e-23
AC019171.1	14.7999	1.1477	0.108078	10.6192	2.43e-26	1.53e-25
AC135178.7	2.63165	1.14771	0.131606	8.72082	2.76e-18	1.08e-17
NEK10	71.1305	1.1478	0.0775129	14.8079	1.3e-49	3.09e-48
SNX5P1	6.17752	1.14785	0.120229	9.5472	1.33e-21	6.28e-21
CACNA1S	24.5074	1.1479	0.124676	9.20707	3.35e-20	1.46e-19
RHOJ	1239.3	1.14793	0.0760639	15.0917	1.84e-51	4.84e-50
LINC01197	58.0877	1.14831	0.0861693	13.3263	1.63e-40	2.32e-39
RPL31P7	1.82273	1.14842	0.147273	7.79793	6.29e-15	2.01e-14
PHF24	1562.31	1.14859	0.140581	8.17029	3.08e-16	1.07e-15
AC104763.1	2.45287	1.14859	0.131709	8.72066	2.77e-18	1.08e-17
THEM5	61.131	1.14896	0.109984	10.4466	1.52e-25	9.1e-25
RPL7P52	2.29062	1.14903	0.123932	9.2715	1.84e-20	8.13e-20
NPAS1	151.803	1.14903	0.0894478	12.8458	9.08e-38	1.08e-36
TMEM233	131.336	1.14913	0.131935	8.7098	3.04e-18	1.18e-17
SYNPR	801.07	1.14921	0.1581	7.26889	3.62e-13	1.04e-12
TNFRSF10C	93.0524	1.1496	0.0881205	13.0458	6.72e-39	8.64e-38
BUB1B	441.146	1.14961	0.113457	10.1326	3.96e-24	2.17e-23
SMC4	1063.67	1.15047	0.0794276	14.4845	1.52e-47	3.19e-46
LINC02345	11.3803	1.15059	0.0960859	11.9746	4.83e-33	4.42e-32
RNASE10	3.44635	1.15061	0.120419	9.55506	1.24e-21	5.83e-21
CD5	40.1949	1.15063	0.0997677	11.5331	8.99e-31	7.29e-30
SLC16A11	71.5486	1.15074	0.0980422	11.7372	8.22e-32	7.04e-31
PSMC1P9	3.53517	1.15078	0.105899	10.8667	1.66e-27	1.12e-26
RPL23P8	23.9355	1.15078	0.0965783	11.9155	9.83e-33	8.86e-32
CDKL2	133.372	1.15079	0.122767	9.37377	7e-21	3.18e-20
AC104046.1	4.34801	1.15088	0.121096	9.5039	2.02e-21	9.45e-21
C2	638.891	1.15112	0.100679	11.4336	2.84e-30	2.23e-29
AL096701.1	4.50485	1.15144	0.12611	9.13043	6.82e-20	2.92e-19
RPS8P4	3.76827	1.15177	0.124025	9.28658	1.59e-20	7.08e-20
ABCA5	543.305	1.15199	0.0919296	12.5312	5.04e-36	5.45e-35
AP003559.1	9.02532	1.15199	0.131168	8.78257	1.6e-18	6.3e-18
CD44	18045.5	1.15207	0.0999343	11.5282	9.51e-31	7.7e-30
GNG3	1250.95	1.15239	0.140872	8.1804	2.83e-16	9.82e-16
LPIN3	172.849	1.15242	0.104434	11.0349	2.59e-28	1.83e-27
WNT10B	161.711	1.15242	0.146438	7.8697	3.56e-15	1.15e-14
IGHV4-31	5.27856	1.1526	0.339292	3.39707	0.000681115	0.00101435
NUF2	395.124	1.1527	0.102685	11.2256	3.05e-29	2.26e-28
CABP4	86.2636	1.15284	0.0838165	13.7544	4.79e-43	7.86e-42
AC106760.2	1.98824	1.15297	0.128961	8.94041	3.88e-19	1.58e-18
CCL5	220.002	1.15308	0.118245	9.75169	1.81e-22	9.05e-22
LYZL4	2.71573	1.15321	0.1831	6.29828	3.01e-10	7.16e-10
TESMIN	19.1355	1.15338	0.0852008	13.5372	9.43e-42	1.44e-40
IL36G	1.86808	1.1535	0.181772	6.34583	2.21e-10	5.31e-10
HCG24	0.984627	1.1536	0.219094	5.26529	1.4e-07	2.78e-07
DUSP6	2644.3	1.15376	0.0827577	13.9414	3.55e-44	6.2e-43
AL121899.1	21.6203	1.15379	0.123292	9.35814	8.12e-21	3.67e-20
C1QBPP2	2.92163	1.1538	0.118786	9.71324	2.65e-22	1.31e-21
CD300LB	24.3089	1.15387	0.110399	10.4518	1.44e-25	8.63e-25
ACAA2	1884.26	1.15409	0.0673708	17.1304	8.8e-66	5.36e-64
HNRNPA1P56	1.68397	1.15414	0.143541	8.04053	8.94e-16	3.01e-15
AC066612.2	2.92241	1.15417	0.186554	6.18677	6.14e-10	1.43e-09
FAM3D	7.79928	1.15442	0.10721	10.7678	4.89e-27	3.21e-26
MPZL3	67.3906	1.15467	0.0636419	18.1432	1.45e-73	1.36e-71
DPY19L1	4512.71	1.15499	0.0613425	18.8286	4.4e-79	5.72e-77
H3C10	49.6119	1.15547	0.119855	9.64054	5.39e-22	2.6e-21
HLA-DRB1	10638.1	1.15565	0.111617	10.3537	4.02e-25	2.35e-24
AC092747.1	2.18362	1.15582	0.166186	6.95497	3.53e-12	9.47e-12
DIO3	34.7973	1.15593	0.123301	9.37483	6.93e-21	3.15e-20
AC026765.3	0.624383	1.1562	0.23563	4.90685	9.25e-07	1.73e-06
SH3PXD2A-AS1	1.8154	1.15632	0.17115	6.75619	1.42e-11	3.66e-11
ACTL10	19.1336	1.15646	0.0822858	14.0542	7.26e-45	1.32e-43
LINC01116	197.415	1.15652	0.144065	8.02776	9.93e-16	3.33e-15
LINC00337	3.93159	1.15681	0.119509	9.67964	3.68e-22	1.8e-21
CD164L2	1.99568	1.15713	0.182938	6.32525	2.53e-10	6.05e-10
SPINT1	124.781	1.15716	0.08749	13.2262	6.19e-40	8.47e-39
AC092296.3	4.64294	1.15733	0.143861	8.04477	8.64e-16	2.91e-15
KIF12	22.4999	1.15786	0.176513	6.55963	5.39e-11	1.35e-10
MEIS3P1	106.926	1.15807	0.0823576	14.0614	6.55e-45	1.19e-43
HMGA1P1	1.7971	1.15821	0.134636	8.60253	7.8e-18	2.96e-17
ATP8B1	155.386	1.15836	0.0665357	17.4097	6.97e-68	4.83e-66
AC078925.2	1.43902	1.15838	0.24069	4.81275	1.49e-06	2.74e-06
RPS28P5	7.61141	1.15845	0.105719	10.9578	6.1e-28	4.22e-27
GABRA5	634.946	1.15857	0.162856	7.11409	1.13e-12	3.13e-12
TRIM6	95.204	1.15868	0.0905145	12.801	1.62e-37	1.9e-36
LINC01829	2.93603	1.15872	0.122746	9.43994	3.73e-21	1.72e-20
NCOA4P4	1.75331	1.15873	0.133714	8.66577	4.48e-18	1.73e-17
SH2D1A	16.0832	1.15884	0.112647	10.2874	8.03e-25	4.61e-24
HNRNPCL2	1.25969	1.15889	0.16588	6.98632	2.82e-12	7.63e-12
BX255923.2	15.3799	1.15895	0.14149	8.19104	2.59e-16	9.02e-16
NEDD8P1	6.77006	1.15909	0.0905752	12.797	1.7e-37	2e-36
AL512329.2	44.2931	1.15911	0.132617	8.74033	2.32e-18	9.09e-18
RPS4XP14	12.6545	1.15964	0.0997435	11.6262	3.03e-31	2.53e-30
AL022316.1	3.36675	1.15966	0.113387	10.2275	1.49e-24	8.43e-24
CCDC194	6.69418	1.15989	0.1753	6.61659	3.68e-11	9.27e-11
PLAC8	114.947	1.16015	0.130272	8.90554	5.31e-19	2.15e-18
AC087072.1	2.01839	1.16074	0.13471	8.61652	6.9e-18	2.63e-17
RXYLT1-AS1	2.93109	1.16097	0.143772	8.07504	6.75e-16	2.29e-15
AC008686.1	1.53498	1.16112	0.146412	7.9305	2.18e-15	7.15e-15
RNFT1P3	3.1033	1.16121	0.142025	8.17604	2.93e-16	1.02e-15
AL359313.1	1.51818	1.16132	0.186508	6.22667	4.76e-10	1.12e-09
WDR62	480.407	1.1614	0.0999833	11.6159	3.42e-31	2.84e-30
AC231657.1	2.96726	1.16143	0.125136	9.28136	1.67e-20	7.43e-20
PPIAP59	3.53316	1.16171	0.170952	6.79555	1.08e-11	2.81e-11
LDHAP2	9.94193	1.16181	0.0923947	12.5745	2.92e-36	3.2e-35
AC021231.2	5.47412	1.1619	0.103321	11.2455	2.44e-29	1.81e-28
AC135584.1	0.95202	1.16263	0.169877	6.84397	7.7e-12	2.02e-11
LINC02028	20.4069	1.16332	0.105515	11.0252	2.89e-28	2.04e-27
DUSP4	869.079	1.16388	0.115724	10.0574	8.52e-24	4.58e-23
AC010342.1	10.3715	1.16419	0.0897036	12.9781	1.63e-38	2.04e-37
IER5L	617.258	1.16423	0.0824136	14.1267	2.6e-45	4.83e-44
COL14A1	808.776	1.1644	0.125488	9.27896	1.71e-20	7.59e-20
VOPP1	6220.02	1.16466	0.0847064	13.7494	5.14e-43	8.39e-42
RPL23AP52	1.2687	1.1647	0.147617	7.89001	3.02e-15	9.81e-15
CLEC10A	49.9844	1.16487	0.148919	7.82215	5.19e-15	1.66e-14
AL049543.1	2.73897	1.16487	0.155631	7.48481	7.16e-14	2.14e-13
RPS27AP2	4.47643	1.16492	0.117344	9.92738	3.16e-23	1.64e-22
AL512844.2	2.04269	1.16501	0.127646	9.12687	7.05e-20	3.01e-19
NCOA4P3	2.80441	1.16509	0.112991	10.3113	6.26e-25	3.61e-24
DCDC2	94.7656	1.16564	0.11132	10.4711	1.17e-25	7.08e-25
RSPH4A	175.482	1.16595	0.116148	10.0385	1.03e-23	5.52e-23
FOXM1	1475.64	1.16597	0.110418	10.5596	4.59e-26	2.84e-25
AL365436.1	6.93548	1.16629	0.102333	11.397	4.33e-30	3.36e-29
NTF4	2.70988	1.16663	0.192294	6.0669	1.3e-09	2.97e-09
AC092168.2	1.10083	1.16666	0.166138	7.02224	2.18e-12	5.93e-12
GGH	1136.81	1.16711	0.0668059	17.4701	2.42e-68	1.71e-66
GSAP	706.469	1.16711	0.0784275	14.8814	4.35e-50	1.06e-48
AC106782.1	8.58081	1.16731	0.114518	10.1932	2.13e-24	1.19e-23
SULT4A1	1878.97	1.16777	0.158194	7.38184	1.56e-13	4.56e-13
CHST2	2236.14	1.16782	0.0690569	16.9109	3.74e-64	2.13e-62
PHBP7	1.84103	1.16806	0.146512	7.97248	1.56e-15	5.15e-15
FAM9C	1.28343	1.16812	0.170014	6.87068	6.39e-12	1.69e-11
PLK2	1338.33	1.16868	0.0796281	14.6767	9.09e-49	2.05e-47
DMC1	14.74	1.16897	0.0879281	13.2946	2.49e-40	3.5e-39
AC092685.1	1.40795	1.16911	0.229527	5.09356	3.51e-07	6.77e-07
OBP2A	2.65998	1.16922	0.189151	6.18144	6.35e-10	1.48e-09
TCIM	1262.62	1.16968	0.112943	10.3563	3.92e-25	2.29e-24
PAK1	3143.92	1.16974	0.0875497	13.3608	1.02e-40	1.47e-39
ARSD	1098.5	1.16974	0.0794814	14.7172	5e-49	1.15e-47
LMO7-AS1	6.1709	1.16989	0.116783	10.0177	1.27e-23	6.78e-23
CITED1	766.084	1.16991	0.105261	11.1144	1.07e-28	7.68e-28
PACSIN1	3795.86	1.17026	0.167868	6.97136	3.14e-12	8.46e-12
AC142086.6	1.72674	1.17077	0.123478	9.48156	2.51e-21	1.17e-20
PTGS1	1501.65	1.17078	0.0894673	13.0862	3.95e-39	5.17e-38
ZBTB42	311.87	1.17085	0.0800987	14.6176	2.17e-48	4.77e-47
AC063952.2	5.5372	1.17096	0.0969211	12.0815	1.32e-33	1.24e-32
AP000919.3	3.21875	1.17109	0.119586	9.79285	1.21e-22	6.09e-22
AL034397.1	6.1649	1.1711	0.0993938	11.7824	4.81e-32	4.16e-31
C22orf15	6.86552	1.17134	0.107892	10.8566	1.86e-27	1.25e-26
AP001107.6	3.98181	1.17144	0.108259	10.8207	2.75e-27	1.83e-26
RAB11FIP1	96.1488	1.17212	0.0876814	13.3679	9.31e-41	1.34e-39
AC044810.1	1.34799	1.17215	0.148532	7.89153	2.98e-15	9.7e-15
ALAS2	24.0052	1.17228	0.145003	8.08453	6.24e-16	2.12e-15
AC124804.1	5.96807	1.17254	0.160618	7.30018	2.87e-13	8.26e-13
NCAPH	431.599	1.17268	0.10309	11.3753	5.55e-30	4.28e-29
PABPC4L	47.8515	1.17306	0.0905489	12.955	2.2e-38	2.74e-37
SNORA73B	19.451	1.17356	0.139131	8.43495	3.31e-17	1.22e-16
TIFA	275.935	1.17365	0.0750474	15.6388	3.96e-55	1.28e-53
AL161787.1	42.9963	1.17382	0.101956	11.513	1.13e-30	9.15e-30
RPL13P12	720.009	1.17422	0.103674	11.3261	9.75e-30	7.41e-29
EPHB6	1683.65	1.17422	0.124306	9.44619	3.51e-21	1.62e-20
MIR221	2.31016	1.17441	0.151709	7.74119	9.85e-15	3.1e-14
AC084346.1	1.43562	1.17468	0.166586	7.05153	1.77e-12	4.84e-12
HAUS6P1	2.89977	1.17483	0.114997	10.2162	1.68e-24	9.45e-24
ARHGAP18	859.571	1.17505	0.0762701	15.4064	1.48e-53	4.45e-52
LINC02538	21.8787	1.17507	0.114251	10.285	8.23e-25	4.72e-24
AC103746.1	5.54472	1.17544	0.111497	10.5424	5.51e-26	3.39e-25
ATP6V0D2	13.6888	1.17559	0.176706	6.65279	2.88e-11	7.3e-11
AC018618.1	1.74142	1.17569	0.159685	7.36258	1.8e-13	5.25e-13
IKZF3	57.8854	1.17577	0.111441	10.5506	5.05e-26	3.11e-25
TXK	8.59389	1.17578	0.111336	10.5606	4.54e-26	2.81e-25
OSM	189.443	1.1758	0.131943	8.91135	5.04e-19	2.05e-18
TMEM176B	3320.95	1.17605	0.102407	11.4841	1.59e-30	1.27e-29
AC005863.1	1.29337	1.17628	0.313941	3.74682	0.00017909	0.000280679
IGFBP4	3904.65	1.17649	0.0943443	12.4702	1.09e-35	1.15e-34
LINC02668	6.09687	1.17654	0.178882	6.57719	4.79e-11	1.2e-10
AC110015.1	10.0458	1.17696	0.11461	10.2693	9.69e-25	5.53e-24
BCL11A	407.375	1.17699	0.120429	9.77332	1.47e-22	7.35e-22
ANGPT1	480.168	1.17703	0.111359	10.5697	4.12e-26	2.56e-25
FAM78B	515.928	1.17718	0.0726914	16.1942	5.54e-59	2.28e-57
ATP5PDP4	11.5509	1.17737	0.0941104	12.5105	6.54e-36	7.02e-35
HCAR1	40.0296	1.17738	0.103161	11.413	3.6e-30	2.81e-29
FAR2P2	124.642	1.17742	0.117746	9.99965	1.53e-23	8.09e-23
DYDC2	34.998	1.17757	0.150976	7.79967	6.21e-15	1.98e-14
RPL23AP42	187.619	1.17785	0.0886238	13.2905	2.63e-40	3.69e-39
SERPIND1	15.9806	1.17787	0.154564	7.62057	2.53e-14	7.76e-14
AC027243.3	0.667888	1.17797	0.226911	5.19135	2.09e-07	4.1e-07
CR589904.1	1.4415	1.17809	0.235436	5.00387	5.62e-07	1.07e-06
PSAT1P3	6.70563	1.17874	0.112589	10.4694	1.19e-25	7.2e-25
SNORD113-4	1.8251	1.17895	0.149497	7.88609	3.12e-15	1.01e-14
CCR3	2.86194	1.17915	0.129701	9.09125	9.79e-20	4.15e-19
RPL10P16	216.192	1.17947	0.0855288	13.7903	2.91e-43	4.83e-42
SQOR	488.837	1.17962	0.0801222	14.7228	4.6e-49	1.07e-47
AL358942.1	7.09124	1.17982	0.102573	11.5023	1.28e-30	1.03e-29
GBA3	7.60778	1.18011	0.1728	6.82936	8.53e-12	2.23e-11
RPL6P30	2.13533	1.18017	0.131401	8.9814	2.67e-19	1.1e-18
UBASH3B	591.004	1.18018	0.062678	18.8293	4.34e-79	5.67e-77
BST1	159.756	1.18029	0.0799907	14.7553	2.84e-49	6.64e-48
KLHDC8A	3858.96	1.18056	0.106062	11.1309	8.88e-29	6.41e-28
RPL15P20	5.39269	1.18058	0.118481	9.96432	2.18e-23	1.14e-22
IL1A	61.6223	1.18062	0.118626	9.95247	2.46e-23	1.29e-22
ABHD11-AS1	4.90361	1.18074	0.108208	10.9118	1.01e-27	6.9e-27
EIF4A2P1	5.66999	1.18104	0.0978203	12.0736	1.46e-33	1.37e-32
RN7SL3	12.0075	1.1814	0.125875	9.38551	6.26e-21	2.85e-20
RPL12P8	6.55425	1.18147	0.111744	10.573	3.97e-26	2.47e-25
AL122008.3	1.04337	1.18159	0.196783	6.00455	1.92e-09	4.32e-09
ADAMTS18	81.0344	1.18162	0.160979	7.34018	2.13e-13	6.18e-13
PLVAP	1203.07	1.18173	0.0960253	12.3065	8.36e-35	8.42e-34
AP000842.2	3.14116	1.18179	0.136497	8.65803	4.8e-18	1.85e-17
NPM1P27	164.105	1.1818	0.085669	13.795	2.73e-43	4.55e-42
ZNF114-AS1	4.27328	1.18197	0.126721	9.32732	1.09e-20	4.87e-20
AC025198.1	3.28443	1.18201	0.104691	11.2904	1.46e-29	1.1e-28
LINC00458	1.20145	1.18206	0.215646	5.48146	4.22e-08	8.68e-08
KIAA1143P1	2.27021	1.18222	0.126865	9.31872	1.18e-20	5.28e-20
AC007938.2	13.2474	1.18226	0.100435	11.7714	5.48e-32	4.74e-31
MAP3K20-AS1	5.98105	1.18247	0.108103	10.9383	7.56e-28	5.2e-27
AGBL4	132.228	1.1827	0.102044	11.5901	4.63e-31	3.83e-30
MYOF	1723.98	1.18281	0.0810201	14.5989	2.85e-48	6.23e-47
NRIP3	757.688	1.18282	0.111146	10.642	1.9e-26	1.21e-25
NCF1C	77.3002	1.18299	0.0949994	12.4526	1.35e-35	1.43e-34
TERF1P4	2.55705	1.18309	0.116798	10.1294	4.09e-24	2.24e-23
HNRNPA3P1	4.03202	1.18327	0.113481	10.4271	1.87e-25	1.11e-24
AC097059.1	3.22352	1.18358	0.140285	8.43696	3.26e-17	1.2e-16
AC004224.1	2.85491	1.1836	0.133219	8.88458	6.42e-19	2.59e-18
TPM4	10886.5	1.18365	0.0586428	20.1841	1.35e-90	3.17e-88
RPL7AP14	4.1279	1.18366	0.1042	11.3595	6.66e-30	5.11e-29
RAB27A	400.307	1.18431	0.0666429	17.7709	1.19e-70	9.48e-69
EWSAT1	20.3222	1.1846	0.126809	9.34168	9.48e-21	4.27e-20
MIOX	2.86517	1.18461	0.175492	6.7502	1.48e-11	3.81e-11
LINC01727	50.6299	1.18514	0.128493	9.22337	2.88e-20	1.26e-19
EPHA5	468.371	1.18519	0.11606	10.2119	1.75e-24	9.86e-24
CKS2	774.927	1.1854	0.089927	13.1818	1.12e-39	1.5e-38
AL133343.2	3.58058	1.18555	0.141934	8.35284	6.66e-17	2.4e-16
IL7	56.2861	1.18579	0.0903198	13.1288	2.25e-39	2.98e-38
AC005790.1	6.811	1.18586	0.109888	10.7916	3.77e-27	2.5e-26
ENTR1P2	1.64816	1.18593	0.161081	7.36233	1.81e-13	5.26e-13
ADAMTS9-AS2	52.085	1.18602	0.079654	14.8897	3.85e-50	9.41e-49
KCTD14	96.2011	1.18612	0.0861288	13.7714	3.79e-43	6.25e-42
RPL7P33	1.64294	1.18617	0.151648	7.82186	5.2e-15	1.67e-14
FKBP1B	240.484	1.18619	0.0772422	15.3567	3.19e-53	9.44e-52
AL049775.1	28.6435	1.18622	0.136198	8.70954	3.05e-18	1.19e-17
CCL28	35.5183	1.18626	0.114781	10.3351	4.89e-25	2.84e-24
CFC1	2.82553	1.18631	0.158092	7.50397	6.19e-14	1.85e-13
WAKMAR2	37.7196	1.18681	0.0808398	14.681	8.53e-49	1.93e-47
SLC9A4	4.04956	1.18696	0.146384	8.10855	5.12e-16	1.75e-15
RPL7P19	5.60121	1.18743	0.114071	10.4096	2.24e-25	1.33e-24
TFR2	243.755	1.18756	0.0964288	12.3154	7.48e-35	7.56e-34
SHISAL2A	39.8809	1.18761	0.0917226	12.9479	2.41e-38	3e-37
CA1	5.14923	1.18762	0.143814	8.25802	1.48e-16	5.23e-16
ASIC5	1.08555	1.1879	0.184591	6.43528	1.23e-10	3e-10
AC084816.1	2.38843	1.18794	0.164557	7.21904	5.24e-13	1.48e-12
NEK6	3797.39	1.1881	0.0639399	18.5816	4.53e-77	5.25e-75
HLA-DMB	2344.99	1.18815	0.0960438	12.371	3.75e-35	3.85e-34
PTER	603.975	1.18823	0.129775	9.15608	5.38e-20	2.32e-19
AC092903.1	2.41628	1.1883	0.208444	5.70084	1.19e-08	2.55e-08
SLC6A17	2132.36	1.18832	0.150364	7.90293	2.72e-15	8.87e-15
RPL29P7	1.76595	1.18843	0.143582	8.27703	1.26e-16	4.47e-16
RPL7AP34	4.95303	1.18848	0.118556	10.0246	1.19e-23	6.33e-23
TUBBP10	2.39994	1.18887	0.116964	10.1644	2.86e-24	1.59e-23
PRKCG	913.575	1.18888	0.160077	7.42695	1.11e-13	3.28e-13
MIR4269	1.481	1.18925	0.201075	5.91445	3.33e-09	7.37e-09
ACSM4	4.99952	1.1897	0.128654	9.24726	2.3e-20	1.01e-19
HSPE1P6	3.70676	1.19003	0.110822	10.7382	6.73e-27	4.38e-26
MFAP4	1683.48	1.19048	0.105443	11.2903	1.47e-29	1.1e-28
RPS27AP1	6.92682	1.19051	0.115351	10.3208	5.68e-25	3.28e-24
NPM1P18	2.27196	1.19056	0.12719	9.36053	7.93e-21	3.59e-20
MYADM	2405.85	1.19064	0.0576765	20.6434	1.12e-94	3.41e-92
PRPH2	63.5125	1.1907	0.122553	9.71578	2.58e-22	1.27e-21
ANKEF1	92.9229	1.19079	0.0971463	12.2577	1.53e-34	1.52e-33
AC025580.2	3.80949	1.19097	0.110418	10.786	4.01e-27	2.65e-26
RN7SL19P	1.43479	1.19112	0.17345	6.86723	6.55e-12	1.72e-11
ELF4	362.104	1.1913	0.0822239	14.4885	1.43e-47	3.01e-46
AL121769.1	2.52845	1.19145	0.132455	8.99506	2.36e-19	9.77e-19
PDCL3P5	8.01431	1.19151	0.0892261	13.3538	1.13e-40	1.61e-39
BMP3	11.0028	1.1917	0.166226	7.16912	7.55e-13	2.11e-12
AP002761.4	35.1091	1.19203	0.121891	9.77949	1.38e-22	6.93e-22
SMPD4P1	3.50983	1.19221	0.153796	7.75192	9.05e-15	2.85e-14
AC010327.4	3.43223	1.1923	0.128055	9.31085	1.27e-20	5.68e-20
SLC27A3	1046.43	1.19233	0.0780491	15.2766	1.09e-52	3.12e-51
AC005336.2	1.31607	1.19249	0.142106	8.39154	4.8e-17	1.74e-16
MIR1915HG	228.058	1.19276	0.0753716	15.825	2.09e-56	7.32e-55
MAP3K21	67.7545	1.19288	0.0960526	12.419	2.06e-35	2.15e-34
AC104306.1	2.37676	1.19316	0.132245	9.02239	1.84e-19	7.66e-19
IGFBP5	30776.8	1.19341	0.100243	11.9052	1.11e-32	9.99e-32
AC117382.1	10.5893	1.19382	0.0914675	13.0518	6.21e-39	8.01e-38
HMGB1P26	1.17997	1.19425	0.149886	7.96773	1.62e-15	5.34e-15
DENND2D	238.598	1.19426	0.0947957	12.5983	2.16e-36	2.38e-35
CGA	1.67468	1.19431	0.232789	5.13044	2.89e-07	5.61e-07
CATIP-AS1	2.87951	1.19444	0.128674	9.28266	1.65e-20	7.34e-20
AC099677.1	6.43868	1.19452	0.101006	11.8263	2.85e-32	2.51e-31
PTGES3P2	17.1267	1.19479	0.114498	10.435	1.72e-25	1.02e-24
AC010980.2	64.4896	1.19504	0.107101	11.158	6.55e-29	4.77e-28
RNF212	52.1761	1.19536	0.124504	9.60099	7.92e-22	3.78e-21
AC005884.2	1.67048	1.19552	0.150241	7.95737	1.76e-15	5.8e-15
EPHA7	255.168	1.19564	0.122101	9.79226	1.22e-22	6.13e-22
SEM1P1	4.41932	1.19617	0.113917	10.5003	8.61e-26	5.24e-25
GZMB	27.5561	1.19621	0.123287	9.70263	2.94e-22	1.45e-21
RPS26P28	4.6335	1.19636	0.130671	9.1555	5.41e-20	2.33e-19
IRX4	2.71133	1.19647	0.183208	6.53067	6.55e-11	1.62e-10
AC005077.4	11.6102	1.1965	0.119408	10.0203	1.24e-23	6.6e-23
MAPK13	342.015	1.19713	0.0793516	15.0864	1.99e-51	5.24e-50
LRRN4CL	344.199	1.19729	0.130701	9.16054	5.16e-20	2.23e-19
SLC17A7	7389.7	1.19733	0.170689	7.01471	2.3e-12	6.25e-12
AP002840.2	13.9765	1.19741	0.111837	10.7068	9.46e-27	6.1e-26
AC004816.2	4.01999	1.1977	0.134595	8.89854	5.66e-19	2.29e-18
PROC	28.0793	1.19778	0.0843387	14.202	8.9e-46	1.69e-44
EPHA5-AS1	26.63	1.19784	0.120656	9.92776	3.15e-23	1.64e-22
EEF1AKMT3	716.106	1.19806	0.0941439	12.7258	4.25e-37	4.87e-36
IGFBP7	21391.9	1.19815	0.0787287	15.2187	2.66e-52	7.37e-51
AL109741.2	7.87795	1.19827	0.116713	10.2668	9.95e-25	5.67e-24
STIL	326.861	1.19837	0.076331	15.6997	1.52e-55	5.07e-54
MPPED1	675.065	1.19908	0.163291	7.34319	2.09e-13	6.05e-13
AC011005.1	27.245	1.19909	0.08779	13.6586	1.79e-42	2.85e-41
CCDC33	13.0313	1.19912	0.168356	7.12253	1.06e-12	2.94e-12
FAM153B	57.5225	1.19939	0.161395	7.43138	1.07e-13	3.17e-13
AC092614.1	3.23401	1.19946	0.119412	10.0447	9.69e-24	5.19e-23
SRSF3P4	1.73279	1.19949	0.134406	8.92437	4.48e-19	1.83e-18
AC009053.4	2.49144	1.19979	0.170025	7.05655	1.71e-12	4.68e-12
CASP5	16.9403	1.20003	0.113191	10.6019	2.92e-26	1.83e-25
FRMPD4	403.875	1.20004	0.151587	7.91651	2.44e-15	7.98e-15
MGARP	90.4636	1.20012	0.0982779	12.2115	2.7e-34	2.65e-33
SEPTIN10P1	4.29289	1.20012	0.0955194	12.5642	3.32e-36	3.63e-35
FRAS1	295.111	1.20026	0.118632	10.1175	4.62e-24	2.52e-23
GBP6	18.1616	1.2005	0.115995	10.3496	4.2e-25	2.45e-24
DGKZP1	89.9817	1.20075	0.0716804	16.7515	5.53e-63	2.91e-61
RPL29P25	1.64851	1.20078	0.147745	8.12739	4.39e-16	1.51e-15
GK3P	1.33495	1.20089	0.138106	8.69537	3.46e-18	1.34e-17
AC093270.3	1.66358	1.20097	0.148508	8.08691	6.12e-16	2.08e-15
SLC22A9	4.34958	1.20134	0.19004	6.32151	2.59e-10	6.19e-10
AIPL1	2.31293	1.20138	0.142663	8.42111	3.73e-17	1.37e-16
RPL7AP60	8.34767	1.20158	0.101653	11.8204	3.06e-32	2.68e-31
LCK	51.4802	1.20168	0.112636	10.6687	1.43e-26	9.11e-26
PDLIM3	2172.79	1.20174	0.0841734	14.277	3.05e-46	5.97e-45
YWHAZP3	29.4721	1.20194	0.0672946	17.8609	2.38e-71	2e-69
WBP1LP2	20.8965	1.20209	0.0769193	15.6279	4.7e-55	1.51e-53
LINC01865	2.8943	1.20268	0.131761	9.12771	7e-20	2.99e-19
AC015849.5	8.29136	1.20285	0.142547	8.43828	3.22e-17	1.18e-16
CCDC144NL	6.91406	1.20286	0.157078	7.65771	1.89e-14	5.86e-14
ANKRD45	159.535	1.20305	0.0935626	12.8583	7.73e-38	9.29e-37
AC139491.1	17.1092	1.20335	0.17472	6.8873	5.69e-12	1.5e-11
AL603832.3	1.41769	1.20338	0.129498	9.29263	1.51e-20	6.71e-20
SERPINB8	600.653	1.20341	0.0608978	19.7611	6.43e-87	1.22e-84
LINC02384	7.91638	1.20344	0.118727	10.1362	3.82e-24	2.1e-23
PROM1	867.509	1.2035	0.0894496	13.4545	2.9e-41	4.3e-40
RDH10-AS1	11.1115	1.20364	0.119913	10.0376	1.04e-23	5.57e-23
COL4A2-AS1	2.26884	1.20392	0.145954	8.24863	1.6e-16	5.64e-16
PGAM4	9.1199	1.20408	0.0880746	13.6712	1.51e-42	2.4e-41
GABPAP	2.9818	1.20431	0.113867	10.5765	3.83e-26	2.38e-25
INMT	146.97	1.20434	0.134047	8.98447	2.6e-19	1.07e-18
ITPRIPL1	326.071	1.20437	0.092657	12.9981	1.25e-38	1.59e-37
S100A6	14672.4	1.20452	0.090923	13.2477	4.65e-40	6.42e-39
STYK1	95.9031	1.20457	0.164074	7.34162	2.11e-13	6.12e-13
SNRPEP5	1.38238	1.20474	0.164142	7.33962	2.14e-13	6.2e-13
RPL7L1P8	2.40507	1.20477	0.124421	9.68307	3.56e-22	1.74e-21
SIGLEC7	120.863	1.20489	0.103694	11.6197	3.27e-31	2.72e-30
CHCHD2	18164.7	1.20514	0.079929	15.0776	2.27e-51	5.93e-50
YAP1P1	1.48737	1.20546	0.14156	8.51556	1.66e-17	6.2e-17
AP003123.1	1.91434	1.20549	0.231211	5.21381	1.85e-07	3.65e-07
AL603882.1	6.4504	1.2056	0.111797	10.7839	4.1e-27	2.71e-26
RPL17P25	1.82848	1.20573	0.148399	8.1249	4.48e-16	1.54e-15
NPM1P50	1.7868	1.20614	0.138923	8.68205	3.89e-18	1.5e-17
HSPD1P5	5.581	1.20621	0.106899	11.2837	1.58e-29	1.19e-28
RAB7B	385.343	1.20624	0.0916364	13.1633	1.43e-39	1.91e-38
TPX2	1666.79	1.20658	0.104777	11.5157	1.1e-30	8.87e-30
AC098935.1	16.3408	1.20676	0.0999304	12.076	1.42e-33	1.33e-32
AC126175.2	1.63205	1.2069	0.182538	6.61177	3.8e-11	9.57e-11
LINC02324	4.07559	1.20695	0.131897	9.1507	5.66e-20	2.43e-19
XCR1	7.22935	1.20711	0.18077	6.6776	2.43e-11	6.19e-11
RPL9P2	2.82685	1.20766	0.122653	9.84617	7.12e-23	3.63e-22
AL031283.2	2.53862	1.20774	0.145057	8.32595	8.37e-17	2.99e-16
SAMD3	11.0928	1.20789	0.105141	11.4883	1.51e-30	1.21e-29
HLA-DPA1	9964.61	1.2079	0.109822	10.9988	3.87e-28	2.71e-27
AL137026.1	7.38434	1.208	0.128419	9.40669	5.12e-21	2.34e-20
AL365440.1	13.2398	1.20851	0.0862676	14.0089	1.38e-44	2.47e-43
PTPRR	211.074	1.20853	0.132738	9.10459	8.66e-20	3.68e-19
AC092287.1	2.25575	1.20897	0.129775	9.31589	1.21e-20	5.42e-20
GYG1P1	1.32781	1.20905	0.156945	7.70362	1.32e-14	4.13e-14
NPTX1	3654.55	1.20945	0.137688	8.78399	1.58e-18	6.22e-18
SLC16A12	30.0912	1.20947	0.119617	10.1112	4.93e-24	2.69e-23
MND1	99.5257	1.20965	0.0944763	12.8038	1.56e-37	1.84e-36
LNCARSR	2.71836	1.20967	0.126956	9.52823	1.6e-21	7.52e-21
AL451007.1	4.42482	1.21019	0.105399	11.482	1.62e-30	1.3e-29
GALNT3	115.697	1.2103	0.114743	10.5479	5.2e-26	3.2e-25
AC243964.3	30.1571	1.21095	0.12856	9.41935	4.54e-21	2.08e-20
LINC01014	1.75706	1.21132	0.249835	4.84848	1.24e-06	2.31e-06
AL353608.3	2.34864	1.21158	0.155025	7.81536	5.48e-15	1.75e-14
MUCL1	2.23886	1.21166	0.227634	5.32285	1.02e-07	2.05e-07
KIAA1257	29.5504	1.21172	0.0962245	12.5926	2.32e-36	2.56e-35
ARHGEF35	4.33781	1.21178	0.132206	9.16585	4.92e-20	2.13e-19
AC027313.1	2.26914	1.21194	0.127228	9.52568	1.64e-21	7.7e-21
PAK6	43.7188	1.2121	0.12128	9.99421	1.62e-23	8.54e-23
VGF	4009.1	1.2123	0.156941	7.72452	1.12e-14	3.52e-14
NAPSB	1019.15	1.21232	0.123273	9.83441	8e-23	4.07e-22
PTGES	189.722	1.21246	0.104122	11.6446	2.44e-31	2.05e-30
LINC00958	12.876	1.21309	0.13694	8.85857	8.1e-19	3.25e-18
DDX50P2	1.33227	1.2132	0.13919	8.71615	2.88e-18	1.12e-17
RPS5P2	1.79905	1.21357	0.142409	8.5217	1.57e-17	5.88e-17
RPL36AP26	4.18462	1.21398	0.124247	9.77068	1.5e-22	7.54e-22
HCP5	590.532	1.21412	0.094142	12.8967	4.7e-38	5.71e-37
TENT5A	967.828	1.21429	0.0814257	14.9128	2.72e-50	6.7e-49
SULT1E1	1.8781	1.21456	0.21618	5.61826	1.93e-08	4.06e-08
PRG4	35.7122	1.21466	0.114032	10.6519	1.71e-26	1.09e-25
GPX7	685.477	1.21479	0.072017	16.8681	7.72e-64	4.3e-62
NPM1P33	2.80912	1.21492	0.12972	9.3657	7.55e-21	3.42e-20
AC055733.1	1.17051	1.2152	0.178455	6.80958	9.79e-12	2.55e-11
AC008149.1	1.35472	1.21621	0.137471	8.84701	8.99e-19	3.6e-18
LINC01018	78.0678	1.21627	0.131424	9.2545	2.15e-20	9.5e-20
CAPSL	18.1995	1.21634	0.185119	6.57059	5.01e-11	1.25e-10
DNM1P46	20.7196	1.21642	0.108231	11.2392	2.62e-29	1.94e-28
IGKV1D-17	0.5562	1.21666	0.506392	2.40262	0.0162782	0.0213392
AC100803.2	3.69312	1.21696	0.140038	8.6902	3.62e-18	1.4e-17
TBR1	452.14	1.21699	0.157075	7.74786	9.35e-15	2.94e-14
FBP1	284.381	1.2176	0.0912769	13.3396	1.36e-40	1.94e-39
RPL12P12	16.7801	1.21762	0.0897355	13.5689	6.12e-42	9.45e-41
RSPH9	86.4767	1.21772	0.0711974	17.1034	1.4e-65	8.48e-64
NPM1P19	2.36987	1.21793	0.129596	9.39788	5.57e-21	2.54e-20
HBG2	10.3632	1.21817	0.136207	8.94355	3.77e-19	1.54e-18
GPR150	25.4792	1.21836	0.112436	10.836	2.32e-27	1.55e-26
GPX1P2	12.0924	1.21844	0.0931555	13.0796	4.31e-39	5.62e-38
CCK	988.92	1.21863	0.160758	7.58054	3.44e-14	1.05e-13
AL049839.2	126.491	1.21864	0.129877	9.38304	6.41e-21	2.91e-20
AC093673.1	504.668	1.21897	0.0699708	17.4211	5.7e-68	3.97e-66
MAN1C1	3271.48	1.2196	0.0889181	13.7161	8.14e-43	1.32e-41
IL18RAP	17.9953	1.21977	0.121592	10.0317	1.11e-23	5.9e-23
CAV1	3094.56	1.21979	0.110823	11.0066	3.55e-28	2.49e-27
FGFRL1	2046.8	1.21983	0.0882991	13.8148	2.08e-43	3.48e-42
LYPLAL1-AS1	4.04817	1.21999	0.167585	7.27983	3.34e-13	9.57e-13
[truncated: 3,932 more rows]

## Sheet: CGGA325_limma
id	logFC	AveExpr	t	P.Value	adj.P.Val	B
LINC00689	-2.96151	2.16137	-10.9677	4.84e-24	2.71e-20	43.8242
SMOC1	-2.62016	6.09141	-6.48933	3.2e-10	1.05e-08	12.7808
SHD	-2.60231	5.08249	-7.2126	3.85e-12	2.63e-10	17.068
RP11-231C18.1	-2.32336	3.0807	-7.89563	4.42e-14	5.89e-12	21.4322
LUZP2	-2.3202	3.85354	-8.14231	8.26e-15	1.44e-12	23.0565
ASIC4	-2.26272	4.16895	-8.43382	1.09e-15	2.82e-13	25.0308
TNR	-2.21169	4.5212	-6.78007	5.63e-11	2.43e-09	14.4571
AC062021.1	-2.18142	1.19147	-9.32581	1.71e-18	1.37e-15	31.2719
VIPR2	-2.1634	2.86079	-9.19006	4.68e-18	3.02e-15	30.3621
PRLHR	-2.1307	1.1388	-9.46542	6.02e-19	5.62e-16	32.2728
AC053503.11	-2.08902	1.08973	-12.0135	8.73e-28	7.33e-24	51.9575
PCDH15	-2.08206	3.37281	-8.27927	3.21e-15	6.81e-13	23.9861
SOX8	-2.04777	6.81657	-6.18149	1.89e-09	4.68e-08	11.0632
RP11-161M6.2	-2.0322	6.29903	-6.90853	2.57e-11	1.3e-09	15.2238
SLC25A48	-2.02985	3.59215	-7.51415	5.54e-13	5.08e-11	18.9631
DLL3	-2.02737	5.24224	-5.03114	8.06e-07	7.31e-06	5.22276
SCG3	-1.9456	6.60354	-6.40962	5.09e-10	1.56e-08	12.328
FERMT1	-1.93423	3.23728	-7.69439	1.69e-13	1.82e-11	20.1243
CXXC11	-1.92958	2.20888	-9.09285	9.58e-18	5.36e-15	29.6528
MSTN	-1.92515	2.3611	-8.24058	4.19e-15	8.29e-13	23.7387
KLRC2	-1.92455	3.57097	-5.50697	7.4e-08	1e-06	7.5349
RP11-429B14.4	-1.86959	2.39182	-12.2636	1.06e-28	1.78e-24	54.2614
IGFN1	-1.86639	1.38368	-9.98793	1.12e-20	1.57e-17	36.1334
TMEM100	-1.86568	4.87503	-6.89701	2.76e-11	1.37e-09	15.1482
GALNT13	-1.85458	4.09379	-6.94081	2.1e-11	1.12e-09	15.4163
LINC00925	-1.83104	4.52741	-7.66908	2e-13	2.1e-11	19.941
ABCC8	-1.81457	3.62415	-7.34523	1.65e-12	1.27e-10	17.9014
PTCHD2	-1.80903	2.98523	-10.531	1.6e-22	3.35e-19	40.4113
BCAN	-1.79775	9.10296	-5.20159	3.49e-07	3.65e-06	6.07716
OLIG1	-1.78774	7.68897	-5.31342	1.99e-07	2.31e-06	6.58891
RP11-158M2.3	-1.78157	3.33293	-10.0357	7.76e-21	1.18e-17	36.6222
GPR17	-1.77105	3.78363	-5.17044	4.08e-07	4.16e-06	5.89173
RASL10A	-1.74263	4.02244	-6.7867	5.4e-11	2.35e-09	14.5026
CDHR1	-1.7264	2.847	-9.11885	7.91e-18	4.75e-15	29.8482
DSCAML1	-1.71757	2.81563	-9.56295	2.89e-19	3.22e-16	33.0773
CSMD3	-1.71022	1.90529	-9.34935	1.44e-18	1.2e-15	31.475
ZDHHC22	-1.70245	4.31314	-5.77113	1.83e-08	3.18e-07	8.86057
NEU4	-1.68828	3.99552	-6.46473	3.69e-10	1.18e-08	12.6403
LINC01088	-1.68201	4.11604	-5.21421	3.28e-07	3.48e-06	6.08976
PHYHIPL	-1.67314	6.56264	-6.5845	1.82e-10	6.45e-09	13.3224
TPTEP1	-1.66171	3.00263	-5.07545	6.5e-07	6.08e-06	5.49345
SLC14A1	-1.64066	3.55777	-5.31059	2.02e-07	2.34e-06	6.57649
ATOH8	-1.63917	4.10551	-7.55666	4.19e-13	4.05e-11	19.2262
RGR	-1.6335	2.61758	-7.48665	6.62e-13	5.82e-11	18.8221
CRTAC1	-1.63336	3.79748	-6.36379	6.65e-10	1.96e-08	12.0774
NOG	-1.62937	2.56473	-8.78911	8.72e-17	3.66e-14	27.5064
SEZ6L	-1.62573	5.00259	-5.38142	1.41e-07	1.71e-06	6.88699
CYP17A1-AS1	-1.60442	1.3104	-10.5918	9.86e-23	2.36e-19	40.6701
HES6	-1.60285	7.07861	-5.68016	2.98e-08	4.67e-07	8.40202
OLIG2	-1.59678	6.53843	-5.12664	5.06e-07	4.97e-06	5.67346
BMP2	-1.59118	3.63536	-7.04976	1.07e-11	6.18e-10	16.0867
AP000356.1	-1.58988	2.97293	-9.60214	2.15e-19	2.58e-16	33.3683
WNT7B	-1.58573	1.98825	-7.39343	1.21e-12	9.73e-11	18.252
NKG2-E	-1.58112	2.84005	-6.37672	6.17e-10	1.83e-08	12.1956
FAM84B	-1.57413	4.76734	-8.22675	4.62e-15	9.01e-13	23.6187
NSG2	-1.56659	5.10399	-4.22768	3.07e-05	0.000159775	1.75552
CDR1	-1.56643	4.45268	-4.99684	9.51e-07	8.4e-06	5.06318
MAPT-AS1	-1.56599	2.12604	-9.1847	4.87e-18	3.03e-15	30.2956
RP11-259K15.2	-1.5633	1.64306	-9.95401	1.46e-20	1.89e-17	35.8852
SLIT1	-1.56102	3.80817	-5.67118	3.12e-08	4.86e-07	8.36208
BEST3	-1.55745	3.64868	-7.80946	7.88e-14	9.45e-12	20.8644
RP11-1112C15.1	-1.55571	0.639707	-5.1751	3.98e-07	4.08e-06	6.13302
RP11-401P9.4	-1.53836	3.41244	-8.69363	1.73e-16	5.81e-14	26.838
KCNN2	-1.53019	3.52954	-8.39051	1.48e-15	3.7e-13	24.744
CTD-2339F6.1	-1.52402	1.31764	-4.93797	1.26e-06	1.07e-05	5.01209
C1QL1	-1.51804	6.87313	-4.78767	2.56e-06	1.94e-05	4.12752
GDAP1L1	-1.51491	4.78616	-5.47659	8.66e-08	1.14e-06	7.357
RP11-284F21.7	-1.50811	3.16805	-7.19139	4.4e-12	2.91e-10	16.9684
FAM57B	-1.49183	3.67043	-7.24098	3.21e-12	2.26e-10	17.2571
C5orf38	-1.48608	2.79732	-5.33335	1.8e-07	2.13e-06	6.74282
LHFPL3	-1.48307	5.39039	-4.54557	7.72e-06	4.87e-05	3.06309
OPHN1	-1.48193	3.89505	-8.55547	4.62e-16	1.41e-13	25.8731
RP5-1119A7.17	-1.48004	1.92922	-5.72171	2.38e-08	3.9e-07	8.74551
RP6-201G10.2	-1.47928	1.63658	-10.8638	1.12e-23	4.69e-20	42.8241
SFRP2	-1.47872	4.01395	-3.8802	0.000126242	0.000524165	0.446893
GRIA4	-1.47256	4.95166	-6.07685	3.41e-09	7.73e-08	10.4753
BTBD17	-1.46656	3.62374	-5.65328	3.43e-08	5.25e-07	8.28091
KCNIP2	-1.46498	4.02083	-5.03851	7.78e-07	7.09e-06	5.2699
LPPR1	-1.46165	4.88468	-4.65183	4.79e-06	3.25e-05	3.51668
GDNF-AS1	-1.4557	1.56863	-8.56322	4.38e-16	1.36e-13	25.8954
KCNJ11	-1.43044	2.58167	-6.87579	3.14e-11	1.5e-09	15.0918
GADD45G	-1.42995	5.65135	-5.8628	1.11e-08	2.08e-07	9.33606
RP11-54O7.3	-1.4261	1.12408	-10.7507	2.77e-23	7.76e-20	41.8379
KLRC3	-1.4256	2.38804	-6.71674	8.25e-11	3.28e-09	14.1664
RPRM	-1.41796	3.3279	-5.85405	1.17e-08	2.17e-07	9.33707
CACNG2	-1.41644	1.4459	-6.24722	1.3e-09	3.46e-08	11.5527
LINC00844	-1.4134	5.83768	-4.17453	3.83e-05	0.000192484	1.55031
DLL1	-1.41221	4.15437	-6.2269	1.46e-09	3.78e-08	11.3078
FAM181B	-1.40851	6.20318	-6.63884	1.32e-10	4.84e-09	13.633
SCN3A	-1.40328	3.8617	-7.91579	3.86e-14	5.31e-12	21.5574
LINC00599	-1.40008	2.73907	-6.38615	5.84e-10	1.75e-08	12.2616
LINC00928	-1.39953	1.27266	-9.07262	1.11e-17	5.83e-15	29.4114
GRIK2	-1.39517	3.55118	-7.08482	8.6e-12	5.14e-10	16.3058
CHST9	-1.39115	2.96254	-6.24982	1.28e-09	3.42e-08	11.4898
MYCN	-1.37786	2.92532	-8.15119	7.77e-15	1.39e-12	23.1376
PSD2	-1.37633	4.8924	-5.80182	1.55e-08	2.75e-07	9.01352
ASCL1	-1.37185	4.49407	-5.53186	6.5e-08	9.02e-07	7.63774
GDF10	-1.37	1.4819	-6.9033	2.65e-11	1.33e-09	15.2832
MIR219-2	-1.36758	2.99909	-5.6698	3.15e-08	4.88e-07	8.40845
SAMD11	-1.36309	2.34817	-7.55495	4.24e-13	4.07e-11	19.2638
DGCR6	-1.35895	5.18733	-5.71611	2.46e-08	4e-07	8.56847
JPH4	-1.35627	4.43623	-5.46962	8.98e-08	1.18e-06	7.32873
FXYD2	-1.35554	1.29482	-10.8145	1.66e-23	5.58e-20	42.3537
SH3GL2	-1.35245	4.36752	-4.57392	6.8e-06	4.36e-05	3.19214
RCOR2	-1.34703	3.82324	-6.05897	3.77e-09	8.36e-08	10.4039
RGS9	-1.34563	2.89154	-7.8264	7.04e-14	8.62e-12	20.9965
PSTPIP1	-1.34347	3.14909	-9.55497	3.07e-19	3.22e-16	33.0207
TNK2	-1.34	6.475	-7.18571	4.56e-12	2.98e-10	16.9015
LINC00237	-1.33901	2.69483	-6.27197	1.13e-09	3.08e-08	11.6307
SHISA7	-1.33823	2.42086	-6.98575	1.59e-11	8.83e-10	15.7554
TSHR	-1.33599	1.29579	-7.18098	4.7e-12	3.06e-10	16.9425
JPH3	-1.33558	3.37038	-5.04109	7.68e-07	7.02e-06	5.322
KCNIP3	-1.33435	4.42485	-5.94963	6.92e-09	1.41e-07	9.79943
SEMA5B	-1.33303	4.37043	-7.81585	7.55e-14	9.19e-12	20.8951
ATCAY	-1.32777	4.70496	-4.36878	1.68e-05	9.56e-05	2.32677
FXYD6	-1.32752	8.69998	-5.54904	5.94e-08	8.36e-07	7.76334
CADM2	-1.32433	4.77337	-5.45138	9.87e-08	1.28e-06	7.23217
DSCAM	-1.32391	2.9017	-7.93546	3.38e-14	4.77e-12	21.7092
MYH7	-1.31961	2.22494	-8.01914	1.92e-14	2.98e-12	22.2631
MYT1	-1.31857	2.60442	-6.06087	3.73e-09	8.31e-08	10.4868
USH1C	-1.31828	3.3271	-4.23633	2.96e-05	0.000155022	1.8607
NKAIN4	-1.31786	6.13681	-4.19252	3.56e-05	0.000180768	1.62309
HMX1	-1.31204	2.31664	-5.55428	5.78e-08	8.2e-07	7.87892
SOX6	-1.29809	3.94441	-7.99245	2.3e-14	3.44e-12	22.0625
AKR1C3	-1.29112	4.11213	-5.93308	7.58e-09	1.51e-07	9.72098
GABBR1	-1.28737	6.79736	-5.99928	5.26e-09	1.1e-07	10.0677
CXXC4	-1.28612	3.0196	-8.43742	1.06e-15	2.79e-13	25.0726
LRIG1	-1.28535	7.31145	-7.76388	1.07e-13	1.23e-11	20.5616
EPHB1	-1.28431	4.10464	-6.15873	2.15e-09	5.25e-08	10.937
RP11-158M2.4	-1.28206	0.929612	-9.20639	4.15e-18	3.02e-15	30.3168
SELL	-1.28019	4.05884	-4.22026	3.17e-05	0.000163936	1.74953
FAM222A	-1.27621	4.21445	-6.17116	2.01e-09	4.95e-08	11.0018
GRIA2	-1.27584	5.63837	-5.37416	1.47e-07	1.77e-06	6.85221
ALDOC	-1.26993	8.41903	-4.29653	2.29e-05	0.000124599	2.07754
NDRG2	-1.26745	9.16258	-4.53741	8.01e-06	5.02e-05	3.08748
RP11-82C23.2	-1.2672	0.827509	-5.46386	9.25e-08	1.21e-06	7.51291
FAM110B	-1.26702	4.94159	-7.04905	1.08e-11	6.18e-10	16.0606
CDH20	-1.26371	4.0303	-6.23508	1.39e-09	3.64e-08	11.3595
MN1	-1.26295	2.27751	-8.4764	8.08e-16	2.15e-13	25.3311
SNAP91	-1.25705	3.90035	-4.51865	8.71e-06	5.4e-05	2.97967
ARPP21	-1.25354	3.81188	-5.6198	4.1e-08	6.08e-07	8.10761
ELFN2	-1.25251	2.79742	-5.27585	2.41e-07	2.71e-06	6.47923
INA	-1.25185	3.6311	-3.7987	0.000173421	0.00068548	0.180452
CD24P4	-1.25068	2.63935	-5.01356	8.78e-07	7.84e-06	5.26065
MAPT	-1.2499	6.51528	-5.64455	3.6e-08	5.46e-07	8.21065
TOX3	-1.24986	2.94437	-5.87254	1.06e-08	1.98e-07	9.4664
MYO16	-1.24742	1.94956	-8.16782	6.93e-15	1.26e-12	23.2388
DHRS2	-1.24388	1.19739	-6.83035	4.14e-11	1.87e-09	14.8536
ZBTB16	-1.24241	3.97348	-5.63062	3.87e-08	5.8e-07	8.15536
CTD-2081K17.2	-1.24146	1.52414	-5.25316	2.7e-07	2.98e-06	6.47125
BCR	-1.24047	5.76648	-8.49743	6.97e-16	1.92e-13	25.4659
BCRP2	-1.23829	2.00369	-9.36692	1.26e-18	1.11e-15	31.5806
HAPLN1	-1.23794	3.0983	-5.18892	3.72e-07	3.84e-06	6.03904
CTC-479C5.17	-1.23633	2.20787	-6.24326	1.33e-09	3.51e-08	11.5051
TRIM67	-1.23448	1.34347	-5.07576	6.49e-07	6.07e-06	5.65141
PTPRT	-1.23355	1.8908	-5.45043	9.91e-08	1.28e-06	7.40138
KLF15	-1.23344	4.67003	-6.717	8.24e-11	3.28e-09	14.085
ID4	-1.23239	7.18246	-6.43279	4.45e-10	1.39e-08	12.4592
CRYAB	-1.22702	11.1841	-4.89525	1.55e-06	1.26e-05	4.68394
SOX3	-1.22553	1.64457	-6.18295	1.88e-09	4.65e-08	11.2007
ANGPTL2	-1.22496	5.70904	-6.3211	8.51e-10	2.43e-08	11.8201
ENHO	-1.22172	6.22682	-4.22155	3.15e-05	0.000163201	1.73805
RP11-728F11.4	-1.22166	1.82856	-7.19682	4.25e-12	2.83e-10	17.0432
RP11-73C9.1	-1.21439	1.24841	-7.21203	3.86e-12	2.63e-10	17.1286
SEMA3D	-1.21371	1.39443	-6.94279	2.08e-11	1.12e-09	15.5157
SMIM18	-1.21174	2.03319	-5.77314	1.81e-08	3.14e-07	9.01567
HIP1R	-1.20657	5.8085	-6.14289	2.35e-09	5.67e-08	10.8366
AF131216.5	-1.20572	2.25832	-5.88162	1e-08	1.9e-07	9.56412
PID1	-1.20538	4.9378	-6.02805	4.48e-09	9.69e-08	10.2118
MEGF11	-1.20507	3.59866	-5.66037	3.31e-08	5.09e-07	8.32621
PHACTR3	-1.20507	4.67027	-5.05089	7.33e-07	6.73e-06	5.31146
RP3-525N10.2	-1.2039	4.75881	-6.73854	7.24e-11	2.96e-09	14.2102
RP11-113C12.4	-1.20358	1.20892	-7.70519	1.58e-13	1.72e-11	20.1957
NKD1	-1.20232	3.15619	-7.54341	4.57e-13	4.36e-11	19.1734
DUSP26	-1.20079	4.07328	-5.22524	3.11e-07	3.33e-06	6.15207
RP11-357K6.1	-1.20069	1.13199	-6.7761	5.76e-11	2.48e-09	14.5372
FLRT1	-1.20011	2.80543	-7.03722	1.16e-11	6.59e-10	16.0539
GFRA1	-1.19742	2.16257	-5.84668	1.22e-08	2.23e-07	9.3889
AC073283.4	-1.18921	1.90706	-9.01419	1.7e-17	8.67e-15	29.0444
SPHKAP	-1.18414	1.53764	-5.55024	5.91e-08	8.34e-07	7.91632
DLGAP1	-1.18291	4.25116	-5.52611	6.7e-08	9.22e-07	7.61834
SCRT1	-1.17958	2.27317	-4.58683	6.42e-06	4.15e-05	3.4155
LINC00634	-1.17908	3.8038	-6.13193	2.5e-09	5.98e-08	10.805
RHBDL3	-1.17216	3.936	-5.58993	4.8e-08	6.94e-07	7.95221
KIF21B	-1.17162	3.8864	-6.23185	1.42e-09	3.7e-08	11.3491
ZNF488	-1.16667	3.41162	-4.42395	1.32e-05	7.79e-05	2.62185
TUB	-1.16296	4.30386	-6.85241	3.62e-11	1.68e-09	14.8907
TEX40	-1.16258	1.17561	-8.20618	5.32e-15	1.02e-12	23.4495
ST6GAL2	-1.16191	2.6138	-5.47125	8.9e-08	1.17e-06	7.45115
ADCYAP1R1	-1.16188	6.4368	-4.16006	4.07e-05	0.000202438	1.4969
MGAT4C	-1.15911	2.02807	-5.52251	6.82e-08	9.35e-07	7.75127
CHGB	-1.15882	4.51686	-3.83294	0.000151864	0.00061297	0.260556
LINC00693	-1.15785	2.7132	-7.2696	2.68e-12	1.95e-10	17.4754
RP11-728K20.1	-1.157	1.3342	-6.27817	1.09e-09	2.98e-08	11.7277
TCF12	-1.15683	6.96432	-5.83439	1.3e-08	2.36e-07	9.19492
CSDC2	-1.15421	3.59135	-4.51558	8.83e-06	5.47e-05	2.98985
RP11-74H8.1	-1.15317	1.30437	-4.26484	2.62e-05	0.000140078	2.18127
CTD-3193O13.9	-1.15086	3.08913	-6.50313	2.95e-10	9.82e-09	12.9115
CTTNBP2	-1.14863	4.00372	-7.24395	3.15e-12	2.22e-10	17.271
LRP2BP	-1.14787	2.57448	-9.11353	8.23e-18	4.77e-15	29.7935
GRID2	-1.14627	2.38424	-6.28083	1.07e-09	2.97e-08	11.7058
RP11-553L6.5	-1.14506	5.5197	-9.51665	4.1e-19	4.05e-16	32.7435
KCNB1	-1.14428	2.60079	-6.22757	1.46e-09	3.78e-08	11.4011
RP11-1055B8.3	-1.13778	2.37451	-5.18463	3.8e-07	3.9e-06	6.0894
C15orf59	-1.13756	5.57066	-5.07872	6.4e-07	6e-06	5.43682
CASQ1	-1.13677	3.23366	-6.47933	3.39e-10	1.1e-08	12.7687
LIX1	-1.13611	4.31307	-4.78173	2.63e-06	1.98e-05	4.1008
SLC16A9	-1.13467	3.68808	-7.51987	5.33e-13	4.95e-11	19.0083
GABRA3	-1.13412	2.72331	-4.939	1.26e-06	1.06e-05	4.92077
SEC31B	-1.13372	3.58808	-10.4014	4.45e-22	8.31e-19	39.4159
FGF12	-1.1311	4.10666	-5.44599	1.01e-07	1.31e-06	7.22595
IL17D	-1.12832	6.13985	-5.54927	5.94e-08	8.36e-07	7.72463
CTD-2228K2.7	-1.12275	4.70729	-8.30681	2.65e-15	5.85e-13	24.1619
ASIC1	-1.12021	5.03236	-5.81892	1.41e-08	2.53e-07	9.10192
RP11-307B6.3	-1.11896	1.12358	-5.70154	2.66e-08	4.26e-07	8.6908
CACNG4	-1.11391	5.39778	-4.89238	1.57e-06	1.27e-05	4.57925
AC093668.2	-1.11379	1.86636	-8.29924	2.79e-15	6.01e-13	24.1089
B3GAT2	-1.11334	3.13623	-4.77218	2.75e-06	2.05e-05	4.13572
FLJ20373	-1.11026	3.89869	-5.39637	1.31e-07	1.62e-06	6.99148
SOX4	-1.11012	5.68437	-4.64913	4.84e-06	3.29e-05	3.50528
RP11-47I22.1	-1.11008	1.37195	-4.49801	9.54e-06	5.85e-05	3.12462
ACTL6B	-1.10982	3.25333	-4.08944	5.45e-05	0.000259809	1.30455
RP11-116N8.1	-1.10927	0.993774	-8.19684	5.67e-15	1.07e-12	23.3725
NTRK2	-1.10415	7.54367	-4.23071	3.03e-05	0.00015815	1.78998
EYA1	-1.10374	2.68529	-4.91778	1.39e-06	1.15e-05	4.82952
CRIP3	-1.10364	2.24062	-8.92789	3.2e-17	1.52e-14	28.4563
RP11-192H23.5	-1.10189	2.34359	-3.61722	0.00034484	0.00122337	-0.310175
RP11-133F8.2	-1.10183	0.96802	-5.95029	6.89e-09	1.4e-07	9.97593
CTD-2545M3.8	-1.1003	1.45165	-6.45238	3.97e-10	1.26e-08	12.6916
PHF21B	-1.09848	2.92906	-7.88972	4.6e-14	6.08e-12	21.4117
AL022393.7	-1.09739	1.46088	-6.78923	5.32e-11	2.33e-09	14.6147
SMAD9	-1.09631	3.72355	-7.24485	3.13e-12	2.22e-10	17.2864
RP1-293L6.1	-1.09507	0.808959	-5.68481	2.9e-08	4.58e-07	8.61409
UST	-1.0941	4.78748	-6.59996	1.66e-10	5.92e-09	13.404
CDH10	-1.09384	3.73979	-6.10633	2.89e-09	6.72e-08	10.6711
FAM167A	-1.0932	4.35038	-5.83996	1.26e-08	2.3e-07	9.22536
RIPPLY2	-1.09304	3.0095	-5.51573	7.07e-08	9.64e-07	7.64473
BRINP2	-1.09264	4.28521	-6.3586	6.85e-10	2e-08	12.0414
SAPCD2	-1.09241	3.50341	-5.20496	3.44e-07	3.59e-06	6.0908
ETNPPL	-1.09059	4.50276	-2.7525	0.00624444	0.0144362	-3.15067
RFTN2	-1.08493	5.32217	-6.90572	2.61e-11	1.32e-09	15.1968
EBF4	-1.08316	4.9103	-7.61354	2.89e-13	2.9e-11	19.5825
RND2	-1.08248	7.10747	-5.71521	2.47e-08	4.01e-07	8.57686
RP11-513I15.6	-1.08105	3.30499	-5.48983	8.09e-08	1.08e-06	7.49332
SLC25A21-AS1	-1.07968	1.68149	-6.39603	5.51e-10	1.67e-08	12.374
BZRAP1	-1.07739	4.75752	-5.39321	1.33e-07	1.64e-06	6.94702
TDH	-1.07699	0.91153	-7.83706	6.55e-14	8.16e-12	21.0189
SCN3B	-1.07637	3.41684	-4.11437	4.92e-05	0.000238495	1.38772
ADCY2	-1.07593	5.46899	-4.80479	2.36e-06	1.81e-05	4.18621
MST1	-1.07542	4.88171	-7.12619	6.63e-12	4.11e-10	16.5312
ADCY8	-1.07327	3.56227	-5.43982	1.05e-07	1.35e-06	7.22636
DCX	-1.07324	3.11749	-4.26305	2.64e-05	0.000141059	1.99912
GABRB3	-1.07252	3.28954	-4.17983	3.75e-05	0.000188951	1.65522
CRLF1	-1.07167	3.93499	-3.69479	0.000257913	0.000959585	-0.203647
RP1-167F1.2	-1.07001	1.09374	-7.91456	3.89e-14	5.31e-12	21.5296
RASA4B	-1.06825	4.73948	-7.07184	9.33e-12	5.53e-10	16.2016
C2orf27A	-1.06822	3.21207	-6.88479	2.97e-11	1.44e-09	15.1269
RP4-555D20.2	-1.06592	1.75926	-5.95167	6.84e-09	1.4e-07	9.96493
APC2	-1.0659	6.05002	-5.8615	1.12e-08	2.09e-07	9.32944
PTCH1	-1.06445	3.86837	-6.16918	2.03e-09	4.99e-08	11.0082
RP11-279F6.1	-1.06413	1.25548	-7.87939	4.93e-14	6.37e-12	21.3103
AC004540.4	-1.06392	4.48013	-3.25373	0.00125809	0.00368088	-1.69711
CTD-3193O13.11	-1.06321	3.01701	-5.17468	3.99e-07	4.08e-06	5.98974
CTD-3199J23.4	-1.05992	3.34382	-5.43737	1.06e-07	1.36e-06	7.23114
NTNG2	-1.05931	3.39391	-7.30511	2.13e-12	1.6e-10	17.673
OMG	-1.05595	5.17919	-3.86338	0.000134854	0.000553492	0.360226
LRP4	-1.05418	5.53188	-6.1637	2.09e-09	5.12e-08	10.9469
IFITM10	-1.05366	3.73314	-6.40543	5.22e-10	1.59e-08	12.3267
ZDHHC11B	-1.04719	3.22782	-6.30762	9.2e-10	2.61e-08	11.8084
NMB	-1.04597	6.63674	-3.95972	9.21e-05	0.000403568	0.729942
AGAP4	-1.04131	2.89851	-8.04278	1.63e-14	2.58e-12	22.4194
RP11-844P9.2	-1.03939	1.34654	-5.88598	9.81e-09	1.86e-07	9.63356
USP49	-1.03859	2.75372	-7.73908	1.26e-13	1.4e-11	20.4376
UNC5A	-1.03692	2.69402	-4.76598	2.83e-06	2.1e-05	4.15818
LRRN1	-1.03497	5.34128	-4.67222	4.36e-06	3.01e-05	3.60248
ASIC3	-1.0334	3.7062	-7.93294	3.44e-14	4.81e-12	21.6784
FRMPD3	-1.03295	2.9705	-7.38775	1.26e-12	9.95e-11	18.2033
KLRC4	-1.03084	1.42881	-4.64999	4.83e-06	3.28e-05	3.76408
MAST1	-1.0273	4.11593	-5.74834	2.07e-08	3.49e-07	8.75811
SYCE2	-1.02458	1.70928	-7.44931	8.44e-13	7.16e-11	18.5958
FAM133A	-1.02324	1.39029	-6.68783	9.82e-11	3.79e-09	14.028
H2AFY2	-1.02293	3.94992	-4.95333	1.17e-06	1.01e-05	4.89226
FAM189A2	-1.02227	4.51934	-4.90748	1.46e-06	1.2e-05	4.6593
NPIPB6	-1.02219	1.02072	-9.1922	4.61e-18	3.02e-15	30.2045
EFS	-1.02187	5.15076	-6.76679	6.1e-11	2.58e-09	14.3734
CYP2E1	-1.02168	2.04614	-7.63379	2.53e-13	2.59e-11	19.7633
DGCR9	-1.01903	1.5965	-6.65049	1.23e-10	4.56e-09	13.8133
LRRTM4	-1.01865	2.4913	-5.72377	2.36e-08	3.87e-07	8.74071
THRA	-1.01832	7.13616	-6.13474	2.46e-09	5.91e-08	10.8011
NPIPB9	-1.01752	1.13349	-8.98258	2.15e-17	1.06e-14	28.7383
RRP7B	-1.01681	4.03901	-8.92495	3.27e-17	1.52e-14	28.4635
SNHG1	-1.0163	6.59238	-6.27866	1.09e-09	2.98e-08	11.589
AMZ1	-1.01624	1.84357	-5.7662	1.88e-08	3.24e-07	8.99862
RTN1	-1.01598	6.86883	-3.28432	0.00113307	0.00336255	-1.60019
CRB1	-1.01579	3.87598	-6.78371	5.5e-11	2.39e-09	14.5004
PDE2A	-1.01472	4.25996	-4.57668	6.72e-06	4.31e-05	3.21441
SLC24A3	-1.01369	3.8346	-5.85091	1.19e-08	2.2e-07	9.30574
MYCNOS	-1.01337	1.22933	-7.1594	5.38e-12	3.42e-10	16.8064
LINGO1	-1.01239	5.48744	-4.39083	1.53e-05	8.82e-05	2.41253
CELF3	-1.01118	4.00382	-3.8577	0.000137886	0.000564417	0.378204
SOX21	-1.01069	4.09416	-7.0501	1.07e-11	6.18e-10	16.0843
RP11-210M15.2	-1.00817	2.25758	-7.84576	6.18e-14	7.8e-12	21.1272
ADAMTS6	-1.00564	2.04645	-7.99335	2.28e-14	3.44e-12	22.0839
LRP1B	-1.00503	3.36938	-6.62998	1.39e-10	5.07e-09	13.6283
CNTN1	-1.00487	5.84218	-3.42201	0.000700577	0.00222791	-1.16943
ADHFE1	-1.00426	4.13822	-6.49462	3.1e-10	1.02e-08	12.8166
RASA4	-1.0038	5.56336	-7.04067	1.13e-11	6.47e-10	16.009
YPEL4	-1.00342	3.35686	-6.21103	1.6e-09	4.08e-08	11.2689
MTSS1L	-1.00341	7.99483	-5.76055	1.94e-08	3.32e-07	8.82384
VSTM2A	-1.0027	2.9169	-3.22661	0.00137949	0.00397307	-1.64506
SLC8A3	-1.00208	2.6384	-5.52006	6.91e-08	9.45e-07	7.70149
BRSK2	-1.00156	4.39671	-4.83818	2.02e-06	1.59e-05	4.35184
CNTFR	-1.0009	4.93619	-4.44046	1.23e-05	7.34e-05	2.62064
SEZ6	-1.00078	4.88659	-3.77619	0.000189132	0.000736998	0.047783
CSTA	1.00145	1.82895	3.95343	9.45e-05	0.000411778	1.06737
NDRG1	1.00151	6.88388	4.72693	3.39e-06	2.45e-05	3.8408
SLC2A3	1.00158	4.22241	4.60493	5.92e-06	3.89e-05	3.46224
PLBD1	1.0017	2.17462	4.9222	1.36e-06	1.14e-05	4.99319
SEC24D	1.00276	3.35123	5.76761	1.86e-08	3.22e-07	9.00606
KCNE1L	1.00346	1.57795	3.608	0.000356834	0.00125821	-0.130935
ACTG2	1.00347	2.39124	3.21544	0.00143256	0.00409991	-1.45449
FAM46B	1.00416	1.10345	5.07875	6.4e-07	6e-06	5.72762
PPAP2C	1.00437	3.4068	3.62459	0.000335528	0.00119742	-0.221015
LEPREL1	1.00477	2.79796	4.62491	5.41e-06	3.6e-05	3.66452
OLFML3	1.0059	5.19705	5.51739	7.01e-08	9.57e-07	7.60595
OSTF1	1.00595	4.70073	7.63443	2.52e-13	2.59e-11	19.7565
HTRA3	1.00751	1.56828	3.84157	0.000146846	0.000594858	0.679472
SQRDL	1.00754	3.40677	5.25128	2.73e-07	3e-06	6.45039
PLS3	1.00763	5.55946	6.27999	1.08e-09	2.98e-08	11.6121
MMP11	1.0078	2.01426	3.91823	0.000108657	0.000462005	0.927151
SP100	1.00887	4.3886	5.12065	5.21e-07	5.08e-06	5.75186
BHLHE40	1.00906	4.82284	4.78374	2.61e-06	1.96e-05	4.17787
HOXA4	1.00979	1.05253	3.19456	0.0015369	0.00435766	-1.40861
FHL2	1.01056	2.83545	4.34832	1.84e-05	0.000102881	2.51972
PLXND1	1.01077	5.95476	6.55919	2.12e-10	7.31e-09	13.1763
CPPED1	1.01088	2.96949	6.58345	1.83e-10	6.48e-09	13.4312
LNX1	1.01119	2.56425	4.24459	2.86e-05	0.000150558	2.12586
ADORA1	1.01167	4.98316	6.10109	2.98e-09	6.87e-08	10.661
ACAA2	1.01207	4.90436	7.50965	5.7e-13	5.15e-11	18.9561
IL8	1.01316	2.42446	2.29166	0.0225606	0.0433376	-3.88392
CAP2	1.01322	4.03884	5.28292	2.33e-07	2.63e-06	6.55594
SLC31A2	1.01344	4.2687	4.31115	2.15e-05	0.000118156	2.23934
EMILIN1	1.01466	4.1135	3.84944	0.000142404	0.000579522	0.488866
GPR65	1.01518	2.00571	4.48034	1.03e-05	6.28e-05	3.10732
PLIN2	1.01579	4.55407	4.62395	5.43e-06	3.61e-05	3.5075
PPFIBP1	1.01606	3.89958	7.60922	2.97e-13	2.95e-11	19.6098
PHLDA3	1.01738	5.25057	6.27083	1.14e-09	3.09e-08	11.5755
CD58	1.0185	3.35005	4.97747	1.04e-06	9.09e-06	5.18191
VRK2	1.01865	2.47376	5.97587	5.98e-09	1.24e-07	10.1114
CD93	1.01923	3.31133	3.51882	0.000494898	0.00165998	-0.570261
POPDC3	1.01963	2.07594	4.38116	1.59e-05	9.14e-05	2.70108
TCTEX1D1	1.02087	1.60575	3.23418	0.00134453	0.0038904	-1.33072
CLEC5A	1.02135	1.48507	3.40359	0.000747806	0.00235668	-0.79391
ABCA5	1.02267	2.38797	5.25401	2.69e-07	2.97e-06	6.51035
HLA-DMB	1.02369	5.25095	4.60163	6.01e-06	3.94e-05	3.35109
SYNJ2	1.02466	2.86084	4.67186	4.37e-06	3.02e-05	3.86312
STPG1	1.02499	2.19094	5.37825	1.44e-07	1.74e-06	7.10882
MX1	1.02512	4.69514	4.44888	1.19e-05	7.12e-05	2.75616
CRNDE	1.02553	3.01865	3.05221	0.00245787	0.0065208	-2.00126
ADAMTS1	1.02607	3.28499	4.35156	1.81e-05	0.000101621	2.5027
IGLV2-14	1.02612	1.49043	2.49803	0.0129795	0.0269916	-3.31685
HLA-B	1.02616	8.33093	4.90988	1.44e-06	1.19e-05	4.6715
BCL2A1	1.02738	2.41458	3.51884	0.000494856	0.00165998	-0.491241
HPS1	1.02826	4.14908	6.48945	3.19e-10	1.05e-08	12.8669
MYOF	1.0287	3.24188	5.03216	8.02e-07	7.28e-06	5.43807
KIAA0226L	1.02926	2.61391	5.19477	3.61e-07	3.75e-06	6.22246
APLN	1.02988	5.3613	4.80031	2.41e-06	1.84e-05	4.21
LITAF	1.03164	5.86496	6.83168	4.11e-11	1.87e-09	14.7686
NIPSNAP3A	1.03231	4.07596	6.86371	3.38e-11	1.59e-09	15.0351
LRRC61	1.03277	1.65765	4.7374	3.23e-06	2.36e-05	4.20456
CLCF1	1.03581	1.6344	3.63332	0.000324798	0.00116532	-0.0479117
HEYL	1.03605	2.72105	4.78992	2.53e-06	1.92e-05	4.38248
DBNDD1	1.03617	4.44927	5.37431	1.46e-07	1.77e-06	6.96075
ICAM1	1.04062	3.47209	3.47923	0.000571022	0.00187633	-0.714324
TTC12	1.04322	2.24002	5.50072	7.64e-08	1.03e-06	7.70256
COX7A1	1.04418	3.60198	4.17474	3.83e-05	0.000192482	1.77721
GPR37	1.04502	4.41087	3.95068	9.55e-05	0.000414719	0.82953
DUSP5	1.04531	2.47186	4.56021	7.23e-06	4.61e-05	3.41456
PDGFA	1.04729	4.50341	5.18796	3.74e-07	3.85e-06	6.06077
CTC-246B18.10	1.04822	3.56247	3.63243	0.000325874	0.00116843	-0.208867
PRKCDBP	1.04915	2.69462	4.41162	1.39e-05	8.17e-05	2.78685
DIRAS3	1.04959	2.80389	3.71964	0.000234752	0.000884189	0.159461
CA12	1.05272	3.54524	3.21969	0.00141215	0.00404909	-1.54894
SH2D4A	1.05324	1.16668	4.93278	1.29e-06	1.09e-05	5.07183
CXCL10	1.05391	2.24921	3.15408	0.00175951	0.00489463	-1.62335
PADI2	1.05402	5.23119	4.27802	2.48e-05	0.000133385	2.01197
EMP1	1.05439	5.59534	4.04904	6.43e-05	0.000298938	1.09044
ZDHHC23	1.05443	1.71919	5.7701	1.84e-08	3.18e-07	9.05258
AHNAK2	1.05589	2.08832	4.24871	2.81e-05	0.000148425	2.17552
EYA4	1.05632	1.0442	4.70472	3.76e-06	2.66e-05	4.08396
CA3	1.05657	1.93421	2.97023	0.00319601	0.00818627	-2.13004
RGS14	1.05665	2.83236	5.10242	5.7e-07	5.45e-06	5.78414
SELENBP1	1.05804	3.67974	4.71011	3.67e-06	2.61e-05	3.97433
GBP1	1.05834	4.4297	3.76894	0.000194473	0.000755353	0.164136
TNFRSF11B	1.05892	1.67294	4.25558	2.73e-05	0.000144717	2.22507
SLC25A24	1.05993	2.41079	6.06485	3.65e-09	8.16e-08	10.5823
TRIP6	1.06063	5.40817	6.03127	4.4e-09	9.56e-08	10.2619
MYADM	1.06102	4.53133	6.0056	5.07e-09	1.07e-07	10.1815
SEMA3A	1.06146	1.54102	4.97329	1.07e-06	9.23e-06	5.24442
IGHG3	1.06156	1.61321	2.58818	0.0100793	0.0217271	-3.10849
SLN	1.06218	2.81	2.3015	0.021992	0.0424028	-3.90208
PHLDA2	1.06425	1.53064	4.28587	2.4e-05	0.000129501	2.35121
F3	1.06442	5.93155	4.44148	1.22e-05	7.31e-05	2.63972
C10orf10	1.06497	4.90384	4.65531	4.71e-06	3.21e-05	3.61364
HMOX1	1.06575	5.47535	3.76955	0.000194022	0.000753952	0.0636596
LAMB1	1.06615	4.73143	3.78447	0.000183208	0.000716739	0.186322
HLA-DPA1	1.06645	7.39503	4.15648	4.13e-05	0.0002048	1.47317
PODNL1	1.06683	1.64956	4.27324	2.53e-05	0.000135819	2.29591
DNAJA4	1.06733	3.75308	5.27875	2.38e-07	2.67e-06	6.56265
HLA-DQA1	1.06773	3.75347	2.26308	0.0242865	0.0461724	-4.09228
KHNYN	1.06831	3.09155	6.72862	7.68e-11	3.1e-09	14.2632
CAV1	1.06878	4.6509	3.89638	0.000118455	0.000496747	0.601775
HSPA7	1.07019	2.51418	3.1309	0.00190002	0.00522919	-1.71587
CSRP1	1.07058	7.54304	6.07021	3.54e-09	7.95e-08	10.4404
SDC4	1.07156	4.59104	4.07821	5.71e-05	0.000270195	1.29182
ANGPTL4	1.07162	4.00921	3.50357	0.000523025	0.00174248	-0.695023
HOXD11	1.07259	0.86905	3.91108	0.000111775	0.000472628	0.967893
SPHK1	1.07279	3.10624	5.28892	2.26e-07	2.56e-06	6.64691
THNSL2	1.07787	3.04315	4.06545	6.01e-05	0.000282661	1.40272
HLA-DOA	1.07874	3.23593	4.22959	3.04e-05	0.000158716	2.02257
C3	1.08114	8.24243	4.0316	6.9e-05	0.000317624	1.00242
NQO1	1.08139	4.86908	6.47563	3.46e-10	1.11e-08	12.7489
MARVELD1	1.08164	2.93721	5.18787	3.74e-07	3.85e-06	6.17663
HOXD10	1.08261	1.19328	3.46564	0.00059959	0.00194922	-0.570759
FBLN5	1.08261	3.87071	4.21948	3.18e-05	0.000164325	1.92558
MAL	1.08881	4.12503	2.55047	0.0112134	0.0238245	-3.47213
CCDC3	1.08986	3.57359	5.35543	1.61e-07	1.93e-06	6.94423
PLSCR1	1.09076	5.11995	5.76184	1.92e-08	3.3e-07	8.85938
MT1G	1.09082	4.30504	3.58117	0.000394004	0.00136875	-0.470407
ACTA2	1.09109	6.07719	4.51471	8.86e-06	5.48e-05	2.94188
AC140481.1	1.09412	2.80816	4.09686	5.29e-05	0.000253238	1.54128
ERMN	1.09444	4.59497	2.50979	0.0125632	0.0262698	-3.64039
AEBP1	1.09531	6.01433	3.60345	0.0003629	0.00127585	-0.546263
CCL2	1.09571	5.84829	3.04982	0.00247697	0.00656627	-2.30525
LIF	1.09711	1.76767	3.40411	0.000746422	0.00235321	-0.809032
KLHL4	1.09734	2.84669	5.13957	4.75e-07	4.73e-06	5.95648
MAP3K7CL	1.09783	2.64166	4.54111	7.88e-06	4.96e-05	3.32617
HLA-DPB1	1.09809	5.95457	4.14365	4.36e-05	0.000214671	1.44022
SELM	1.09937	5.29156	5.7953	1.61e-08	2.83e-07	9.02255
PTGR1	1.09949	4.57071	7.06623	9.66e-12	5.67e-10	16.2275
CRB2	1.10235	3.18738	4.317	2.1e-05	0.00011561	2.3739
FAM20A	1.10419	2.44031	3.8017	0.00017142	0.000678526	0.482259
RGN	1.10534	3.3482	4.55865	7.29e-06	4.63e-05	3.35583
AC064875.2	1.10607	1.14116	4.30311	2.23e-05	0.000121615	2.43772
RNASE2	1.10692	2.3401	3.75032	0.000208855	0.000801023	0.308351
FSTL1	1.1075	5.56221	4.89925	1.52e-06	1.24e-05	4.64553
IGLC1	1.109	2.0152	2.3978	0.0170543	0.034135	-3.59584
DCN	1.11148	6.09632	4.97366	1.06e-06	9.22e-06	4.96157
SOX10	1.11155	4.23379	2.7678	0.00596527	0.0139076	-2.9291
RP4-665J23.1	1.11388	2.05687	5.06163	6.95e-07	6.43e-06	5.63026
HSPB1	1.11413	7.7898	5.78515	1.7e-08	2.98e-07	8.93014
CTC-429P9.4	1.11446	2.77538	3.21815	0.00141954	0.00406749	-1.47466
MAG	1.11477	4.84669	2.51742	0.0122994	0.0258024	-3.6514
ICOSLG	1.11522	3.22393	5.82759	1.35e-08	2.43e-07	9.3229
MET	1.1157	1.70929	4.15875	4.09e-05	0.000203116	1.8506
FAM20C	1.11722	5.51545	5.03182	8.04e-07	7.29e-06	5.25489
SHROOM3	1.11784	1.45245	6.01834	4.73e-09	1.02e-07	10.3293
IGKV3-20	1.1181	1.4788	2.70947	0.00709444	0.0161129	-2.78631
NNAT	1.12121	3.83757	2.51241	0.0124721	0.0261088	-3.52071
CCDC8	1.12149	1.47962	4.98181	1.02e-06	8.95e-06	5.28511
KLK6	1.12253	3.83913	2.57888	0.0103491	0.0222016	-3.35694
CTD-2325P2.4	1.12409	2.03665	3.96761	8.93e-05	0.000392882	1.11313
RGS4	1.12449	3.68295	2.97534	0.00314468	0.00807497	-2.27573
FABP3	1.12507	4.42752	4.9146	1.41e-06	1.17e-05	4.81103
PINLYP	1.12508	3.06881	4.24591	2.84e-05	0.000149932	2.10025
MDK	1.12512	6.66081	4.80572	2.35e-06	1.81e-05	4.19152
ENC1	1.12666	4.96097	4.37965	1.6e-05	9.19e-05	2.4545
FAS	1.12707	3.12962	5.38707	1.37e-07	1.68e-06	7.11954
WWTR1	1.12801	4.92731	5.1477	4.56e-07	4.59e-06	5.83962
HOTAIRM1	1.12903	2.27977	3.34631	0.000914327	0.00279339	-1.0321
MEOX2	1.12911	1.08342	3.351	0.000899514	0.00275465	-0.924964
HSPA6	1.12931	2.27962	3.60608	0.000359378	0.00126479	-0.182016
SKAP2	1.12953	3.43626	5.39341	1.33e-07	1.64e-06	7.13722
ZNF385D	1.12973	2.00776	5.2088	3.37e-07	3.54e-06	6.31188
GJB1	1.13014	3.29404	2.90841	0.00388131	0.00962218	-2.42445
HDHD3	1.13181	2.80715	5.80885	1.49e-08	2.67e-07	9.23837
FTL	1.13506	11.5362	6.1461	2.31e-09	5.59e-08	10.9048
SHOX2	1.13523	1.28293	3.93465	0.000101803	0.000437404	1.03779
CNR1	1.13931	3.59055	4.88777	1.6e-06	1.3e-05	4.76839
GRB14	1.13944	1.6292	4.98021	1.03e-06	9e-06	5.27433
WISP1	1.13988	1.34684	4.76573	2.84e-06	2.1e-05	4.33884
TAGLN	1.14299	6.6525	4.25723	2.71e-05	0.000143983	1.87243
SFRP4	1.14347	3.49169	3.56557	0.000417265	0.0014367	-0.422368
HOXA7	1.1448	1.40205	3.52481	0.000484245	0.0016288	-0.388386
DCTD	1.14753	5.15721	7.23371	3.36e-12	2.34e-10	17.227
TWIST1	1.14898	1.86271	4.68077	4.19e-06	2.92e-05	3.95716
BACE2	1.15283	3.47192	5.30626	2.07e-07	2.38e-06	6.71507
EVA1C	1.15313	3.91158	4.91775	1.39e-06	1.15e-05	4.87703
PLA2G16	1.15588	6.06583	5.74713	2.08e-08	3.51e-07	8.7404
MYL9	1.15589	5.36686	5.12807	5.02e-07	4.95e-06	5.71541
HOXA5	1.15593	1.17276	3.97751	8.58e-05	0.0003801	1.20065
FBLN1	1.15984	4.07481	5.19874	3.54e-07	3.69e-06	6.16094
NMNAT3	1.16043	2.46463	5.38159	1.41e-07	1.71e-06	7.11991
MOG	1.16249	4.96075	2.64947	0.00845352	0.0187211	-3.33
CFH	1.1638	3.16647	4.75793	2.94e-06	2.17e-05	4.22246
MYLK	1.16507	4.81302	6.05174	3.92e-09	8.65e-08	10.4146
NAMPT	1.1674	6.18173	4.48102	1.03e-05	6.27e-05	2.79928
FAM114A1	1.16755	3.59572	5.72491	2.34e-08	3.85e-07	8.78231
GDF15	1.17007	2.31352	3.47278	0.000584411	0.00191097	-0.625268
CD163	1.17191	4.69769	2.99113	0.00299074	0.00772576	-2.36569
CARD16	1.1731	3.7169	4.32568	2.02e-05	0.000112196	2.37115
MYL12A	1.17319	6.49325	6.70049	9.1e-11	3.58e-09	13.9878
EFNB2	1.17388	3.42243	5.88676	9.77e-09	1.86e-07	9.6251
RP11-189B4.6	1.17483	0.903153	3.90259	0.000115588	0.000486547	0.937588
AC010441.1	1.17488	4.13671	4.86392	1.79e-06	1.43e-05	4.61554
RCAN1	1.1765	6.49717	6.02754	4.49e-09	9.71e-08	10.2114
GPD1	1.17738	3.52335	3.97744	8.58e-05	0.0003801	1.04071
FAM50B	1.17823	2.83219	6.10821	2.86e-09	6.67e-08	10.8102
SLC43A3	1.17842	3.77371	4.88669	1.61e-06	1.3e-05	4.75111
ETV5	1.17908	4.72363	6.3342	7.89e-10	2.28e-08	11.9675
RUNX1	1.18011	2.73647	4.85652	1.86e-06	1.47e-05	4.68019
SEC61G	1.18025	7.56232	4.57854	6.66e-06	4.29e-05	3.20177
ABRACL	1.18122	3.79096	7.32545	1.87e-12	1.43e-10	17.8322
GAP43	1.18233	7.44743	5.85813	1.14e-08	2.13e-07	9.30757
CAV2	1.18591	3.57895	5.02434	8.33e-07	7.5e-06	5.38974
TCEA3	1.18604	2.53686	5.035	7.91e-07	7.19e-06	5.49278
DUSP6	1.18808	5.16732	5.85065	1.19e-08	2.2e-07	9.32424
ENPP2	1.18836	4.76924	3.60644	0.000358904	0.00126365	-0.43162
TM4SF1	1.18903	4.37178	4.90797	1.46e-06	1.2e-05	4.79159
PYGL	1.1921	4.41067	5.34183	1.73e-07	2.04e-06	6.81685
SYTL2	1.19517	4.9038	6.8186	4.45e-11	2e-09	14.7363
MT1M	1.19583	3.81287	3.90763	0.000113309	0.000478273	0.75581
ARL4C	1.19868	4.65148	5.39967	1.29e-07	1.6e-06	7.07843
MFAP2	1.19938	2.15201	3.71628	0.000237765	0.000894064	0.208951
SRPX2	1.19982	2.33652	3.50069	0.000528491	0.00175721	-0.53397
C1R	1.20072	6.84821	4.35427	1.79e-05	0.000100733	2.26322
AGAP2-AS1	1.20094	2.1206	4.60115	6.02e-06	3.94e-05	3.611
PAMR1	1.20111	3.48335	5.26724	2.52e-07	2.81e-06	6.53102
CASP4	1.20189	3.90975	4.92434	1.35e-06	1.13e-05	4.91037
LAMC1	1.20397	4.55066	4.90257	1.49e-06	1.22e-05	4.74974
PI3	1.20452	1.22351	2.70214	0.00724913	0.0163955	-2.77666
C16orf89	1.20652	3.35284	5.13531	4.85e-07	4.79e-06	5.91654
FAM181A-AS1	1.2074	1.90591	5.32975	1.84e-07	2.16e-06	6.88572
SLC16A3	1.20777	4.30551	4.62844	5.32e-06	3.56e-05	3.5704
DDR2	1.20803	3.81893	6.11574	2.74e-09	6.43e-08	10.8248
TRDC	1.20891	1.35372	3.9354	0.0001015	0.000436439	1.03945
C9orf64	1.21115	2.5553	6.51	2.83e-10	9.45e-09	13.0146
TYMP	1.2119	4.4723	3.95339	9.45e-05	0.000411778	0.8471
FN1	1.21266	7.79402	4.28803	2.38e-05	0.000128646	1.99959
CTSZ	1.21288	6.61628	6.48039	3.37e-10	1.09e-08	12.7176
FAM129A	1.21378	2.69316	5.24891	2.76e-07	3.03e-06	6.47958
UPP1	1.21396	4.5017	5.1478	4.56e-07	4.59e-06	5.88477
CNTN2	1.2142	4.03577	3.4803	0.000568819	0.00187092	-0.759336
NAPSB	1.21954	3.73393	3.8227	0.000158029	0.000632946	0.456389
BST2	1.22004	6.0246	5.73781	2.19e-08	3.64e-07	8.69544
TMEM144	1.22034	4.51331	3.55406	0.000435232	0.00148839	-0.576254
AKAP12	1.22339	4.43847	5.21845	3.21e-07	3.43e-06	6.22601
DPYD	1.22559	2.99626	4.93707	1.27e-06	1.07e-05	5.02749
CD97	1.22587	3.82875	6.14619	2.31e-09	5.59e-08	10.9898
CLDN10	1.22653	3.32542	3.74828	0.00021049	0.000805455	0.230498
ADAMTS4	1.22733	2.7521	5.59709	4.62e-08	6.73e-07	8.16935
CD52	1.22906	3.24649	4.49221	9.79e-06	5.99e-05	3.09022
IGHA1	1.2337	2.4747	2.6318	0.00889618	0.0195467	-3.06862
ISG20	1.23455	2.91323	5.15834	4.33e-07	4.38e-06	6.04525
MCAM	1.23459	5.52313	6.36837	6.48e-10	1.91e-08	12.1155
PSRC1	1.23499	5.68297	6.88907	2.89e-11	1.42e-09	15.1203
SERPINB1	1.23723	3.97941	6.29304	1e-09	2.79e-08	11.7857
HP	1.23738	2.33351	2.93241	0.00360073	0.00902656	-2.25752
VEGFA	1.23761	6.61973	3.5627	0.00042167	0.00144998	-0.698563
CHL1	1.24149	5.16414	4.93355	1.29e-06	1.08e-05	4.8364
FCGR2C	1.24357	2.8183	3.4979	0.000533857	0.00177119	-0.581781
TRH	1.24536	1.58965	3.61485	0.000347892	0.00123269	-0.095552
EFEMP2	1.24684	5.12442	5.17845	3.92e-07	4.02e-06	5.97679
HLA-DRA	1.24749	7.89297	4.82566	2.14e-06	1.67e-05	4.28513
SPRY1	1.24854	4.05239	4.69046	4.01e-06	2.82e-05	3.8668
LOXL2	1.2497	3.49665	4.10384	5.14e-05	0.000246926	1.52388
SNX10	1.25022	4.33696	5.0644	6.86e-07	6.36e-06	5.51567
RP11-1035H13.3	1.2508	1.48013	3.6942	0.000258485	0.000961288	0.181081
FXYD1	1.25177	4.80922	3.44896	0.000636464	0.00205201	-0.958813
RAB36	1.25275	1.99565	5.68972	2.83e-08	4.49e-07	8.64641
MMP14	1.25486	5.31774	4.54752	7.66e-06	4.84e-05	3.13082
PRPS2	1.25785	3.19745	6.75139	6.69e-11	2.8e-09	14.395
TUBA1C	1.25954	5.4088	4.77173	2.76e-06	2.05e-05	4.09362
HSPB6	1.262	4.63063	4.17377	3.85e-05	0.000192918	1.67441
PKIB	1.26271	3.12723	4.5261	8.42e-06	5.26e-05	3.24018
PRSS23	1.26517	4.94796	5.06247	6.92e-07	6.41e-06	5.4495
TMSB4X	1.26666	12.0217	8.04309	1.63e-14	2.58e-12	22.4135
CYP27A1	1.26826	4.46252	6.2621	1.19e-09	3.21e-08	11.589
CPQ	1.26974	3.92609	6.40755	5.16e-10	1.57e-08	12.4252
SWAP70	1.27087	3.80673	7.61296	2.9e-13	2.9e-11	19.6312
TMSB10	1.2736	10.5423	7.14867	5.76e-12	3.64e-10	16.6961
TGFBI	1.27408	5.56229	4.00928	7.55e-05	0.000341811	0.953512
EMILIN2	1.27575	2.64635	5.2977	2.16e-07	2.46e-06	6.71457
THBS1	1.27638	3.03566	3.75869	0.000202272	0.000781429	0.292104
C2orf40	1.27642	2.85139	5.1674	4.14e-07	4.21e-06	6.09242
OSMR	1.27655	3.24359	4.87844	1.67e-06	1.35e-05	4.75331
PDLIM1	1.27751	3.77837	3.97363	8.71e-05	0.000384638	1.00936
NPTX2	1.27772	3.17264	3.34073	0.000932287	0.00284102	-1.11776
F13A1	1.27789	3.4418	3.28889	0.00111541	0.00331659	-1.30578
ACSS3	1.27813	3.0044	5.39802	1.3e-07	1.61e-06	7.18291
IGFBP6	1.27831	3.31348	4.19018	3.59e-05	0.000182375	1.87419
FBLN7	1.27957	2.27351	5.1263	5.07e-07	4.98e-06	5.92436
SERPINA5	1.28121	1.55971	4.52148	8.6e-06	5.35e-05	3.30612
PPCS	1.28132	4.71423	8.52499	5.74e-16	1.63e-13	25.6731
FPR1	1.28582	4.00527	4.63644	5.13e-06	3.45e-05	3.64236
SLC11A1	1.28704	4.10285	3.95223	9.49e-05	0.000412911	0.894637
CHST6	1.28765	2.39585	6.01724	4.76e-09	1.02e-07	10.3312
HOXA10	1.29722	1.4291	3.85155	0.000141239	0.000575617	0.73695
MBP	1.3001	9.00387	2.71221	0.00703717	0.0159937	-3.24917
TMEM176A	1.30065	4.91635	5.07267	6.59e-07	6.15e-06	5.50144
FCGR2B	1.30176	2.58574	3.69863	0.000254192	0.000947632	0.120939
NEAT1	1.30426	6.47531	6.07042	3.54e-09	7.95e-08	10.4449
RGS16	1.30688	3.21208	4.78136	2.64e-06	1.98e-05	4.32768
TOM1L1	1.30891	2.26798	5.24236	2.85e-07	3.1e-06	6.46604
CHRNA9	1.30958	1.27553	4.12627	4.68e-05	0.000228134	1.75621
CA2	1.30981	6.09217	7.2099	3.91e-12	2.66e-10	17.0546
SEL1L3	1.31141	3.30256	4.86975	1.74e-06	1.39e-05	4.71342
PDLIM3	1.31751	4.96222	6.58104	1.86e-10	6.54e-09	13.3558
ITGA5	1.31795	4.07052	4.68876	4.04e-06	2.84e-05	3.86411
TMEM176B	1.31818	5.76672	5.55297	5.82e-08	8.24e-07	7.76699
LPAR1	1.31957	4.68179	5.22335	3.14e-07	3.36e-06	6.23416
FCGBP	1.31988	3.37862	3.56259	0.000421845	0.00145029	-0.41057
PLAU	1.32095	3.32992	3.67996	0.000272741	0.00100695	-0.00623779
HTATIP2	1.32766	3.7358	6.62256	1.45e-10	5.25e-09	13.6488
TP73-AS1	1.33281	3.39069	6.25747	1.23e-09	3.29e-08	11.6106
LDHA	1.33439	7.63011	6.64166	1.3e-10	4.78e-09	13.6433
TREM1	1.33612	2.22784	3.50596	0.000518512	0.00173019	-0.499264
SOD2	1.33845	8.03495	5.061	6.97e-07	6.45e-06	5.35967
IGHG2	1.34027	2.32825	2.70561	0.00717544	0.0162573	-2.85869
KCNE4	1.34069	2.68321	5.13635	4.82e-07	4.78e-06	5.95723
MGP	1.34399	5.71472	3.88631	0.000123246	0.000514144	0.488011
CLDN11	1.34414	5.21902	3.98585	8.3e-05	0.000369829	0.898644
FUCA2	1.34486	4.2839	7.67796	1.89e-13	2.01e-11	20.0479
H19	1.34627	2.86863	2.51603	0.0123473	0.0258799	-3.38935
LZTS1	1.34757	3.08022	5.39156	1.34e-07	1.65e-06	7.15073
APOC2	1.34928	5.91192	5.4913	8.03e-08	1.07e-06	7.45293
LOXL1	1.35006	2.78535	4.17481	3.83e-05	0.000192482	1.85519
CNDP1	1.35047	3.85956	2.89791	0.00401031	0.00989871	-2.49512
LOX	1.35327	2.09002	3.67593	0.000276906	0.00101941	0.0826044
IGFBP3	1.35405	5.33953	3.41155	0.000727027	0.00230026	-1.12983
ISLR	1.36078	3.58081	4.88697	1.61e-06	1.3e-05	4.77721
IGLC3	1.36108	2.45888	2.68691	0.00758046	0.0170576	-2.91796
PLAUR	1.36162	3.64758	4.18316	3.7e-05	0.000186842	1.82567
G0S2	1.36302	2.03521	3.5329	0.000470191	0.00158789	-0.394424
ADAM12	1.36358	1.94539	4.68674	4.08e-06	2.86e-05	3.98585
COL5A1	1.3645	2.76795	3.65049	0.000304634	0.00110501	-0.0565178
CYB5R2	1.36717	2.95149	5.26177	2.59e-07	2.87e-06	6.53547
S100A11	1.36919	7.24324	5.70486	2.61e-08	4.2e-07	8.509
VIM	1.37165	10.0309	5.05638	7.13e-07	6.57e-06	5.36609
VWA1	1.37402	5.4558	6.93692	2.16e-11	1.14e-09	15.4197
SPRY4	1.37636	3.26272	4.60384	5.95e-06	3.91e-05	3.5634
PLP2	1.37657	4.55655	4.64795	4.87e-06	3.3e-05	3.64181
TUBB6	1.37795	5.03149	5.95351	6.77e-09	1.39e-07	9.887
IFI30	1.3787	5.82822	4.56274	7.15e-06	4.56e-05	3.16732
PNPLA4	1.37885	2.71763	6.48536	3.27e-10	1.07e-08	12.8767
FMOD	1.38047	2.5042	4.08245	5.61e-05	0.000266297	1.52366
ESM1	1.38202	2.25748	3.40951	0.00073231	0.0023142	-0.812917
MAN1C1	1.38369	4.72591	5.54491	6.07e-08	8.52e-07	7.80391
RP11-195F19.5	1.38444	3.31819	4.31851	2.09e-05	0.000115055	2.38598
SOD3	1.38482	3.23389	5.16054	4.28e-07	4.35e-06	6.04597
SAA2	1.38561	1.11354	3.18832	0.00156946	0.0044371	-1.41662
RAB32	1.3882	3.41944	6.47609	3.45e-10	1.11e-08	12.8231
RPL39L	1.38986	2.47605	5.71512	2.47e-08	4.01e-07	8.77084
SERPINH1	1.39173	5.50269	4.93469	1.28e-06	1.08e-05	4.82581
CP	1.39433	3.99231	3.57821	0.000398321	0.00138052	-0.410976
COL6A3	1.39435	2.23631	3.62068	0.000340439	0.00121031	-0.113578
FAM181A	1.39834	2.86732	5.09665	5.86e-07	5.58e-06	5.76731
SCIN	1.39902	3.41249	4.48687	1e-05	6.13e-05	3.0651
STEAP3	1.4005	3.23546	4.33635	1.93e-05	0.000107814	2.46239
ABCC3	1.40274	2.71323	3.59687	0.000371834	0.00130235	-0.231855
NPNT	1.40322	3.268	4.66952	4.41e-06	3.04e-05	3.84449
TMBIM1	1.41016	5.74385	8.14458	8.13e-15	1.44e-12	23.0795
APLNR	1.41494	5.45839	4.96395	1.11e-06	9.6e-06	4.96307
CD248	1.41573	3.02869	4.05609	6.25e-05	0.000291773	1.38645
TGFB2	1.42176	4.04646	4.53562	8.07e-06	5.06e-05	3.22142
TSTD1	1.42283	3.05431	4.54512	7.74e-06	4.88e-05	3.33331
CAPG	1.42467	6.083	6.19167	1.78e-09	4.47e-08	11.1185
IGLC2	1.42566	2.30369	2.85726	0.004547	0.0110442	-2.44877
ASS1	1.43266	4.09084	5.39731	1.3e-07	1.62e-06	7.13116
S100A8	1.43376	3.80914	3.54025	0.000457759	0.00155403	-0.514554
CFI	1.44474	4.22241	4.33269	1.96e-05	0.000109269	2.37065
S100A13	1.45265	6.46811	7.48315	6.77e-13	5.92e-11	18.7566
VASN	1.45505	2.43491	5.27545	2.42e-07	2.71e-06	6.62067
HAMP	1.46342	3.26064	4.13335	4.55e-05	0.000222518	1.66684
FBXO17	1.46873	2.72948	5.57527	5.18e-08	7.42e-07	8.06638
IL13RA2	1.46928	2.33789	3.79118	0.000178525	0.000701195	0.473168
MSN	1.4714	6.3948	7.09153	8.25e-12	4.98e-10	16.3263
PTRF	1.47465	5.01291	6.41991	4.8e-10	1.48e-08	12.4449
PLA2G2A	1.47533	1.76751	2.72467	0.00678287	0.0155038	-2.74836
TNFAIP6	1.47632	2.05367	5.14223	4.69e-07	4.67e-06	6.00791
FABP5P7	1.47706	1.23598	5.11967	5.24e-07	5.11e-06	5.91551
MSR1	1.48253	4.19687	4.7753	2.71e-06	2.03e-05	4.24175
FKBP9	1.48633	5.17323	6.9211	2.38e-11	1.23e-09	15.343
SERPINF1	1.49375	5.11065	7.18891	4.47e-12	2.93e-10	16.9657
NRN1	1.4961	5.24404	6.3732	6.3e-10	1.86e-08	12.1695
SERPINA1	1.50209	4.51173	4.8234	2.17e-06	1.68e-05	4.4247
FCGR3A	1.50707	6.055	5.68576	2.89e-08	4.56e-07	8.43583
ALOX5AP	1.50728	5.36977	5.48842	8.15e-08	1.09e-06	7.47909
SPON2	1.51082	3.3055	4.72591	3.41e-06	2.46e-05	4.08993
GNG12	1.52411	4.40262	6.32294	8.42e-10	2.42e-08	11.9415
CTHRC1	1.52475	2.75077	4.74051	3.19e-06	2.33e-05	4.18596
CTD-3049M7.1	1.52644	2.12295	4.11712	4.86e-05	0.000236086	1.68483
IBSP	1.52677	1.69343	3.48084	0.000567721	0.0018684	-0.531846
GPX8	1.52773	2.09096	4.73325	3.3e-06	2.4e-05	4.18443
COL8A1	1.53717	1.84989	4.03936	6.68e-05	0.00030939	1.40923
IFITM3	1.54012	8.00889	7.28633	2.41e-12	1.77e-10	17.519
RAB34	1.54706	4.51911	5.78205	1.72e-08	3.02e-07	9.03707
COL4A2	1.54838	5.40462	4.14281	4.37e-05	0.000215227	1.49978
CCDC109B	1.55353	3.21361	6.14238	2.36e-09	5.67e-08	10.9918
SERPING1	1.55663	6.23649	6.09442	3.09e-09	7.1e-08	10.5866
BCAT1	1.56408	3.26662	5.64326	3.62e-08	5.49e-07	8.39181
LGALS1	1.56548	8.74594	7.41971	1.02e-12	8.58e-11	18.3583
ACTN1	1.57001	5.81149	6.57565	1.92e-10	6.71e-09	13.2925
COL1A2	1.57268	5.27477	3.933	0.000102471	0.000439938	0.715814
CLIC1	1.57611	6.35803	6.79981	4.99e-11	2.2e-09	14.5802
LUM	1.58652	3.49835	3.6683	0.00028496	0.00104493	-0.043338
DYNLT3	1.59554	3.97382	6.98372	1.61e-11	8.92e-10	15.7591
TAGLN2	1.60288	6.89139	6.80645	4.79e-11	2.14e-09	14.6104
SYNPO	1.63102	4.66379	5.92851	7.77e-09	1.54e-07	9.79784
S100A4	1.63135	4.42643	4.72873	3.36e-06	2.44e-05	4.02793
GPNMB	1.63985	5.2143	4.67763	4.25e-06	2.96e-05	3.72627
PLA2G5	1.65082	2.59567	4.55439	7.43e-06	4.71e-05	3.40955
IGKC	1.65646	4.08064	2.7322	0.0066332	0.0152197	-2.94247
IGF2BP3	1.65816	1.85617	5.31151	2.01e-07	2.33e-06	6.80442
CXCL14	1.65882	4.56895	4.10081	5.2e-05	0.00024952	1.43914
TNFRSF12A	1.66131	4.55441	4.36766	1.69e-05	9.6e-05	2.4962
PTX3	1.66904	2.52084	4.02118	7.2e-05	0.000328603	1.30658
SOCS3	1.67382	3.84779	3.83574	0.000150221	0.000606919	0.526265
COL1A1	1.68088	4.46057	3.20726	0.00147263	0.00419884	-1.63498
LGALS3	1.68301	5.81246	5.73362	2.24e-08	3.7e-07	8.70163
SERPINE1	1.68775	4.09892	3.64089	0.000315762	0.00113898	-0.181738
COL3A1	1.69005	4.36979	3.08793	0.00218824	0.00590055	-1.98211
COL9A3	1.695	4.84704	5.65541	3.39e-08	5.19e-07	8.3724
IGHG1	1.69548	3.41407	2.77329	0.00586791	0.013712	-2.76542
FABP7	1.69637	7.09761	6.94658	2.03e-11	1.09e-09	15.4435
TPPP3	1.7002	5.71049	5.74522	2.1e-08	3.53e-07	8.76846
FLNC	1.70441	3.32901	5.2155	3.26e-07	3.46e-06	6.31088
S100A9	1.71451	4.79801	4.29646	2.29e-05	0.000124599	2.18678
COL4A1	1.75888	5.1988	4.11692	4.87e-05	0.00023621	1.43851
COL6A2	1.76682	5.03639	4.42762	1.3e-05	7.69e-05	2.69891
MOXD1	1.77155	2.71969	4.11726	4.86e-05	0.000236015	1.66173
PLAT	1.78868	4.13262	5.77627	1.78e-08	3.11e-07	9.04347
COL5A2	1.79184	3.6225	4.94571	1.22e-06	1.03e-05	5.05551
SAA1	1.80628	1.64048	3.16336	0.00170598	0.00476388	-1.49917
ANXA2	1.80685	6.90152	6.04734	4.02e-09	8.85e-08	10.3213
CBR1	1.81571	6.48901	7.97938	2.51e-14	3.64e-12	21.973
SPOCD1	1.81933	3.67605	3.735	0.000221427	0.000840981	0.188967
METTL7B	1.84778	3.93029	4.32823	2e-05	0.000111089	2.40708
LINC00152	1.85302	3.94667	4.98048	1.03e-06	9e-06	5.19854
RBP1	1.85495	5.19526	4.88542	1.62e-06	1.31e-05	4.66332
MMP9	1.86877	2.5055	3.46801	0.000594514	0.00193534	-0.61448
RP1-261G23.7	1.88013	5.27465	3.38507	0.000798271	0.00248678	-1.15881
OCIAD2	1.90037	4.45299	4.95854	1.14e-06	9.82e-06	5.06856
CHI3L2	1.9271	5.50547	3.97854	8.54e-05	0.000379127	0.893351
MIR4435-1HG	1.93742	4.13232	5.22491	3.11e-07	3.34e-06	6.32559
RARRES2	2.01466	4.14677	4.51929	8.68e-06	5.39e-05	3.18451
LTF	2.0386	3.42556	2.85225	0.00461752	0.0111799	-2.52672
POSTN	2.11047	2.35759	3.44741	0.000640001	0.00206183	-0.654962
SPP1	2.17049	9.85393	7.11924	6.93e-12	4.28e-10	16.5004
EMP3	2.17774	4.95435	5.3459	1.69e-07	2.01e-06	6.86218
ANXA1	2.17931	6.22709	6.00902	4.98e-09	1.05e-07	10.1519
NNMT	2.20426	4.1596	3.84595	0.000144358	0.000586906	0.571393
PDLIM4	2.23851	3.90469	5.38324	1.4e-07	1.7e-06	7.10496
SERPINA3	2.38549	7.51537	6.35949	6.82e-10	1.99e-08	12.0372
PDPN	2.41095	4.64636	5.11808	5.28e-07	5.14e-06	5.81713
TIMP1	2.41269	6.75987	5.28443	2.31e-07	2.61e-06	6.44395
IGFBP2	2.55101	6.5814	6.06193	3.71e-09	8.27e-08	10.4348
FABP5	2.58916	5.74994	6.97217	1.73e-11	9.45e-10	15.6652
MAOB	2.71917	5.32681	6.89083	2.86e-11	1.41e-09	15.2005
CHI3L1	3.79391	7.2015	5.69211	2.79e-08	4.45e-07	8.52104

## Sheet: CGGA325_edgeR
id	logFC	logCPM	LR	PValue	FDR
MTND1P23	-3.59324	6.61546	91.5834	1.07e-21	2e-18
LINC00689	-2.58832	4.45945	61.1727	5.23e-15	8.69e-13
RPL29P11	-2.39958	2.18792	117.096	2.74e-27	2.3e-23
RP11-1112C15.1	-2.38796	4.06543	15.8835	6.74e-05	0.0002944
TPTEP1	-2.31216	5.28331	52.9091	3.49e-13	3.07e-11
AC053503.11	-2.14255	2.55006	83.3449	6.89e-20	6.81e-17
PCDHGA6	-2.01297	2.99706	109.85	1.06e-25	5.92e-22
CTD-2339F6.1	-2.00215	4.15589	20.3983	6.29e-06	3.85e-05
IGFN1	-1.94243	2.78511	64.3714	1.03e-15	2.11e-13
SLC17A8	-1.87843	2.38159	49.6015	1.88e-12	1.28e-10
DHRS2	-1.84651	2.63366	55.1679	1.11e-13	1.18e-11
AC062021.1	-1.81915	2.94849	25.9893	3.43e-07	3.17e-06
RP11-429B14.4	-1.81847	3.33829	119.798	7e-28	1.18e-23
CTD-3220F14.1	-1.81326	2.47986	49.7203	1.77e-12	1.22e-10
ASIC4	-1.74566	5.36209	55.9792	7.32e-14	8.2e-12
SHD	-1.71311	6.40771	46.2888	1.02e-11	5.21e-10
VIPR2	-1.62395	4.12912	42.9256	5.69e-11	2.16e-09
TMEM100	-1.61762	5.85764	57.3052	3.73e-14	4.71e-12
MSTN	-1.61471	3.81363	36.0392	1.93e-09	4.09e-08
PCDHGB4	-1.61103	3.66174	28.3083	1.03e-07	1.14e-06
LINC00928	-1.59546	2.48149	78.2766	8.96e-19	6.54e-16
PRLHR	-1.58577	2.94429	18.9168	1.37e-05	7.53e-05
FXYD2	-1.56475	2.41748	96.092	1.1e-22	2.63e-19
PTCHD2	-1.55503	3.83529	75.8016	3.14e-18	1.69e-15
LUZP2	-1.5484	5.06409	39.1813	3.86e-10	1.06e-08
RP11-259K15.2	-1.5421	2.74255	71.1231	3.36e-17	1.27e-14
ABCC8	-1.53594	4.77625	41.4065	1.24e-10	4.11e-09
RP6-201G10.2	-1.52903	2.66366	86.425	1.45e-20	1.74e-17
MYH7	-1.52874	3.19604	66.6657	3.22e-16	8.06e-14
AP003068.9	-1.52251	2.39956	27.8387	1.32e-07	1.4e-06
SMOC1	-1.51846	7.41837	34.3977	4.49e-09	8.32e-08
SCG3	-1.5079	7.55614	47.9394	4.4e-12	2.51e-10
DNAAF1	-1.5062	2.93521	29.6912	5.07e-08	6.25e-07
PCDH15	-1.50102	4.5156	40.2178	2.27e-10	6.86e-09
CTD-2545M3.8	-1.49484	2.65627	47.8816	4.53e-12	2.58e-10
RP11-158M2.4	-1.48417	2.24484	59.2182	1.41e-14	2.12e-12
RP11-54O7.3	-1.48361	2.34674	64.4695	9.8e-16	2.06e-13
RP11-158M2.3	-1.48272	4.15822	65.9725	4.57e-16	1.05e-13
CXXC11	-1.48259	3.45484	35.7762	2.21e-09	4.58e-08
RP11-401P9.4	-1.47795	4.18772	69.9421	6.11e-17	2.05e-14
CYP17A1-AS1	-1.47457	2.50253	56.3055	6.2e-14	7.18e-12
SEMA5B	-1.47142	4.94129	98.0373	4.11e-23	1.15e-19
AP000356.1	-1.45328	3.75342	79.8543	4.03e-19	3.38e-16
TEX40	-1.45051	2.36882	65.1806	6.83e-16	1.49e-13
RP11-521B24.5	-1.43804	4.58773	15.3518	8.92e-05	0.000375529
IGFBP7-AS1	-1.43573	3.4594	22.8114	1.79e-06	1.31e-05
GDF10	-1.42948	2.80598	31.8412	1.67e-08	2.45e-07
SCN3A	-1.42258	4.53581	73.6889	9.15e-18	4.15e-15
TNR	-1.42145	5.80325	29.7992	4.79e-08	5.95e-07
DSCAML1	-1.40879	3.68881	59.3024	1.35e-14	2.06e-12
FERMT1	-1.39909	4.44928	31.6837	1.81e-08	2.62e-07
RP11-161M6.2	-1.3958	7.17574	43.363	4.55e-11	1.8e-09
SEMA3D	-1.39132	2.62613	41.0954	1.45e-10	4.67e-09
FAM84B	-1.38296	5.38796	67.3392	2.29e-16	6.19e-14
WNT7B	-1.38199	3.30374	27.843	1.32e-07	1.4e-06
PCDHGA11	-1.36824	3.56496	16.1944	5.72e-05	0.000256016
TSHR	-1.36778	2.66354	28.8031	8.01e-08	9.19e-07
CSMD3	-1.36567	3.02561	40.7741	1.71e-10	5.38e-09
AGBL2	-1.36542	2.79043	28.6979	8.46e-08	9.64e-07
LINC00925	-1.35925	5.31909	48.3656	3.54e-12	2.13e-10
OPHN1	-1.35598	4.51217	75.7523	3.22e-18	1.69e-15
HPSE2	-1.35161	2.6536	22.5214	2.08e-06	1.48e-05
SOX8	-1.34778	7.79975	35.6134	2.41e-09	4.91e-08
NPIPA7	-1.34744	5.76191	33.5159	7.07e-09	1.21e-07
RP13-39P12.3	-1.34587	3.37048	32.5048	1.19e-08	1.83e-07
AC093668.2	-1.33613	2.77713	70.7115	4.13e-17	1.51e-14
FGF17	-1.33253	2.53851	34.4583	4.35e-09	8.12e-08
HAPLN1	-1.33046	4.21581	31.3827	2.12e-08	2.99e-07
NPIPB9	-1.32395	2.27659	59.7375	1.08e-14	1.72e-12
TRIM67	-1.32145	3.01277	16.3232	5.34e-05	0.000241649
RP1-20B21.4	-1.31878	3.16492	13.5832	0.00022822	0.000847422
ATOH8	-1.31556	4.95534	41.525	1.16e-10	3.89e-09
GDNF-AS1	-1.31329	2.70277	45.4606	1.56e-11	7.24e-10
GALNT13	-1.30835	5.06784	34.2437	4.86e-09	8.86e-08
CDHR1	-1.30713	3.78891	40.6985	1.78e-10	5.55e-09
RASA4B	-1.30431	5.20736	87.9025	6.88e-21	1.05e-17
ZBTB16	-1.30293	4.7842	43.2137	4.91e-11	1.89e-09
BMP2	-1.30128	4.57169	37.686	8.31e-10	2.03e-08
NOG	-1.28931	3.58788	34.7445	3.76e-09	7.15e-08
MAPT-AS1	-1.28383	3.10188	47.9515	4.37e-12	2.51e-10
KCNN2	-1.26798	4.27768	48.2652	3.72e-12	2.21e-10
NPIPB6	-1.26681	2.21317	51.8661	5.94e-13	4.8e-11
PSTPIP1	-1.262	3.79178	72.7186	1.5e-17	6.43e-15
KCNJ11	-1.26041	3.67344	28.9959	7.25e-08	8.41e-07
DNAI1	-1.25758	2.87483	17.4991	2.87e-05	0.00014212
BCRP2	-1.24345	2.85045	72.6707	1.53e-17	6.43e-15
LINC01088	-1.243	5.58448	19.162	1.2e-05	6.73e-05
RP11-680F20.12	-1.24204	2.32083	27.4229	1.63e-07	1.69e-06
RP11-284F21.7	-1.23441	4.15137	32.4207	1.24e-08	1.9e-07
RP1-167F1.2	-1.22667	2.32019	38.7379	4.85e-10	1.29e-08
TFAP2E	-1.21562	2.36513	48.5609	3.2e-12	1.95e-10
PHYHIPL	-1.21022	7.15609	45.3127	1.68e-11	7.68e-10
RGR	-1.20571	3.86672	21.504	3.53e-06	2.34e-05
SLC25A48	-1.20552	4.8915	20.051	7.54e-06	4.49e-05
ANGPTL2	-1.2001	6.21939	55.8155	7.96e-14	8.74e-12
OLIG1	-1.19908	8.60343	29.5865	5.35e-08	6.53e-07
CYP2D7P1	-1.19661	2.39415	59.0254	1.56e-14	2.25e-12
C1QL4	-1.19237	2.75789	18.3718	1.82e-05	9.61e-05
XXbac-BPGBPG55C20.1	-1.18834	2.34801	50.5812	1.14e-12	8.46e-11
PCDHA6	-1.18693	2.25249	18.2501	1.94e-05	0.00010174
RASL10A	-1.17886	5.12269	23.2813	1.4e-06	1.06e-05
ST6GAL2	-1.17521	3.63454	28.3795	9.97e-08	1.11e-06
PCDHGA10	-1.1717	4.20423	14.4799	0.000141665	0.000560088
BEST3	-1.17046	4.4587	36.1458	1.83e-09	3.9e-08
CHST9	-1.16777	4.00227	26.5739	2.54e-07	2.45e-06
TDH	-1.16733	2.21052	36.5352	1.5e-09	3.31e-08
DNAJC9-AS1	-1.16658	2.20615	10.0088	0.00155793	0.0044732
NKD1	-1.16485	3.86243	47.1415	6.6e-12	3.52e-10
MYCN	-1.16238	3.7947	35.5252	2.52e-09	5.09e-08
FAM81B	-1.16227	2.62941	10.1444	0.00144738	0.00419016
DSCAM	-1.16106	3.67533	45.7353	1.35e-11	6.49e-10
RP11-307B6.3	-1.16068	2.53054	18.4096	1.78e-05	9.47e-05
RP11-357K6.1	-1.15954	2.44294	25.5427	4.33e-07	3.87e-06
FAM110B	-1.15668	5.45994	52.1743	5.08e-13	4.24e-11
AC073283.4	-1.15619	2.78859	61.7314	3.94e-15	6.74e-13
DLL3	-1.15571	6.74372	15.9098	6.64e-05	0.00029095
GRIA4	-1.15503	5.63649	37.1747	1.08e-09	2.52e-08
CACNG6	-1.15256	2.2369	23.0859	1.55e-06	1.15e-05
SAP25	-1.15183	2.43359	13.1793	0.000283054	0.00102188
LRIG1	-1.15005	7.63387	76.7432	1.95e-18	1.21e-15
CACNG2	-1.14983	2.88149	15.4296	8.56e-05	0.000362838
MN1	-1.14813	3.11452	47.6984	4.97e-12	2.76e-10
MYO16	-1.14431	3.02856	27.0634	1.97e-07	1.98e-06
PTCH1	-1.1437	4.51102	44.6301	2.38e-11	1.04e-09
RP11-113C12.4	-1.14366	2.43618	30.3889	3.54e-08	4.58e-07
PODN	-1.14166	3.79581	48.3364	3.59e-12	2.15e-10
SEC31B	-1.13955	4.03153	107.234	3.96e-25	1.66e-21
ASIC3	-1.13922	4.19484	76.4768	2.23e-18	1.29e-15
PI4KAP1	-1.13794	4.07142	43.6071	4.01e-11	1.61e-09
GRIK2	-1.13786	4.2855	39.425	3.41e-10	9.51e-09
SOX6	-1.13728	4.50344	56.8011	4.82e-14	5.71e-12
BCR	-1.13332	6.11068	77.81	1.13e-18	7.62e-16
AL022393.7	-1.13035	2.56425	36.3152	1.68e-09	3.63e-08
MGAT4C	-1.12785	3.12568	24.5849	7.11e-07	5.88e-06
RP11-267A15.1	-1.12444	3.25347	15.1266	0.000100538	0.000417107
RP11-231C18.1	-1.11959	4.75397	11.9791	0.000538017	0.00177761
SFRP2	-1.11791	6.0527	10.7658	0.00103393	0.00312469
FAM179A	-1.11571	3.545	18.9407	1.35e-05	7.45e-05
NPIPB3	-1.11302	5.426	53.693	2.34e-13	2.2e-11
NPIPB11	-1.10979	2.18149	32.1085	1.46e-08	2.17e-07
RP11-192H23.5	-1.10939	4.48244	8.41405	0.00372332	0.00941257
ZBBX	-1.10846	2.74339	17.5597	2.78e-05	0.000138642
CRIP3	-1.10792	2.99055	62.7844	2.31e-15	4.26e-13
ADCY8	-1.10579	4.32613	33.3592	7.66e-09	1.28e-07
RP11-728K20.1	-1.10421	2.57713	24.677	6.78e-07	5.65e-06
BCAN	-1.10299	9.94779	25.784	3.82e-07	3.47e-06
NEU4	-1.10126	5.04712	21.0546	4.46e-06	2.87e-05
RP11-73C9.1	-1.09671	2.49242	25.6421	4.11e-07	3.7e-06
SPHKAP	-1.096	2.85181	16.8675	4.01e-05	0.000189321
SYCE2	-1.0915	2.66335	45.2902	1.7e-11	7.73e-10
RGS9	-1.09074	3.69407	33.7207	6.36e-09	1.12e-07
RP11-328J6.1	-1.08991	2.22621	27.0023	2.03e-07	2.03e-06
TNK2	-1.08607	6.93379	46.2389	1.05e-11	5.33e-10
CADM2	-1.08584	5.43866	33.5796	6.84e-09	1.18e-07
PCDHGA1	-1.08352	3.4238	20.3844	6.33e-06	3.87e-05
RP11-1C8.7	-1.08299	2.19026	17.8333	2.41e-05	0.000122764
CASP9	-1.0815	4.66583	104.416	1.64e-24	5.51e-21
RP11-223I10.1	-1.07959	3.67655	38.9792	4.28e-10	1.16e-08
CXXC4	-1.07941	3.68687	53.3324	2.82e-13	2.6e-11
RP11-143K11.1	-1.07758	3.25039	20.0776	7.44e-06	4.44e-05
TCF12	-1.07584	7.37745	47.9439	4.39e-12	2.51e-10
RP11-279F6.1	-1.07504	2.40361	29.8011	4.79e-08	5.95e-07
BRINP2	-1.0746	4.80499	48.7309	2.94e-12	1.82e-10
KHDRBS2	-1.07432	2.20897	20.2449	6.81e-06	4.12e-05
USH1C	-1.07348	4.88434	12.4258	0.000423434	0.00144716
MAPK15	-1.07041	3.33901	7.63348	0.00572945	0.0136738
RP11-553L6.5	-1.06902	5.81271	93.9157	3.29e-22	6.91e-19
ZDHHC22	-1.06537	5.34762	19.6013	9.54e-06	5.5e-05
DLG5-AS1	-1.06448	2.37296	34.2963	4.73e-09	8.68e-08
B3GAT2	-1.06103	4.16508	20.1622	7.11e-06	4.27e-05
RP11-284F21.10	-1.06014	2.59108	49.9199	1.6e-12	1.12e-10
PID1	-1.05924	5.51159	37.0366	1.16e-09	2.68e-08
AGAP4	-1.05834	3.50783	66.4911	3.51e-16	8.64e-14
CTD-2228K2.7	-1.05801	5.0777	74.994	4.72e-18	2.33e-15
XKR7	-1.05675	2.22128	17.426	2.99e-05	0.000146572
RP11-141C7.4	-1.05665	2.16585	27.073	1.96e-07	1.97e-06
KLF15	-1.0565	5.20914	41.8122	1e-10	3.48e-09
PDCL3P4	-1.05584	2.69486	36.8622	1.27e-09	2.9e-08
RP11-116N8.1	-1.05456	2.23709	35.8746	2.1e-09	4.38e-08
CRTAC1	-1.05292	4.86069	18.6197	1.6e-05	8.63e-05
RP1-293L6.1	-1.05286	2.33118	12.4008	0.000429159	0.00146374
VWCE	-1.05258	3.21599	42.7586	6.19e-11	2.3e-09
NPIPA5	-1.05174	4.64097	21.4563	3.62e-06	2.39e-05
MST1	-1.05096	5.30233	58.7337	1.81e-14	2.57e-12
CTTNBP2	-1.04751	4.51692	50.4767	1.21e-12	8.84e-11
FAM57B	-1.04006	4.45349	27.9637	1.24e-07	1.33e-06
FKSG61	-1.04004	2.31778	20.0036	7.73e-06	4.59e-05
RASA4	-1.03994	5.89283	67.4185	2.2e-16	6.04e-14
SLC14A1	-1.03992	5.29776	10.5448	0.00116518	0.00346765
ZSCAN1	-1.03629	3.04808	42.3405	7.67e-11	2.77e-09
SSPO	-1.03045	3.18796	46.5658	8.86e-12	4.59e-10
RP11-109P14.10	-1.02952	2.4866	7.66955	0.00561604	0.0134505
BTBD17	-1.0284	4.7117	17.4707	2.92e-05	0.00014375
CYP2E1	-1.02834	2.87658	43.2733	4.76e-11	1.86e-09
FXYD6	-1.0263	9.22376	35.8311	2.15e-09	4.47e-08
MTHFD2	-1.02438	6.13245	39.6679	3.01e-10	8.63e-09
RP4-751H13.7	-1.02365	2.17287	30.4256	3.47e-08	4.53e-07
DGCR9	-1.02116	2.63985	29.339	6.08e-08	7.21e-07
C5orf38	-1.02099	4.09359	13.6791	0.000216854	0.000810072
RP11-210M15.2	-1.02017	3.00859	49.9147	1.61e-12	1.12e-10
PLN	-1.01978	2.74157	14.9228	0.000111999	0.000458788
GNLY	-1.01826	3.26809	13.258	0.000271414	0.000985791
SEZ6L	-1.01711	6.04223	17.5177	2.85e-05	0.000140945
HIP1R	-1.01673	6.31023	37.1253	1.11e-09	2.58e-08
RP11-133F8.2	-1.01651	2.37858	15.1184	0.000100972	0.000418416
SOX3	-1.01641	2.89344	16.951	3.84e-05	0.000181988
CTD-2132N18.4	-1.01522	2.39826	41.5354	1.16e-10	3.89e-09
CDH20	-1.01497	4.66593	33.7853	6.15e-09	1.09e-07
CTC-479C5.17	-1.01492	3.20009	25.7246	3.94e-07	3.56e-06
RP1-249H1.4	-1.01376	3.05021	26.8329	2.22e-07	2.19e-06
F5	-1.0135	3.62126	8.09262	0.00444459	0.0109797
RP3-525N10.2	-1.00962	5.23614	44.6159	2.4e-11	1.05e-09
TOX	-1.00879	3.91244	38.1998	6.39e-10	1.64e-08
FLRT1	-1.00835	3.57426	33.4324	7.38e-09	1.25e-07
RP11-74E22.4	-1.00809	2.19085	21.2029	4.13e-06	2.67e-05
FAM181B	-1.00578	6.66717	39.9282	2.63e-10	7.72e-09
GDAP1L1	-1.00499	5.68853	19.8741	8.27e-06	4.87e-05
FAM95B1	-1.00457	3.34683	21.7871	3.05e-06	2.06e-05
RP11-182J23.1	-1.00447	2.24587	18.9299	1.36e-05	7.48e-05
CRYAB	-1.00391	11.8552	24.8195	6.3e-07	5.29e-06
RRP7B	-1.00331	4.42185	78.8692	6.64e-19	5.06e-16
RP11-82C23.2	-1.00268	2.66967	5.7565	0.0164277	0.0336799
DGCR6	-1.0023	5.99965	22.0875	2.6e-06	1.8e-05
MSX2	-1.0012	2.49216	12.9347	0.000322546	0.00114452
HES6	-1.00056	7.8221	23.1355	1.51e-06	1.13e-05
ERMN	1.00025	6.23357	7.38421	0.00657988	0.0153491
CD40	1.0008	3.30184	28.3956	9.89e-08	1.1e-06
AFAP1L1	1.00131	3.32515	24.2369	8.52e-07	6.84e-06
CAMKV	1.00134	4.55518	9.34852	0.00223165	0.006088
TNFRSF14	1.00136	4.70854	29.4219	5.82e-08	6.96e-07
CTB-51J22.1	1.0015	2.21663	9.71159	0.0018311	0.00514318
ECHDC3	1.00222	2.27863	16.8512	4.04e-05	0.000190578
RP11-384O8.1	1.00223	2.26017	11.8161	0.000587206	0.0019157
GMFG	1.0026	5.3453	31.4348	2.06e-08	2.93e-07
NDUFA4L2	1.00276	5.82654	17.2225	3.32e-05	0.000161064
ST18	1.0028	3.76512	10.0107	0.00155631	0.00446929
KCNAB2	1.00299	5.09884	20.5089	5.94e-06	3.66e-05
COL6A1	1.00304	7.36992	17.69	2.6e-05	0.000130857
KDELC2	1.00351	3.8243	31.2203	2.3e-08	3.22e-07
IL13RA1	1.00425	4.91907	37.6258	8.57e-10	2.08e-08
A4GALT	1.00454	2.93252	31.3515	2.15e-08	3.04e-07
DYSF	1.00454	3.51737	27.5176	1.56e-07	1.62e-06
ECM1	1.00544	4.10813	23.4747	1.27e-06	9.66e-06
BOK	1.00638	4.57458	13.0458	0.000303967	0.00108668
F3	1.00681	6.64047	18.1074	2.09e-05	0.000108945
CYTH4	1.00706	4.0372	26.8627	2.18e-07	2.16e-06
AC147651.4	1.00781	2.35197	13.4262	0.000248138	0.000910905
IL4R	1.00793	4.02227	29.8086	4.77e-08	5.93e-07
[truncated: 1,428 more rows]

## Sheet: CGGA325_DESeq2
id	baseMean	log2FoldChange	lfcSE	stat	pvalue	padj
[truncated: 1,898 more rows]

[truncated: 1 more sheets: CGGA693_edgeR]
