# Supplementary material for: Scoring model based on the signature of non-m6A-related neoantigen-coding lncRNAs assists in immune microenvironment analysis and TCR-neoantigen pair selection in gliomas
Source: J Transl Med. 2022 Oct 29;20:494. doi: 10.1186/s12967-022-03713-z (PMC9617417; doi:10.1186/s12967-022-03713-z)
Supplement: Supplementary file 13 — Additional file 13: Table S2. DEGs identified for m6A-related NAS model construction. [file 12967_2022_3713_MOESM13_ESM.xlsx]

## Sheet: TCGA_limma
id	logFC	AveExpr	t	P.Value	adj.P.Val	B
CHI3L1	-3.65826	6.0019	-7.49771	1.98e-13	2.14e-12	19.6551
POSTN	-3.27082	0.797671	-6.81863	2e-11	1.49e-10	15.4598
PLA2G2A	-3.16895	-2.35235	-6.5363	1.22e-10	7.86e-10	13.7806
LTF	-2.79627	2.10066	-6.14846	1.32e-09	7.1e-09	11.3252
IBSP	-2.7343	-2.16133	-6.46377	1.92e-10	1.2e-09	13.3379
IL13RA2	-2.68529	0.61619	-8.18392	1.31e-15	2.17e-14	24.8105
H19	-2.58196	-0.853887	-6.56303	1.03e-10	6.73e-10	13.9091
HOXC10	-2.52292	-2.74063	-5.9838	3.49e-09	1.75e-08	10.5682
GALNT5	-2.48229	-2.47985	-7.81398	2.05e-14	2.67e-13	22.1498
TRPM8	-2.45937	-1.11819	-8.11277	2.24e-15	3.57e-14	24.3003
AQP5	-2.44134	-1.29158	-7.94265	7.96e-15	1.13e-13	23.0698
SAA1	-2.42708	-2.71974	-5.62895	2.63e-08	1.13e-07	8.63865
EN1	-2.41023	-1.45679	-6.30985	4.97e-10	2.87e-09	12.4059
CXCL10	-2.37806	0.355783	-7.91241	9.95e-15	1.38e-13	22.836
TIMP1	-2.36287	5.05463	-7.91994	9.41e-15	1.31e-13	22.6389
FABP5P7	-2.31656	-3.43845	-8.0698	3.09e-15	4.78e-14	23.962
G0S2	-2.30106	-0.215724	-8.64672	3.63e-17	8.12e-16	28.3065
MMP9	-2.29079	0.368978	-6.71661	3.87e-11	2.73e-10	14.8085
EMP3	-2.26116	3.42506	-7.89405	1.14e-14	1.56e-13	22.5833
TERT	-2.25453	-3.0534	-7.863	1.43e-14	1.93e-13	22.4913
TRDC	-2.25257	-1.60641	-8.74615	1.65e-17	3.99e-16	29.0634
OTP	-2.23758	-2.90754	-6.35294	3.82e-10	2.25e-09	12.686
HOXA3	-2.21705	-2.82633	-5.59868	3.11e-08	1.32e-07	8.47792
LINC02587	-2.21296	-2.66852	-6.03237	2.62e-09	1.34e-08	10.8352
ESM1	-2.20254	-0.607769	-6.8176	2.01e-11	1.5e-10	15.474
HOTAIR	-2.19544	-4.16778	-6.27651	6.09e-10	3.46e-09	12.2516
ETV4	-2.18247	2.39217	-8.31149	4.95e-16	8.87e-15	25.7003
HOXA5	-2.17888	-2.21966	-5.35944	1.14e-07	4.37e-07	7.22466
GPR1	-2.17057	-3.16305	-7.84254	1.66e-14	2.21e-13	22.3457
CXCL9	-2.15827	-0.4456	-8.85346	6.98e-18	1.82e-16	29.9139
HOXA2	-2.13792	-3.449	-5.95367	4.16e-09	2.05e-08	10.4089
LINC01579	-2.12574	0.780882	-7.09735	3.14e-12	2.73e-11	17.2206
HOXC9	-2.1222	-3.84877	-6.32661	4.48e-10	2.61e-09	12.541
MEOX2	-2.12105	-0.113272	-5.61062	2.91e-08	1.24e-07	8.43958
AC064875.1	-2.12014	-0.469379	-8.18503	1.3e-15	2.15e-14	24.8276
STC1	-2.11838	0.238491	-7.85417	1.53e-14	2.04e-13	22.4177
LINC01842	-2.11088	-3.72826	-9.25417	2.61e-19	9.1e-18	33.0122
FABP5	-2.1041	2.67762	-8.21346	1.05e-15	1.77e-14	24.9553
SHOX2	-2.09504	-0.94414	-5.15384	3.33e-07	1.18e-06	6.14974
HOXD11	-2.09069	-3.7275	-5.68579	1.92e-08	8.47e-08	8.95724
CXCL14	-2.08821	4.03252	-7.82544	1.88e-14	2.47e-13	22.0366
ARSF	-2.08586	0.292154	-8.36062	3.39e-16	6.24e-15	26.1241
DES	-2.07834	-0.337501	-6.75343	3.05e-11	2.2e-10	15.0596
SPRY4-AS1	-2.06835	-2.18923	-9.76179	3.49e-21	1.71e-19	37.2714
RBP1	-2.06042	4.10534	-8.20617	1.11e-15	1.87e-14	24.8099
PAX3	-2.05696	-3.81838	-6.11368	1.62e-09	8.62e-09	11.3121
OR51E1	-2.04279	-3.00826	-7.63503	7.47e-14	8.73e-13	20.8989
IGFBP2	-2.04072	5.22541	-6.86136	1.51e-11	1.15e-10	15.3622
CYTOR	-2.02873	1.13705	-9.31912	1.52e-19	5.56e-18	33.6471
TNFAIP6	-2.02243	0.769865	-8.73915	1.74e-17	4.18e-16	29.0125
HMGA2	-2.01999	-3.04795	-6.37784	3.27e-10	1.96e-09	12.8329
SERPINA5	-2.00427	-0.217745	-6.63058	6.71e-11	4.55e-10	14.2908
HOXC8	-2.00132	-3.977	-6.57386	9.62e-11	6.33e-10	14.0139
HOXC6	-1.99991	-3.00839	-6.11627	1.6e-09	8.49e-09	11.314
OCIAD2	-1.99774	2.95006	-8.77657	1.29e-17	3.2e-16	29.2437
CHRNA1	-1.98023	-0.588266	-7.18731	1.71e-12	1.56e-11	17.8553
H1-9P	-1.97497	-2.57306	-7.30026	7.87e-13	7.6e-12	18.6291
PDLIM4	-1.96591	2.64449	-8.065	3.2e-15	4.94e-14	23.8571
CREB3L1	-1.96488	2.41062	-9.38001	9.11e-20	3.5e-18	34.1244
DSG2	-1.96335	-1.64601	-6.51309	1.41e-10	8.98e-10	13.6153
GPX8	-1.95591	0.954925	-8.12302	2.07e-15	3.33e-14	24.3428
HOXC11	-1.95234	-4.17731	-5.76803	1.21e-08	5.5e-08	9.40365
LINC01198	-1.94922	-4.00083	-6.10361	1.72e-09	9.1e-09	11.2563
RARRES2	-1.94306	2.41871	-7.44941	2.79e-13	2.92e-12	19.5046
SPRY4	-1.93304	4.42754	-8.99941	2.14e-18	6.1e-17	30.9136
GSX2	-1.93248	-1.80643	-6.96545	7.59e-12	6.13e-11	16.4345
AC244502.1	-1.93198	-1.98617	-9.39201	8.24e-20	3.22e-18	34.2087
HOXD13	-1.93023	-3.29613	-5.0269	6.35e-07	2.14e-06	5.62222
VSTM1	-1.92338	-3.52427	-8.9844	2.42e-18	6.81e-17	30.8771
LIF	-1.9112	0.865258	-7.4639	2.52e-13	2.65e-12	19.6671
ADAM12	-1.91097	2.10126	-8.54567	8.05e-17	1.68e-15	27.4822
C6orf141	-1.90881	-0.963214	-7.49004	2.09e-13	2.24e-12	19.8959
METTL7B	-1.90816	3.5477	-6.6788	4.93e-11	3.42e-10	14.3789
HOXC13	-1.90577	-4.29467	-5.7462	1.37e-08	6.18e-08	9.2876
PDPN	-1.90546	4.51491	-6.05936	2.24e-09	1.16e-08	10.5674
HOXB13	-1.90299	-3.78845	-5.99815	3.21e-09	1.62e-08	10.6596
IGF2BP3	-1.89111	-0.603368	-5.71677	1.61e-08	7.2e-08	9.02342
AC068057.2	-1.88682	0.25159	-9.36397	1.04e-19	3.96e-18	34.0193
CXCL11	-1.88444	-1.02584	-7.68294	5.29e-14	6.32e-13	21.2291
AL596087.2	-1.88095	-3.8258	-8.65139	3.5e-17	7.87e-16	28.2826
TAGLN2P1	-1.87656	-3.26579	-7.15611	2.11e-12	1.89e-11	17.6788
SLAMF7	-1.87471	-1.39335	-9.17073	5.23e-19	1.71e-17	32.4271
PLA2G5	-1.87462	1.85201	-7.31171	7.27e-13	7.06e-12	18.5937
VAV3	-1.86867	1.6396	-8.42594	2.05e-16	3.93e-15	26.5827
HOXA-AS2	-1.86797	-2.87363	-5.52257	4.72e-08	1.94e-07	8.07543
MOXD1	-1.86655	2.36641	-5.68353	1.94e-08	8.57e-08	8.6734
LOXL1	-1.86581	1.27137	-9.00078	2.11e-18	6.04e-17	31.0665
FBLN7	-1.86498	1.60083	-9.11674	8.17e-19	2.55e-17	31.9915
HOXD10	-1.85357	-2.29823	-4.83858	1.61e-06	5.06e-06	4.70266
COL1A1	-1.85277	4.71769	-5.99791	3.21e-09	1.62e-08	10.1882
TRAC	-1.85077	0.154973	-11.0412	3.14e-26	3.91e-24	48.7151
CHRNA9	-1.84912	-1.25435	-5.93964	4.51e-09	2.21e-08	10.2706
COL3A1	-1.84262	4.59148	-5.96906	3.8e-09	1.89e-08	10.0408
PI3	-1.83955	-2.67043	-5.32156	1.39e-07	5.26e-07	7.04194
IDO1	-1.83582	-3.26639	-6.29495	5.44e-10	3.12e-09	12.3474
MAP1LC3C	-1.8353	-1.72522	-7.48284	2.2e-13	2.34e-12	19.8547
FMOD	-1.82847	2.71603	-6.55468	1.09e-10	7.06e-10	13.6723
HS3ST3B1	-1.8257	0.575479	-7.69059	5.01e-14	6.02e-13	21.2459
DPEP1	-1.817	-0.353817	-6.34369	4.04e-10	2.37e-09	12.5576
LINC01956	-1.81526	-2.90054	-7.09855	3.12e-12	2.71e-11	17.303
MIR4435-2HG	-1.80978	2.30053	-8.90647	4.55e-18	1.23e-16	30.2897
STEAP1	-1.8096	0.0165974	-10.0525	2.72e-22	1.68e-20	39.8338
TMEM61	-1.8065	-3.73488	-9.3803	9.09e-20	3.5e-18	34.0437
AFP	-1.79765	-4.28556	-8.17998	1.35e-15	2.23e-14	24.7494
LINC01224	-1.79231	-1.24028	-8.4391	1.85e-16	3.59e-15	26.7225
ANXA2P2	-1.78088	-0.41398	-7.09846	3.12e-12	2.71e-11	17.2633
PTX3	-1.77266	1.54162	-7.49582	2.01e-13	2.16e-12	19.8575
LUM	-1.77071	1.88176	-8.1155	2.19e-15	3.5e-14	24.2548
CD248	-1.76896	2.76789	-8.79505	1.12e-17	2.8e-16	29.3905
HOXC-AS2	-1.76659	-4.48473	-6.51986	1.35e-10	8.64e-10	13.6893
TCTEX1D1	-1.76464	0.00927939	-6.84086	1.73e-11	1.3e-10	15.589
KRT75	-1.76215	-3.96905	-6.3815	3.2e-10	1.92e-09	12.8628
BDKRB2	-1.75905	0.129078	-8.33277	4.2e-16	7.65e-15	25.9144
HOXA4	-1.75815	-3.26934	-4.9737	8.28e-07	2.73e-06	5.36552
LRRC15	-1.75516	-3.38426	-7.03724	4.71e-12	3.96e-11	16.9076
AL009178.2	-1.75463	-2.98708	-7.62417	8.07e-14	9.37e-13	20.8254
OTOS	-1.75305	-1.55162	-7.17132	1.9e-12	1.72e-11	17.7656
DMRTA2	-1.75047	-0.194136	-5.60641	2.98e-08	1.27e-07	8.40671
PTCHD4	-1.74813	-0.352342	-9.79043	2.72e-21	1.35e-19	37.5784
STAC	-1.74801	-0.341217	-6.25913	6.77e-10	3.82e-09	12.0568
EDA2R	-1.74486	2.10935	-8.73344	1.83e-17	4.36e-16	28.9319
SP8	-1.7371	-1.8419	-5.90937	5.38e-09	2.6e-08	10.1186
GZMA	-1.73396	-1.57792	-8.43918	1.85e-16	3.59e-15	26.7214
DRC1	-1.72934	-1.05196	-6.54436	1.16e-10	7.5e-10	13.7854
ABCC3	-1.72863	1.96581	-5.38986	9.66e-08	3.77e-07	7.14948
HOXA6	-1.72755	-4.13911	-5.53901	4.32e-08	1.79e-07	8.18878
FABP7	-1.72204	6.13331	-9.80607	2.37e-21	1.2e-19	37.4479
C2orf50	-1.71604	-0.942166	-8.85133	7.1e-18	1.85e-16	29.896
ITK	-1.71375	-1.17489	-8.46958	1.46e-16	2.9e-15	26.9532
PLEKHS1	-1.709	-2.24486	-6.48183	1.72e-10	1.08e-09	13.4359
FAM166C	-1.70869	-2.47283	-8.36149	3.37e-16	6.21e-15	26.1292
HOXB3	-1.70836	-0.691202	-5.04033	5.93e-07	2.01e-06	5.57313
C6orf15	-1.70806	-4.5448	-5.15438	3.32e-07	1.18e-06	6.26487
JHY	-1.70516	0.0988598	-9.12687	7.51e-19	2.37e-17	32.0896
EYA4	-1.70486	0.385816	-6.6178	7.28e-11	4.9e-10	14.1767
CD3D	-1.70373	-2.19108	-8.52753	9.28e-17	1.91e-15	27.383
SNHG18	-1.69884	0.608315	-9.89814	1.06e-21	5.84e-20	38.5092
CD48	-1.69648	0.389713	-8.08743	2.71e-15	4.25e-14	24.0919
AC093895.2	-1.69608	-4.56879	-6.27692	6.07e-10	3.46e-09	12.2545
IGHG2	-1.692	-1.72418	-4.989	7.67e-07	2.55e-06	5.37825
HOXA-AS3	-1.69065	-4.00474	-5.45093	6.96e-08	2.78e-07	7.73124
GPNMB	-1.6889	4.86959	-7.59599	9.87e-14	1.13e-12	20.2968
VASN	-1.68409	2.42395	-8.44449	1.77e-16	3.46e-15	26.692
TRBV28	-1.684	-2.68696	-8.58197	6.06e-17	1.29e-15	27.7882
CD2	-1.6832	-1.09773	-8.00959	4.84e-15	7.17e-14	23.5497
CD52	-1.68312	0.0953379	-10.3654	1.65e-23	1.26e-21	42.5819
SAA2	-1.68173	-3.43831	-5.32526	1.36e-07	5.17e-07	7.08011
MTHFD2P1	-1.68091	-4.29252	-6.28728	5.7e-10	3.26e-09	12.3127
IGLC2	-1.68018	-2.58571	-5.48958	5.65e-08	2.29e-07	7.89245
S100A4	-1.67034	2.17048	-7.67064	5.78e-14	6.87e-13	21.0429
HOXB4	-1.66802	-2.32457	-5.47557	6.09e-08	2.46e-07	7.81128
CD70	-1.66671	-3.50338	-6.84281	1.7e-11	1.29e-10	15.6707
COL8A1	-1.66428	1.47706	-5.98535	3.46e-09	1.73e-08	10.3863
AL355482.1	-1.66354	-3.28014	-8.24468	8.25e-16	1.42e-14	25.2501
GDF15	-1.66287	0.331665	-6.59565	8.38e-11	5.58e-10	14.0421
HS3ST3A1	-1.65494	-1.60586	-7.28657	8.65e-13	8.26e-12	18.5288
CD300E	-1.65136	-2.36454	-8.01089	4.8e-15	7.11e-14	23.5585
KCNE5	-1.6504	0.601232	-6.99282	6.33e-12	5.19e-11	16.534
CNIH3-AS2	-1.64988	-2.67166	-7.84206	1.67e-14	2.21e-13	22.3508
TCF23	-1.64841	-2.72876	-6.89027	1.25e-11	9.65e-11	15.9646
DDIT4L	-1.64576	0.817434	-5.82524	8.72e-09	4.07e-08	9.52876
PINLYP	-1.64044	1.37705	-9.18013	4.84e-19	1.6e-17	32.506
GPR3	-1.63585	0.957251	-10.4985	4.91e-24	4.08e-22	43.7826
COL5A1	-1.63536	3.13132	-6.84489	1.68e-11	1.27e-10	15.4471
IGHA1	-1.63151	-0.580481	-5.05374	5.54e-07	1.89e-06	5.62883
CTHRC1	-1.63082	0.958395	-8.47	1.45e-16	2.9e-15	26.9314
NKX2-5	-1.62638	-2.35124	-4.68274	3.4e-06	1.01e-05	3.99242
SPON2	-1.62013	1.68802	-8.61837	4.55e-17	9.97e-16	28.0494
CDK6-AS1	-1.61966	-3.48216	-6.54489	1.16e-10	7.48e-10	13.8336
RGS22	-1.60898	-0.479242	-7.41623	3.51e-13	3.63e-12	19.3784
AC108463.1	-1.60799	-3.15248	-8.70854	2.23e-17	5.23e-16	28.7476
IGKV4-1	-1.60689	-3.77546	-5.39093	9.61e-08	3.75e-07	7.41923
TRH	-1.60104	0.312231	-6.25143	7.09e-10	3.99e-09	11.9748
LINC01614	-1.60094	-4.65378	-7.34509	5.77e-13	5.7e-12	18.9176
ANAPC1P4	-1.60034	-2.55468	-8.27442	6.57e-16	1.15e-14	25.482
AC097713.1	-1.59916	-4.06373	-7.15618	2.11e-12	1.89e-11	17.6777
ULBP3	-1.59901	-2.64926	-8.0978	2.5e-15	3.95e-14	24.1855
AGAP2-AS1	-1.5981	1.19861	-7.93924	8.16e-15	1.16e-13	22.9903
FCGR2B	-1.59371	-0.0115874	-6.38904	3.05e-10	1.84e-09	12.8049
IL2RB	-1.59332	-0.389565	-9.02514	1.73e-18	5.05e-17	31.2741
GZMK	-1.592	-2.73961	-7.37701	4.62e-13	4.65e-12	19.1423
AC055874.1	-1.5911	-3.46509	-6.88703	1.28e-11	9.84e-11	15.949
LYZ	-1.58743	2.54125	-6.7195	3.8e-11	2.68e-10	14.6955
MIR3681HG	-1.58588	-3.07679	-7.83488	1.76e-14	2.32e-13	22.2972
CCR2	-1.58408	-2.0013	-7.02983	4.94e-12	4.14e-11	16.8486
APCDD1L	-1.58382	-3.19574	-5.39756	9.27e-08	3.62e-07	7.43655
IGLC3	-1.58202	-3.22035	-5.29486	1.6e-07	6e-07	6.92
ATP5PBP5	-1.58087	-2.79102	-7.83351	1.78e-14	2.34e-13	22.2898
GZMH	-1.57985	-2.15873	-8.75444	1.54e-17	3.75e-16	29.1254
IL2RA	-1.57858	-2.26395	-5.2211	2.35e-07	8.52e-07	6.52149
GATA4	-1.57819	-3.86453	-5.46217	6.55e-08	2.63e-07	7.78379
TNFRSF11B	-1.57673	0.473003	-7.13047	2.51e-12	2.22e-11	17.436
FBXO17	-1.57458	2.50783	-8.03351	4.05e-15	6.08e-14	23.621
ADAMDEC1	-1.56944	-1.74802	-5.00465	7.1e-07	2.37e-06	5.44986
PCSK1	-1.56867	2.97273	-7.33662	6.12e-13	6.03e-12	18.6864
LINC02073	-1.56655	-2.8089	-8.60637	5e-17	1.09e-15	27.9734
LGALS3	-1.564	5.03297	-8.51862	9.95e-17	2.04e-15	27.0462
AC092645.1	-1.56395	-0.351437	-7.68679	5.15e-14	6.16e-13	21.2399
RRM2	-1.56386	3.10753	-6.07379	2.06e-09	1.07e-08	10.7716
FAM183A	-1.56366	-3.00762	-5.41945	8.25e-08	3.25e-07	7.54222
IGF2BP2	-1.562	0.81674	-6.44424	2.17e-10	1.34e-09	13.0944
COL4A1	-1.55938	6.07702	-7.26904	9.75e-13	9.24e-12	17.907
SOCS3	-1.55813	3.77701	-6.16497	1.19e-09	6.49e-09	11.2339
E2F7	-1.55758	0.741451	-7.76044	3.02e-14	3.81e-13	21.7264
PHLDA2	-1.55529	-1.5365	-6.92861	9.69e-12	7.67e-11	16.1902
LOXL1-AS1	-1.55518	-1.32926	-8.27205	6.69e-16	1.17e-14	25.4727
ETV7	-1.5525	-0.392022	-10.327	2.33e-23	1.75e-21	42.2313
MSNP1	-1.55206	-3.51137	-6.6141	7.45e-11	5e-10	14.2538
AQP9	-1.55042	-0.491335	-6.55695	1.07e-10	6.97e-10	13.8383
SHROOM3	-1.54998	2.63037	-8.45345	1.65e-16	3.26e-15	26.7462
AL132711.1	-1.54852	-3.9646	-6.5895	8.71e-11	5.79e-10	14.1073
LINC00900	-1.54562	0.600169	-10.0991	1.8e-22	1.15e-20	40.2479
KLHDC7A	-1.54172	-4.10055	-6.24661	7.3e-10	4.1e-09	12.074
KMO	-1.54158	-1.03359	-8.7235	1.98e-17	4.68e-16	28.8992
PLAT	-1.54096	4.49956	-8.13256	1.93e-15	3.11e-14	24.1886
DUSP4	-1.53836	2.9661	-7.85196	1.55e-14	2.07e-13	22.2791
ANXA1	-1.536	5.55249	-6.56194	1.04e-10	6.77e-10	13.3911
GJB2	-1.53142	0.506213	-6.16467	1.2e-09	6.5e-09	11.4576
LINC01426	-1.53093	-1.37713	-8.06016	3.32e-15	5.1e-14	23.917
TMSB10P1	-1.52791	-3.54123	-7.29141	8.36e-13	8.02e-12	18.57
ALDH1A3	-1.52705	-0.327083	-6.89531	1.21e-11	9.37e-11	15.942
LINC00475	-1.52486	-2.35156	-5.51682	4.87e-08	2e-07	8.02283
MMP11	-1.52378	0.255712	-9.33134	1.37e-19	5.11e-18	33.7511
IGHG1	-1.52297	0.573173	-4.44171	1.04e-05	2.83e-05	2.76493
AC005515.1	-1.51967	-3.94786	-6.48756	1.66e-10	1.04e-09	13.4921
MAOB	-1.5189	5.99168	-6.94422	8.74e-12	7e-11	15.7627
CA12	-1.51872	4.38308	-7.52181	1.67e-13	1.83e-12	19.8227
MCUB	-1.515	2.95295	-8.25524	7.61e-16	1.32e-14	25.2328
HOXC-AS1	-1.51446	-4.76216	-5.60335	3.03e-08	1.29e-07	8.53333
ALPK2	-1.51325	-1.64634	-6.78047	2.56e-11	1.87e-10	15.2548
PKIB	-1.5119	1.9562	-7.74084	3.49e-14	4.33e-13	21.5421
ELF5	-1.5116	-4.37662	-7.80268	2.22e-14	2.87e-13	22.0523
ZDHHC23	-1.50788	1.83592	-8.56955	6.68e-17	1.41e-15	27.6658
CCL18	-1.50417	-3.02826	-4.87668	1.34e-06	4.26e-06	4.89806
IGHM	-1.50208	-0.721962	-5.55245	4.01e-08	1.67e-07	8.14241
MET	-1.50172	1.62065	-6.74841	3.15e-11	2.26e-10	14.9259
PRF1	-1.50147	0.280956	-9.09066	1.01e-18	3.11e-17	31.7965
IGLL5	-1.49641	-4.05309	-5.44822	7.07e-08	2.82e-07	7.71591
IGLV2-14	-1.49178	-4.03316	-5.24324	2.1e-07	7.68e-07	6.68451
BCAT1	-1.49112	4.65319	-8.11745	2.16e-15	3.46e-14	24.0564
SH2D4A	-1.48674	0.378641	-7.31435	7.14e-13	6.94e-12	18.66
GBP1P1	-1.48447	0.327138	-8.50135	1.14e-16	2.31e-15	27.1811
NOX4	-1.4841	0.369487	-8.27875	6.36e-16	1.12e-14	25.5021
TMSB4XP2	-1.48336	-2.89709	-6.08709	1.9e-09	9.95e-09	11.1396
LINC02084	-1.48296	-3.7283	-8.9145	4.26e-18	1.16e-16	30.3314
IGHA2	-1.4827	-3.09103	-5.11771	4.01e-07	1.4e-06	6.04237
HLA-DQA1	-1.48116	4.04091	-6.11379	1.62e-09	8.61e-09	10.9013
AC022613.1	-1.47831	-0.328175	-10.1321	1.34e-22	8.83e-21	40.5237
C6orf223	-1.47626	-3.00249	-7.00412	5.87e-12	4.84e-11	16.6923
PCLAF	-1.47456	1.8103	-7.48961	2.1e-13	2.24e-12	19.7949
CPA4	-1.47342	-1.65348	-7.324	6.68e-13	6.53e-12	18.7782
ACE	-1.46863	2.78317	-10.1718	9.42e-23	6.45e-21	40.8613
LINC02036	-1.46692	-4.45983	-8.26906	6.85e-16	1.2e-14	25.4032
TGFBI	-1.46452	5.16672	-6.81716	2.02e-11	1.5e-10	15.0336
LINC00941	-1.46409	-2.56352	-7.03971	4.63e-12	3.9e-11	16.918
AC015908.3	-1.46385	-2.00458	-8.26713	6.95e-16	1.21e-14	25.4342
CHI3L2	-1.4638	4.43848	-4.73838	2.61e-06	7.91e-06	3.7184
CCL5	-1.46326	0.955652	-8.60377	5.1e-17	1.11e-15	27.9529
CLEC5A	-1.46273	0.184729	-4.79339	2.01e-06	6.2e-06	4.34693
CLEC12A	-1.46143	-2.084	-6.14459	1.35e-09	7.26e-09	11.4476
ARL9	-1.45797	-1.35564	-7.1064	2.96e-12	2.58e-11	17.3336
AC025154.2	-1.45796	-3.33754	-7.82194	1.93e-14	2.53e-13	22.204
SPATA18	-1.45593	0.177736	-8.0501	3.58e-15	5.43e-14	23.8204
MYBPH	-1.4557	-0.884517	-6.50664	1.47e-10	9.34e-10	13.5448
ATP6V0D2	-1.45559	-3.71417	-6.58649	8.88e-11	5.89e-10	14.0868
LSP1	-1.4551	2.97162	-7.60945	8.97e-14	1.03e-12	20.5594
IGKV3-20	-1.45489	-3.4921	-4.75739	2.39e-06	7.27e-06	4.36809
CD3E	-1.45434	-0.564017	-7.66339	6.09e-14	7.2e-13	21.0799
LBX1-AS1	-1.45278	-4.72626	-6.02778	2.7e-09	1.38e-08	10.8334
HTRA3	-1.45232	0.672539	-7.49015	2.09e-13	2.24e-12	19.8433
H2BC9	-1.45187	-4.14578	-6.18233	1.08e-09	5.88e-09	11.7033
CD8B	-1.45119	-2.66603	-8.33142	4.25e-16	7.72e-15	25.9045
CHRDL2	-1.44845	-1.34908	-7.18286	1.76e-12	1.6e-11	17.8349
LCTL	-1.44745	0.336477	-9.75168	3.81e-21	1.85e-19	37.2588
LINC01993	-1.44625	-3.90642	-6.21186	9.01e-10	5e-09	11.8702
EMILIN2	-1.44418	2.57163	-8.03367	4.05e-15	6.08e-14	23.6147
COL6A2	-1.44355	4.93018	-6.36908	3.46e-10	2.06e-09	12.2885
MYBL2	-1.4411	2.60498	-5.46518	6.45e-08	2.59e-07	7.47701
TEX26	-1.43993	-0.546297	-5.71446	1.63e-08	7.29e-08	8.99158
KCNE4	-1.43808	2.91277	-8.48467	1.3e-16	2.6e-15	26.966
LINC01936	-1.43753	-3.3454	-8.99614	2.2e-18	6.24e-17	30.9882
TMPRSS3	-1.43704	-1.99324	-5.91148	5.31e-09	2.57e-08	10.1293
NNMT	-1.4334	2.30066	-4.89623	1.22e-06	3.9e-06	4.68498
AEBP1	-1.43221	6.6186	-6.866	1.46e-11	1.12e-10	15.2076
GRB14	-1.43132	-0.168447	-7.22098	1.36e-12	1.26e-11	18.0539
TMEM158	-1.42742	4.07464	-8.55656	7.4e-17	1.55e-15	27.4285
LINC01508	-1.42701	-4.37967	-7.15999	2.06e-12	1.85e-11	17.7012
AC034206.1	-1.42636	-2.87593	-7.89204	1.16e-14	1.58e-13	22.705
AC015909.3	-1.42557	-3.23978	-5.69991	1.77e-08	7.87e-08	9.01182
IGKV1-5	-1.42544	-3.82339	-4.84633	1.55e-06	4.88e-06	4.78412
LUCAT1	-1.42115	-2.9795	-6.74945	3.13e-11	2.25e-10	15.0816
CCDC8	-1.42106	1.6133	-8.06181	3.28e-15	5.04e-14	23.8627
ADAMTS3	-1.42083	0.66833	-7.4776	2.28e-13	2.43e-12	19.7563
COL1A2	-1.41705	5.78196	-6.94143	8.91e-12	7.11e-11	15.7587
LBX1	-1.41474	-4.74386	-5.62822	2.64e-08	1.14e-07	8.66256
SP5	-1.41323	-1.14424	-8.24957	7.94e-16	1.38e-14	25.3055
MXRA5	-1.41213	2.60315	-6.92394	1e-11	7.9e-11	15.9818
OACYLP	-1.41154	-2.82924	-9.16838	5.33e-19	1.75e-17	32.378
SDC1	-1.41017	2.3676	-8.27981	6.31e-16	1.11e-14	25.4439
POTEE	-1.40924	-4.08587	-6.03651	2.56e-09	1.31e-08	10.8742
ETV5	-1.4083	5.96545	-11.1041	1.73e-26	2.28e-24	49.1443
DLX2	-1.40591	-1.29085	-6.28357	5.83e-10	3.33e-09	12.2282
HAMP	-1.40576	1.54307	-6.39071	3.02e-10	1.82e-09	12.7323
HOXB8	-1.40545	-4.62946	-4.97645	8.17e-07	2.7e-06	5.41181
TAGLN2	-1.40543	6.55642	-9.15344	6.03e-19	1.94e-17	31.9359
RIT2	-1.4052	0.859376	-5.97976	3.57e-09	1.78e-08	10.3781
COL4A2	-1.40366	6.46124	-7.70516	4.51e-14	5.46e-13	20.8871
KRT80	-1.40364	-3.29295	-6.53466	1.23e-10	7.93e-10	13.7681
ADAMTS18	-1.40336	-1.28428	-5.2613	1.91e-07	7.05e-07	6.67543
ELDR	-1.40009	-3.83144	-5.30684	1.5e-07	5.66e-07	6.99359
LZTS1	-1.39975	4.32519	-9.18905	4.49e-19	1.5e-17	32.4238
COL6A3	-1.39939	2.3243	-5.60918	2.93e-08	1.25e-07	8.25762
CPNE4	-1.39921	2.23111	-5.91539	5.19e-09	2.52e-08	9.93539
HOXA1	-1.39898	-2.32667	-5.48777	5.7e-08	2.31e-07	7.86858
CXCR3	-1.39895	-3.2369	-6.86164	1.51e-11	1.15e-10	15.7867
SBF2-AS1	-1.39709	0.460396	-9.97039	5.63e-22	3.26e-20	39.1313
GPRC5A	-1.39709	0.430718	-6.09861	1.77e-09	9.35e-09	11.0763
TMEM26	-1.39655	-0.565615	-9.15057	6.18e-19	1.98e-17	32.2801
SLAMF1	-1.39653	-3.25025	-7.20352	1.53e-12	1.41e-11	17.9894
KDELR3	-1.39345	0.685616	-8.54826	7.89e-17	1.64e-15	27.5314
AC007389.5	-1.39227	-2.98245	-9.19401	4.31e-19	1.44e-17	32.5791
AC022034.1	-1.39186	-0.841716	-7.00631	5.79e-12	4.78e-11	16.6686
MUC12-AS1	-1.38959	-2.22673	-7.81419	2.05e-14	2.67e-13	22.1556
ARL4C	-1.38923	5.53985	-10.3071	2.79e-23	2.06e-21	41.8657
CCN4	-1.38872	0.138525	-5.74741	1.36e-08	6.14e-08	9.13152
TREM1	-1.3882	-0.267767	-4.7406	2.59e-06	7.83e-06	4.13288
BANK1	-1.38659	-0.899473	-8.57042	6.63e-17	1.4e-15	27.7208
AC027612.1	-1.38583	-4.62883	-6.04044	2.5e-09	1.29e-08	10.9028
VGLL2	-1.38571	-4.09699	-5.15461	3.32e-07	1.17e-06	6.24917
EVC2	-1.38495	-0.0319223	-7.39475	4.08e-13	4.15e-12	19.2147
CD96	-1.38468	-1.67182	-8.50689	1.09e-16	2.22e-15	27.2343
AL162231.2	-1.38379	-1.45792	-8.15972	1.57e-15	2.56e-14	24.6438
FTLP3	-1.38365	1.08072	-6.09723	1.79e-09	9.41e-09	11.0357
LILRA5	-1.38297	-2.23823	-6.77194	2.7e-11	1.97e-10	15.2113
CHRNA6	-1.38239	-3.18417	-7.13921	2.37e-12	2.1e-11	17.5678
SKAP1	-1.38174	-2.54223	-8.76024	1.47e-17	3.59e-16	29.1654
RPS2P32	-1.38167	-0.913171	-8.37546	3.03e-16	5.63e-15	26.2434
FBXO39	-1.37947	-2.64904	-6.45029	2.09e-10	1.29e-09	13.2508
TSTD1	-1.3783	1.2608	-7.03375	4.82e-12	4.04e-11	16.7651
PITX1	-1.37716	-1.02695	-4.69633	3.19e-06	9.51e-06	3.98028
ADGRG7	-1.37521	-4.90435	-5.11869	3.99e-07	1.39e-06	6.09519
LINC02869	-1.3747	-3.50151	-6.71194	3.99e-11	2.8e-10	14.8535
AC005224.3	-1.37431	-3.7811	-7.49156	2.07e-13	2.22e-12	19.9135
GAPLINC	-1.37387	-3.90567	-6.97853	6.96e-12	5.66e-11	16.5313
DPP4	-1.36859	0.334634	-7.44282	2.92e-13	3.05e-12	19.5294
PLEK2	-1.3681	-1.16188	-6.72205	3.73e-11	2.64e-10	14.8753
DNAH11	-1.36805	-0.570253	-7.362	5.13e-13	5.11e-12	19.0097
KISS1R	-1.36611	-3.28152	-5.72854	1.51e-08	6.77e-08	9.16542
HOXB5	-1.36559	-4.28205	-5.34375	1.24e-07	4.73e-07	7.18911
MUC12	-1.36559	-0.69127	-7.55176	1.35e-13	1.51e-12	20.307
HORMAD2-AS1	-1.36539	-2.78314	-8.58276	6.02e-17	1.29e-15	27.7965
TYMS	-1.36203	3.87696	-8.42424	2.07e-16	3.97e-15	26.429
FABP5P1	-1.3592	-4.93643	-6.51652	1.38e-10	8.81e-10	13.6697
SERPING1	-1.3587	5.83873	-8.34647	3.78e-16	6.91e-15	25.6328
VWDE	-1.35689	-3.76176	-6.51525	1.39e-10	8.87e-10	13.6558
WNT16	-1.35643	-1.9868	-6.03625	2.56e-09	1.32e-08	10.8258
MAB21L1	-1.35589	-0.448174	-7.5168	1.73e-13	1.89e-12	20.0598
TFAP2B	-1.35527	-3.96223	-4.66424	3.71e-06	1.09e-05	3.96429
AC087071.1	-1.35422	-4.16252	-7.97791	6.13e-15	8.88e-14	23.2999
RNF128	-1.35351	-0.546487	-5.9369	4.58e-09	2.25e-08	10.2095
LY9	-1.35314	-2.98352	-7.92994	8.74e-15	1.23e-13	22.9745
IL21R	-1.35093	0.216181	-7.14425	2.29e-12	2.04e-11	17.5306
AL512785.1	-1.35061	-3.06416	-5.53129	4.5e-08	1.86e-07	8.11664
IGLV1-40	-1.34914	-4.19971	-4.99187	7.57e-07	2.51e-06	5.47195
SLC66A1L	-1.34714	-4.5301	-7.47259	2.37e-13	2.51e-12	19.7771
SEMA3E	-1.34708	0.954235	-5.36044	1.13e-07	4.35e-07	7.04477
FAM181A	-1.34573	2.20112	-5.82093	8.93e-09	4.17e-08	9.41112
CD28	-1.34419	-1.98992	-7.55414	1.33e-13	1.49e-12	20.3424
SCNN1B	-1.34375	-2.08749	-4.86661	1.41e-06	4.46e-06	4.81011
FP671120.7	-1.34249	-4.94316	-5.41377	8.5e-08	3.35e-07	7.55679
FKBP9P1	-1.34221	-0.135	-8.90102	4.75e-18	1.28e-16	30.2876
DEPDC1	-1.34101	0.456609	-6.05936	2.24e-09	1.16e-08	10.8489
RLBP1	-1.34074	1.66613	-7.97829	6.11e-15	8.86e-14	23.2498
RARRES1	-1.34059	0.239284	-8.00775	4.91e-15	7.25e-14	23.5092
C11orf88	-1.34051	-3.40552	-6.50082	1.52e-10	9.64e-10	13.565
CD8A	-1.33986	0.0967608	-9.15743	5.84e-19	1.88e-17	32.3351
AC114803.1	-1.33613	-3.73007	-6.78084	2.55e-11	1.87e-10	15.2828
BX640514.2	-1.3346	-4.64142	-6.23248	7.95e-10	4.44e-09	11.9961
AC061992.2	-1.33453	-2.50455	-6.35578	3.75e-10	2.22e-09	12.6856
FCGR2C	-1.33438	-0.568187	-6.09162	1.85e-09	9.71e-09	11.0855
IGLV3-19	-1.33351	-4.62477	-5.17803	2.94e-07	1.05e-06	6.37644
AC108463.2	-1.33215	-3.90758	-7.66481	6.03e-14	7.14e-13	21.1006
AC010754.1	-1.33164	-3.40881	-7.29084	8.39e-13	8.04e-12	18.5668
LINC01943	-1.33145	-4.22572	-6.6541	5.78e-11	3.96e-10	14.5019
NEK2	-1.33126	1.1399	-6.77896	2.58e-11	1.89e-10	15.1361
VGF	-1.32866	4.2518	-5.27532	1.77e-07	6.59e-07	6.30982
AC016044.1	-1.32849	-4.82228	-6.70026	4.3e-11	3.01e-10	14.786
STEAP3	-1.32827	4.01041	-6.29768	5.35e-10	3.07e-09	11.9695
SIT1	-1.32538	-2.86451	-7.34829	5.64e-13	5.58e-12	18.9496
ASB5	-1.32217	-1.36019	-6.37048	3.43e-10	2.04e-09	12.7418
HOXB9	-1.32053	-4.57159	-5.41802	8.31e-08	3.28e-07	7.57053
DLX1	-1.32023	1.16564	-6.42087	2.51e-10	1.53e-09	12.9289
CRTAM	-1.32012	-2.83849	-8.64912	3.57e-17	7.99e-16	28.3032
TRBC2	-1.31948	0.13203	-8.58215	6.05e-17	1.29e-15	27.8007
HP	-1.31926	-1.38967	-3.8609	0.000123494	0.000279881	0.565121
TPPP3	-1.31843	4.90243	-7.66015	6.24e-14	7.35e-13	20.7087
RAB42	-1.31786	0.804593	-7.81467	2.04e-14	2.66e-13	22.1048
CLIC1P1	-1.31786	-4.75998	-6.13504	1.43e-09	7.66e-09	11.4385
TMEM220-AS1	-1.31783	-0.579343	-8.0784	2.9e-15	4.5e-14	24.0404
MDK	-1.31734	5.31617	-8.03544	3.99e-15	6e-14	23.3624
HOXC13-AS	-1.31674	-5.21666	-5.28399	1.69e-07	6.32e-07	6.90942
IGLV3-21	-1.31639	-4.39936	-4.68318	3.4e-06	1.01e-05	4.0625
POTEJ	-1.31603	-4.23696	-6.6241	6.99e-11	4.73e-10	14.3186
TMSB4XP8	-1.3158	1.45559	-5.72625	1.53e-08	6.85e-08	8.94175
CCR4	-1.31443	-3.65289	-7.3181	6.95e-13	6.78e-12	18.7476
AC009902.2	-1.31361	-1.17108	-6.03524	2.58e-09	1.32e-08	10.7905
AC244502.3	-1.31342	-4.88985	-7.11005	2.88e-12	2.52e-11	17.3734
GZMB	-1.30853	-2.0262	-7.7653	2.92e-14	3.69e-13	21.8106
TMSB4XP1	-1.30844	-2.44889	-6.00078	3.16e-09	1.6e-08	10.639
HSPA8P9	-1.30769	-2.59744	-7.62643	7.94e-14	9.24e-13	20.8428
VDR	-1.30768	-0.855229	-7.15048	2.19e-12	1.96e-11	17.6078
PYHIN1	-1.30726	-3.60169	-7.67201	5.73e-14	6.82e-13	21.1539
MCEMP1	-1.30594	-3.95405	-5.86011	7.14e-09	3.39e-08	9.89278
CA9	-1.3059	-0.179303	-5.13292	3.71e-07	1.3e-06	5.97433
LGALS1	-1.3045	6.69917	-9.79187	2.69e-21	1.34e-19	37.2746
TNFSF14	-1.30396	-1.65751	-6.15904	1.24e-09	6.69e-09	11.5151
ARSJ	-1.3034	1.69405	-7.13697	2.4e-12	2.13e-11	17.4191
CSTA	-1.30301	-0.792991	-5.52851	4.57e-08	1.89e-07	8.01294
COL5A2	-1.30181	4.5723	-6.95366	8.21e-12	6.6e-11	15.9719
LINC02538	-1.30085	-2.20744	-7.9422	7.99e-15	1.13e-13	23.0665
TXLNB	-1.30026	1.13258	-7.17886	1.81e-12	1.64e-11	17.7213
TDO2	-1.29832	-0.547976	-6.84322	1.7e-11	1.28e-10	15.613
TREML3P	-1.29742	-3.98319	-6.05989	2.23e-09	1.16e-08	11.0031
IGHV3-30	-1.2967	-4.86324	-5.27807	1.75e-07	6.5e-07	6.87314
PPIAP31	-1.29479	-1.66307	-6.71963	3.79e-11	2.68e-10	14.8726
RAB34	-1.29473	3.9297	-7.17526	1.85e-12	1.68e-11	17.5037
RFX8	-1.29187	-2.5949	-7.86984	1.36e-14	1.84e-13	22.5492
ZNF385D	-1.28907	1.76438	-7.16392	2e-12	1.8e-11	17.5929
SEL1L3	-1.28849	3.59925	-6.87082	1.42e-11	1.08e-10	15.5489
EOMES	-1.28796	-3.10737	-7.38673	4.32e-13	4.38e-12	19.2079
C1orf158	-1.2873	-2.23681	-4.48453	8.55e-06	2.37e-05	3.10979
TK1	-1.2869	2.44643	-7.73744	3.57e-14	4.42e-13	21.4857
MELK	-1.28639	1.60026	-5.94814	4.29e-09	2.11e-08	10.1556
BIRC5	-1.28604	3.25505	-5.28264	1.7e-07	6.36e-07	6.47047
RAB36	-1.28535	2.61987	-7.54124	1.46e-13	1.61e-12	20.1005
AL121820.2	-1.28531	-1.55773	-7.52374	1.65e-13	1.81e-12	20.1291
TUBA1C	-1.28238	4.22069	-7.00107	5.99e-12	4.93e-11	16.3227
IGHG3	-1.28197	-2.10365	-3.90202	0.000104655	0.00024024	0.757958
SNRPGP10	-1.28105	-0.920091	-5.92255	4.98e-09	2.43e-08	10.147
TOM1L1	-1.28077	1.54098	-7.64847	6.78e-14	7.96e-13	20.9038
IGLV2-23	-1.28044	-4.40052	-4.69683	3.18e-06	9.49e-06	4.12254
PKMP4	-1.27922	-4.6224	-6.67768	4.97e-11	3.44e-10	14.6473
LINC02525	-1.27901	-1.60986	-7.78538	2.52e-14	3.23e-13	21.9498
LINC01965	-1.27815	-4.95269	-6.51353	1.41e-10	8.96e-10	13.6516
IL7R	-1.27802	0.249646	-7.26645	9.93e-13	9.4e-12	18.3387
EFEMP2	-1.27707	4.8142	-7.74944	3.28e-14	4.08e-13	21.3506
SLC47A2	-1.27677	1.41118	-5.6626	2.18e-08	9.56e-08	8.59798
HSP90B3P	-1.27631	-3.96253	-6.83152	1.84e-11	1.38e-10	15.6006
OSBPL10	-1.27547	2.17113	-9.51346	2.94e-20	1.24e-18	35.2282
H3C8	-1.27412	-4.39974	-6.07308	2.06e-09	1.08e-08	11.0832
IFITM3P2	-1.27377	-3.79191	-5.00591	7.05e-07	2.35e-06	5.52451
ADGRE1	-1.2736	-0.68637	-5.54909	4.08e-08	1.7e-07	8.11364
MGP	-1.27202	4.36886	-5.58048	3.44e-08	1.45e-07	7.88034
UBXN10	-1.27184	0.274369	-5.22861	2.26e-07	8.21e-07	6.41676
GBP6	-1.26986	-2.48002	-7.72038	4.04e-14	4.94e-13	21.4962
LINC01273	-1.26964	-2.77641	-7.86964	1.36e-14	1.84e-13	22.547
PRND	-1.2695	-3.40593	-6.12755	1.49e-09	7.98e-09	11.3769
RIN1	-1.26842	2.61172	-8.7197	2.04e-17	4.81e-16	28.7918
PKMP1	-1.26812	-2.33346	-6.92897	9.67e-12	7.66e-11	16.2032
AL049871.1	-1.2661	-2.73887	-6.34618	3.98e-10	2.34e-09	12.6326
LNCTAM34A	-1.26555	-1.79313	-7.9051	1.05e-14	1.45e-13	22.8007
TMEM71	-1.26498	0.255516	-7.11281	2.83e-12	2.48e-11	17.3203
POTEI	-1.26398	-4.53345	-6.25021	7.14e-10	4.01e-09	12.0973
EXO1	-1.26379	1.05272	-7.19939	1.57e-12	1.44e-11	17.8599
LINC01587	-1.26133	-4.16479	-6.03421	2.6e-09	1.33e-08	10.8609
SCNN1G	-1.25926	-2.99445	-5.75481	1.3e-08	5.9e-08	9.29799
IGHV4-39	-1.25909	-4.77964	-5.00932	6.93e-07	2.32e-06	5.56846
PLAU	-1.25712	2.8869	-5.92875	4.81e-09	2.35e-08	9.95349
DUSP6	-1.25697	5.0723	-10.1541	1.1e-22	7.42e-21	40.5413
AL354919.2	-1.25593	-2.0432	-4.37074	1.43e-05	3.79e-05	2.61676
MESTP1	-1.25579	-3.58505	-7.40094	3.91e-13	4e-12	19.3026
LINC01638	-1.25489	-5.03693	-6.2722	6.25e-10	3.55e-09	12.2281
IGHV3-23	-1.25425	-4.2073	-4.69611	3.19e-06	9.52e-06	4.11276
ADAMTS14	-1.25313	1.42421	-7.455	2.68e-13	2.81e-12	19.5685
FASLG	-1.25252	-4.40474	-7.43667	3.05e-13	3.18e-12	19.5369
RDM1	-1.25146	-2.39358	-6.76391	2.85e-11	2.07e-10	15.1621
ISL2	-1.25139	-2.32336	-4.81314	1.82e-06	5.68e-06	4.57108
JCHAIN	-1.25137	-1.42469	-5.11468	4.07e-07	1.42e-06	5.95613
ANXA2	-1.25067	6.11358	-6.8272	1.89e-11	1.42e-10	14.9831
CA3	-1.25052	1.01457	-4.81498	1.81e-06	5.63e-06	4.38538
GAP43	-1.24906	7.53445	-9.7297	4.6e-21	2.19e-19	36.719
PRAME	-1.24884	-3.80374	-4.61849	4.6e-06	1.33e-05	3.75498
NPNT	-1.24841	3.49139	-5.90439	5.53e-09	2.67e-08	9.7531
PDZK1IP1	-1.24725	-1.7545	-6.36578	3.53e-10	2.1e-09	12.725
HOXA7	-1.24721	-3.0762	-3.57952	0.000368141	0.000765729	-0.358243
AP001269.2	-1.24686	-4.26648	-7.06607	3.88e-12	3.32e-11	17.093
CFI	-1.24673	3.84411	-6.71294	3.96e-11	2.79e-10	14.5186
LINC01929	-1.24546	-4.97052	-6.79217	2.37e-11	1.75e-10	15.3545
STEAP1B	-1.24538	-0.624755	-9.21068	3.75e-19	1.27e-17	32.7663
AC007389.1	-1.24376	-1.54254	-9.46182	4.57e-20	1.87e-18	34.8068
BARHL1	-1.24172	-2.61263	-4.95513	9.09e-07	2.98e-06	5.24191
KIF20A	-1.24059	1.6983	-5.62437	2.7e-08	1.16e-07	8.3739
PTGER2	-1.23963	-2.72382	-7.44571	2.86e-13	2.99e-12	19.6055
PTTG1	-1.23947	2.99053	-7.03858	4.66e-12	3.93e-11	16.6877
CRYGD	-1.23946	-4.28483	-5.99726	3.22e-09	1.63e-08	10.6556
TENT5B	-1.23615	0.00701388	-6.42831	2.4e-10	1.47e-09	13.0272
CBR1	-1.23559	5.66325	-8.65506	3.4e-17	7.65e-16	28.0121
RHOD	-1.23545	-0.982647	-6.90047	1.17e-11	9.1e-11	15.9912
ADM	-1.23537	2.65845	-5.3201	1.4e-07	5.29e-07	6.71692
GPR141	-1.23394	-2.93133	-6.25076	7.12e-10	4.01e-09	12.0774
TRAT1	-1.23318	-4.39921	-7.05682	4.13e-12	3.51e-11	17.0329
AC002401.4	-1.23268	-4.5915	-6.32219	4.61e-10	2.68e-09	12.5164
AC104407.1	-1.23237	-2.36106	-4.98471	7.84e-07	2.6e-06	5.37191
STRA6	-1.23205	0.616839	-7.42714	3.26e-13	3.38e-12	19.4093
HLA-DQB1	-1.23205	4.53996	-5.91939	5.07e-09	2.47e-08	9.70576
TBX5	-1.23051	-1.42627	-3.76184	0.000182863	0.000401397	0.195235
AF279873.1	-1.22967	-4.41	-6.57818	9.36e-11	6.18e-10	14.0398
F2RL2	-1.22954	-0.664264	-5.58586	3.34e-08	1.41e-07	8.30395
CA2	-1.22814	5.86945	-9.8067	2.36e-21	1.2e-19	37.4452
SKA1	-1.22736	0.626688	-6.62134	7.12e-11	4.8e-10	14.1734
PLP2	-1.22708	3.89369	-6.50093	1.52e-10	9.63e-10	13.2
PPL	-1.22666	1.69601	-5.81191	9.4e-09	4.36e-08	9.38997
UBASH3A	-1.22556	-3.6961	-6.94903	8.47e-12	6.79e-11	16.3425
FCN1	-1.22417	-1.46695	-6.71776	3.84e-11	2.71e-10	14.8546
LINC02817	-1.22213	-3.90066	-6.41333	2.63e-10	1.6e-09	13.0471
HOXC-AS3	-1.22192	-5.16048	-5.95406	4.15e-09	2.05e-08	10.4257
LINC02609	-1.22169	1.06639	-7.40551	3.79e-13	3.88e-12	19.2444
PRAC2	-1.22166	-5.30213	-5.54234	4.24e-08	1.76e-07	8.22056
THBS1	-1.22148	3.3973	-5.46009	6.63e-08	2.66e-07	7.36243
AP000695.2	-1.22011	-4.07577	-7.10846	2.91e-12	2.55e-11	17.368
TUBBP2	-1.21934	-3.91321	-5.80858	9.58e-09	4.44e-08	9.60996
SAA2-SAA4	-1.21899	-5.40313	-4.78219	2.12e-06	6.52e-06	4.5319
GAPDHP69	-1.21865	-3.38249	-5.63052	2.61e-08	1.13e-07	8.64363
FAM225B	-1.21852	-1.89524	-6.25932	6.76e-10	3.82e-09	12.102
CNGA3	-1.21815	2.91279	-5.39615	9.34e-08	3.65e-07	7.0784
SPAG17	-1.21599	-2.24433	-5.69293	1.84e-08	8.17e-08	8.94239
IGKV3-15	-1.21588	-4.87422	-4.98628	7.78e-07	2.58e-06	5.46138
MIR924HG	-1.21534	-1.67826	-5.07959	4.86e-07	1.67e-06	5.79594
MUC3A	-1.21495	-2.68663	-6.34006	4.13e-10	2.42e-09	12.5948
TAFA3	-1.2149	-2.06218	-6.68565	4.72e-11	3.28e-10	14.6693
LRRC61	-1.21086	1.13607	-6.99208	6.36e-12	5.21e-11	16.495
AC004067.1	-1.21051	-1.28678	-9.00784	2e-18	5.75e-17	31.1319
DLGAP5	-1.21014	0.973226	-4.95504	9.09e-07	2.98e-06	5.04193
DMBX1	-1.20943	-4.35281	-5.06213	5.31e-07	1.82e-06	5.80729
SIRPG	-1.2079	-3.39987	-7.10117	3.06e-12	2.67e-11	17.3204
LINC02450	-1.20749	-4.00611	-6.19785	9.8e-10	5.39e-09	11.7887
U91319.1	-1.20672	-3.3297	-6.39636	2.92e-10	1.76e-09	12.9387
TNFRSF12A	-1.20607	3.48637	-5.21516	2.42e-07	8.77e-07	6.10096
TRPC7	-1.20479	-3.43005	-6.32285	4.59e-10	2.67e-09	12.5068
MMP1	-1.20401	-3.49052	-4.42047	1.14e-05	3.09e-05	2.88858
DPPA4	-1.20318	-3.69555	-6.9163	1.05e-11	8.27e-11	16.1343
SPAG4	-1.20316	0.0415642	-7.39196	4.16e-13	4.23e-12	19.1894
ALDH3A1	-1.20294	-1.2721	-6.79409	2.34e-11	1.73e-10	15.3256
CXCR6	-1.20151	-2.18857	-6.35387	3.79e-10	2.24e-09	12.6652
KCNJ15	-1.20116	-2.71776	-6.3965	2.92e-10	1.76e-09	12.9293
FREM2	-1.20111	3.11446	-5.85505	7.35e-09	3.48e-08	9.51451
LINC00092	-1.1988	1.11185	-7.61893	8.38e-14	9.71e-13	20.7119
SPINK8	-1.19776	-0.418306	-7.05829	4.09e-12	3.48e-11	16.9873
BGN	-1.19671	6.54351	-8.65863	3.31e-17	7.47e-16	27.9792
RPSAP52	-1.19653	-4.64023	-5.68777	1.9e-08	8.39e-08	8.97374
ZNF683	-1.19589	-3.3418	-6.99267	6.34e-12	5.2e-11	16.6198
GAPDHP60	-1.19572	-1.96083	-6.08489	1.92e-09	1.01e-08	11.0987
AC005083.1	-1.19569	-3.71926	-6.11102	1.65e-09	8.74e-09	11.2874
AL078596.1	-1.1956	-2.27926	-7.25326	1.09e-12	1.02e-11	18.3118
HORMAD2	-1.19408	-3.396	-6.86887	1.44e-11	1.1e-10	15.8324
CD3G	-1.19173	-2.6009	-6.83955	1.74e-11	1.31e-10	15.6393
ASF1B	-1.19097	2.22559	-6.22539	8.3e-10	4.63e-09	11.7023
XKR8	-1.19087	2.35724	-8.60048	5.24e-17	1.14e-15	27.8763
NEIL3	-1.19067	-0.269124	-5.64339	2.43e-08	1.05e-07	8.58604
ANXA2P3	-1.19025	-4.88116	-6.97235	7.25e-12	5.87e-11	16.4895
ITGA4	-1.18911	1.54465	-7.67091	5.77e-14	6.86e-13	21.0586
AC131097.3	-1.18885	-3.22512	-5.76306	1.24e-08	5.65e-08	9.34707
ACTN1	-1.18875	6.44954	-8.85457	6.92e-18	1.81e-16	29.5267
XCL2	-1.18671	-4.8009	-7.41865	3.45e-13	3.57e-12	19.4112
PIRT	-1.18653	2.43494	-5.28178	1.71e-07	6.38e-07	6.53684
CKAP2L	-1.18652	1.60946	-5.91785	5.12e-09	2.49e-08	9.98131
SERPINA3	-1.18586	0.884669	-4.74103	2.58e-06	7.82e-06	4.05138
FAM92B	-1.18583	-4.61082	-5.33523	1.29e-07	4.93e-07	7.15125
PTPN22	-1.18427	-1.19346	-6.67326	5.11e-11	3.53e-10	14.5696
MT1DP	-1.18418	-4.20267	-6.88752	1.27e-11	9.81e-11	15.9533
MCHR1	-1.18337	2.31747	-6.47951	1.74e-10	1.09e-09	13.2111
PDLIM1	-1.1829	2.80844	-6.38824	3.07e-10	1.85e-09	12.6237
SLC43A3	-1.18139	3.15617	-7.13313	2.47e-12	2.18e-11	17.2922
MFAP2	-1.18132	0.0921208	-5.23937	2.14e-07	7.8e-07	6.47855
NR2E1	-1.18108	3.2702	-7.89451	1.14e-14	1.56e-13	22.5444
AL606970.4	-1.18052	-4.64312	-5.50366	5.23e-08	2.14e-07	8.00877
SERPINB2	-1.18038	-4.33294	-5.04885	5.68e-07	1.93e-06	5.74268
MYL6P5	-1.17949	-4.2348	-5.12447	3.87e-07	1.36e-06	6.10363
POTEKP	-1.17873	-3.65024	-5.74159	1.4e-08	6.33e-08	9.24179
AK7	-1.1776	-1.15666	-7.17489	1.86e-12	1.68e-11	17.774
GAPDHP71	-1.17636	-2.29883	-7.26439	1.01e-12	9.53e-12	18.3859
SLC47A1	-1.17577	1.64562	-7.97164	6.42e-15	9.28e-14	23.1991
ZDHHC8P1	-1.17502	0.725724	-5.35427	1.17e-07	4.49e-07	7.01963
NME2P1	-1.17366	-1.76457	-7.12124	2.67e-12	2.35e-11	17.4351
AC068533.2	-1.17358	-4.95083	-6.73526	3.43e-11	2.44e-10	15.0018
PBK	-1.17322	2.44075	-5.14478	3.49e-07	1.23e-06	5.85306
SPOCD1	-1.17265	3.07307	-4.02605	6.3e-05	0.000149915	0.841933
PIMREG	-1.17227	2.50144	-5.27117	1.81e-07	6.72e-07	6.47764
HOXB2	-1.17148	-0.720642	-4.35216	1.55e-05	4.09e-05	2.45774
HCAR1	-1.17108	-1.21895	-8.0382	3.91e-15	5.89e-14	23.7551
AC004057.1	-1.17072	-3.76007	-4.92714	1.04e-06	3.38e-06	5.15081
AC004264.1	-1.17065	-4.46375	-6.55279	1.1e-10	7.14e-10	13.8863
OSTM1-AS1	-1.1705	-1.21289	-6.9019	1.16e-11	9.02e-11	16.0056
LINC02028	-1.17026	-2.17199	-8.14539	1.75e-15	2.83e-14	24.5381
GAS2L3	-1.16983	1.65164	-6.49168	1.61e-10	1.02e-09	13.3268
CACNG5	-1.16964	-3.66866	-4.84563	1.56e-06	4.9e-06	4.76949
FAM83G	-1.16903	-0.874024	-7.75697	3.1e-14	3.89e-13	21.7387
F13A1	-1.16886	3.05134	-4.67287	3.57e-06	1.05e-05	3.57044
ECSCR	-1.1686	0.599	-9.10649	8.89e-19	2.76e-17	31.918
SLAMF6	-1.16818	-1.77198	-6.84539	1.68e-11	1.27e-10	15.6614
IFITM3P4	-1.16807	-4.72064	-5.97451	3.68e-09	1.84e-08	10.5342
PAMR1	-1.16763	4.26746	-8.01179	4.76e-15	7.07e-14	23.2955
CMYA5	-1.16733	2.37991	-7.03271	4.85e-12	4.07e-11	16.6904
HDC	-1.16617	-3.89392	-5.14638	3.46e-07	1.22e-06	6.19938
C15orf48	-1.16584	-1.90185	-5.82402	8.78e-09	4.1e-08	9.63988
RAMP3	-1.16557	2.97552	-7.11777	2.74e-12	2.4e-11	17.2047
IGLV3-25	-1.16461	-4.99054	-4.77568	2.18e-06	6.7e-06	4.4917
MXRA5Y	-1.16428	-4.35109	-5.31339	1.45e-07	5.47e-07	7.03544
KRTCAP2P1	-1.16354	-4.7304	-5.85695	7.27e-09	3.44e-08	9.88662
TCEA3	-1.16292	1.7948	-7.33909	6.01e-13	5.93e-12	18.7604
S100A9	-1.16254	2.32714	-4.81276	1.83e-06	5.68e-06	4.27857
HJURP	-1.1617	1.67649	-5.59036	3.26e-08	1.38e-07	8.19098
MCTP2	-1.16144	-1.57665	-6.64883	5.97e-11	4.08e-10	14.4297
IKZF3	-1.16081	-0.819556	-7.95147	7.46e-15	1.07e-13	23.1232
ARSD	-1.16074	3.8619	-9.06525	1.25e-18	3.75e-17	31.4463
CCKAR	-1.16032	-4.73409	-6.26708	6.45e-10	3.65e-09	12.1961
B3GNT7	-1.1588	1.52512	-6.98395	6.72e-12	5.47e-11	16.4229
NPY2R	-1.15862	-1.20062	-4.74884	2.49e-06	7.55e-06	4.21889
SERPINE1	-1.15817	4.26405	-4.24656	2.47e-05	6.29e-05	1.57164
TRAV36DV7	-1.15791	-4.7766	-6.88976	1.25e-11	9.68e-11	15.9667
LINC00601	-1.15763	-2.52332	-6.69414	4.47e-11	3.12e-10	14.7297
IGLV2-11	-1.15719	-4.78298	-4.59647	5.1e-06	1.47e-05	3.68923
AC104574.2	-1.15671	-3.47526	-5.79345	1.04e-08	4.81e-08	9.5171
NMUR1	-1.15553	-2.51975	-9.24247	2.88e-19	9.94e-18	32.9894
MTARC2	-1.15511	3.04619	-8.24238	8.39e-16	1.44e-14	25.114
DKK1	-1.15367	-0.496196	-5.37648	1.04e-07	4.02e-07	7.2043
ACTBP2	-1.15296	-0.733309	-6.03219	2.63e-09	1.35e-08	10.7494
HLA-DQA2	-1.15282	0.934922	-3.8454	0.000131393	0.000296054	0.333264
AOX1	-1.15273	-0.0369922	-6.54564	1.15e-10	7.45e-10	13.7368
HOTAIRM1	-1.1521	-0.0570259	-4.61535	4.67e-06	1.35e-05	3.54558
AC244153.1	-1.15071	-3.37282	-7.8901	1.17e-14	1.6e-13	22.6881
GAPDHP72	-1.15026	-1.89002	-6.02713	2.71e-09	1.38e-08	10.7682
CDC20	-1.15007	2.55436	-5.52105	4.76e-08	1.96e-07	7.75914
SPP1	-1.14915	9.09285	-5.8204	8.96e-09	4.18e-08	8.90477
AC107954.1	-1.14865	-4.35821	-5.90925	5.38e-09	2.6e-08	10.1678
LINC02432	-1.14734	-3.09128	-5.87625	6.51e-09	3.11e-08	9.96029
NKG7	-1.1472	-0.292721	-8.08087	2.84e-15	4.43e-14	24.0511
FTLP2	-1.14466	-1.02822	-5.83241	8.37e-09	3.92e-08	9.64953
LRRIQ1	-1.14462	-2.11547	-5.43248	7.69e-08	3.05e-07	7.5698
ITGBL1	-1.14401	-0.897127	-6.01979	2.83e-09	1.44e-08	10.6865
FAM110C	-1.14359	0.589395	-5.64624	2.39e-08	1.04e-07	8.55135
CNMD	-1.14344	-0.967036	-5.73225	1.48e-08	6.65e-08	9.09872
DPYD	-1.14328	3.59295	-7.0538	4.21e-12	3.58e-11	16.7256
PPP1R14C	-1.14256	2.40737	-7.62602	7.97e-14	9.26e-13	20.6979
ICOS	-1.14224	-4.35073	-6.11065	1.65e-09	8.76e-09	11.2942
ISG20	-1.14147	1.65395	-8.67195	2.98e-17	6.82e-16	28.4562
RMI2	-1.14037	1.623	-8.82637	8.68e-18	2.22e-16	29.6643
CENPA	-1.13894	0.29209	-5.54697	4.13e-08	1.72e-07	8.04169
CLIC1	-1.13893	5.7161	-7.3961	4.04e-13	4.12e-12	18.7745
HSPA8P5	-1.13868	-2.2558	-6.55704	1.07e-10	6.97e-10	13.884
CBLN4	-1.13484	0.210072	-4.25061	2.42e-05	6.19e-05	1.96925
LCK	-1.13454	-1.00454	-7.25763	1.06e-12	9.95e-12	18.318
HSPB1P2	-1.13364	-2.97088	-6.95438	8.17e-12	6.57e-11	16.3718
CEP55	-1.1333	1.00995	-5.9821	3.52e-09	1.76e-08	10.3748
PRSS16	-1.13259	-3.18392	-5.10313	4.31e-07	1.5e-06	5.96649
AC114491.1	-1.13073	-1.3972	-6.25701	6.85e-10	3.87e-09	12.0713
ESCO2	-1.13069	1.00864	-6.19919	9.72e-10	5.36e-09	11.6191
C1R	-1.13064	6.12143	-6.86886	1.44e-11	1.1e-10	15.2429
ANGPT2	-1.13	3.42383	-6.03516	2.58e-09	1.32e-08	10.4924
KIF4A	-1.12928	2.65467	-6.49453	1.59e-10	1e-09	13.2742
IL1RAP	-1.12917	4.3153	-6.89299	1.23e-11	9.5e-11	15.596
COL15A1	-1.1289	1.23945	-6.68455	4.75e-11	3.3e-10	14.5341
CPNE8-AS1	-1.12864	-2.89217	-7.00609	5.79e-12	4.79e-11	16.7024
LNCOG	-1.12807	-2.95044	-6.32017	4.67e-10	2.71e-09	12.4819
XCL1	-1.12639	-4.41929	-7.33353	6.25e-13	6.14e-12	18.8464
HCAR2	-1.12553	-3.89129	-5.62754	2.65e-08	1.14e-07	8.63865
GAPDHP65	-1.12548	0.0393492	-6.53036	1.27e-10	8.13e-10	13.6396
LINC02086	-1.12496	-4.88911	-6.43134	2.35e-10	1.44e-09	13.1607
RBM24	-1.12496	-0.290664	-6.60663	7.82e-11	5.23e-10	14.1205
MAB21L2	-1.12454	-4.04482	-4.71076	2.98e-06	8.93e-06	4.16931
AC010729.1	-1.12422	-2.80129	-5.38428	9.96e-08	3.87e-07	7.34799
FAM181A-AS1	-1.12199	0.400314	-5.47182	6.22e-08	2.51e-07	7.64181
WIPF3	-1.12088	3.13187	-6.55045	1.12e-10	7.24e-10	13.573
SCML4	-1.12029	-2.52742	-6.79799	2.28e-11	1.69e-10	15.3764
ADGRE5	-1.12002	4.3101	-8.47553	1.39e-16	2.79e-15	26.7605
CDKN3	-1.11971	1.50692	-7.64217	7.1e-14	8.31e-13	20.8571
CAPG	-1.11862	5.39912	-7.4885	2.12e-13	2.26e-12	19.4394
PRPS2	-1.11821	3.25328	-8.34826	3.73e-16	6.83e-15	25.8922
CFAP45	-1.11796	-1.60325	-5.69272	1.84e-08	8.17e-08	8.91562
OTX1	-1.117	0.836108	-5.94651	4.33e-09	2.13e-08	10.1831
LOXL4	-1.11646	-0.32463	-6.74669	3.19e-11	2.29e-10	14.9912
DBNDD1	-1.11593	4.49813	-9.37203	9.75e-20	3.72e-18	33.8916
AC123912.4	-1.11557	-1.69646	-5.48561	5.77e-08	2.34e-07	7.82686
ROPN1L	-1.11549	-1.68366	-6.15065	1.3e-09	7.01e-09	11.4638
CFL1P4	-1.11499	-4.41874	-5.83913	8.05e-09	3.78e-08	9.78416
KRT7	-1.11489	-1.86517	-5.04868	5.69e-07	1.93e-06	5.65338
F3	-1.11456	5.94621	-7.57371	1.16e-13	1.31e-12	19.9814
SECTM1	-1.1145	1.56214	-6.29092	5.58e-10	3.19e-09	12.1276
HSPA5P1	-1.11448	-2.43407	-6.96754	7.49e-12	6.05e-11	16.4498
FAM111B	-1.11393	1.18746	-5.45836	6.69e-08	2.68e-07	7.52598
CAVIN3	-1.11307	0.985193	-8.20557	1.11e-15	1.87e-14	24.9358
LINC02487	-1.11198	-3.18348	-8.0737	3e-15	4.66e-14	24.0082
ARNTL2	-1.11154	2.67007	-10.0435	2.95e-22	1.8e-20	39.7339
CYB5R2	-1.11154	1.94279	-6.8789	1.35e-11	1.03e-10	15.7225
SOCS1	-1.11154	0.0812034	-7.47414	2.34e-13	2.48e-12	19.7459
SERPINH1	-1.11104	5.36371	-7.21805	1.38e-12	1.28e-11	17.601
FAM20A	-1.11094	1.50828	-6.22777	8.18e-10	4.57e-09	11.7595
AC008760.2	-1.1109	-1.02368	-5.4114	8.61e-08	3.39e-07	7.4118
NNAT	-1.11077	3.58136	-4.26163	2.31e-05	5.92e-05	1.72035
LINC02454	-1.11073	-5.20256	-6.3751	3.33e-10	1.99e-09	12.8295
AC073365.1	-1.11003	-3.00226	-4.36459	1.47e-05	3.89e-05	2.63052
CD244	-1.10782	-1.55653	-8.22994	9.22e-16	1.57e-14	25.1609
EGFL6	-1.10765	-2.42173	-5.7226	1.56e-08	6.98e-08	9.1052
SPRED3	-1.10738	2.9527	-8.89251	5.09e-18	1.36e-16	30.1278
TSPAN2	-1.10738	-0.28603	-6.86558	1.47e-11	1.12e-10	15.7397
AL591846.2	-1.10722	-1.54345	-3.79492	0.000160554	0.000356038	0.321502
VEGFA	-1.10703	5.87391	-6.18607	1.05e-09	5.76e-09	11.0672
PRDX1P1	-1.10648	-3.05229	-7.08342	3.45e-12	2.98e-11	17.2032
PITX2	-1.10477	-4.19686	-4.27036	2.22e-05	5.72e-05	2.29031
ACAN	-1.10441	1.73149	-5.0178	6.64e-07	2.23e-06	5.28642
AC243960.2	-1.10338	-3.37868	-5.98923	3.38e-09	1.7e-08	10.593
CST6	-1.10275	-4.20253	-6.12279	1.54e-09	8.2e-09	11.3609
FAS	-1.10227	2.80783	-8.84863	7.26e-18	1.88e-16	29.7894
UBE2C	-1.10189	2.54071	-4.60953	4.8e-06	1.39e-05	3.33179
HLA-DQB2	-1.10166	0.334525	-4.43642	1.06e-05	2.89e-05	2.73822
BLM	-1.10129	3.64598	-8.11639	2.18e-15	3.48e-14	24.1233
CCNB2	-1.10107	2.20184	-5.50683	5.14e-08	2.11e-07	7.71056
GREM1	-1.10092	1.06985	-5.01367	6.78e-07	2.27e-06	5.31051
MOCOS	-1.09975	-0.624523	-7.6684	5.88e-14	6.96e-13	21.1104
AC026369.2	-1.09899	-1.04765	-9.32936	1.39e-19	5.17e-18	33.7295
AC141557.1	-1.09862	-0.948882	-5.82037	8.96e-09	4.18e-08	9.57655
SMIM25	-1.09861	-1.31477	-5.84375	7.84e-09	3.69e-08	9.72356
LINC01871	-1.09846	-4.12077	-7.17037	1.92e-12	1.73e-11	17.7714
AC026310.3	-1.098	-3.4714	-5.60856	2.94e-08	1.26e-07	8.52758
CHL1-AS2	-1.09784	0.280202	-7.27259	9.52e-13	9.03e-12	18.374
TPI1P1	-1.09746	0.454159	-6.69278	4.51e-11	3.14e-10	14.6208
LINC00944	-1.09687	-3.93588	-6.29835	5.33e-10	3.06e-09	12.3695
ULBP2	-1.09666	-0.452846	-8.00939	4.85e-15	7.17e-14	23.5334
HLA-DPB2	-1.09637	-1.92115	-5.68787	1.89e-08	8.38e-08	8.90157
HLA-DRA	-1.09589	7.68107	-6.30336	5.17e-10	2.98e-09	11.6854
EBF2	-1.09578	-1.4764	-6.08409	1.93e-09	1.01e-08	11.075
SPC24	-1.09542	2.06282	-6.00457	3.09e-09	1.56e-08	10.4368
SEMA3F	-1.09492	2.10723	-8.11092	2.27e-15	3.61e-14	24.1936
HSPA7	-1.09489	0.319607	-5.26955	1.83e-07	6.77e-07	6.61274
HCG21	-1.09416	-3.8353	-6.19976	9.69e-10	5.34e-09	11.7961
ACP5	-1.09385	1.09682	-6.50328	1.5e-10	9.5e-10	13.4244
FLNC	-1.09378	5.24159	-5.64338	2.43e-08	1.05e-07	8.0802
PRRX2	-1.09342	-2.88723	-5.21579	2.42e-07	8.74e-07	6.50635
GPR157	-1.09325	-0.226374	-7.95682	7.17e-15	1.03e-13	23.1482
CCT6P2	-1.09235	-4.05874	-5.28323	1.7e-07	6.34e-07	6.87644
LXN	-1.09027	1.3291	-8.93263	3.68e-18	1.01e-16	30.5122
AEN	-1.08995	4.41541	-11.0494	2.91e-26	3.64e-24	48.7345
P2RY10	-1.08983	-4.57989	-5.95605	4.1e-09	2.03e-08	10.4291
EID3	-1.08949	-0.485614	-7.79947	2.28e-14	2.93e-13	22.029
IGHV4-34	-1.08868	-5.07874	-4.91298	1.12e-06	3.61e-06	5.1217
PIK3CD-AS2	-1.08781	-1.96342	-5.6303	2.61e-08	1.13e-07	8.5963
PDE6A	-1.08735	-2.34167	-7.61287	8.75e-14	1.01e-12	20.7483
AC003986.2	-1.087	-4.52903	-5.38	1.02e-07	3.95e-07	7.3733
MPZL2	-1.08664	0.47457	-6.2055	9.36e-10	5.18e-09	11.6817
AC023512.1	-1.08623	-3.8424	-5.26155	1.9e-07	7.04e-07	6.76268
AC009902.3	-1.08577	-0.0491597	-4.68279	3.4e-06	1.01e-05	3.84184
LINC01411	-1.08568	-0.0835894	-5.40567	8.88e-08	3.48e-07	7.32539
ADCYAP1	-1.08551	-0.490164	-5.08104	4.83e-07	1.66e-06	5.73084
AC114296.1	-1.08415	-3.09144	-6.52664	1.3e-10	8.32e-10	13.7138
MALL	-1.08381	-3.57873	-6.99508	6.24e-12	5.12e-11	16.636
KLHDC8A	-1.08335	5.29851	-6.77014	2.74e-11	1.99e-10	14.6849
ASPN	-1.08284	0.00384335	-6.63544	6.51e-11	4.42e-10	14.2844
CCR7	-1.08263	-1.9558	-7.18209	1.77e-12	1.61e-11	17.8365
BEST4	-1.08242	-0.479535	-7.72121	4.02e-14	4.92e-13	21.4764
PODNL1	-1.08201	0.274295	-6.66432	5.41e-11	3.72e-10	14.4511
IGLV6-57	-1.08166	-5.07764	-4.7814	2.13e-06	6.54e-06	4.51833
PPY	-1.08143	-5.28599	-6.82012	1.98e-11	1.48e-10	15.5279
C7orf57	-1.07989	-1.07038	-4.34529	1.6e-05	4.21e-05	2.44817
PTGES	-1.07978	0.966892	-8.23408	8.94e-16	1.53e-14	25.1474
AC015908.2	-1.07961	-3.82717	-6.60704	7.8e-11	5.22e-10	14.2107
LINC01679	-1.07913	-1.24875	-7.83265	1.79e-14	2.35e-13	22.2793
MAP3K7CL	-1.07887	1.75488	-6.07889	1.99e-09	1.04e-08	10.8807
LINC01151	-1.0786	-4.91761	-6.17292	1.14e-09	6.2e-09	11.6546
FKBP9	-1.07845	5.53347	-8.06812	3.13e-15	4.84e-14	23.5625
HLA-DRB1	-1.07832	6.64706	-6.52894	1.28e-10	8.2e-10	13.0759
CDC6	-1.07763	2.07496	-7.56683	1.22e-13	1.37e-12	20.3029
DCSTAMP	-1.0776	-3.25436	-5.84022	8e-09	3.76e-08	9.76534
CERKL	-1.07757	1.85697	-7.48961	2.1e-13	2.24e-12	19.781
CDCA2	-1.0773	0.530874	-5.8142	9.28e-09	4.31e-08	9.46337
LOX	-1.07712	2.34478	-5.20362	2.57e-07	9.26e-07	6.14938
TYMSOS	-1.07682	0.487443	-8.40411	2.42e-16	4.59e-15	26.4342
AL512329.2	-1.07651	-1.54183	-5.68307	1.95e-08	8.59e-08	8.86019
P2RY1	-1.07593	4.29323	-7.14727	2.24e-12	2e-11	17.2537
MARCO	-1.07562	-0.985951	-4.38287	1.35e-05	3.61e-05	2.60058
CD79B	-1.07555	-1.56172	-8.34883	3.71e-16	6.8e-15	26.0448
CHL1	-1.07525	6.57884	-7.77362	2.75e-14	3.49e-13	21.3562
DUSP5	-1.07524	2.49477	-6.29075	5.58e-10	3.19e-09	12.0614
HLA-DPA1	-1.07465	6.57971	-6.48108	1.72e-10	1.08e-09	12.7856
BX539320.1	-1.07419	-4.34127	-6.86827	1.44e-11	1.1e-10	15.832
TOP2A	-1.0739	4.65092	-4.43799	1.06e-05	2.87e-05	2.31233
STIP1P3	-1.07385	-4.20133	-5.95356	4.16e-09	2.05e-08	10.4095
TENM3-AS1	-1.07366	-2.62041	-4.80452	1.9e-06	5.9e-06	4.53976
ATP5F1EP2	-1.07313	-1.28545	-7.76528	2.92e-14	3.69e-13	21.8033
PTMAP2	-1.07306	-0.561597	-7.15519	2.12e-12	1.91e-11	17.6244
PCOLCE2	-1.07166	1.78308	-6.17729	1.11e-09	6.05e-09	11.4466
GAPDHP70	-1.07155	-3.37929	-5.36452	1.11e-07	4.27e-07	7.26471
LINC01342	-1.07091	-5.56514	-6.38925	3.05e-10	1.84e-09	12.9134
VWA1	-1.07063	5.39026	-8.95362	3.1e-18	8.63e-17	30.3856
LINC00488	-1.0706	-2.46112	-5.37174	1.06e-07	4.12e-07	7.2712
STAC2	-1.07028	3.15056	-4.91294	1.12e-06	3.61e-06	4.65898
METTL24	-1.07008	-1.93959	-6.78177	2.54e-11	1.86e-10	15.263
SYNPO	-1.06959	5.8172	-6.94397	8.76e-12	7e-11	15.7471
AL133415.1	-1.06957	-1.93333	-4.04111	5.91e-05	0.000141526	1.27362
TTC39A	-1.06936	0.208693	-7.52758	1.61e-13	1.76e-12	20.1077
RPL39L	-1.06899	0.826356	-7.05031	4.31e-12	3.66e-11	16.8832
AC106800.1	-1.06886	-2.66807	-5.60039	3.08e-08	1.31e-07	8.46164
GAPDHP38	-1.06821	-2.81221	-5.52396	4.69e-08	1.93e-07	8.06572
ZNF860	-1.06799	-2.78482	-6.41776	2.56e-10	1.56e-09	13.0552
DMRT3	-1.06797	-4.46752	-4.78249	2.11e-06	6.51e-06	4.50476
CLSPN	-1.06783	1.01827	-6.66817	5.28e-11	3.64e-10	14.4401
AL583856.1	-1.06725	-4.44988	-5.58404	3.37e-08	1.42e-07	8.42147
HSP90AA4P	-1.06597	-3.43961	-6.75978	2.93e-11	2.12e-10	15.1482
PNPLA4	-1.06593	2.6492	-7.50898	1.83e-13	1.99e-12	19.8662
GBP5	-1.06588	0.42407	-5.58751	3.31e-08	1.4e-07	8.24598
SCG2	-1.06549	6.44495	-7.13872	2.37e-12	2.11e-11	16.9842
C3orf52	-1.0651	-2.47047	-6.19068	1.02e-09	5.61e-09	11.7163
KIF23	-1.06503	1.84495	-5.80418	9.83e-09	4.55e-08	9.33149
AGR3	-1.06345	-4.90657	-4.71314	2.95e-06	8.84e-06	4.20617
LINC00460	-1.06316	-3.49666	-5.015	6.74e-07	2.26e-06	5.55349
CHRNB4	-1.06303	-3.71486	-5.62775	2.65e-08	1.14e-07	8.63449
ITGB3	-1.06204	-0.367719	-6.28349	5.84e-10	3.33e-09	12.1787
AC009495.3	-1.06192	-4.53074	-5.80606	9.72e-09	4.5e-08	9.60548
TRIP4	-1.06039	3.39482	-12.1123	8.9e-31	2.62e-28	59.0597
TWIST1	-1.06006	0.628623	-6.38571	3.12e-10	1.87e-09	12.7371
OR51E2	-1.05984	-4.25766	-5.53954	4.3e-08	1.79e-07	8.18488
KRT18	-1.05915	-0.788907	-5.77581	1.15e-08	5.28e-08	9.3245
BDKRB1	-1.05909	-4.184	-6.45378	2.04e-10	1.27e-09	13.2896
WNT10A	-1.05847	-2.46476	-5.9127	5.27e-09	2.56e-08	10.1436
AC009955.2	-1.05779	-3.89569	-6.39847	2.88e-10	1.74e-09	12.9578
POTEF	-1.05665	-3.6896	-5.3517	1.18e-07	4.54e-07	7.20874
SLC44A3-AS1	-1.05608	-0.059233	-7.33387	6.23e-13	6.13e-12	18.7966
AL158071.1	-1.05606	-4.1468	-5.99302	3.31e-09	1.66e-08	10.6278
CFAP161	-1.05606	-2.54421	-6.10174	1.74e-09	9.19e-09	11.2079
SPRY1	-1.05556	3.64182	-6.73306	3.48e-11	2.48e-10	14.6528
GPAT3	-1.05537	-0.91174	-7.04256	4.54e-12	3.84e-11	16.899
SLN	-1.05521	0.597187	-3.74461	0.000195613	0.000427558	-0.01936
SRPX2	-1.05508	1.97734	-4.78653	2.07e-06	6.39e-06	4.18015
GALR1	-1.05449	2.02316	-5.25332	1.99e-07	7.31e-07	6.41993
UBE2T	-1.05431	2.67073	-7.96273	6.86e-15	9.86e-14	23.0771
LINC01551	-1.05425	0.99153	-5.85016	7.56e-09	3.57e-08	9.6361
CDC45	-1.05408	1.53109	-5.8108	9.46e-09	4.39e-08	9.38767
TM4SF1	-1.05399	4.1449	-7.01345	5.52e-12	4.58e-11	16.3911
AC012085.1	-1.05341	-1.99757	-6.46127	1.95e-10	1.21e-09	13.2982
LMO7DN	-1.05291	-4.69362	-5.69442	1.83e-08	8.11e-08	9.00838
TMEM14DP	-1.05075	-3.86052	-6.155	1.27e-09	6.84e-09	11.5392
IGKC	-1.05073	0.456967	-3.79147	0.000162755	0.000360595	0.162892
LINC02026	-1.05046	-4.06359	-6.73673	3.4e-11	2.42e-10	15.0094
SKA3	-1.0501	1.47082	-6.26964	6.35e-10	3.6e-09	12.0044
C1S	-1.05006	5.87582	-6.98334	6.74e-12	5.49e-11	15.9975
MYZAP	-1.04965	-0.678912	-6.11743	1.59e-09	8.44e-09	11.2289
LRRN4CL	-1.04928	1.33682	-5.1458	3.47e-07	1.22e-06	5.93485
AC087627.1	-1.04906	-4.20997	-5.4968	5.43e-08	2.21e-07	7.96238
TESPA1	-1.0482	0.451598	-3.75776	0.000185811	0.000407471	0.0376168
CBLN3	-1.04786	0.0599218	-8.62507	4.31e-17	9.5e-16	28.1289
AL355512.1	-1.04725	-4.98552	-6.57389	9.62e-11	6.33e-10	14.0151
AC092957.1	-1.04701	-3.69201	-5.22775	2.27e-07	8.25e-07	6.58978
SHISA9	-1.04655	3.50238	-5.0674	5.17e-07	1.77e-06	5.35094
PALM2AKAP2	-1.04645	-2.84227	-5.78802	1.08e-08	4.95e-08	9.46951
SEPTIN14	-1.04627	-4.18863	-4.14348	3.84e-05	9.47e-05	1.77904
C9orf64	-1.04623	2.77766	-7.59387	1e-13	1.14e-12	20.445
DHH	-1.04585	-2.44962	-7.52585	1.62e-13	1.78e-12	20.1499
ENSAP2	-1.04553	-3.33587	-6.10495	1.71e-09	9.03e-09	11.2442
TUBAP2	-1.04547	0.659651	-6.18474	1.06e-09	5.8e-09	11.551
IGFBP4	-1.04534	5.47307	-8.17716	1.38e-15	2.27e-14	24.3735
BATF	-1.04512	-1.08192	-6.25061	7.13e-10	4.01e-09	12.0187
HES2	-1.04499	-3.65887	-5.50926	5.08e-08	2.08e-07	8.01292
TRIM59	-1.04496	1.51126	-7.57873	1.12e-13	1.27e-12	20.4122
GAPDHP44	-1.04494	-3.17017	-6.16708	1.18e-09	6.41e-09	11.596
HLA-DPB1	-1.04389	6.15923	-6.46009	1.97e-10	1.22e-09	12.679
ST8SIA5	-1.04287	3.56272	-5.51794	4.84e-08	1.99e-07	7.62849
NCAPG	-1.04177	1.94018	-5.13075	3.75e-07	1.32e-06	5.81804
TNFSF15	-1.04147	-1.79909	-8.05297	3.5e-15	5.33e-14	23.865
CCL7	-1.04005	-5.24963	-4.7397	2.6e-06	7.86e-06	4.33429
RGN	-1.03964	2.94365	-6.82044	1.97e-11	1.47e-10	15.2731
APOBEC3D	-1.03931	-0.725753	-8.14327	1.78e-15	2.88e-14	24.5148
HSPB1P1	-1.03875	-1.43537	-6.84713	1.66e-11	1.25e-10	15.6621
CLDN10	-1.03709	2.48343	-5.78141	1.12e-08	5.13e-08	9.15667
CENPK	-1.0369	1.2638	-6.03906	2.52e-09	1.3e-08	10.6802
TPX2	-1.03664	4.10397	-5.89867	5.72e-09	2.76e-08	9.62952
IGHV1-18	-1.03614	-4.79577	-4.12254	4.2e-05	0.000102854	1.71915
PLBD1-AS1	-1.03611	-2.5514	-6.76956	2.75e-11	2e-10	15.1979
E2F8	-1.03595	-0.213909	-5.45142	6.94e-08	2.78e-07	7.56767
DTL	-1.03548	2.37635	-5.90734	5.44e-09	2.63e-08	9.86186
CD40LG	-1.03538	-4.10181	-6.06319	2.19e-09	1.14e-08	11.021
PCOLCE	-1.03487	3.45298	-5.82124	8.92e-09	4.16e-08	9.28363
LRRC2	-1.03453	1.38018	-5.45084	6.97e-08	2.79e-07	7.4728
BMP5	-1.03387	-3.57622	-4.24421	2.49e-05	6.35e-05	2.15766
LINC02154	-1.03377	-4.72306	-4.54105	6.6e-06	1.86e-05	3.44394
MEDAG	-1.03376	-1.32726	-5.14173	3.54e-07	1.25e-06	6.07454
GAPDHP63	-1.03329	-1.19777	-5.97682	3.63e-09	1.81e-08	10.4555
GRIK1	-1.03305	2.38654	-5.50572	5.17e-08	2.12e-07	7.68553
HSPA8P8	-1.03243	-2.58159	-5.99914	3.19e-09	1.61e-08	10.6285
VDAC1P1	-1.0323	-2.37325	-7.02264	5.19e-12	4.33e-11	16.8026
CHRM3	-1.03189	1.90285	-4.45723	9.67e-06	2.65e-05	2.7158
FOXM1	-1.03137	3.84572	-5.57671	3.51e-08	1.48e-07	7.9047
FTLP17	-1.03087	-4.82044	-5.62043	2.76e-08	1.18e-07	8.61898
ADORA1	-1.03064	5.71275	-9.50487	3.17e-20	1.33e-18	34.88
GAPDHP40	-1.03044	-1.61664	-5.90071	5.65e-09	2.73e-08	10.0487
MEST	-1.03039	5.9738	-7.74966	3.27e-14	4.08e-13	21.217
HOXB7	-1.02994	-0.699108	-4.24462	2.49e-05	6.34e-05	2.00396
NRG1	-1.02979	0.496259	-5.18684	2.81e-07	1e-06	6.18715
HDHD3	-1.02931	2.46792	-7.78838	2.47e-14	3.17e-13	21.8364
RANP1	-1.02882	-1.79657	-5.82339	8.81e-09	4.11e-08	9.62955
CST7	-1.02845	-0.969194	-7.08705	3.37e-12	2.92e-11	17.1901
FCGBP	-1.02761	6.03988	-4.42244	1.13e-05	3.06e-05	2.08039
NXPH4	-1.02758	1.6749	-6.96211	7.76e-12	6.25e-11	16.2695
C21orf62	-1.02713	3.28261	-4.99813	7.33e-07	2.44e-06	5.04567
ASS1	-1.02645	3.61302	-6.68209	4.83e-11	3.35e-10	14.3339
S100A8	-1.02628	1.18541	-4.3777	1.38e-05	3.69e-05	2.43078
AL669983.1	-1.02625	-3.93779	-5.03749	6.02e-07	2.04e-06	5.67438
SOD3	-1.02595	2.38619	-6.06647	2.15e-09	1.12e-08	10.7631
KCNS1	-1.02586	0.268402	-3.7052	0.000227988	0.00049239	-0.141345
IL15	-1.0253	-0.46017	-7.39642	4.04e-13	4.11e-12	19.2321
LINC00346	-1.02503	0.048197	-8.26915	6.84e-16	1.2e-14	25.4308
ALDOAP2	-1.02454	-3.73349	-5.35991	1.13e-07	4.36e-07	7.25096
AL049830.1	-1.02453	-4.63703	-5.11827	3.99e-07	1.39e-06	6.08176
TMEM171	-1.02439	-2.54864	-6.55889	1.06e-10	6.9e-10	13.8994
PLD5	-1.02415	1.86355	-6.73333	3.47e-11	2.47e-10	14.8005
AC026462.1	-1.02395	-3.62942	-5.99705	3.23e-09	1.63e-08	10.6409
NIBAN1	-1.02245	3.7492	-6.3675	3.49e-10	2.08e-09	12.3919
CCNB1	-1.02218	3.66522	-6.89052	1.25e-11	9.64e-11	15.6494
BX322234.1	-1.02212	-1.38953	-8.49026	1.24e-16	2.5e-15	27.1103
MND1	-1.02196	0.186659	-7.36108	5.16e-13	5.14e-12	18.9707
TTC12	-1.02164	1.33089	-7.54161	1.45e-13	1.61e-12	20.1624
SH2D2A	-1.02142	-1.43943	-6.64122	6.27e-11	4.28e-10	14.3763
AC016168.1	-1.02019	-4.8492	-5.64412	2.42e-08	1.05e-07	8.74391
AC092675.2	-1.0201	-4.75178	-5.27473	1.78e-07	6.61e-07	6.84988
CAVIN1	-1.01999	6.08899	-8.27679	6.45e-16	1.13e-14	25.0695
AC137932.2	-1.01958	-3.47537	-6.81387	2.06e-11	1.53e-10	15.4862
HSPA8P7	-1.01934	-4.24163	-5.66969	2.1e-08	9.21e-08	8.86804
AC073325.2	-1.01883	-3.50283	-5.16239	3.19e-07	1.13e-06	6.26255
GOLT1A	-1.01827	-2.09806	-5.2703	1.82e-07	6.74e-07	6.74541
CHST4	-1.01824	-4.87238	-6.11981	1.56e-09	8.33e-09	11.351
TP73-AS1	-1.01816	3.74973	-7.3388	6.03e-13	5.94e-12	18.5997
GAPDHP73	-1.01815	-3.73652	-5.08692	4.69e-07	1.62e-06	5.90446
SYTL5	-1.01804	0.463058	-5.93936	4.52e-09	2.22e-08	10.1593
MMP19	-1.01804	0.535887	-4.67496	3.53e-06	1.04e-05	3.76799
MIR137HG	-1.01729	-1.41823	-4.95362	9.15e-07	3e-06	5.17447
PTMAP4	-1.01648	-1.56576	-8.08532	2.75e-15	4.3e-14	24.0994
DCLK3	-1.01611	-1.51392	-5.52356	4.7e-08	1.94e-07	8.01327
AC008525.1	-1.01599	-1.74051	-5.55622	3.93e-08	1.64e-07	8.19409
ANKEF1	-1.01592	0.0594802	-7.69774	4.76e-14	5.75e-13	21.2948
PKMP5	-1.01562	-4.20811	-5.92691	4.86e-09	2.37e-08	10.2613
IL32	-1.01547	2.7354	-6.88033	1.33e-11	1.02e-10	15.6732
MIXL1	-1.01489	-2.6852	-7.34165	5.91e-13	5.84e-12	18.9035
RPLP0P2	-1.01478	-0.996407	-6.65864	5.61e-11	3.85e-10	14.4679
HGD	-1.01468	-2.61773	-5.52178	4.74e-08	1.95e-07	8.04708
TFF3	-1.01436	-3.53305	-5.06294	5.29e-07	1.81e-06	5.78224
CATSPER1	-1.01424	-2.30217	-7.13947	2.36e-12	2.1e-11	17.5609
RETN	-1.01417	-4.83913	-5.14813	3.43e-07	1.21e-06	6.2311
GPR174	-1.01414	-5.00598	-6.15015	1.3e-09	7.03e-09	11.5249
SFRP4	-1.01351	3.1939	-5.10436	4.29e-07	1.49e-06	5.5709
LINC00706	-1.01286	-3.96171	-5.31207	1.46e-07	5.51e-07	7.01613
EIF3CL	-1.01266	-1.58157	-5.94725	4.32e-09	2.12e-08	10.3056
BUB1	-1.01264	2.47837	-5.63878	2.49e-08	1.08e-07	8.3827
CENPU	-1.01113	2.38424	-5.61411	2.86e-08	1.22e-07	8.25865
SCGN	-1.01066	-2.18403	-3.95408	8.47e-05	0.000196973	0.948452
IL36B	-1.01011	-5.66614	-5.49954	5.35e-08	2.18e-07	8.00245
SEMA3A	-1.01011	1.96032	-5.21387	2.44e-07	8.82e-07	6.22697
BPIFB2	-1.01006	-1.77591	-4.04415	5.84e-05	0.000139878	1.27307
CDK1	-1.01006	2.98771	-5.5698	3.65e-08	1.53e-07	7.96714
TPBG	-1.01005	1.54368	-6.42298	2.48e-10	1.51e-09	12.9121
CPNE8	-1.00994	1.97016	-7.37848	4.57e-13	4.61e-12	19.0125
CD5	-1.00915	-1.14597	-7.92763	8.89e-15	1.24e-13	22.9554
MT1A	-1.00851	-1.84404	-5.38729	9.8e-08	3.81e-07	7.3248
MYO1B	-1.00829	4.27078	-8.7228	1.99e-17	4.71e-16	28.6713
EVC	-1.00771	2.34679	-6.49305	1.6e-10	1.01e-09	13.283
IGHV4-59	-1.00763	-5.06776	-4.43137	1.09e-05	2.95e-05	2.98674
ZBED9	-1.00756	-0.327748	-5.49577	5.46e-08	2.22e-07	7.80324
NDUFB1P1	-1.0072	-4.4428	-5.9963	3.24e-09	1.63e-08	10.6504
ARL14EPL	-1.00699	-5.29027	-6.10666	1.69e-09	8.95e-09	11.2799
PTGIR	-1.00683	-1.10471	-7.6784	5.47e-14	6.53e-13	21.1897
HSPD1P6	-1.00679	-3.39596	-5.85663	7.28e-09	3.45e-08	9.85778
CFAP77	-1.00656	-0.234849	-5.35219	1.18e-07	4.54e-07	7.05848
ACTBP11	-1.00636	-2.38233	-5.31779	1.42e-07	5.35e-07	6.99478
SVOPL	-1.00595	-2.8092	-5.87752	6.46e-09	3.09e-08	9.95755
ASPM	-1.00518	1.89124	-4.80957	1.86e-06	5.76e-06	4.28868
ACTG2	-1.00459	0.169904	-4.4528	9.87e-06	2.7e-05	2.81512
LDLRAD2	-1.00388	-1.78354	-6.42893	2.39e-10	1.46e-09	13.0974
C1QTNF2	-1.00353	0.440635	-9.84199	1.74e-21	9.11e-20	38.0283
CHIT1	-1.00353	0.70449	-4.75819	2.38e-06	7.24e-06	4.13353
TTK	-1.00344	1.34167	-5.2423	2.11e-07	7.71e-07	6.41097
AURKB	-1.00316	1.53186	-4.4761	8.88e-06	2.45e-05	2.82496
LINC02282	-1.00316	-1.66256	-5.00155	7.21e-07	2.4e-06	5.41417
LINC02821	-1.00301	-3.05933	-5.05813	5.42e-07	1.85e-06	5.74312
H3P16	-1.00284	-2.45757	-5.36251	1.12e-07	4.31e-07	7.22326
PPIC	-1.00255	2.78029	-7.76865	2.85e-14	3.61e-13	21.6745
UBBP1	-1.00153	-1.38031	-6.14059	1.38e-09	7.42e-09	11.3924
LINC01146	-1.00133	-2.94742	-4.86054	1.45e-06	4.58e-06	4.80821
EIF5AP4	-1.00125	-3.0175	-6.09522	1.81e-09	9.52e-09	11.1814
CR1	-1.0012	-1.58124	-5.1709	3.05e-07	1.08e-06	6.22997
AL589743.1	-1.00009	-2.86456	-5.35788	1.15e-07	4.41e-07	7.21328
ZNF192P1	1.00027	1.33494	13.4835	5.57e-37	5.09e-34	73.1677
AC114956.1	1.00144	-2.27602	10.9627	6.6e-26	7.79e-24	47.9625
ADHFE1	1.00153	4.15294	10.8819	1.41e-25	1.57e-23	47.0855
SGCD	1.00307	3.37904	6.6643	5.41e-11	3.72e-10	14.0886
AC254562.1	1.00452	-1.60768	7.85583	1.51e-14	2.02e-13	22.4254
TSPOAP1	1.00714	5.82536	7.95054	7.51e-15	1.07e-13	22.6152
ADARB2	1.00998	3.5898	5.49177	5.58e-08	2.27e-07	7.31326
CNTN1	1.01067	7.68497	7.03734	4.7e-12	3.95e-11	16.2781
OLIG1	1.0109	8.49914	6.62876	6.79e-11	4.6e-10	13.6725
AL365259.1	1.01126	0.411476	7.01698	5.39e-12	4.48e-11	16.6239
CACNG2	1.01141	0.94386	3.70754	0.000225934	0.000488296	-0.281912
AC138951.1	1.01245	-3.54379	6.45385	2.04e-10	1.27e-09	13.2599
AC022148.1	1.01276	-0.423551	5.34092	1.25e-07	4.79e-07	6.93946
CORO6	1.0132	1.94461	6.81032	2.11e-11	1.56e-10	15.1812
PRSS51	1.0132	0.312562	10.433	8.93e-24	7.06e-22	43.1957
LINC00960	1.01374	0.866059	7.97923	6.07e-15	8.81e-14	23.2268
BX293535.1	1.01398	-1.42503	9.75838	3.59e-21	1.75e-19	37.3147
ID4	1.01451	8.01111	9.87444	1.31e-21	7.04e-20	37.9599
AKR1C1	1.01592	2.62681	6.54287	1.17e-10	7.57e-10	13.434
LHX1-DT	1.01606	-3.48052	4.41567	1.17e-05	3.15e-05	2.80717
MKRN3	1.01815	3.39059	11.4664	5.32e-28	9.54e-26	52.6679
DAPL1	1.01839	0.0775598	5.18095	2.89e-07	1.03e-06	6.10567
SLITRK1	1.01852	3.55069	5.99836	3.2e-09	1.62e-08	10.0895
DCAF12L2	1.01928	-2.33891	4.41536	1.17e-05	3.15e-05	2.73831
CRIP3	1.01966	1.05823	9.80461	2.4e-21	1.21e-19	37.6807
GRID2	1.02006	3.80851	6.82495	1.92e-11	1.44e-10	15.0503
ZSCAN1	1.02069	1.56839	7.60901	9e-14	1.04e-12	20.5437
ATP13A4-AS1	1.02113	-2.31087	7.36339	5.08e-13	5.07e-12	19.0248
TRDN	1.02183	-0.809518	5.14507	3.48e-07	1.23e-06	5.98243
EEF1DP3	1.02241	-2.69737	8.38036	2.91e-16	5.46e-15	26.281
OR13A1	1.02241	-3.14409	8.59942	5.28e-17	1.14e-15	27.9398
RANBP3L	1.02255	4.09368	8.69773	2.43e-17	5.65e-16	28.3584
AC008554.1	1.02314	-5.0541	7.41364	3.58e-13	3.69e-12	19.388
AC011481.3	1.02576	1.29086	9.17239	5.16e-19	1.7e-17	32.3946
AC009108.3	1.02596	-0.948777	9.22834	3.24e-19	1.11e-17	32.9067
TNXA	1.02646	-1.60765	6.58085	9.2e-11	6.09e-10	13.9612
CADM3-AS1	1.0271	-0.472607	7.42042	3.41e-13	3.53e-12	19.3511
KRR1P1	1.02744	-2.27011	8.69642	2.45e-17	5.7e-16	28.6901
OVOL1-AS1	1.0275	-4.01255	7.01318	5.53e-12	4.58e-11	16.7458
FBXW12	1.02833	-1.07118	11.4007	1e-27	1.65e-25	52.1122
PAK5	1.02912	2.23796	5.57191	3.6e-08	1.52e-07	7.91537
AMER2	1.02992	6.93415	7.49316	2.05e-13	2.2e-12	19.3518
FO681492.1	1.03042	0.719872	7.82567	1.88e-14	2.47e-13	22.1275
LINC02761	1.03151	-2.99286	7.10742	2.94e-12	2.56e-11	17.3417
UNC5CL	1.03157	1.11194	13.8934	6.54e-39	9.5e-36	77.5483
AC124312.2	1.0316	0.277664	5.96754	3.84e-09	1.91e-08	10.2566
SMTNL1	1.0318	0.185725	10.7069	7.21e-25	7.09e-23	45.6697
AP001453.3	1.03196	-1.60647	6.56986	9.87e-11	6.48e-10	13.8932
MANEA-DT	1.03223	0.00416661	11.4962	3.98e-28	7.43e-26	53.0463
GRIA4	1.0329	6.72318	6.65739	5.66e-11	3.88e-10	13.8436
RDH16	1.03304	-0.124286	12.896	2.84e-34	1.46e-31	66.9697
CTNNA3	1.03332	3.45135	7.01503	5.46e-12	4.53e-11	16.3196
CYP2D7	1.03349	0.189892	10.7958	3.15e-25	3.27e-23	46.4825
COLCA1	1.0343	1.26944	6.74969	3.12e-11	2.25e-10	14.8564
LIFR	1.03461	7.39004	11.466	5.33e-28	9.54e-26	52.5233
INSYN2B	1.03543	0.8841	5.34964	1.2e-07	4.59e-07	6.89458
DCT	1.03701	1.77814	8.31423	4.85e-16	8.71e-15	25.6433
BEST3	1.03716	4.39156	7.07834	3.57e-12	3.07e-11	16.6363
LRP1B	1.03747	5.48983	9.80862	2.32e-21	1.18e-19	37.4104
USP32P3	1.03788	2.12927	10.4269	9.43e-24	7.39e-22	43.0894
CCDC154	1.03798	0.736356	9.00781	2e-18	5.75e-17	31.0896
FAM242A	1.038	-4.25365	4.6822	3.41e-06	1.01e-05	3.99904
NOG	1.03867	2.77699	6.714	3.93e-11	2.77e-10	14.4765
CYP4F24P	1.03879	-0.0703912	3.3745	0.000780512	0.00153337	-1.34736
MTHFD2	1.03894	6.12576	10.1653	9.98e-23	6.79e-21	40.508
LINC01359	1.03912	-0.972236	10.9381	8.31e-26	9.63e-24	47.781
TATDN2P3	1.03966	-5.38806	7.76498	2.93e-14	3.69e-13	21.7979
AL731532.1	1.03969	-3.22726	8.09893	2.48e-15	3.93e-14	24.1994
C1QTNF12	1.03978	-0.643672	11.4692	5.17e-28	9.39e-26	52.7755
FO538757.1	1.04022	-4.34934	5.86623	6.89e-09	3.28e-08	9.90245
ZNF300P1	1.0404	1.64311	5.58788	3.3e-08	1.4e-07	8.06815
AC118344.1	1.04042	-1.10412	8.6436	3.73e-17	8.3e-16	28.2697
SH3GL2	1.04057	5.36519	5.78015	1.13e-08	5.16e-08	8.71132
RASSF4	1.04135	7.83068	12.5784	7.7e-33	3.17e-30	63.5795
NMUR2	1.04155	-1.74638	5.43812	7.46e-08	2.97e-07	7.51222
SELL	1.0416	4.56132	5.23211	2.22e-07	8.08e-07	5.87327
AC026316.1	1.04182	-3.73904	6.97763	7e-12	5.69e-11	16.514
CYP21A2	1.04185	-0.11835	7.15432	2.14e-12	1.91e-11	17.5504
AC100793.4	1.04302	-0.857333	7.98161	5.96e-15	8.66e-14	23.3086
SLC15A2	1.04357	5.98273	8.88062	5.61e-18	1.49e-16	29.7052
AL450384.2	1.04395	0.924144	12.4594	2.62e-32	9.86e-30	62.5438
CD38	1.04474	5.15564	7.42757	3.25e-13	3.37e-12	18.9368
VSTM2B	1.04489	2.82523	6.37624	3.31e-10	1.98e-09	12.3925
LRTM2	1.04489	1.04609	4.42243	1.13e-05	3.06e-05	2.52818
WDR97	1.04559	0.996049	9.89438	1.1e-21	6.02e-20	38.4527
DUOX2	1.04569	-1.71451	7.94382	7.89e-15	1.12e-13	23.058
CIR1P2	1.0457	-3.63061	7.01871	5.33e-12	4.43e-11	16.7766
CLEC9A	1.0461	0.588532	6.36862	3.46e-10	2.06e-09	12.5656
REPS2	1.04615	4.65221	7.29862	7.96e-13	7.67e-12	18.0864
FTCD	1.04647	-0.375555	8.58769	5.79e-17	1.25e-15	27.8235
AL158163.1	1.0468	-0.676935	10.7037	7.42e-25	7.27e-23	45.6371
AMY2B	1.04687	2.72083	13.672	7.28e-38	7.49e-35	75.1885
GADD45G	1.04689	5.03626	8.17985	1.35e-15	2.23e-14	24.3326
KCNH8	1.04702	2.83309	7.15682	2.1e-12	1.89e-11	17.3299
TJP2	1.04741	7.24686	8.9966	2.19e-18	6.22e-17	30.6237
MAGEC3	1.04751	-2.53354	6.52225	1.33e-10	8.52e-10	13.6411
G6PC2	1.04776	-2.81127	4.56089	6.02e-06	1.71e-05	3.39405
INHCAP	1.04792	-0.500775	13.5292	3.41e-37	3.23e-34	73.5703
C2orf27A	1.049	3.13725	9.76275	3.46e-21	1.7e-19	37.1848
RNF32	1.05262	1.10472	12.389	5.38e-32	1.9e-29	61.8352
AL355916.2	1.05317	0.471308	5.21152	2.47e-07	8.92e-07	6.22862
IMPDH1P8	1.05325	-0.97329	9.4121	6.95e-20	2.75e-18	34.414
AC093802.1	1.05354	-2.71393	4.89477	1.22e-06	3.92e-06	4.8967
MYH6	1.05358	-2.84612	7.47862	2.27e-13	2.41e-12	19.8178
NT5DC3	1.05514	4.97637	11.3876	1.14e-27	1.83e-25	51.8069
AC136475.9	1.05612	-2.33222	7.192	1.65e-12	1.51e-11	17.8805
AC018635.2	1.05685	-3.19651	8.74575	1.66e-17	4e-16	29.0672
ASIC4	1.05688	5.52051	5.58406	3.37e-08	1.42e-07	7.64181
AL162741.1	1.05692	-2.20475	12.1826	4.38e-31	1.34e-28	59.6389
AC009690.1	1.05692	-0.875207	9.5341	2.47e-20	1.06e-18	35.4266
AC016924.1	1.05697	0.3424	12.3548	7.63e-32	2.65e-29	61.4774
MRC1	1.05836	2.51353	6.89144	1.24e-11	9.59e-11	15.6381
OLIG2	1.05852	7.76904	7.19762	1.59e-12	1.46e-11	17.3411
AC016959.1	1.05879	-1.39035	10.0529	2.71e-22	1.68e-20	39.8437
ATP1A4	1.05888	-0.130108	8.66154	3.23e-17	7.31e-16	28.3872
GOLGA8A	1.05947	4.72699	9.0453	1.47e-18	4.35e-17	31.0741
ADH1B	1.05968	-1.27227	6.35323	3.81e-10	2.25e-09	12.5708
AC004540.2	1.06054	3.15201	5.6675	2.12e-08	9.32e-08	8.30496
AL159169.2	1.06115	0.509287	11.8988	7.55e-30	1.98e-27	56.9547
RNA5SP508	1.06121	-2.83525	6.77027	2.73e-11	1.99e-10	15.1799
AC021127.1	1.06196	-3.48125	5.98379	3.49e-09	1.75e-08	10.5304
AF186192.3	1.06208	-3.73325	9.42881	6.04e-20	2.41e-18	34.5139
COL7A1	1.06232	3.76549	9.76248	3.47e-21	1.7e-19	37.1218
AC004623.1	1.06263	-0.6022	10.2542	4.5e-23	3.24e-21	41.6091
CFTR	1.06279	1.02894	8.43013	1.98e-16	3.82e-15	26.5667
ZNNT1	1.0636	3.04582	12.2984	1.35e-31	4.58e-29	60.88
NKAIN3-IT1	1.06371	6.08812	7.09602	3.17e-12	2.75e-11	16.6723
SLC25A30-AS1	1.06407	-3.06197	9.74877	3.9e-21	1.89e-19	37.2012
ZSCAN10	1.06465	-3.64699	6.22981	8.08e-10	4.51e-09	11.9391
HTR1A	1.06501	-1.92178	4.02349	6.36e-05	0.000151475	1.11327
ZNF488	1.06533	4.4475	5.86503	6.94e-09	3.3e-08	9.23818
AHNAK	1.06545	8.31167	9.78901	2.75e-21	1.37e-19	37.2263
AC091181.1	1.06549	-0.702914	7.67039	5.8e-14	6.88e-13	21.0859
NRG3	1.06811	3.54842	7.51632	1.74e-13	1.9e-12	19.6829
ACSM5	1.06843	3.03872	9.68596	6.72e-21	3.12e-19	36.5382
AC022296.4	1.07102	-3.35539	8.86173	6.53e-18	1.72e-16	29.9695
SHANK2	1.0711	3.76074	6.11117	1.65e-09	8.74e-09	10.7069
AL354754.1	1.0711	-2.88406	7.61658	8.52e-14	9.87e-13	20.7671
AL391807.1	1.07147	3.72317	11.3878	1.14e-27	1.83e-25	51.8863
AC004947.1	1.07172	-2.93249	6.27056	6.31e-10	3.58e-09	12.1549
CASZ1	1.07231	1.53519	10.2996	2.99e-23	2.18e-21	41.9795
GRHL3	1.07307	2.2146	7.65405	6.52e-14	7.65e-13	20.7979
AC105053.1	1.07354	-1.6282	7.33777	6.07e-13	5.98e-12	18.8306
SLC44A5	1.0741	3.21958	8.04559	3.7e-15	5.61e-14	23.5014
EYA1	1.07417	3.58308	6.20309	9.5e-10	5.24e-09	11.265
RGS11	1.07439	4.58422	8.23133	9.13e-16	1.55e-14	24.7436
RANP4	1.0756	0.354324	12.9652	1.37e-34	7.88e-32	67.704
MT1X	1.07571	6.96829	8.48186	1.33e-16	2.66e-15	26.5755
OSBPL11	1.07688	5.93015	12.7854	9.01e-34	4.12e-31	65.7161
PLK5	1.07714	0.162967	7.55465	1.32e-13	1.48e-12	20.2459
NCAM1-AS1	1.07739	-0.133864	9.83095	1.91e-21	9.97e-20	37.9295
AMH	1.0774	2.9693	7.24258	1.17e-12	1.1e-11	17.8843
SLC39A12-AS1	1.07807	-3.08323	5.95692	4.08e-09	2.02e-08	10.3666
LHX5-AS1	1.07873	-2.50867	3.42229	0.000657304	0.00130914	-1.01281
LGR5	1.08008	2.34091	6.9049	1.13e-11	8.85e-11	15.7385
AL033527.3	1.08051	-3.15631	6.90756	1.11e-11	8.71e-11	16.0553
AC004997.1	1.08055	-1.65431	9.99983	4.34e-22	2.57e-20	39.3807
AC021546.1	1.08159	-3.55366	5.32438	1.37e-07	5.2e-07	7.02282
LNCOC1	1.08159	0.775866	9.2717	2.26e-19	7.94e-18	33.2248
LYVE1	1.08173	2.52002	6.54954	1.12e-10	7.28e-10	13.4846
GATA5	1.08393	-3.84403	4.84474	1.56e-06	4.92e-06	4.71911
GLIS1	1.08396	0.294988	6.3216	4.62e-10	2.69e-09	12.3024
TMEM236	1.08461	-1.64082	7.98157	5.97e-15	8.66e-14	23.3283
AP001029.1	1.08543	-2.76007	8.94676	3.28e-18	9.08e-17	30.6473
CYP2E1	1.08547	1.46973	8.19997	1.16e-15	1.94e-14	24.8097
AC005746.2	1.08629	-2.69023	8.17586	1.39e-15	2.29e-14	24.7611
AC110285.2	1.08788	2.67096	9.65541	8.74e-21	4.01e-19	36.3108
ZMAT1	1.08803	5.27008	12.8029	7.51e-34	3.5e-31	65.9102
MYOT	1.09025	1.15488	8.06172	3.28e-15	5.04e-14	23.8091
ODAPH	1.09085	-2.72436	9.83299	1.88e-21	9.81e-20	37.9265
PTPRVP	1.09108	-0.441784	10.3512	1.88e-23	1.42e-21	42.4685
AC093535.2	1.09144	5.1047	11.0022	4.54e-26	5.51e-24	48.1512
GLP1R	1.09202	-1.78894	4.45703	9.68e-06	2.66e-05	2.87616
AC245884.1	1.09276	-1.75434	11.067	2.46e-26	3.15e-24	48.9531
AC023301.1	1.0936	2.10442	6.11162	1.64e-09	8.72e-09	10.9194
KCND2	1.09422	5.31154	7.5694	1.19e-13	1.35e-12	19.9118
PHACTR3	1.09458	5.50556	7.48944	2.1e-13	2.25e-12	19.3487
AL513320.1	1.09529	-0.620686	11.804	1.94e-29	4.51e-27	56.0056
KCNN3	1.096	7.02198	8.92519	3.91e-18	1.07e-16	30.0509
CALB1	1.09678	1.6248	6.96797	7.47e-12	6.03e-11	16.2174
AC010207.1	1.09689	-0.873474	8.37695	2.99e-16	5.57e-15	26.2294
MYT1	1.09701	4.5374	6.09368	1.83e-09	9.61e-09	10.5277
CYP27C1	1.09704	0.840361	6.97245	7.25e-12	5.87e-11	16.3071
AC073349.2	1.09721	0.681289	7.46075	2.57e-13	2.71e-12	19.572
AC006960.4	1.09787	-0.719812	6.46807	1.87e-10	1.17e-09	13.2321
SPON1	1.09899	6.88321	7.26125	1.03e-12	9.73e-12	17.767
CYP2D8P	1.09934	-1.55733	10.2987	3.02e-23	2.2e-21	41.9934
PPM1K-DT	1.10016	0.141535	6.48058	1.73e-10	1.08e-09	13.2645
ODF3L2	1.10029	-1.32547	10.1077	1.67e-22	1.08e-20	40.3208
AC007490.1	1.10178	-1.0315	6.23593	7.79e-10	4.36e-09	11.8658
CACNA1B	1.10213	2.15889	5.54237	4.24e-08	1.76e-07	7.76382
OR6E1P	1.10244	-2.15092	8.73196	1.85e-17	4.4e-16	28.9654
ASXL3	1.10298	3.102	9.59429	1.48e-20	6.6e-19	35.7516
KIZ-AS1	1.1036	-1.41748	10.6468	1.26e-24	1.19e-22	45.1096
AP004607.6	1.10369	-4.13933	5.77644	1.15e-08	5.26e-08	9.40564
FYB2	1.10591	-1.71064	5.73078	1.49e-08	6.7e-08	9.05488
RPS6KA6	1.10632	1.9872	7.11853	2.72e-12	2.39e-11	17.1685
CNN2P8	1.10678	-3.09346	4.96811	8.52e-07	2.8e-06	5.26062
AP000757.1	1.10684	0.89209	9.17567	5.02e-19	1.66e-17	32.4366
MAPT-AS1	1.10772	0.802655	7.84166	1.67e-14	2.22e-13	22.2353
HTR2C	1.10789	-0.975458	4.81213	1.83e-06	5.7e-06	4.40362
AC027601.1	1.10846	-3.53592	7.50271	1.91e-13	2.06e-12	19.9901
SGCG	1.1086	-0.827823	8.4468	1.74e-16	3.41e-15	26.7568
AC114316.1	1.10861	-3.84562	6.58794	8.8e-11	5.84e-10	14.0757
BMP2	1.10887	4.9116	7.21434	1.42e-12	1.31e-11	17.5009
AL078605.1	1.10946	-3.131	7.34763	5.67e-13	5.61e-12	18.9346
AL117339.3	1.11181	0.728023	10.3634	1.68e-23	1.28e-21	42.5683
CELA2B	1.11203	-2.30741	10.2697	3.92e-23	2.83e-21	41.7192
AC078909.2	1.11278	-2.04347	8.45703	1.61e-16	3.17e-15	26.8549
AL138960.1	1.11311	-0.466123	10.8641	1.67e-25	1.84e-23	47.1069
SRMS	1.11383	-1.66516	9.42253	6.37e-20	2.53e-18	34.5018
AWAT2	1.11459	-5.01199	8.25267	7.76e-16	1.35e-14	25.309
NKAIN4	1.11529	7.01555	7.58604	1.06e-13	1.2e-12	19.9983
AC131009.4	1.11531	-2.56051	9.09359	9.88e-19	3.05e-17	31.8189
AC104964.1	1.11554	0.361448	11.6751	6.91e-29	1.47e-26	54.7733
AC004448.2	1.11618	-1.375	10.5236	3.9e-24	3.34e-22	43.9999
KLF15	1.11856	5.60651	11.4433	6.65e-28	1.17e-25	52.3205
IQCA1L	1.11949	-3.87851	7.57471	1.15e-13	1.3e-12	20.4855
CYP21A1P	1.12068	0.0450576	7.28412	8.79e-13	8.39e-12	18.4056
GBX2	1.12103	1.33098	5.92568	4.89e-09	2.39e-08	9.93744
AC007786.2	1.12169	-1.09845	11.0571	2.7e-26	3.42e-24	48.8826
CYP4B1	1.12197	-2.27212	6.27926	5.99e-10	3.41e-09	12.1782
AC027348.1	1.12276	-1.64132	9.03356	1.62e-18	4.75e-17	31.3405
POM121L4P	1.12373	-4.74311	5.79935	1.01e-08	4.67e-08	9.54559
HES5	1.12378	2.17006	6.06298	2.19e-09	1.14e-08	10.6294
AP001767.3	1.1254	-1.43589	11.431	7.49e-28	1.28e-25	52.3899
AC099521.3	1.12618	-1.73296	6.67292	5.12e-11	3.54e-10	14.5309
LINC00599	1.12663	2.51934	6.20408	9.44e-10	5.22e-09	11.4046
HES7	1.12847	-0.783714	9.23416	3.09e-19	1.06e-17	32.9517
SCT	1.12914	-2.77452	8.07144	3.05e-15	4.73e-14	23.9974
LINC02770	1.13015	-5.71699	8.53705	8.62e-17	1.78e-15	27.4139
AC090983.1	1.13039	-3.61575	6.28295	5.86e-10	3.34e-09	12.2471
LINC02047	1.1315	-3.71357	5.77904	1.13e-08	5.19e-08	9.40681
AC022498.1	1.13426	-4.11216	6.58492	8.97e-11	5.95e-10	14.0618
FUT9	1.13586	5.13032	7.40396	3.83e-13	3.92e-12	18.7739
TMEM72-AS1	1.13619	-0.419421	10.6256	1.53e-24	1.4e-22	44.9306
SLCO1A2	1.13663	4.98479	6.71916	3.8e-11	2.69e-10	14.2756
AC091138.1	1.1367	-0.798379	5.83351	8.31e-09	3.9e-08	9.56709
FRG2DP	1.13696	-3.22578	4.56375	5.94e-06	1.69e-05	3.4266
NEU4	1.1373	5.08176	7.12405	2.62e-12	2.31e-11	16.8893
NDRG2	1.13744	10.0398	9.80789	2.34e-21	1.19e-19	37.4145
AC012150.2	1.13785	-2.42975	7.29612	8.09e-13	7.8e-12	18.5744
OVGP1	1.13794	1.36761	14.98	3.54e-44	7.28e-41	89.5432
LINGO1-AS1	1.13802	-1.98965	8.60229	5.16e-17	1.12e-15	27.9625
REM1	1.1382	-0.000841491	6.3576	3.71e-10	2.2e-09	12.5319
CYP2B7P	1.13828	-0.650452	11.6605	7.97e-29	1.64e-26	54.6141
GDF7	1.13837	0.748077	7.35025	5.57e-13	5.52e-12	18.8134
CBLN1	1.139	1.3887	4.90617	1.16e-06	3.72e-06	4.66509
PDE6C	1.13913	-1.15425	11.0318	3.44e-26	4.22e-24	48.6456
CEP164P1	1.14157	-1.92186	11.8549	1.17e-29	2.91e-27	56.4453
TAS2R4	1.14299	0.294069	10.1551	1.09e-22	7.37e-21	40.733
ZNF804A	1.14409	2.4489	8.49934	1.16e-16	2.34e-15	26.9861
DMBT1L1	1.14445	-5.36646	8.28514	6.05e-16	1.07e-14	25.5412
LINC00632	1.14821	0.958639	7.61929	8.36e-14	9.69e-13	20.6516
NPY6R	1.1484	-3.5003	7.87171	1.34e-14	1.82e-13	22.5633
AZU1	1.14931	-1.93837	7.85822	1.48e-14	1.99e-13	22.448
RPS3AP38	1.15008	-2.72295	8.85351	6.98e-18	1.82e-16	29.9135
SLC28A3	1.15109	-2.15002	8.1005	2.45e-15	3.89e-14	24.202
GLYCTK-AS1	1.15246	-0.301434	7.71215	4.29e-14	5.2e-13	21.3635
MCF2L2	1.15368	3.45397	8.66331	3.19e-17	7.24e-16	28.1451
AL645608.7	1.15429	1.2914	8.24419	8.28e-16	1.42e-14	25.1476
SCN11A	1.15588	-0.632495	9.92517	8.38e-22	4.7e-20	38.7415
PDK4	1.15698	5.69715	9.08608	1.05e-18	3.21e-17	31.3625
RNU6-277P	1.16061	-3.29133	7.08221	3.48e-12	3e-11	17.1814
AC008537.3	1.16087	0.842708	14.8943	9.38e-44	1.78e-40	88.5483
FP325317.1	1.16197	-4.31001	6.36309	3.58e-10	2.13e-09	12.7335
AL133346.1	1.16244	-2.73418	9.11566	8.24e-19	2.57e-17	31.9942
AL133304.3	1.16355	-0.296361	8.58364	5.98e-17	1.28e-15	27.7882
CHIA	1.16424	-4.93355	8.0786	2.89e-15	4.5e-14	24.0391
PTCH1	1.16436	5.76683	10.5255	3.84e-24	3.3e-22	43.7384
AL731532.2	1.16495	-2.69479	8.99516	2.21e-18	6.28e-17	31.0323
AL138767.3	1.16667	-3.14014	7.18116	1.78e-12	1.62e-11	17.8265
AL049712.1	1.16838	-2.65479	10.4797	5.83e-24	4.76e-22	43.5685
DAAM2	1.17136	7.53139	7.03991	4.62e-12	3.9e-11	16.2951
AC241952.2	1.1722	3.50954	15.2845	1.09e-45	3.36e-42	93.0326
AL133304.2	1.17403	-2.08659	8.70149	2.35e-17	5.51e-16	28.7284
LINC00463	1.17482	-0.702058	7.75972	3.04e-14	3.83e-13	21.713
AL022313.4	1.17599	1.81922	4.50505	7.78e-06	2.17e-05	2.79366
NTRK2	1.1782	10.0725	8.37293	3.09e-16	5.73e-15	25.7791
KLHL31	1.17868	-1.56705	11.8298	1.5e-29	3.63e-27	56.2219
STX16-NPEPL1	1.1788	1.33496	11.1912	7.54e-27	1.05e-24	50.1481
OPHN1	1.17935	6.12616	10.8046	2.91e-25	3.08e-23	46.2868
LSINCT5	1.18101	-5.24479	8.5828	6.02e-17	1.29e-15	27.776
AC022532.1	1.18124	-1.75935	11.2288	5.26e-27	7.42e-25	50.4674
AC025263.3	1.18174	-3.02576	6.40128	2.83e-10	1.72e-09	12.9281
RFPL4B	1.18175	-4.04909	7.79418	2.37e-14	3.04e-13	22.0142
SLC25A21	1.18248	-1.39663	6.30705	5.05e-10	2.92e-09	12.2994
AC018541.1	1.18386	-3.93291	5.95051	4.24e-09	2.09e-08	10.3555
C1QL4	1.18403	1.44739	6.12858	1.48e-09	7.94e-09	11.0813
PTF1A	1.18496	-4.21517	8.18527	1.29e-15	2.15e-14	24.826
F7	1.1862	-1.25641	6.73046	3.54e-11	2.51e-10	14.8679
NPIPB6	1.18637	-1.16434	11.9251	5.81e-30	1.56e-27	57.17
LINC01748	1.18672	-0.174988	8.85004	7.17e-18	1.87e-16	29.8604
JPH3	1.18729	4.61173	5.94845	4.29e-09	2.11e-08	9.68891
ABI3BP	1.19029	4.21253	8.49502	1.2e-16	2.42e-15	26.7687
PTK6	1.19139	0.892391	12.281	1.62e-31	5.39e-29	60.7487
AC020634.2	1.19141	-2.37507	9.61991	1.19e-20	5.4e-19	36.1375
OR7E28P	1.19322	-4.77311	7.19728	1.59e-12	1.46e-11	17.9482
AC021755.2	1.19365	-2.41229	9.88412	1.2e-21	6.54e-20	38.3731
AC005332.2	1.19674	-0.873458	12.3337	9.46e-32	3.24e-29	61.2285
PTPRT	1.19728	4.44697	6.20265	9.52e-10	5.25e-09	11.1653
RYR1	1.19881	4.73252	10.1746	9.19e-23	6.34e-21	40.632
AC005695.1	1.20144	-2.32293	11.037	3.27e-26	4.05e-24	48.6529
H1-7	1.20273	-2.5251	10.0449	2.91e-22	1.79e-20	39.7532
AC133552.3	1.20293	-2.6079	9.73803	4.28e-21	2.05e-19	37.1265
CCDC168	1.20357	-2.82262	9.14763	6.33e-19	2.02e-17	32.2504
AJAP1	1.20435	3.19533	7.85704	1.49e-14	2e-13	22.1231
H3P37	1.20879	-2.35918	10.9173	1.01e-25	1.16e-23	47.5467
LINC02526	1.20952	-3.28525	8.85811	6.72e-18	1.76e-16	29.9434
AL359881.3	1.20958	-0.702507	8.83221	8.28e-18	2.13e-16	29.731
RGS9	1.20958	3.38848	9.31201	1.61e-19	5.86e-18	33.3593
DOC2GP	1.21207	-2.37183	9.99476	4.54e-22	2.67e-20	39.3244
KCNB1	1.21287	5.38949	7.88181	1.25e-14	1.69e-13	22.1272
AL353753.1	1.21312	-4.65137	7.76714	2.88e-14	3.64e-13	21.8217
WDR11-AS1	1.21381	1.53334	9.55826	2.01e-20	8.7e-19	35.5659
AC116552.1	1.21407	-2.14711	10.1489	1.16e-22	7.73e-21	40.6672
PAPPA-AS2	1.2142	-2.23731	9.3991	7.76e-20	3.04e-18	34.3053
LDLRAD4-AS1	1.21421	-1.30682	8.09595	2.54e-15	4e-14	24.1508
AC125613.1	1.21586	-1.22613	7.82788	1.85e-14	2.43e-13	22.2125
AC093915.1	1.21717	-2.14859	7.53124	1.56e-13	1.72e-12	20.1607
CDCA4P1	1.21799	-2.73724	9.34462	1.23e-19	4.61e-18	33.851
DISP3	1.21862	4.6379	9.81552	2.19e-21	1.11e-19	37.5037
AC112493.1	1.21941	-3.19026	5.07587	4.96e-07	1.7e-06	5.77657
GALNT9	1.21965	3.25461	7.01423	5.49e-12	4.56e-11	16.328
WDR87	1.22024	-3.22329	7.94009	8.11e-15	1.15e-13	23.0507
DPP10	1.22052	4.13466	7.67331	5.67e-14	6.76e-13	20.7131
AL359922.2	1.22069	-2.07132	8.81472	9.53e-18	2.42e-16	29.6106
POLR2F	1.22098	2.27842	9.70257	5.82e-21	2.72e-19	36.7374
PRSS35	1.22102	2.74431	7.95011	7.53e-15	1.07e-13	22.8495
SMAD9-IT1	1.22128	-2.58071	9.3699	9.92e-20	3.78e-18	34.061
EPCAM-DT	1.22132	0.0938395	10.7021	7.54e-25	7.35e-23	45.6261
AC117490.2	1.22278	-1.6554	11.6774	6.75e-29	1.45e-26	54.7426
CNKSR1	1.2234	1.00825	12.2357	2.56e-31	7.89e-29	60.2975
CELF2-AS1	1.2238	-1.59072	7.66316	6.1e-14	7.21e-13	21.0604
WNK2	1.22566	4.50961	7.51197	1.79e-13	1.95e-12	19.5535
NTN5	1.22644	-0.144744	12.9527	1.57e-34	8.79e-32	67.5589
AL031587.4	1.22743	-3.92138	7.89042	1.17e-14	1.6e-13	22.6963
AL451064.2	1.22787	-2.33148	8.62314	4.38e-17	9.63e-16	28.1245
AL158013.1	1.23001	-4.79505	8.94671	3.28e-18	9.08e-17	30.6059
CDH20	1.23146	5.64948	10.095	1.87e-22	1.18e-20	39.8959
SHISA7	1.23313	4.42789	7.73348	3.68e-14	4.54e-13	21.1146
AC053513.1	1.23322	-1.35757	7.91278	9.92e-15	1.38e-13	22.823
FGF13-AS1	1.23418	-2.70464	6.45899	1.98e-10	1.23e-09	13.2607
CATSPERZ	1.23472	-2.60379	9.3175	1.54e-19	5.62e-18	33.6317
AC007608.4	1.23512	-3.35764	8.04854	3.62e-15	5.49e-14	23.8331
AC012593.1	1.23515	-2.41136	6.34151	4.09e-10	2.4e-09	12.5477
PABPC5	1.23553	1.86691	7.40858	3.71e-13	3.8e-12	19.1215
AL449403.3	1.23793	-0.765644	9.96159	6.08e-22	3.51e-20	39.0557
CCT7P2	1.23871	-2.35388	6.03876	2.53e-09	1.3e-08	10.7906
AL445183.2	1.23906	-5.11075	9.10601	8.92e-19	2.77e-17	31.8569
IGFL2-AS1	1.23955	-3.73519	6.62018	7.17e-11	4.83e-10	14.2692
CYP2A6	1.23981	-1.82253	9.04464	1.48e-18	4.37e-17	31.4296
C10orf120	1.2414	-5.65273	9.7011	5.9e-21	2.75e-19	36.6913
AC004947.2	1.24235	1.86435	8.11409	2.22e-15	3.53e-14	24.1353
COL28A1	1.24292	2.94119	7.58384	1.08e-13	1.22e-12	20.2168
AL139231.1	1.24371	-4.51238	5.65323	2.3e-08	1e-07	8.75281
LINC00994	1.24386	-3.10985	7.4248	3.31e-13	3.43e-12	19.4538
CDHR5	1.24554	-1.84061	9.37904	9.19e-20	3.53e-18	34.143
RNU6-529P	1.24606	0.224846	9.22587	3.31e-19	1.13e-17	32.8638
SYTL4	1.24609	5.66531	11.6809	6.53e-29	1.41e-26	54.6193
AC005332.7	1.24636	-1.97881	11.7593	3.01e-29	6.7e-27	55.518
CDKN2B	1.25011	3.55846	8.77533	1.31e-17	3.22e-16	29.0099
BX324167.2	1.25086	-2.02491	9.24375	2.85e-19	9.84e-18	33.0357
USP43	1.25245	2.60641	8.12388	2.06e-15	3.31e-14	24.1331
HPR	1.25267	2.16229	7.33938	6e-13	5.92e-12	18.6195
AC110285.1	1.253	1.57251	8.35481	3.55e-16	6.51e-15	25.9544
RNF183	1.25396	-2.91741	10.507	4.54e-24	3.85e-22	43.8023
SEC31B	1.25484	3.93329	13.0138	8.24e-35	5.21e-32	68.1588
AL157823.2	1.25507	-1.25515	11.3566	1.54e-27	2.4e-25	51.6917
AL359715.2	1.25538	0.374366	13.3234	3.09e-36	2.46e-33	71.4478
POU4F1	1.25637	-1.48214	5.3659	1.1e-07	4.24e-07	7.12073
CCDC144CP	1.25858	0.633814	10.9728	6e-26	7.12e-24	48.1134
AC002451.1	1.2598	-1.50622	9.33727	1.31e-19	4.89e-18	33.7998
LINC02060	1.25991	-1.34719	12.932	1.95e-34	1.07e-31	67.2827
SLC25A15P2	1.26051	-5.49361	6.62682	6.87e-11	4.65e-10	14.3331
KRT33A	1.26074	-4.60423	7.12744	2.56e-12	2.26e-11	17.49
LINC00671	1.26243	-3.03242	7.99043	5.59e-15	8.17e-14	23.4116
AC126407.1	1.26277	-0.706393	8.36183	3.36e-16	6.19e-15	26.1092
AC148477.1	1.26369	-2.86253	6.73176	3.51e-11	2.49e-10	14.9362
AC092745.2	1.2647	-1.24638	10.5034	4.7e-24	3.94e-22	43.8217
AL450332.1	1.265	-3.61817	7.71489	4.21e-14	5.12e-13	21.457
MT-TT	1.26509	-3.10651	6.2605	6.71e-10	3.8e-09	12.0972
DLL1	1.26757	5.58536	9.44233	5.39e-20	2.17e-18	34.2983
AC104964.2	1.26774	-3.60614	8.47228	1.43e-16	2.85e-15	26.9699
MADD-AS1	1.27084	-3.3942	6.92246	1.01e-11	7.96e-11	16.1528
MDGA2	1.27093	2.42076	7.02597	5.07e-12	4.24e-11	16.5005
AC009041.1	1.27227	-1.52064	7.56267	1.25e-13	1.41e-12	20.3586
AL031587.1	1.27622	-2.00303	7.92875	8.82e-15	1.24e-13	22.9528
DSCAML1	1.27717	4.88678	7.64836	6.79e-14	7.96e-13	20.4819
AC148477.7	1.27726	-3.02376	6.6514	5.88e-11	4.01e-10	14.4426
LCN9	1.27851	-3.38777	5.98192	3.53e-09	1.76e-08	10.5123
LINC01561	1.2792	1.62302	8.69435	2.49e-17	5.77e-16	28.556
AL445309.1	1.27931	-0.211125	13.0268	7.19e-35	4.67e-32	68.3247
AL135960.1	1.28051	-0.576018	10.4445	8.04e-24	6.42e-22	43.3006
PWAR5	1.28053	1.1661	8.62654	4.26e-17	9.42e-16	28.0586
PGA5	1.2809	-2.077	9.2773	2.16e-19	7.6e-18	33.3087
AL021368.1	1.28148	-3.59843	9.05052	1.41e-18	4.18e-17	31.4593
FAM133A	1.2819	1.93789	7.5699	1.19e-13	1.34e-12	20.2233
AC093535.1	1.2832	0.11172	13.3755	1.77e-36	1.56e-33	71.9855
SPATA21	1.28399	-4.07743	11.3554	1.56e-27	2.42e-25	51.5101
AC068775.1	1.28446	-3.30392	7.60245	9.43e-14	1.08e-12	20.6727
SERPINI2	1.28688	0.031898	9.70094	5.9e-21	2.75e-19	36.8185
AC021739.2	1.28689	2.37997	11.5987	1.46e-28	2.91e-26	54.0013
DAAM2-AS1	1.28784	2.35685	9.28357	2.05e-19	7.25e-18	33.2214
AC078880.3	1.29201	-3.16772	6.52226	1.33e-10	8.52e-10	13.6573
AL031598.1	1.29366	-4.15543	6.87868	1.35e-11	1.03e-10	15.8866
IZUMO1	1.29476	-1.711	9.82177	2.07e-21	1.06e-19	37.8531
AC008991.1	1.29484	-2.8872	7.24517	1.15e-12	1.08e-11	18.243
AC079089.4	1.29495	-3.57161	7.25199	1.1e-12	1.03e-11	18.3005
ZBTB16	1.29544	3.94122	10.3006	2.96e-23	2.17e-21	41.8014
SSPO	1.29552	2.928	11.4457	6.5e-28	1.15e-25	52.492
MIPOL1	1.29968	1.54139	8.62616	4.28e-17	9.44e-16	28.0315
KHDRBS2-OT1	1.30214	-3.60029	7.51157	1.8e-13	1.95e-12	20.0502
LINC02058	1.30435	-1.78259	6.32156	4.63e-10	2.69e-09	12.3997
HFM1	1.30722	1.61409	13.0612	5e-35	3.34e-32	68.7328
AC009102.2	1.30903	1.33358	8.98605	2.38e-18	6.73e-17	30.8792
AL137024.1	1.30935	-2.39363	10.6977	7.85e-25	7.63e-23	45.5431
AC079089.1	1.31034	-0.683263	7.67177	5.74e-14	6.82e-13	21.0901
AC073941.1	1.31119	-2.96491	7.53183	1.56e-13	1.72e-12	20.1812
LINC02294	1.31532	-3.58415	8.56776	6.77e-17	1.43e-15	27.6953
AC087491.1	1.31854	-2.71099	12.2395	2.46e-31	7.75e-29	60.1741
AP004833.1	1.32135	-3.86473	7.04444	4.48e-12	3.8e-11	16.9436
AL645608.1	1.32143	-1.89652	9.9805	5.15e-22	3.01e-20	39.2124
AC091826.3	1.32167	-1.97285	11.6697	7.29e-29	1.51e-26	54.6551
C16orf92	1.32251	-2.12326	9.13617	6.96e-19	2.2e-17	32.1646
MARVELD3	1.32321	1.66494	7.97973	6.05e-15	8.78e-14	23.1641
OR4K2	1.32356	-5.52933	8.77438	1.32e-17	3.24e-16	29.239
KSR2	1.32366	2.38311	6.21137	9.03e-10	5.01e-09	11.4484
AC097359.3	1.32378	-1.66847	11.1465	1.16e-26	1.56e-24	49.7025
AC004264.2	1.324	-1.56091	10.5851	2.22e-24	1.99e-22	44.5514
RPRM	1.32517	3.51692	8.3905	2.69e-16	5.07e-15	26.0282
AC093503.3	1.32523	-0.43891	9.38496	8.74e-20	3.38e-18	34.1822
CYP2A7	1.32608	-4.20026	10.0232	3.53e-22	2.13e-20	39.5014
C1QTNF8	1.32718	-3.08149	7.78285	2.57e-14	3.29e-13	21.9304
AC068234.3	1.32735	-4.01165	10.4317	9.04e-24	7.12e-22	43.0778
SYCP2L	1.33134	-0.0720013	13.8579	9.64e-39	1.25e-35	77.1153
MYOD1	1.33166	-3.40038	5.14119	3.55e-07	1.25e-06	6.101
PLIN1	1.33245	1.31138	9.55912	2e-20	8.65e-19	35.5808
SLC2A4	1.33255	1.14811	10.3201	2.49e-23	1.86e-21	42.1685
HMGA1P7	1.33378	-2.37567	5.92897	4.8e-09	2.34e-08	10.1714
LINC02343	1.33385	-4.53372	7.41151	3.63e-13	3.74e-12	19.3746
IRX1	1.33492	1.41873	4.95734	8.99e-07	2.95e-06	4.89274
ERVK-28	1.33498	-4.94757	8.64894	3.57e-17	8e-16	28.2912
AC068880.4	1.33549	-2.44416	9.47	4.26e-20	1.75e-18	34.8892
ADAM29	1.33582	-2.67994	6.14325	1.36e-09	7.31e-09	11.3992
NAV2-AS4	1.33689	-4.19144	8.43308	1.94e-16	3.74e-15	26.6679
AC021739.5	1.33839	-0.336876	11.7665	2.81e-29	6.35e-27	55.651
ADGRA1-AS1	1.33867	1.46414	8.04234	3.79e-15	5.73e-14	23.6347
PIWIL2	1.34172	0.125521	14.1288	4.93e-40	7.61e-37	80.0578
SLC22A6	1.3428	0.431443	5.77611	1.15e-08	5.27e-08	9.16978
AC113133.1	1.34403	-2.18774	8.11235	2.25e-15	3.57e-14	24.2876
MRPL23-AS1	1.34448	-2.77311	9.20118	4.06e-19	1.36e-17	32.6846
MYOZ2	1.34524	-0.688369	9.27497	2.2e-19	7.74e-18	33.282
LRRN4	1.34671	-2.44592	10.6949	8.05e-25	7.79e-23	45.5172
PARD3-AS1	1.34923	-1.98659	11.2859	3.04e-27	4.44e-25	50.9979
AC015936.1	1.35417	-1.84962	7.0421	4.55e-12	3.85e-11	16.8758
IVL	1.35418	-4.85268	7.50942	1.83e-13	1.98e-12	20.0385
AC010329.2	1.35614	-3.64425	8.26027	7.32e-16	1.28e-14	25.3841
AC106886.1	1.35727	-3.76711	11.3992	1.02e-27	1.67e-25	51.9503
AC013391.3	1.35908	2.39463	10.738	5.4e-25	5.42e-23	45.8833
CELA2A	1.35944	-3.3453	11.3283	2.02e-27	3.04e-25	51.3141
LINC01310	1.3595	-1.3731	9.27137	2.27e-19	7.95e-18	33.2594
AC011474.1	1.36049	-0.857076	7.61578	8.57e-14	9.91e-13	20.704
AC109439.1	1.3626	-2.24879	5.47131	6.24e-08	2.51e-07	7.70071
AC106886.3	1.36336	-3.30923	11.165	9.68e-27	1.32e-24	49.7885
AC009118.1	1.36659	-3.41849	8.3041	5.24e-16	9.36e-15	25.7104
AL139396.1	1.36727	-2.46368	7.35016	5.57e-13	5.52e-12	18.934
HIF3A	1.37081	4.12548	9.03661	1.58e-18	4.64e-17	31.0376
AC104257.1	1.37394	-2.9968	8.58526	5.9e-17	1.27e-15	27.8339
TFAP2E	1.37545	1.60672	15.9755	3.56e-49	2.2e-45	100.948
SOX8	1.37632	8.61265	8.26315	7.16e-16	1.25e-14	24.927
AFF2	1.38031	2.21672	7.19742	1.59e-12	1.46e-11	17.6496
AL049541.2	1.38035	-4.46833	7.71834	4.1e-14	5e-13	21.4814
ERFL	1.38132	-1.27502	13.7015	5.29e-38	5.67e-35	75.3615
SHD	1.38578	5.65422	7.10072	3.07e-12	2.68e-11	16.7107
PON1	1.38687	-0.94977	8.42918	2e-16	3.84e-15	26.622
AL136114.1	1.38713	-1.95351	5.49663	5.44e-08	2.21e-07	7.81559
AC093775.1	1.38794	-3.22772	7.63329	7.56e-14	8.83e-13	20.8846
AL158847.1	1.38964	-2.18022	8.98662	2.37e-18	6.71e-17	30.9674
LINC02110	1.39266	-3.54844	7.9868	5.74e-15	8.37e-14	23.387
LINC00158	1.39403	-1.78408	12.4735	2.26e-32	8.87e-30	62.5892
AL160270.1	1.39611	-3.00235	9.52851	2.59e-20	1.1e-18	35.3643
MIR6071	1.39792	-3.38794	7.61707	8.49e-14	9.84e-13	20.7739
AL133352.1	1.39858	-2.4806	10.7509	4.79e-25	4.83e-23	46.025
LINC00844	1.40053	4.31449	10.1446	1.2e-22	7.99e-21	40.3881
FP325335.1	1.40173	-0.403917	7.82459	1.9e-14	2.48e-13	22.1586
SLC1A6	1.40187	1.54903	6.38645	3.1e-10	1.86e-09	12.5762
ANXA8L1	1.40257	-2.45194	7.04523	4.46e-12	3.78e-11	16.9156
RASL10A	1.40379	3.68782	9.70737	5.58e-21	2.62e-19	36.6418
IGFALS	1.40496	-0.595964	12.7265	1.66e-33	7.32e-31	65.2197
AC025265.1	1.40638	-1.23798	11.2842	3.09e-27	4.49e-25	51.0097
LINC00928	1.40671	0.284086	9.49076	3.57e-20	1.49e-18	35.0446
TMEM213	1.40671	-3.75065	10.7179	6.51e-25	6.43e-23	45.6572
GLRA3	1.40724	1.43548	5.45897	6.67e-08	2.68e-07	7.38424
AC006042.2	1.40954	-1.84717	10.4299	9.18e-24	7.21e-22	43.156
AC068643.1	1.41076	-0.519409	9.25136	2.68e-19	9.28e-18	33.0858
CA15P1	1.41491	-2.40559	7.55602	1.31e-13	1.47e-12	20.3349
LINC02617	1.41495	-3.91793	9.1249	7.64e-19	2.4e-17	32.048
OR2H5P	1.41819	-4.01135	10.1653	9.99e-23	6.79e-21	40.7422
KHDRBS2	1.41828	0.246043	7.21703	1.39e-12	1.29e-11	17.9362
SAMD11	1.41945	2.11993	9.41579	6.74e-20	2.67e-18	34.3283
ZNF603P	1.42324	-0.599833	9.45522	4.83e-20	1.97e-18	34.7653
AL391845.2	1.42796	-1.1	7.39893	3.97e-13	4.05e-12	19.2196
LINC00698	1.42857	-1.76196	6.81168	2.09e-11	1.55e-10	15.3937
AC023282.1	1.42895	-0.399445	11.826	1.56e-29	3.73e-27	56.2305
LINC00996	1.43325	-2.41632	8.89147	5.13e-18	1.37e-16	30.214
CDH7	1.43532	-0.0394124	6.85357	1.59e-11	1.2e-10	15.5827
AL133465.1	1.43544	-0.73527	6.19268	1.01e-09	5.55e-09	11.5895
ANGPT4	1.43877	-0.925078	11.0748	2.29e-26	2.94e-24	49.0539
TNR	1.4391	8.22303	6.5041	1.49e-10	9.47e-10	12.9033
GPX3	1.44054	6.77128	8.93332	3.66e-18	1e-16	30.117
AL021368.3	1.4445	-1.35245	12.8343	5.41e-34	2.62e-31	66.285
SSTR5-AS1	1.44462	-3.319	9.35953	1.08e-19	4.09e-18	33.9639
AC007193.2	1.4466	-3.23208	8.8178	9.3e-18	2.36e-16	29.6307
RANBP17	1.44706	1.1809	8.595	5.47e-17	1.18e-15	27.8082
PRKG2	1.45162	0.0934082	6.35114	3.86e-10	2.28e-09	12.4758
ELFN2	1.45287	5.15648	7.40113	3.91e-13	3.99e-12	18.7488
AL590666.2	1.45524	1.94519	11.6194	1.19e-28	2.41e-26	54.2166
Z94057.1	1.4567	-2.48734	9.41796	6.62e-20	2.63e-18	34.4596
AC114760.2	1.45744	-3.35613	11.5137	3.35e-28	6.36e-26	53.0726
AC097641.1	1.45835	-3.63306	8.37728	2.98e-16	5.57e-15	26.2559
CEROX1	1.45913	7.12308	8.97762	2.55e-18	7.19e-17	30.4724
LINC02598	1.46107	-2.66384	8.30631	5.15e-16	9.21e-15	25.7255
MSTN	1.46218	2.87619	8.31725	4.73e-16	8.55e-15	25.5369
KLRK1	1.46222	-1.02215	8.72895	1.89e-17	4.5e-16	28.9262
FERMT1	1.46277	5.08402	8.17182	1.43e-15	2.36e-14	24.2637
AC007608.3	1.46596	0.375188	10.4225	9.82e-24	7.67e-22	43.0979
VWFP1	1.46641	-1.31137	9.06701	1.23e-18	3.71e-17	31.6042
DUSP9	1.46655	1.16357	8.70508	2.29e-17	5.36e-16	28.6628
AC138466.1	1.46771	-4.05031	9.23396	3.09e-19	1.06e-17	32.9233
PTCSC3	1.47606	-3.88441	10.5005	4.82e-24	4.04e-22	43.7008
SLC25A48	1.47662	3.17131	8.10475	2.38e-15	3.77e-14	23.9153
HMGCS2	1.47994	-4.79049	8.6461	3.65e-17	8.16e-16	28.2755
SSBP3-AS1	1.48114	-0.548616	16.5821	2.72e-52	3.35e-48	107.819
SOX3	1.48214	2.06165	10.0955	1.86e-22	1.18e-20	40.1357
MIR9-3HG	1.48538	5.84958	9.44598	5.22e-20	2.11e-18	34.3218
DLL3	1.48778	6.57494	7.29642	8.08e-13	7.78e-12	18.0064
GABRG1	1.49457	3.27315	6.79447	2.34e-11	1.72e-10	14.89
AL359091.1	1.49665	2.27257	8.63941	3.85e-17	8.56e-16	28.0618
LRIT2	1.50005	-0.863451	7.7374	3.57e-14	4.42e-13	21.5544
FXYD2	1.50168	0.105135	10.6566	1.15e-24	1.09e-22	45.2115
ARPP21-AS1	1.50399	-3.26933	8.68991	2.58e-17	5.98e-16	28.6373
AL021408.1	1.50528	-2.26798	10.3901	1.32e-23	1.01e-21	42.7922
LINC01602	1.50551	-2.23994	4.36259	1.48e-05	3.92e-05	2.48838
KLRC3	1.51302	-0.129572	7.88148	1.25e-14	1.7e-13	22.5526
SCART1	1.51401	1.05598	13.8723	8.24e-39	1.13e-35	77.3307
SLC22A31	1.51635	-3.81749	8.76512	1.42e-17	3.47e-16	29.2127
NRTN	1.51738	-3.41453	8.89906	4.83e-18	1.3e-16	30.266
AL033384.2	1.51799	-2.27205	13.6068	1.47e-37	1.46e-34	74.268
AC069228.1	1.52173	-1.03783	7.67166	5.74e-14	6.82e-13	21.0975
AP001065.3	1.52537	-3.50174	9.48468	3.76e-20	1.57e-18	34.9898
LRRC10	1.52907	-3.99208	10.0515	2.75e-22	1.69e-20	39.7608
AL445209.1	1.53147	-3.88334	8.83319	8.21e-18	2.12e-16	29.7419
AL157700.1	1.53582	1.82107	12.4226	3.82e-32	1.41e-29	62.1709
TMEM100	1.54321	5.4832	9.79298	2.66e-21	1.33e-19	37.2717
CLEC4F	1.54636	-0.263569	8.18112	1.34e-15	2.21e-14	24.7416
MKX-AS1	1.54642	-4.04159	8.65809	3.32e-17	7.49e-16	28.3827
DGKK	1.55301	0.024958	6.20391	9.45e-10	5.22e-09	11.608
STAB2	1.55791	-1.53641	13.831	1.29e-38	1.59e-35	76.7311
AC084116.1	1.55978	-4.7126	10.0619	2.51e-22	1.55e-20	39.8163
AL353597.1	1.5616	-2.90651	7.20595	1.5e-12	1.38e-11	17.9792
VCAN-AS1	1.56206	-3.31113	9.34051	1.27e-19	4.76e-18	33.8101
MGAT4C	1.5633	3.13384	8.44896	1.71e-16	3.36e-15	26.5012
OBI1-AS1	1.5677	2.27377	9.50927	3.05e-20	1.29e-18	35.0873
AC006262.1	1.57315	-0.550098	7.07987	3.53e-12	3.05e-11	17.0655
CSDC2	1.57399	5.06515	8.93853	3.51e-18	9.65e-17	30.1894
KIAA0087	1.57616	-1.68414	8.44455	1.77e-16	3.46e-15	26.7515
AL449283.1	1.58186	-3.65677	11.9114	6.66e-30	1.77e-27	56.879
STOX1	1.58381	3.70932	12.6876	2.49e-33	1.08e-30	64.7825
AL807761.4	1.58567	-5.04609	10.6107	1.75e-24	1.59e-22	44.6179
PAX1	1.58597	-0.98354	5.67091	2.08e-08	9.15e-08	8.67866
C5orf64-AS1	1.5875	-3.09409	8.72069	2.02e-17	4.78e-16	28.8772
USH1C	1.58853	3.59144	7.47943	2.26e-13	2.4e-12	19.3948
AC125603.4	1.60187	-3.11104	12.0712	1.35e-30	3.78e-28	58.4924
AC110285.3	1.60229	-3.29653	10.0724	2.28e-22	1.42e-20	39.9726
AL353597.2	1.6031	-2.43292	7.13656	2.41e-12	2.13e-11	17.5073
MUPP	1.60355	-2.79107	11.9569	4.23e-30	1.16e-27	57.4002
AC083864.2	1.60507	-1.17343	9.1292	7.37e-19	2.33e-17	32.1022
CCDC178	1.60592	-0.0063225	9.43828	5.57e-20	2.24e-18	34.6121
AL121827.2	1.60868	6.37723	8.35284	3.6e-16	6.6e-15	25.5942
AC015540.1	1.61322	-0.715996	8.82311	8.91e-18	2.28e-16	29.6551
PIK3C2G	1.61944	-2.45882	8.38336	2.85e-16	5.35e-15	26.3
ETNPPL	1.62286	5.44222	7.25438	1.08e-12	1.02e-11	17.7406
LINC02283	1.62386	1.59717	7.4759	2.31e-13	2.45e-12	19.585
AC002546.1	1.62406	-2.92895	9.1762	5e-19	1.65e-17	32.4829
SMCP	1.63889	-3.50683	6.15754	1.25e-09	6.75e-09	11.5061
LINC02293	1.63971	-1.23681	9.93044	8e-22	4.5e-20	38.7873
RIPK4	1.64878	-3.26912	8.45135	1.68e-16	3.31e-15	26.8154
ENPP7P4	1.65253	-0.961658	16.2908	8.66e-51	7.12e-47	104.369
AC010425.1	1.65314	-2.3428	14.4521	1.36e-41	2.24e-38	83.3806
CYP3A43	1.65656	-2.78609	15.1068	8.35e-45	2.06e-41	90.5634
AL445487.1	1.65705	-3.66447	9.60903	1.3e-20	5.88e-19	36.0199
GALNT13	1.65772	5.91886	8.24477	8.24e-16	1.42e-14	24.7844
PHBP4	1.65965	-2.40544	10.1492	1.15e-22	7.73e-21	40.6703
AL162511.1	1.66341	1.22945	11.6728	7.07e-29	1.48e-26	54.75
AC136759.1	1.66531	-1.46593	6.99115	6.4e-12	5.24e-11	16.5239
LINC00989	1.67188	-3.98525	11.2654	3.7e-27	5.28e-25	50.6904
PRSS55	1.68034	-2.35983	12.5572	9.58e-33	3.88e-30	63.4029
LINC00609	1.68066	-0.665428	11.3355	1.89e-27	2.86e-25	51.5115
AC026316.3	1.68312	-2.29606	10.1071	1.68e-22	1.08e-20	40.3061
LHX1	1.68527	-2.45376	7.0425	4.54e-12	3.84e-11	16.8924
GDNF-AS1	1.68542	1.10719	9.16557	5.46e-19	1.77e-17	32.3268
RTP5	1.69021	3.24235	8.59947	5.28e-17	1.14e-15	27.642
AL645608.6	1.69873	-1.45463	10.409	1.11e-23	8.62e-22	42.9782
AC007220.1	1.70626	-1.54198	15.5255	6.76e-47	3.22e-43	95.4819
FSTL5	1.72508	1.79531	8.14206	1.79e-15	2.9e-14	24.3205
ASIC4-AS1	1.7313	0.494005	8.30102	5.36e-16	9.55e-15	25.5973
COL6A4P2	1.74191	-1.28616	10.6944	8.09e-25	7.8e-23	45.5498
GREB1L	1.74807	1.67489	10.6297	1.47e-24	1.37e-22	44.9226
GSC2	1.75299	-5.06363	11.3472	1.68e-27	2.58e-25	51.3767
CYP4F12	1.76053	-0.480578	9.35233	1.15e-19	4.33e-18	33.9098
CHST9	1.77856	4.59653	11.5832	1.7e-28	3.36e-26	53.6977
LINC02593	1.77927	1.95038	11.8621	1.09e-29	2.77e-27	56.5747
SLC25A21-AS1	1.78231	0.672549	9.02445	1.74e-18	5.08e-17	31.2057
AL645608.2	1.78233	0.0124472	10.5448	3.21e-24	2.78e-22	44.1985
MKX	1.78712	1.50044	9.22627	3.3e-19	1.13e-17	32.7937
SSTR1	1.79245	1.93574	7.89289	1.15e-14	1.57e-13	22.4824
KHDC3L	1.79656	-3.39375	12.9784	1.2e-34	7.18e-32	67.5978
AL449403.2	1.80004	-1.90497	12.913	2.38e-34	1.25e-31	67.0699
GDF10	1.81123	1.20332	8.73204	1.85e-17	4.4e-16	28.8573
LINC01532	1.81244	0.795158	7.92936	8.78e-15	1.23e-13	22.8384
FOXE1	1.81676	-4.14381	8.69943	2.39e-17	5.58e-16	28.7019
LUZP2	1.81861	5.66431	9.00078	2.11e-18	6.04e-17	30.6701
LINC02636	1.82456	-2.94598	11.171	9.14e-27	1.26e-24	49.887
SEMA3D	1.84025	2.3442	9.88269	1.22e-21	6.59e-20	38.2447
PCDH11X	1.84247	1.45856	9.10405	9.07e-19	2.81e-17	31.7994
RD3	1.85054	-4.0661	9.97426	5.44e-22	3.16e-20	39.1011
C20orf203	1.85818	-0.139975	15.0875	1.04e-44	2.33e-41	90.6773
CSMD3	1.86197	3.553	9.02542	1.73e-18	5.05e-17	30.9746
AC098587.1	1.86774	-2.2484	9.0789	1.11e-18	3.39e-17	31.7042
KLRC2	1.87636	1.95113	7.84914	1.58e-14	2.11e-13	22.1637
DNMBP-AS1	1.88354	-0.836088	10.5488	3.1e-24	2.71e-22	44.237
RBP3	1.88513	-0.842484	9.12434	7.67e-19	2.41e-17	32.0553
AC074286.1	1.88597	-1.52427	8.67965	2.8e-17	6.44e-16	28.5478
HMX1	1.8874	1.56534	8.5567	7.39e-17	1.55e-15	27.4641
ESX1	1.88894	-4.56862	8.82966	8.45e-18	2.17e-16	29.7051
ZNF560	1.89324	-0.854833	7.69613	4.81e-14	5.8e-13	21.256
SMOC1	1.89975	7.84284	8.0012	5.16e-15	7.58e-14	22.9797
FGF17	1.90868	0.652389	11.7646	2.86e-29	6.41e-27	55.647
DEFB119	1.92478	-4.99749	7.66186	6.16e-14	7.27e-13	21.0875
AC092162.2	1.92828	-2.19096	11.4086	9.31e-28	1.55e-25	52.1645
AC021739.3	1.93135	-0.240355	13.0634	4.88e-35	3.34e-32	68.7204
AC009227.1	1.93948	-0.34948	9.57944	1.68e-20	7.4e-19	35.7932
AC091151.1	1.94121	-3.26549	10.5482	3.11e-24	2.72e-22	44.1755
DEFB124	1.94629	-4.37818	9.15475	5.97e-19	1.92e-17	32.2839
SFRP2	1.95756	4.26068	7.8266	1.87e-14	2.45e-13	21.7757
IL9	1.97256	-3.34092	10.0969	1.84e-22	1.17e-20	40.1929
LCNL1	1.97427	2.52058	12.0795	1.24e-30	3.51e-28	58.6897
LINC01088	1.98307	3.91863	10.9598	6.78e-26	7.97e-24	47.8001
AC062021.1	1.98629	-1.00531	6.15662	1.26e-09	6.78e-09	11.378
SPHKAP	1.99117	2.91007	9.18615	4.6e-19	1.53e-17	32.3316
AC002428.2	2.01491	-3.28016	10.2926	3.19e-23	2.31e-21	41.9066
SLC14A1	2.01651	4.29564	9.47621	4.04e-20	1.67e-18	34.6276
SSTR5	2.02737	-2.88061	10.9094	1.09e-25	1.24e-23	47.4737
VIPR2	2.05553	3.79527	10.2206	6.09e-23	4.27e-21	41.0777
KLRC4-KLRK1	2.0556	-0.743508	10.7251	6.09e-25	6.03e-23	45.8356
LINC02594	2.05748	-4.20835	15.296	9.54e-46	3.36e-42	92.4562
NDST4	2.06329	-1.68359	8.51774	1e-16	2.05e-15	27.3032
SLC25A15P5	2.07549	-4.91773	11.5254	2.99e-28	5.77e-26	53.0862
AL033519.1	2.07689	-3.96844	11.4374	7.04e-28	1.22e-25	52.3309
NAA11	2.11076	-2.94011	12.4587	2.64e-32	9.86e-30	62.3846
AC063919.1	2.11321	-1.64698	23.3806	1.13e-89	2.79e-85	192.269
LMX1A	2.13528	-4.00323	8.73597	1.79e-17	4.28e-16	28.9898
OR4K6P	2.14298	-4.45128	9.39735	7.87e-20	3.08e-18	34.2534
AP000547.1	2.15017	-4.78751	10.1943	7.7e-23	5.35e-21	40.9775
LINC00906	2.15277	-0.563683	9.32499	1.45e-19	5.33e-18	33.6814
AL118505.1	2.16247	2.49522	12.0807	1.22e-30	3.51e-28	58.6971
TSHR	2.18164	1.21713	10.6934	8.17e-25	7.84e-23	45.512
FUT3	2.19479	-2.16519	14.684	1.01e-42	1.78e-39	85.9936
LINC00836	2.21508	1.984	12.0643	1.44e-30	4e-28	58.5585
MIR663AHG	2.22665	-4.38729	10.4529	7.45e-24	5.97e-22	43.2748
KLRC4	2.22807	-0.92329	10.9451	7.79e-26	9.11e-24	47.8553
OR4N2	2.23382	-2.3866	8.22537	9.55e-16	1.62e-14	25.1145
KCNMB3P1	2.23568	-3.92921	10.5628	2.73e-24	2.41e-22	44.2804
CNTN3	2.27522	2.15713	12.4015	4.73e-32	1.72e-29	61.9304
AC107223.1	2.28241	-2.69562	12.244	2.35e-31	7.64e-29	60.2669
PCDH15	2.3347	4.4044	11.3824	1.2e-27	1.91e-25	51.7661
GOLGA6L2	2.37567	-2.3287	10.4997	4.86e-24	4.05e-22	43.7807
C5orf38	2.45062	0.569811	9.73615	4.35e-21	2.08e-19	37.0797
FREM3	2.46428	0.316097	9.1398	6.75e-19	2.14e-17	32.1331
LINC00689	2.4892	3.35195	10.8945	1.25e-25	1.4e-23	47.2163
HPSE2	2.51854	2.21534	10.6852	8.81e-25	8.43e-23	45.3615
AC092162.3	2.54125	-0.869463	12.4672	2.42e-32	9.31e-30	62.6001
ADAMTS20	2.57279	-1.12132	10.4831	5.65e-24	4.64e-22	43.6464
IGFN1	2.59549	2.18324	12.1267	7.7e-31	2.29e-28	59.1595
PARP4P3	2.77465	-4.08918	12.6479	3.75e-33	1.57e-30	64.2183
IRX2	2.79746	0.643406	10.847	1.96e-25	2.14e-23	46.9285
TPTEP1	2.97923	3.1991	12.8441	4.88e-34	2.41e-31	66.3988
ANKRD62P1	2.98666	-4.21658	13.7673	2.59e-38	2.9e-35	75.8369
PRLHR	3.22356	1.08215	11.7399	3.65e-29	8.04e-27	55.3782
ANKRD62P1-PARP4P3	3.24553	-3.92616	13.7984	1.84e-38	2.17e-35	76.2324

## Sheet: TCGA_edgeR
id	logFC	logCPM	LR	PValue	FDR
TTR	-12.7904	7.91849	169.324	1.04e-38	6.58e-36
SEPTIN14	-7.37819	3.04447	127.864	1.2e-29	1.32e-27
ELDR	-6.79908	2.515	138.098	6.94e-32	1.1e-29
MMP13	-5.87528	0.867345	77.1831	1.56e-18	2.51e-17
CAPN6	-5.85033	1.5825	129.039	6.65e-30	7.56e-28
FP236383.4	-5.84216	-1.74502	33.5719	6.87e-09	2.55e-08
FP236383.5	-5.78723	-0.874328	45.6514	1.41e-11	7.64e-11
OTX2	-5.73881	0.224142	48.7092	2.97e-12	1.77e-11
RNA5-8SP6	-5.48685	-1.92267	62.602	2.53e-15	2.41e-14
SAA2-SAA4	-5.39525	-0.784166	44.6318	2.38e-11	1.24e-10
SAA1	-5.38822	3.71336	90.7619	1.62e-21	4.32e-20
AC018688.1	-5.37685	-3.24532	16.7773	4.2e-05	9.35e-05
SAA2	-5.37129	1.56268	125.451	4.05e-29	4e-27
IGHV4-31	-5.35037	-1.0121	56.917	4.55e-14	3.53e-13
PLA2G2A	-5.33834	4.14236	83.5469	6.22e-20	1.27e-18
C5orf46	-5.32995	-2.0908	65.8999	4.74e-16	5.05e-15
PRAME	-5.29472	1.79619	101.622	6.72e-24	2.6e-22
H19	-5.278	4.12633	150.767	1.18e-34	3e-32
POSTN	-5.22112	6.2983	138.668	5.21e-32	8.34e-30
HOXB13	-5.12636	0.536322	111.872	3.81e-26	2.16e-24
LTF	-5.10557	7.63667	137.849	7.86e-32	1.24e-29
CCL11	-5.08873	-3.08832	26.655	2.43e-07	7.35e-07
FP236383.2	-4.97097	-3.73983	11.9409	0.000549144	0.00103936
PAEP	-4.95572	-2.13219	57.4643	3.44e-14	2.71e-13
FP671120.7	-4.93965	-0.0159967	58.6972	1.84e-14	1.51e-13
HOXC12	-4.91082	-1.22143	30.821	2.83e-08	9.66e-08
HMGA2	-4.89813	1.54207	119.634	7.61e-28	5.94e-26
FGF3	-4.77824	-2.70391	34.2573	4.83e-09	1.83e-08
PITX2	-4.70638	-0.118541	110.629	7.13e-26	3.83e-24
AC092484.1	-4.65735	-2.77847	66.8111	2.99e-16	3.29e-15
EPYC	-4.62151	-1.8543	32.9867	9.28e-09	3.39e-08
RNA5-8SP2	-4.55925	-3.74029	19.421	1.05e-05	2.53e-05
LBX1	-4.5435	-0.884186	78.5967	7.62e-19	1.29e-17
AC092447.1	-4.54079	-3.2676	34.74	3.77e-09	1.45e-08
AC092447.8	-4.53434	-3.02452	24.6155	7e-07	1.98e-06
CCL18	-4.46028	2.23672	90.4123	1.93e-21	5.09e-20
PI3	-4.4102	2.48565	96.9287	7.19e-23	2.36e-21
IGLV3-1	-4.40674	-1.18584	50.5759	1.15e-12	7.28e-12
AC023905.1	-4.39102	-2.6698	20.1859	7.03e-06	1.73e-05
IGLV3-25	-4.37007	-0.881525	59.568	1.18e-14	1e-13
IGHV2-70D	-4.35827	-3.46119	27.3837	1.67e-07	5.15e-07
AC093895.2	-4.34283	-1.37335	87.7394	7.47e-21	1.8e-19
IGKV1-6	-4.33002	-1.52529	40.6666	1.81e-10	8.31e-10
IGLV3-21	-4.30961	0.0395543	68.5605	1.23e-16	1.45e-15
HOXB4	-4.2525	1.03185	145.677	1.53e-33	3.25e-31
IGLV10-54	-4.22833	-2.28724	34.3032	4.72e-09	1.79e-08
IGHV3-48	-4.22644	-2.83775	47.4036	5.78e-12	3.31e-11
HOXB9	-4.20843	-0.303173	69.6257	7.17e-17	8.75e-16
OTX2-AS1	-4.20253	-2.50845	36.904	1.24e-09	5.09e-09
LINC02577	-4.19938	-3.13875	46.6105	8.66e-12	4.84e-11
CD70	-4.17646	-0.0619378	126.319	2.62e-29	2.74e-27
HOXB3	-4.16606	2.72251	155.183	1.28e-35	3.66e-33
IGKV1D-13	-4.14579	-3.3432	34.9669	3.35e-09	1.3e-08
LINC01614	-4.12744	-1.93638	111.278	5.14e-26	2.84e-24
PRAC2	-4.10623	-1.69405	55.1903	1.09e-13	8.05e-13
AC092647.3	-4.10298	-3.67058	17.8757	2.36e-05	5.42e-05
IGLL5	-4.09556	-0.277564	90.1807	2.17e-21	5.65e-20
IGHV1-58	-4.09134	-3.36048	25.7671	3.85e-07	1.14e-06
IGLV8-61	-4.08354	-1.91546	42.9831	5.52e-11	2.74e-10
MEOX1	-4.0827	-1.28086	88.201	5.91e-21	1.45e-19
IGF2BP1	-4.07115	-1.19413	79.4023	5.07e-19	8.87e-18
IGHV2-70	-4.03927	-2.94078	31.5268	1.97e-08	6.86e-08
FABP5P7	-4.0156	-0.436974	122.683	1.64e-28	1.43e-26
IGKV1-5	-4.01403	0.43114	77.0709	1.65e-18	2.64e-17
IGKV1-27	-4.01048	-1.89926	41.6076	1.12e-10	5.3e-10
COL2A1	-4.00611	3.19311	120.703	4.44e-28	3.59e-26
IGHV2-26	-3.98009	-3.25879	32.2131	1.38e-08	4.92e-08
AC010970.1	-3.97962	3.26935	64.6264	9.05e-16	9.27e-15
GALNT5	-3.97297	0.915729	123.953	8.63e-29	7.94e-27
BPIFB4	-3.97169	-1.9444	82.304	1.17e-19	2.29e-18
HOXC13-AS	-3.96118	-1.57987	43.3898	4.49e-11	2.26e-10
HOTAIR	-3.95443	0.330305	49.4746	2.01e-12	1.23e-11
IGKV4-1	-3.95282	0.512435	74.5114	6.03e-18	8.75e-17
C11orf88	-3.94956	-0.340195	140.367	2.21e-32	3.77e-30
COL3A1	-3.92855	7.74623	160.206	1.02e-36	3.81e-34
LINC00261	-3.92359	-1.75626	37.9352	7.31e-10	3.1e-09
COL1A1	-3.91906	7.83856	160.889	7.23e-37	2.79e-34
OTOR	-3.917	-2.28814	48.3751	3.52e-12	2.07e-11
ISL1	-3.91672	-3.1468	40.7861	1.7e-10	7.86e-10
IGHV3-73	-3.9104	-2.79152	38.3599	5.88e-10	2.52e-09
AC003092.1	-3.91031	-3.06694	54.4564	1.59e-13	1.14e-12
TRPM8	-3.88886	1.89501	154.577	1.73e-35	4.86e-33
AC091812.1	-3.8864	-2.57399	36.0186	1.95e-09	7.83e-09
IGKV3-15	-3.88464	-1.21881	60.5492	7.18e-15	6.32e-14
MMP9	-3.8832	3.90429	136.807	1.33e-31	1.99e-29
APCDD1L	-3.87991	0.815805	97.5741	5.19e-23	1.74e-21
IGLV6-57	-3.87352	-1.58186	59.2796	1.37e-14	1.15e-13
IGHV3-33	-3.85796	-1.6444	52.0521	5.4e-13	3.61e-12
IBSP	-3.85122	2.58464	77.2937	1.47e-18	2.39e-17
HP	-3.84638	2.73774	105.417	9.9e-25	4.45e-23
JCHAIN	-3.8427	2.13159	131.432	1.99e-30	2.48e-28
PRL	-3.83783	-2.8755	39.5222	3.24e-10	1.45e-09
PRAC1	-3.83508	-3.19884	19.8161	8.53e-06	2.08e-05
AC092343.1	-3.83436	-2.09158	51.2469	8.15e-13	5.29e-12
AC090796.1	-3.83034	-3.48292	68.0021	1.63e-16	1.88e-15
NNMT	-3.82739	5.2414	163.141	2.33e-37	9.91e-35
MAGEC2	-3.82363	-2.27424	31.5049	1.99e-08	6.94e-08
LRRC15	-3.82097	-0.0447119	110.658	7.03e-26	3.79e-24
IGLV1-40	-3.81617	-0.331444	73.3165	1.1e-17	1.54e-16
HOXB-AS2	-3.81563	-2.97452	49.7345	1.76e-12	1.09e-11
COL6A3	-3.8156	5.65808	144.514	2.74e-33	5.55e-31
IGHV3-30	-3.80971	-1.43616	60.6757	6.73e-15	5.97e-14
KRT75	-3.80865	-0.438781	83.3452	6.89e-20	1.4e-18
IGHV4-39	-3.79345	-0.84298	56.6158	5.3e-14	4.07e-13
IGKV2-24	-3.79211	-2.51127	46.7754	7.96e-12	4.48e-11
IGHV4-59	-3.78328	-1.56402	55.291	1.04e-13	7.68e-13
GUCA2A	-3.75681	-3.69595	38.3363	5.95e-10	2.55e-09
KLHDC7A	-3.73721	-0.421867	80.4912	2.92e-19	5.35e-18
SLC6A3	-3.7336	-1.30188	75.6258	3.43e-18	5.19e-17
IGKV3-20	-3.71811	0.79121	71.6319	2.59e-17	3.4e-16
CLRN1	-3.70674	-2.95513	38.4403	5.65e-10	2.43e-09
H3C7	-3.6973	-3.52916	50.583	1.14e-12	7.26e-12
C6orf15	-3.69277	0.752947	34.6209	4.01e-09	1.54e-08
HOXC10	-3.66141	1.92775	64.0425	1.22e-15	1.22e-14
IGLV2-14	-3.65806	-0.113571	67.3273	2.3e-16	2.58e-15
IGKV1-16	-3.6455	-2.42435	40.8038	1.68e-10	7.79e-10
OR7C2	-3.6428	-3.88589	8.37354	0.00380724	0.00633864
TRIM48	-3.63905	0.0698095	24.8653	6.15e-07	1.76e-06
IGLV4-60	-3.6119	-2.94692	21.459	3.61e-06	9.28e-06
IGHV6-1	-3.59959	-4.12728	37.7667	7.97e-10	3.36e-09
STOML3	-3.59425	-1.22826	59.3152	1.34e-14	1.13e-13
ALDH1A3	-3.59039	2.43944	153.408	3.12e-35	8.46e-33
IGKV1-17	-3.58462	-2.43411	41.3328	1.28e-10	6.05e-10
IGKV1-9	-3.56956	-1.63449	41.8566	9.82e-11	4.71e-10
IGHV1-69	-3.5633	-3.48902	36.9452	1.21e-09	4.99e-09
HOXC13	-3.56221	0.11616	43.0745	5.27e-11	2.63e-10
IGKV2-30	-3.55955	-3.59776	37.6477	8.47e-10	3.56e-09
LBX1-AS1	-3.55593	-1.47329	66.864	2.91e-16	3.22e-15
ITPRID1	-3.5534	0.613781	81.2724	1.97e-19	3.72e-18
HOXC11	-3.55038	0.12167	45.8747	1.26e-11	6.87e-11
IGLV2-23	-3.54602	-0.235816	55.7131	8.39e-14	6.27e-13
HOXB8	-3.54571	-0.0946587	45.8762	1.26e-11	6.87e-11
DLK1	-3.5421	2.14202	73.3321	1.1e-17	1.53e-16
PRND	-3.54131	-0.201554	110.52	7.54e-26	4.01e-24
CXCL6	-3.53506	0.0987099	105.109	1.16e-24	5.11e-23
IGLV3-9	-3.52102	-2.87242	31.2317	2.29e-08	7.92e-08
IGHV1-46	-3.51493	-1.81665	45.5869	1.46e-11	7.87e-11
IGLV2-11	-3.51258	-1.07881	49.3438	2.15e-12	1.31e-11
IGKV3D-20	-3.5053	-3.25031	34.8645	3.53e-09	1.37e-08
DMBX1	-3.50322	-1.24835	82.7978	9.09e-20	1.82e-18
KERA	-3.49699	-2.70193	49.9903	1.55e-12	9.62e-12
LINC01834	-3.49688	-3.46372	44.1972	2.97e-11	1.53e-10
OR51E1	-3.48675	-0.546736	131.318	2.11e-30	2.62e-28
IGHV3-23	-3.4815	-0.539902	66.0973	4.29e-16	4.6e-15
LUM	-3.47675	4.19978	176.781	2.45e-40	2.23e-37
IGKC	-3.47429	4.15511	109.601	1.2e-25	6.12e-24
IGHG2	-3.46998	2.35824	85.8916	1.9e-20	4.22e-19
CEACAM16	-3.4667	-2.72518	39.3429	3.56e-10	1.58e-09
IGLV3-10	-3.46242	-2.19889	38.4208	5.7e-10	2.45e-09
AC107057.1	-3.46216	-3.53069	39.4305	3.4e-10	1.52e-09
IGHV3-21	-3.45873	-1.77768	46.9646	7.23e-12	4.09e-11
IGHG3	-3.45643	2.37726	76.3935	2.32e-18	3.64e-17
AFP	-3.45452	-1.97629	113.763	1.47e-26	8.86e-25
IGHV1-3	-3.45402	-4.14416	30.8679	2.76e-08	9.46e-08
REG1B	-3.43827	-3.62558	33.9988	5.51e-09	2.08e-08
IGHA1	-3.43234	3.55681	92.1791	7.92e-22	2.2e-20
TUBBP6	-3.43058	-1.78584	80.3198	3.18e-19	5.8e-18
MMP12	-3.41164	-0.485724	50.3337	1.3e-12	8.18e-12
CLIC6	-3.41078	1.45989	114.747	8.94e-27	5.64e-25
IGLV3-19	-3.40984	-0.884496	52.8202	3.66e-13	2.5e-12
IGHV3-11	-3.40401	-1.8376	40.2853	2.19e-10	1e-09
WT1-AS	-3.38206	-1.64592	49.6781	1.81e-12	1.12e-11
IGHA2	-3.37173	0.689516	76.5499	2.15e-18	3.38e-17
TIMP1	-3.37168	7.35932	167.854	2.18e-38	1.31e-35
LINC01342	-3.36924	-3.50625	72.5638	1.62e-17	2.19e-16
HOXC-AS2	-3.36489	-1.48925	60.3089	8.11e-15	7.1e-14
IL2RA	-3.35646	1.08539	97.5824	5.17e-23	1.74e-21
IGHV1-18	-3.35356	-1.08978	45.923	1.23e-11	6.72e-11
AC062004.1	-3.35258	-4.07456	15.2466	9.43e-05	0.00019935
IGHV3-13	-3.35007	-3.52125	30.9525	2.64e-08	9.08e-08
AC112721.2	-3.34677	-3.83697	41.0696	1.47e-10	6.86e-10
IGHG1	-3.34266	4.88039	87.503	8.42e-21	2.01e-19
OTP	-3.33972	0.88043	75.8454	3.07e-18	4.71e-17
IGHV5-51	-3.33834	-0.9227	46.6297	8.57e-12	4.8e-11
CHI3L1	-3.33302	10.3799	88.3374	5.52e-21	1.36e-19
CCL7	-3.33221	-1.91426	40.8768	1.62e-10	7.52e-10
IGLC3	-3.32797	0.382624	75.5474	3.57e-18	5.38e-17
IGLC2	-3.32445	1.23841	80.0546	3.64e-19	6.58e-18
CHRNA9	-3.31709	1.89632	110.781	6.61e-26	3.58e-24
VN1R25P	-3.30854	-4.17944	13.4659	0.000242932	0.000483065
CCL13	-3.3064	-1.71911	72.534	1.64e-17	2.22e-16
AC104063.1	-3.30514	-3.83609	51.0023	9.23e-13	5.93e-12
LIF	-3.30223	3.24704	155.879	9e-36	2.78e-33
MTHFD2P1	-3.30178	-0.977637	67.4195	2.19e-16	2.48e-15
TAGLN2P1	-3.30117	-0.831096	118.389	1.42e-27	1.06e-25
COL6A5	-3.30114	-1.92134	49.9285	1.59e-12	9.91e-12
IGKV1-39	-3.28535	-3.99772	25.8848	3.62e-07	1.07e-06
IGHV3-74	-3.27762	-1.92716	62.1339	3.21e-15	3.01e-14
IGLVI-70	-3.27631	-4.10885	11.5682	0.000670902	0.00125528
AC023300.2	-3.26594	-3.57038	61.2902	4.93e-15	4.48e-14
IGLV2-8	-3.26274	-2.13612	46.5529	8.92e-12	4.97e-11
CXCL9	-3.25906	1.71625	163.661	1.79e-37	7.91e-35
IGHV1-69D	-3.25293	-2.45722	37.2392	1.04e-09	4.33e-09
GDF3	-3.25118	-3.68934	42.5462	6.9e-11	3.38e-10
EREG	-3.24412	-0.822347	99.3965	2.07e-23	7.42e-22
LINC01993	-3.24115	-1.70086	118.525	1.33e-27	9.92e-26
MEOX2	-3.23528	3.56313	95.0076	1.9e-22	5.8e-21
IL5RA	-3.23264	-1.1439	86.5777	1.34e-20	3.08e-19
IGHV3-49	-3.23034	-2.35321	33.5321	7.01e-09	2.6e-08
RPSAP52	-3.21645	-2.12717	85.6017	2.2e-20	4.84e-19
IGKV6-21	-3.21495	-4.02316	25.7484	3.89e-07	1.15e-06
APELA	-3.2146	-3.08017	41.0593	1.48e-10	6.89e-10
PDE6A	-3.20436	-0.0643819	147.003	7.83e-34	1.79e-31
HOXC-AS3	-3.20078	-2.55722	54.1067	1.9e-13	1.36e-12
COL1A2	-3.19907	8.00486	158.379	2.56e-36	8.77e-34
AL009178.2	-3.19676	-0.707601	132.125	1.41e-30	1.82e-28
IGFBP2	-3.19279	7.45421	156.891	5.41e-36	1.71e-33
BX640514.2	-3.19103	-2.44706	93.4938	4.07e-22	1.2e-20
LHX8	-3.1908	-2.2853	37.765	7.98e-10	3.36e-09
RN7SKP203	-3.1884	-3.30622	50.3171	1.31e-12	8.24e-12
ESM1	-3.18185	2.22794	116.801	3.17e-27	2.19e-25
AL596087.2	-3.18158	-1.76435	125.728	3.53e-29	3.52e-27
COL5A1	-3.18104	5.35752	156.076	8.15e-36	2.55e-33
TCF23	-3.17973	-0.253452	122.808	1.54e-28	1.35e-26
GRP	-3.17642	0.949608	102.36	4.63e-24	1.84e-22
KLK11	-3.17569	-1.79843	25.8971	3.6e-07	1.07e-06
IGLV5-45	-3.1715	-2.71091	35.7222	2.28e-09	9.02e-09
AGAP2-AS1	-3.16825	3.22368	170.161	6.82e-39	4.55e-36
LINC02783	-3.16689	-3.55871	57.0616	4.22e-14	3.29e-13
AC073578.3	-3.15988	-3.06561	53.2496	2.94e-13	2.04e-12
FABP5P1	-3.15555	-2.66314	71.9037	2.26e-17	2.99e-16
PTX3	-3.13749	3.73733	155.292	1.21e-35	3.55e-33
IGHV4-61	-3.1331	-3.58156	27.2356	1.8e-07	5.54e-07
COL6A2	-3.12376	7.09878	155.235	1.24e-35	3.61e-33
IDO1	-3.11535	0.158417	70.0206	5.87e-17	7.26e-16
IGHV4-34	-3.10959	-1.98009	45.734	1.35e-11	7.34e-11
ABCA4	-3.08316	1.93957	111.095	5.64e-26	3.09e-24
AC002401.4	-3.07355	-2.26938	93.5583	3.94e-22	1.16e-20
LINC01445	-3.07037	1.74021	87.1736	9.94e-21	2.34e-19
MXRA5Y	-3.06627	-1.66157	78.5127	7.95e-19	1.35e-17
IGHV1-2	-3.06124	-2.20035	35.0711	3.18e-09	1.24e-08
AC073347.1	-3.05781	-3.39467	42.7277	6.29e-11	3.09e-10
CTHRC1	-3.05544	2.76544	179.279	6.96e-41	6.87e-38
HMX3	-3.05501	-3.64853	34.3905	4.51e-09	1.72e-08
CA3	-3.04976	4.00504	107.576	3.33e-25	1.59e-23
BARX1	-3.04635	-0.224164	71.4773	2.8e-17	3.66e-16
FABP5	-3.04615	4.66825	160.09	1.08e-36	3.98e-34
HOXC8	-3.04351	-0.504927	52.5604	4.17e-13	2.83e-12
MAB21L2	-3.03505	-0.959068	74.0353	7.67e-18	1.1e-16
AC064875.1	-3.02031	1.64251	147.157	7.25e-34	1.67e-31
ALX1	-3.01793	-2.63979	56.2912	6.25e-14	4.76e-13
AC091179.1	-3.0177	-4.07547	22.7801	1.82e-06	4.86e-06
VSTM1	-3.01681	-1.57058	128.116	1.06e-29	1.17e-27
CXCL10	-3.01576	3.09319	114.297	1.12e-26	7.01e-25
AC112721.1	-3.01424	-4.14093	29.4091	5.86e-08	1.92e-07
IGHV3-72	-3.00965	-3.35236	28.3216	1.03e-07	3.26e-07
G0S2	-3.00901	1.93323	141.312	1.37e-32	2.48e-30
KISS1	-3.00303	-1.29876	73.6361	9.39e-18	1.33e-16
IL13RA2	-2.99948	3.27848	114.73	9.02e-27	5.68e-25
EDN2	-2.99854	-2.47638	62.2734	2.99e-15	2.81e-14
IGHV3-43	-2.99785	-3.80297	29.0433	7.08e-08	2.3e-07
FRGCA	-2.99574	-3.83193	57.2372	3.86e-14	3.02e-13
CYTOR	-2.99561	2.80456	188.157	8.03e-43	1.04e-39
H3C8	-2.99257	-2.26736	90.618	1.74e-21	4.61e-20
CD1A	-2.9917	-2.8775	55.6267	8.76e-14	6.53e-13
CCDC140	-2.98507	-3.17556	30.8617	2.77e-08	9.48e-08
VGLL2	-2.98308	-1.02022	61.0765	5.49e-15	4.94e-14
ADAM12	-2.98062	3.80227	183.177	9.81e-42	1.05e-38
MCEMP1	-2.97492	-1.3173	83.7017	5.75e-20	1.18e-18
LINC01842	-2.96618	-1.78533	117.717	2e-27	1.44e-25
FAM183A	-2.95751	0.633534	68.8683	1.05e-16	1.25e-15
IGHV3-64	-2.95687	-4.13655	24.7365	6.57e-07	1.87e-06
HOXB2	-2.95563	1.85783	113.897	1.37e-26	8.38e-25
SERPINA5	-2.95094	2.59312	104.792	1.36e-24	5.9e-23
TNFAIP6	-2.95089	2.5745	167.689	2.37e-38	1.36e-35
IGKV1-8	-2.94995	-3.75333	24.2664	8.39e-07	2.35e-06
RTL3	-2.94679	-3.84938	47.0637	6.87e-12	3.9e-11
SPAG17	-2.93988	0.309206	111.093	5.65e-26	3.09e-24
REG1A	-2.93822	-3.00273	37.1871	1.07e-09	4.44e-09
LOXL1	-2.93751	3.07705	167.175	3.06e-38	1.68e-35
EMP3	-2.92889	5.29267	159.133	1.75e-36	6.26e-34
PHLDA2	-2.92565	0.433848	144.144	3.3e-33	6.57e-31
CXCL11	-2.92489	1.15769	130.746	2.81e-30	3.42e-28
MET	-2.92461	4.03049	123.959	8.6e-29	7.94e-27
CCDC33	-2.92289	-0.804465	86.702	1.26e-20	2.9e-19
NKX2-5	-2.92007	1.13388	69.837	6.44e-17	7.92e-16
IGLV3-27	-2.919	-3.01339	15.0868	0.000102679	0.000215827
MAP1LC3C	-2.91876	0.437494	128.715	7.83e-30	8.74e-28
IGHV3-20	-2.91628	-4.02088	22.2385	2.41e-06	6.34e-06
WNT16	-2.91581	0.34287	118.577	1.3e-27	9.72e-26
IGLV1-44	-2.91064	-0.853517	52.6329	4.02e-13	2.74e-12
FP671120.8	-2.90996	1.33664	111.528	4.53e-26	2.54e-24
DSG2	-2.90908	1.45132	87.9679	6.65e-21	1.62e-19
AC092447.9	-2.90847	-3.79166	41.3464	1.28e-10	6.02e-10
RARRES2	-2.90472	4.5453	137.26	1.06e-31	1.62e-29
FP236383.3	-2.90204	-3.26834	42.9775	5.54e-11	2.75e-10
SP8	-2.8963	1.31107	84.0324	4.87e-20	1.01e-18
PDLIM4	-2.89261	4.44033	162.66	2.97e-37	1.2e-34
FAM216B	-2.88848	-1.04665	46.1015	1.12e-11	6.16e-11
VTRNA1-2	-2.87751	-3.79835	31.2691	2.25e-08	7.78e-08
ANXA2P2	-2.87522	1.60266	139.588	3.28e-32	5.42e-30
IGHV3-53	-2.87378	-3.09484	28.0384	1.19e-07	3.74e-07
PRDM13	-2.87328	-1.48789	46.6335	8.56e-12	4.79e-11
RARRES1	-2.86146	2.21239	145.152	1.99e-33	4.13e-31
CCN4	-2.85245	2.53369	117.717	2e-27	1.44e-25
TREM1	-2.85237	2.45247	101.359	7.67e-24	2.95e-22
IL36B	-2.84907	-3.0849	27.3996	1.65e-07	5.11e-07
IGHM	-2.8473	2.74769	81.6758	1.6e-19	3.08e-18
LINC01612	-2.84721	-3.88293	60.0134	9.42e-15	8.11e-14
OR6T1	-2.84372	-3.70387	24.932	5.94e-07	1.7e-06
AC021504.1	-2.84357	-3.46958	49.9259	1.6e-12	9.92e-12
IGHV3-66	-2.83999	-3.83584	30.8723	2.76e-08	9.44e-08
NTS	-2.83779	0.744869	38.9111	4.44e-10	1.94e-09
CFAP45	-2.83727	0.730831	117.462	2.27e-27	1.61e-25
CAMP	-2.83376	-2.09573	52.939	3.44e-13	2.37e-12
HOXC6	-2.82832	0.263618	62.5687	2.57e-15	2.45e-14
GPR139	-2.81374	-2.59636	55.6509	8.66e-14	6.45e-13
METTL7B	-2.81209	5.63733	133.221	8.09e-31	1.09e-28
IGHV1-24	-2.81038	-2.83973	26.297	2.93e-07	8.76e-07
IGKV1D-17	-2.80918	-4.1221	14.2798	0.000157545	0.00032178
LINC01198	-2.80457	-0.234867	38.8848	4.5e-10	1.96e-09
CLIC1P1	-2.80432	-2.60808	68.9327	1.02e-16	1.21e-15
CCKAR	-2.79042	-2.76724	88.5412	4.98e-21	1.24e-19
AC021678.2	-2.78729	-3.57837	50.1655	1.41e-12	8.85e-12
LINC02587	-2.78202	1.16285	54.142	1.87e-13	1.33e-12
AQP5	-2.77745	1.27094	97.6548	4.98e-23	1.68e-21
GPX8	-2.77356	2.86956	140.956	1.65e-32	2.89e-30
IGHG4	-2.76991	1.17639	69.4443	7.86e-17	9.51e-16
PDPN	-2.76681	6.65473	126.065	2.98e-29	3.06e-27
LINC02454	-2.76463	-3.15948	70.6643	4.23e-17	5.36e-16
H1-5	-2.76387	-2.55106	71.731	2.47e-17	3.25e-16
AL132711.1	-2.76273	-1.74807	85.7837	2.01e-20	4.45e-19
IGKV3-11	-2.75763	0.378188	80.6209	2.73e-19	5.02e-18
HES2	-2.75087	-1.10808	86.409	1.46e-20	3.31e-19
IGHV3-15	-2.74888	-1.27885	58.4246	2.11e-14	1.72e-13
CHI3L2	-2.74616	6.87351	110.486	7.67e-26	4.07e-24
MMP7	-2.74357	1.78554	70.8095	3.93e-17	5.02e-16
MYBPH	-2.74166	1.37837	113.88	1.38e-26	8.44e-25
LINC02864	-2.73927	-3.01013	55.8994	7.63e-14	5.74e-13
HOXA3	-2.73909	1.24713	44.8054	2.18e-11	1.14e-10
LINC01943	-2.73738	-2.46182	108.37	2.23e-25	1.09e-23
FGF19	-2.73272	-3.54279	25.4768	4.48e-07	1.31e-06
FCGR2B	-2.72715	2.16964	118.006	1.73e-27	1.27e-25
CD1B	-2.72678	-4.01018	44.1527	3.04e-11	1.56e-10
RHBG	-2.72427	0.328249	86.2788	1.56e-20	3.52e-19
OCIAD2	-2.72297	4.51976	166.508	4.29e-38	2.25e-35
HOXA10-AS	-2.72245	-2.51527	25.4487	4.54e-07	1.32e-06
LINC01638	-2.71919	-2.87254	59.3279	1.33e-14	1.12e-13
PAX2	-2.71599	0.617457	65.148	6.95e-16	7.22e-15
AC004057.1	-2.71292	-1.45881	84.7921	3.31e-20	7.08e-19
IGLV4-69	-2.71003	-2.1189	24.1964	8.7e-07	2.43e-06
LINC00626	-2.70931	-3.32745	43.3833	4.5e-11	2.27e-10
DES	-2.70883	2.29302	94.5038	2.45e-22	7.41e-21
LIPF	-2.70801	-2.57225	22.5162	2.08e-06	5.53e-06
LINC01929	-2.70397	-3.10645	80.3172	3.19e-19	5.81e-18
AC103702.2	-2.7019	-3.51815	44.3154	2.8e-11	1.44e-10
MSNP1	-2.70007	-1.49218	98.6533	3.01e-23	1.06e-21
TMEM72	-2.69885	0.0574014	65.2894	6.47e-16	6.75e-15
SCNN1B	-2.69527	1.0117	76.5592	2.14e-18	3.37e-17
AC008808.2	-2.69186	-4.22686	27.253	1.78e-07	5.49e-07
AC016044.1	-2.68904	-2.85156	75.7046	3.29e-18	5.01e-17
NRK	-2.68902	-2.05311	32.2972	1.32e-08	4.73e-08
AQP9	-2.68622	1.65844	114.779	8.8e-27	5.57e-25
PITX1	-2.68017	1.58687	92.5479	6.57e-22	1.86e-20
DNM3OS	-2.67838	0.275386	111.301	5.08e-26	2.83e-24
CXCL8	-2.6768	4.43841	76.839	1.85e-18	2.95e-17
MARCO	-2.67626	1.83138	87.7524	7.42e-21	1.79e-19
MIR4435-2HG	-2.67575	3.66429	187.249	1.27e-42	1.56e-39
STC1	-2.66989	2.77344	99.3483	2.12e-23	7.57e-22
HDC	-2.66757	-1.29867	73.6347	9.4e-18	1.33e-16
RNA5SP202	-2.66681	-3.9343	36.1409	1.84e-09	7.38e-09
IL31RA	-2.66491	-1.17455	47.0686	6.85e-12	3.89e-11
SNTN	-2.66478	-3.71077	24.9592	5.86e-07	1.68e-06
BDKRB2	-2.66252	1.83203	146.723	9.02e-34	2.04e-31
GNGT1	-2.65823	-3.94139	12.8482	0.000337806	0.000657987
TMSB4XP2	-2.657	-0.736899	97.4547	5.51e-23	1.84e-21
IGF2-AS	-2.65592	0.110624	59.2514	1.39e-14	1.16e-13
CCL20	-2.65288	-0.0396176	87.0317	1.07e-20	2.5e-19
TRDC	-2.64985	1.69793	73.739	8.92e-18	1.27e-16
WT1	-2.64701	-0.895578	51.2335	8.2e-13	5.32e-12
FAM92B	-2.64358	-1.46559	48.9016	2.69e-12	1.61e-11
FMOD	-2.64125	5.44992	92.197	7.85e-22	2.18e-20
SCNN1G	-2.64059	-0.878498	100.196	1.38e-23	5.15e-22
CCT6P2	-2.63877	-1.95886	86.4497	1.43e-20	3.25e-19
COL8A1	-2.63577	4.02614	97.5501	5.25e-23	1.76e-21
CXCL13	-2.62712	1.10166	66.4466	3.6e-16	3.9e-15
AC148476.1	-2.62161	-3.89995	24.1725	8.81e-07	2.46e-06
F13A1	-2.6195	5.61522	97.2621	6.07e-23	2.01e-21
PDX1	-2.61893	-1.81134	32.3234	1.31e-08	4.67e-08
ITK	-2.61445	0.681409	127.297	1.6e-29	1.73e-27
HOXA-AS2	-2.61051	0.645851	53.7119	2.32e-13	1.63e-12
AGXT	-2.6062	-2.73501	51.7477	6.31e-13	4.17e-12
AC055874.1	-2.60464	-1.38847	92.3548	7.25e-22	2.03e-20
C4BPA	-2.60404	-1.06906	79.1012	5.9e-19	1.02e-17
AL591846.2	-2.60189	1.37382	76.9257	1.78e-18	2.84e-17
SLC18A3	-2.59949	0.329993	43.2544	4.81e-11	2.41e-10
LINC00475	-2.59875	0.914742	67.7941	1.81e-16	2.07e-15
GABRR1	-2.59568	-2.81343	63.8581	1.34e-15	1.33e-14
AC092198.1	-2.5948	-1.17968	67.2091	2.44e-16	2.73e-15
FTLP3	-2.59405	3.02298	121.959	2.36e-28	1.99e-26
DKK1	-2.59388	2.12943	91.4529	1.14e-21	3.1e-20
FEV	-2.59291	-0.69144	79.4832	4.86e-19	8.57e-18
IGHGP	-2.59131	-1.43714	49.1486	2.37e-12	1.43e-11
LINC00941	-2.59065	-0.737905	118.773	1.17e-27	8.94e-26
DPPA4	-2.58918	-1.64849	98.591	3.1e-23	1.09e-21
DPEP1	-2.57951	1.92395	102.048	5.42e-24	2.14e-22
OR4A16	-2.57598	-3.88754	6.20934	0.0127078	0.0193886
HOXC9	-2.57096	-0.136766	34.6029	4.04e-09	1.55e-08
HS3ST3B1	-2.56989	2.52595	120.23	5.63e-28	4.5e-26
SIX3	-2.56959	-0.753617	79.974	3.79e-19	6.83e-18
AC092957.1	-2.56707	-1.68306	98.8906	2.67e-23	9.45e-22
IGHV4-28	-2.56584	-3.90396	21.8233	2.99e-06	7.76e-06
AC209154.1	-2.56543	-3.1712	14.129	0.000170692	0.00034703
AC022559.1	-2.56447	-3.00532	34.1428	5.12e-09	1.94e-08
PODNL1	-2.562	1.92279	143.059	5.71e-33	1.1e-30
PTGER2	-2.56146	-0.760247	109.29	1.4e-25	7.12e-24
ZNF716	-2.5539	-3.50459	27.5223	1.55e-07	4.81e-07
MYL6P5	-2.55145	-2.0388	68.5006	1.27e-16	1.49e-15
AL132801.2	-2.55127	-3.65772	28.9108	7.58e-08	2.45e-07
HOXA2	-2.54787	0.653043	35.9572	2.02e-09	8.06e-09
PCOLCE	-2.5437	5.04581	146.401	1.06e-33	2.36e-31
S100A4	-2.54323	3.70743	150.521	1.33e-34	3.36e-32
CDK6-AS1	-2.53987	-0.924014	72.6611	1.54e-17	2.09e-16
ELF5	-2.53911	-2.38182	81.4682	1.78e-19	3.4e-18
CD300E	-2.53843	-0.387105	107.808	2.96e-25	1.42e-23
LINC01426	-2.53823	-0.0147187	164.604	1.12e-37	5.2e-35
CNIH3-AS2	-2.53562	-1.06116	129.502	5.27e-30	6.04e-28
RNU4-1	-2.534	-0.77647	56.1316	6.78e-14	5.15e-13
KDELR3	-2.53287	2.03477	172.537	2.07e-39	1.46e-36
IGKV2D-29	-2.53048	-3.59748	17.286	3.22e-05	7.26e-05
MEDAG	-2.52736	1.14831	90.6395	1.72e-21	4.57e-20
LOX	-2.52311	4.19249	124.117	7.94e-29	7.37e-27
AL357093.2	-2.52149	-1.31805	63.0129	2.05e-15	1.98e-14
PLA2G5	-2.51481	3.76885	117.914	1.81e-27	1.32e-25
CD248	-2.51196	4.07585	173.685	1.16e-39	8.95e-37
SERPINB2	-2.51176	-1.13961	46.0375	1.16e-11	6.36e-11
POTEE	-2.51068	-1.89943	70.5496	4.49e-17	5.66e-16
C6orf141	-2.51019	1.30029	96.2015	1.04e-22	3.35e-21
SPON2	-2.50876	3.09904	160.347	9.5e-37	3.61e-34
SHOX2	-2.50737	2.58108	59.0108	1.57e-14	1.3e-13
PRRX2	-2.50632	-0.567203	86.3738	1.49e-20	3.37e-19
TMSB4XP8	-2.50511	3.34259	118.266	1.52e-27	1.12e-25
SRY	-2.50375	-2.85644	28.025	1.2e-07	3.77e-07
MIR3681HG	-2.50198	-1.31422	112.728	2.48e-26	1.45e-24
PAX7	-2.49585	0.490571	60.2574	8.32e-15	7.27e-14
AL606970.4	-2.49517	-2.47067	57.4305	3.5e-14	2.76e-13
AC073316.1	-2.49458	-3.70026	34.695	3.86e-09	1.48e-08
AC025594.1	-2.4923	-3.53411	62.677	2.44e-15	2.32e-14
IGHV3-7	-2.49158	-4.16671	20.3706	6.38e-06	1.58e-05
C15orf48	-2.48998	-0.0926562	116.77	3.22e-27	2.21e-25
TMSB10P1	-2.484	-1.80025	101.874	5.92e-24	2.31e-22
FOXB1	-2.48359	-2.05034	38.7237	4.88e-10	2.12e-09
CPA4	-2.48291	-0.0630329	132.017	1.48e-30	1.91e-28
SIX3-AS1	-2.47944	-2.34018	61.8988	3.62e-15	3.35e-14
TMSB4XP1	-2.47777	-0.618432	108.494	2.09e-25	1.03e-23
IGLV2-18	-2.47432	-3.8786	19.1597	1.2e-05	2.87e-05
PRR35	-2.47383	-2.65772	48.0791	4.09e-12	2.39e-11
AC026310.2	-2.47226	-3.78792	35.7944	2.19e-09	8.72e-09
CWH43	-2.4707	-3.25937	43.1116	5.17e-11	2.58e-10
TUBA4B	-2.46912	-2.26055	71.1999	3.23e-17	4.16e-16
ORM1	-2.4683	-2.92446	39.9102	2.66e-10	1.2e-09
LINC01508	-2.4668	-2.38276	76.9415	1.76e-18	2.81e-17
HOXA5	-2.45942	1.70471	43.6273	3.97e-11	2.01e-10
HOXA4	-2.45646	0.613202	37.5454	8.93e-10	3.74e-09
IGKV3D-11	-2.45312	-4.09886	23.3096	1.38e-06	3.76e-06
CHRNA1	-2.45195	2.42998	71.9015	2.26e-17	2.99e-16
MS4A6E	-2.45169	-3.39156	39.3706	3.51e-10	1.56e-09
FBP2	-2.44955	-3.65817	26.2095	3.06e-07	9.15e-07
SPATA18	-2.44655	1.72513	138.763	4.96e-32	8.06e-30
IGF2	-2.44142	6.69549	98.3876	3.44e-23	1.19e-21
TAFA3	-2.44018	-0.513067	132.509	1.16e-30	1.52e-28
ANAPC1P4	-2.43564	-1.18472	144.486	2.78e-33	5.58e-31
MCTP2	-2.43154	0.223261	114.162	1.2e-26	7.46e-25
AC083967.1	-2.42844	-4.02598	21.1281	4.3e-06	1.09e-05
CR1	-2.4266	0.512789	97.522	5.33e-23	1.78e-21
PPY	-2.42643	-3.56288	73.4231	1.05e-17	1.47e-16
TCTEX1D1	-2.42586	2.52302	83.8231	5.41e-20	1.12e-18
ITIH6	-2.42163	-3.32003	29.0165	7.18e-08	2.33e-07
MXRA5	-2.41986	4.29817	126.07	2.97e-29	3.06e-27
LIN28B	-2.41884	-2.14757	56.6484	5.21e-14	4.01e-13
PLAT	-2.41697	5.67266	179.127	7.52e-41	7.13e-38
MTATP6P25	-2.41105	-3.64426	26.8557	2.19e-07	6.67e-07
DPT	-2.40588	-0.377983	79.2192	5.56e-19	9.68e-18
AC105384.1	-2.39911	-2.16934	38.7482	4.82e-10	2.1e-09
KRTCAP2P1	-2.39763	-2.83852	65.9318	4.67e-16	4.98e-15
TFPI2	-2.39729	0.944789	87.4165	8.79e-21	2.09e-19
IFITM3P4	-2.39656	-2.83986	66.832	2.96e-16	3.26e-15
AL021328.1	-2.39368	-2.39026	76.3912	2.33e-18	3.64e-17
HOXA1	-2.39197	-0.357956	91.6989	1.01e-21	2.77e-20
EYA4	-2.39159	2.59675	92.5788	6.47e-22	1.84e-20
CARTPT	-2.38965	0.668971	37.9592	7.22e-10	3.07e-09
DMRTA2	-2.3886	2.61651	72.9125	1.36e-17	1.86e-16
H2BC9	-2.38767	-1.94751	60.0947	9.04e-15	7.81e-14
MMP11	-2.38554	1.56734	157.285	4.43e-36	1.44e-33
LGALS3	-2.38495	6.33313	159.443	1.5e-36	5.43e-34
RBP1	-2.38081	5.69165	127.483	1.46e-29	1.59e-27
PLEKHS1	-2.37819	0.300307	72.5899	1.6e-17	2.16e-16
GPR1	-2.37805	-0.2615	56.235	6.43e-14	4.89e-13
LOXL1-AS1	-2.3744	0.123693	135.805	2.2e-31	3.18e-29
TRBV28	-2.37182	-1.20795	126.468	2.43e-29	2.55e-27
AL133415.1	-2.3699	0.234161	84.5696	3.71e-20	7.83e-19
ANKRD66	-2.36952	-1.65454	52.7534	3.78e-13	2.59e-12
MTATP6P3	-2.36737	-4.06393	25.0728	5.52e-07	1.59e-06
SIX6	-2.36716	0.294301	29.5211	5.53e-08	1.82e-07
AC009495.3	-2.36425	-2.67468	79.3269	5.26e-19	9.18e-18
LINC01765	-2.36389	-2.50564	31.1125	2.43e-08	8.4e-08
STEAP1	-2.36236	1.31021	154.876	1.49e-35	4.23e-33
ADGRG7	-2.36074	-0.529272	19.675	9.18e-06	2.23e-05
AC027612.1	-2.35504	-2.16614	47.077	6.83e-12	3.87e-11
C1orf158	-2.35042	1.07949	54.9244	1.25e-13	9.13e-13
RETN	-2.34994	-2.63475	52.4535	4.41e-13	2.98e-12
ANXA2P3	-2.34927	-3.19751	78.7746	6.96e-19	1.19e-17
LINC01230	-2.34412	-3.59642	30.3533	3.6e-08	1.21e-07
IL21-AS1	-2.34355	-2.76898	50.0067	1.53e-12	9.55e-12
TRAC	-2.34239	1.31876	171.241	3.96e-39	2.72e-36
AC008060.3	-2.34111	-2.8718	40.1666	2.33e-10	1.06e-09
CD2	-2.34088	0.416496	127.078	1.79e-29	1.92e-27
OR7E101P	-2.33529	-3.69663	22.0027	2.72e-06	7.11e-06
IRX4	-2.33474	-2.41828	41.5479	1.15e-10	5.46e-10
RHOD	-2.33325	0.583585	123.671	9.95e-29	8.99e-27
KISS1R	-2.33248	-0.878471	66.7073	3.15e-16	3.45e-15
KRT79	-2.33069	-3.65909	31.1732	2.36e-08	8.15e-08
CD3D	-2.3255	-0.718449	125.092	4.86e-29	4.7e-27
CXCL14	-2.3253	5.74982	113.815	1.43e-26	8.65e-25
COL4A1	-2.32488	7.56932	132.518	1.15e-30	1.52e-28
CHCHD2P8	-2.32171	-2.85506	65.4258	6.03e-16	6.34e-15
HOXB5	-2.32024	-0.931856	37.0282	1.16e-09	4.8e-09
PKMP4	-2.31563	-2.85167	72.2982	1.85e-17	2.48e-16
RASSF6	-2.3144	-2.94092	40.6918	1.78e-10	8.21e-10
SIM1	-2.31232	-2.84078	20.3588	6.42e-06	1.59e-05
IGF2BP2	-2.30756	3.00992	89.0772	3.8e-21	9.62e-20
SPRY4	-2.30704	5.60443	165.363	7.62e-38	3.69e-35
SNRPD2P1	-2.3069	-3.22819	55.9814	7.32e-14	5.52e-13
LMNTD2-AS1	-2.30545	0.421274	74.6207	5.7e-18	8.31e-17
ARL14EPL	-2.30542	-3.39035	54.9192	1.26e-13	9.15e-13
AC078991.1	-2.30195	-2.55678	64.0279	1.23e-15	1.23e-14
AC107954.1	-2.30144	-2.61162	78.3367	8.69e-19	1.47e-17
LINC02037	-2.30006	-4.16656	24.8619	6.16e-07	1.76e-06
TNFRSF11B	-2.29918	2.11317	116.725	3.3e-27	2.25e-25
VAV3	-2.29633	3.17717	124.555	6.37e-29	6e-27
GOLT1A	-2.29322	0.318208	75.7197	3.27e-18	4.99e-17
CXCR3	-2.2887	-1.60916	102.615	4.07e-24	1.63e-22
TMSB4XP4	-2.2866	1.58467	115.689	5.56e-27	3.66e-25
POTEI	-2.28544	-2.67492	66.0837	4.32e-16	4.63e-15
ALPK2	-2.2849	0.536411	82.7051	9.53e-20	1.9e-18
FTLP17	-2.28345	-3.03959	66.414	3.65e-16	3.96e-15
AC073488.1	-2.28341	-2.81674	27.5202	1.55e-07	4.81e-07
EBF2	-2.28208	0.351061	101.396	7.53e-24	2.91e-22
HOXB7	-2.28063	1.32719	91.5309	1.1e-21	2.99e-20
PLAU	-2.28051	4.40172	125.779	3.44e-29	3.46e-27
SLC66A1L	-2.27738	-2.87651	84.6878	3.49e-20	7.43e-19
AC108463.1	-2.27658	-1.84987	133.562	6.81e-31	9.29e-29
FAR2P4	-2.27589	-4.11134	31.6945	1.8e-08	6.33e-08
BMP5	-2.27399	-0.00580115	42.9287	5.68e-11	2.81e-10
GPR174	-2.27391	-3.06107	60.8955	6.02e-15	5.38e-14
FTLP5	-2.27289	-3.14393	58.4757	2.06e-14	1.68e-13
TERT	-2.27031	-0.788206	60.2215	8.48e-15	7.39e-14
TNFSF14	-2.26718	0.160844	97.7974	4.63e-23	1.57e-21
AC243829.4	-2.26358	-4.1667	33.9381	5.69e-09	2.14e-08
HOXA6	-2.26071	-0.890579	26.9572	2.08e-07	6.34e-07
ABCC3	-2.26017	4.71916	69.0529	9.59e-17	1.14e-15
FABP5P2	-2.2591	-3.21334	64.507	9.62e-16	9.82e-15
MCUB	-2.25879	4.00592	176.361	3.02e-40	2.57e-37
AL049830.1	-2.25852	-2.72215	60.4038	7.73e-15	6.78e-14
CACNG5	-2.25823	-1.19497	55.7292	8.32e-14	6.22e-13
DMRT3	-2.25465	-1.67165	41.4162	1.23e-10	5.82e-10
CLEC5A	-2.25424	2.56956	76.0522	2.76e-18	4.28e-17
OBP2A	-2.25204	-3.02089	47.7496	4.84e-12	2.8e-11
AL583856.1	-2.24988	-2.70545	75.2617	4.12e-18	6.16e-17
AC003035.2	-2.24777	-2.30224	83.4486	6.54e-20	1.33e-18
PRLR	-2.24418	0.566328	84.3881	4.07e-20	8.55e-19
KCNE5	-2.24225	2.67269	87.2536	9.55e-21	2.26e-19
SRPX2	-2.23963	3.73426	104.926	1.27e-24	5.55e-23
HMGA2-AS1	-2.23946	-2.12008	74.1306	7.31e-18	1.05e-16
TMEM61	-2.23734	-2.20494	99.599	1.87e-23	6.77e-22
AC061992.2	-2.23733	-0.91662	105.372	1.01e-24	4.53e-23
HGD	-2.23226	-0.81711	93.3083	4.48e-22	1.3e-20
IGKV2-29	-2.23226	-4.0031	7.35832	0.00667533	0.0106672
DPP4	-2.23088	1.97949	110.543	7.45e-26	3.97e-24
PLEK2	-2.2256	0.224722	125.47	4.02e-29	3.98e-27
CD52	-2.22313	1.2417	155.75	9.6e-36	2.93e-33
SNRPGP10	-2.2231	0.787592	102.923	3.48e-24	1.41e-22
LINC00200	-2.22288	-3.94651	24.9394	5.92e-07	1.7e-06
GZMK	-2.22067	-1.06587	96.0697	1.11e-22	3.56e-21
RPS18P12	-2.22058	0.819869	92.4509	6.9e-22	1.94e-20
TREML3P	-2.21827	-2.03995	68.667	1.17e-16	1.38e-15
IGLC7	-2.21615	-3.62448	13.855	0.000197475	0.000397998
FOXA2	-2.21484	-1.458	23.593	1.19e-06	3.27e-06
LINC01667	-2.21334	-3.94094	17.2253	3.32e-05	7.49e-05
GJB2	-2.21277	2.75064	79.3554	5.19e-19	9.07e-18
LINC01833	-2.21133	-1.93532	46.5675	8.85e-12	4.94e-11
POTEKP	-2.20854	-1.89878	83.0246	8.1e-20	1.63e-18
PPIAP31	-2.20512	-0.168679	112.581	2.67e-26	1.55e-24
LEMD1-DT	-2.20479	-2.52384	72.349	1.8e-17	2.42e-16
MMP19	-2.20387	2.44956	92.6784	6.15e-22	1.76e-20
SPOCD1	-2.20165	5.32781	79.9872	3.77e-19	6.79e-18
ROPN1L	-2.19865	0.1466	93.4992	4.06e-22	1.19e-20
CCR4	-2.19677	-2.1225	99.7927	1.69e-23	6.2e-22
CA9	-2.19637	2.55905	65.4649	5.92e-16	6.22e-15
TUBBP2	-2.19553	-2.12128	75.0901	4.5e-18	6.67e-17
RIPPLY3	-2.19294	-2.37227	72.8359	1.41e-17	1.93e-16
LINC01096	-2.19211	-3.20701	30.3507	3.61e-08	1.21e-07
PAX3	-2.18968	0.464306	25.3823	4.7e-07	1.37e-06
IGHV2-5	-2.18941	-4.02954	15.6867	7.47e-05	0.000160267
LINC01587	-2.18842	-2.27117	66.456	3.58e-16	3.89e-15
MTDHP3	-2.18831	-2.74404	46.3205	1e-11	5.55e-11
LINC01738	-2.18774	-3.9319	37.021	1.17e-09	4.81e-09
AP003555.1	-2.18745	-3.92819	57.225	3.89e-14	3.04e-13
HCAR3	-2.1871	-3.54278	49.302	2.19e-12	1.33e-11
HOXA-AS3	-2.18528	-0.935739	29.1699	6.63e-08	2.16e-07
CRABP1	-2.1844	1.67781	58.1396	2.44e-14	1.97e-13
AL354919.2	-2.18111	0.377914	62.7443	2.35e-15	2.25e-14
IGHD	-2.17913	-1.10741	43.1433	5.09e-11	2.54e-10
PRG4	-2.1776	1.06208	68.369	1.36e-16	1.58e-15
NSA2P1	-2.17245	-3.22696	48.6331	3.09e-12	1.83e-11
C1orf189	-2.17228	-1.31156	61.1697	5.24e-15	4.75e-14
HSP90B3P	-2.17213	-2.40396	90.2265	2.12e-21	5.54e-20
POTEJ	-2.17079	-2.50712	71.9112	2.25e-17	2.98e-16
KCNJ13	-2.17056	-0.936258	48.7819	2.86e-12	1.71e-11
H2AC14	-2.17026	-4.04695	39.8772	2.7e-10	1.22e-09
AC016168.1	-2.17021	-2.95787	59.6575	1.13e-14	9.6e-14
UBASH3A	-2.16987	-2.14436	96.5538	8.69e-23	2.84e-21
IGLV1-47	-2.16957	-0.699885	48.185	3.88e-12	2.27e-11
TNMD	-2.16929	-0.924139	71.5707	2.67e-17	3.5e-16
AC074351.1	-2.16885	1.1492	53.8948	2.12e-13	1.5e-12
LRRC9	-2.1663	-1.08328	77.5174	1.32e-18	2.16e-17
AC020637.1	-2.16595	-1.84608	39.4207	3.42e-10	1.52e-09
HOXD11	-2.16577	0.307224	22.2252	2.42e-06	6.38e-06
SDC1	-2.16499	3.59467	140.909	1.68e-32	2.93e-30
JHY	-2.16362	1.3824	131.813	1.64e-30	2.07e-28
FKBP9P1	-2.16222	1.02392	147.55	5.95e-34	1.4e-31
GDF15	-2.16172	2.56342	77.4397	1.37e-18	2.24e-17
APCDD1L-DT	-2.16061	-0.411298	95.3169	1.62e-22	5.03e-21
GCGR	-2.16013	-1.68801	38.95	4.35e-10	1.9e-09
AC104966.1	-2.15819	-2.49273	61.1528	5.28e-15	4.78e-14
FTLP2	-2.1568	0.510386	106.366	6.13e-25	2.83e-23
STEAP3	-2.153	5.2341	137.772	8.18e-32	1.26e-29
ULBP3	-2.14731	-1.29064	114.148	1.21e-26	7.48e-25
OTOS	-2.14665	1.01194	63.3982	1.69e-15	1.65e-14
CFL1P4	-2.14618	-2.72126	72.0897	2.06e-17	2.74e-16
TPSAB1	-2.14355	-1.24753	39.7841	2.84e-10	1.28e-09
TUBA1C	-2.14223	5.30001	155.693	9.88e-36	2.97e-33
CKS1BP1	-2.14177	-3.8048	50.1987	1.39e-12	8.71e-12
ADAMTS3	-2.13907	2.14532	114.154	1.21e-26	7.48e-25
TGFBI	-2.13594	6.71064	109.05	1.58e-25	7.98e-24
PKMP1	-2.13369	-0.922788	110.046	9.57e-26	4.99e-24
SNHG18	-2.13223	1.74664	145.656	1.54e-33	3.26e-31
VWDE	-2.13159	-1.91634	70.472	4.67e-17	5.88e-16
TDO2	-2.13093	0.999971	105.169	1.12e-24	4.97e-23
CHRDL2	-2.13002	0.316089	97.5478	5.26e-23	1.76e-21
CSN1S1	-2.12807	-3.35568	26.8601	2.19e-07	6.65e-07
CCDC60	-2.1203	-2.7029	57.4715	3.43e-14	2.7e-13
SLAMF9	-2.12	-1.20708	79.5935	4.6e-19	8.14e-18
LILRA5	-2.11998	-0.531325	89.7212	2.74e-21	7.03e-20
AL512785.1	-2.11983	-0.969866	65.3943	6.13e-16	6.43e-15
FBLN7	-2.11962	2.92261	124.733	5.82e-29	5.55e-27
EMILIN2	-2.11744	3.67163	149.787	1.93e-34	4.81e-32
TRBV7-9	-2.11422	-3.68504	66.3909	3.7e-16	4e-15
NOX4	-2.11405	1.53679	140.384	2.19e-32	3.76e-30
SERPINE1	-2.11398	6.47818	75.6438	3.4e-18	5.15e-17
IRX4-AS1	-2.10771	-4.11838	24.9119	6e-07	1.72e-06
CFHR5	-2.10128	-3.99587	32.3337	1.3e-08	4.65e-08
LUCAT1	-2.09923	-1.10396	75.8445	3.07e-18	4.71e-17
ADTRP	-2.09897	-0.200809	84.2887	4.28e-20	8.96e-19
COL4A2	-2.0985	7.67292	134.588	4.06e-31	5.76e-29
FAM166C	-2.09641	-0.867272	93.3174	4.45e-22	1.3e-20
COL5A2	-2.09369	5.79121	131.442	1.98e-30	2.48e-28
ASPN	-2.09213	1.39522	115.324	6.68e-27	4.3e-25
SEC61G	-2.09113	7.59531	82.1266	1.28e-19	2.49e-18
CDC20B	-2.08979	-2.90962	44.3571	2.74e-11	1.42e-10
THBS1	-2.08837	5.39401	81.4011	1.84e-19	3.51e-18
ACTG2	-2.08669	2.4787	70.0848	5.68e-17	7.05e-16
AC004988.1	-2.08622	-3.32178	50.7931	1.03e-12	6.57e-12
IGLV1-51	-2.08588	-0.21913	79.3447	5.22e-19	9.11e-18
STRA6	-2.08451	2.04235	112.753	2.44e-26	1.44e-24
ANXA2	-2.08422	7.35465	130.722	2.85e-30	3.44e-28
LINC01098	-2.08392	-3.86143	38.5706	5.28e-10	2.28e-09
LINC01579	-2.08347	3.05775	70.4128	4.81e-17	6.04e-16
RPS26P47	-2.0834	-2.07637	77.9878	1.04e-18	1.73e-17
HOXA9	-2.08194	0.340199	27.047	1.99e-07	6.06e-07
AC005224.2	-2.08112	-3.31598	47.9968	4.27e-12	2.49e-11
AC073365.1	-2.08023	-0.0905432	45.457	1.56e-11	8.37e-11
LINC02073	-2.07864	-1.40262	105.883	7.82e-25	3.55e-23
AC068533.2	-2.078	-3.19347	58.8065	1.74e-14	1.43e-13
GAPDHP60	-2.07649	-0.398629	95.6184	1.39e-22	4.38e-21
PNLIPRP3	-2.07564	-3.82979	35.379	2.71e-09	1.07e-08
LINC02623	-2.07288	-3.52418	46.9682	7.21e-12	4.08e-11
SLAMF1	-2.07227	-1.78128	94.7983	2.11e-22	6.41e-21
TMEM270	-2.07083	-3.29706	44.8867	2.09e-11	1.1e-10
TMEM114	-2.07029	-2.88252	52.7333	3.82e-13	2.61e-12
GZMA	-2.07016	-0.112773	103.331	2.84e-24	1.17e-22
PKIB	-2.07012	3.28122	119.001	1.05e-27	8.02e-26
APOA2	-2.06807	-2.07058	23.8156	1.06e-06	2.93e-06
AC004817.3	-2.0674	-3.41754	45.6101	1.44e-11	7.79e-11
LINC01151	-2.06738	-3.04818	54.9888	1.21e-13	8.85e-13
AC008060.2	-2.06452	-3.59725	30.1772	3.94e-08	1.32e-07
OACYLP	-2.06205	-1.68423	131.977	1.51e-30	1.92e-28
HOXB-AS1	-2.06185	-0.374093	69.1517	9.12e-17	1.09e-15
CCR2	-2.05998	-0.215598	81.2803	1.96e-19	3.71e-18
PPIAP45	-2.0583	-2.99812	16.7638	4.23e-05	9.41e-05
AF279873.1	-2.05735	-2.76075	68.4036	1.33e-16	1.56e-15
SMIM25	-2.05701	0.186316	100.721	1.06e-23	4e-22
AC012531.1	-2.05686	-3.69017	32.5498	1.16e-08	4.19e-08
JAZF1-AS1	-2.05676	1.00706	75.154	4.35e-18	6.48e-17
CALM1P2	-2.05544	-3.83811	30.1241	4.05e-08	1.36e-07
TNFRSF12A	-2.05386	4.93735	107.269	3.89e-25	1.83e-23
ICOS	-2.05377	-2.63187	68.3732	1.35e-16	1.58e-15
RN7SKP71	-2.04893	-3.85432	33.458	7.28e-09	2.7e-08
LINC02084	-2.04797	-2.47413	115.693	5.55e-27	3.66e-25
FCAMR	-2.04785	-3.34922	51.4081	7.5e-13	4.9e-12
TRAT1	-2.04589	-2.85682	80.4065	3.05e-19	5.58e-18
ARSF	-2.04576	1.97611	89.5308	3.02e-21	7.71e-20
HMGN2P5	-2.04555	1.42462	86.7801	1.21e-20	2.8e-19
BCAT1	-2.04547	5.69859	146.101	1.23e-33	2.69e-31
HORMAD2-AS1	-2.04517	-1.55639	120.682	4.48e-28	3.62e-26
SKAP1	-2.04408	-1.31623	120.225	5.65e-28	4.5e-26
PINLYP	-2.04286	2.49577	137.086	1.15e-31	1.75e-29
AC013470.2	-2.04232	-2.05311	27.6837	1.43e-07	4.45e-07
FABP7	-2.04198	7.22283	142.183	8.87e-33	1.66e-30
AC087627.1	-2.04063	-2.48466	70.7411	4.07e-17	5.18e-16
TAGLN2	-2.03879	7.52305	163.587	1.86e-37	8.06e-35
PRF1	-2.03779	1.48414	127.144	1.73e-29	1.86e-27
TMEM171	-2.03693	-0.985101	94.0727	3.04e-22	9.1e-21
CD8B	-2.03643	-1.35648	109.081	1.56e-25	7.88e-24
RFX8	-2.03298	-1.26741	108.376	2.22e-25	1.09e-23
AC023512.1	-2.03295	-2.04281	66.2867	3.9e-16	4.21e-15
LRRIQ1	-2.03291	0.169083	63.7639	1.4e-15	1.39e-14
GAL	-2.03256	0.181326	75.6328	3.42e-18	5.17e-17
HPD	-2.03063	1.23873	71.5449	2.71e-17	3.54e-16
AL669983.1	-2.02809	-2.21277	67.2683	2.37e-16	2.65e-15
OR51E2	-2.02541	-2.47767	65.6122	5.49e-16	5.8e-15
CCL23	-2.02324	-3.25285	44.0433	3.21e-11	1.65e-10
SOCS3	-2.02259	5.43776	91.105	1.36e-21	3.66e-20
VDR	-2.0215	0.591553	102.037	5.45e-24	2.15e-22
CA6	-2.02017	-3.37471	41.5221	1.17e-10	5.53e-10
SIT1	-2.01997	-1.55338	107.049	4.34e-25	2.03e-23
AC019117.3	-2.01967	-3.51557	38.5174	5.43e-10	2.34e-09
H1-9P	-2.01927	-0.319157	57.2172	3.9e-14	3.05e-13
SH2D4A	-2.01853	1.76581	107.723	3.09e-25	1.48e-23
FASLG	-2.0171	-2.93064	83.987	4.98e-20	1.03e-18
AL161618.1	-2.01621	-3.17668	26.8128	2.24e-07	6.81e-07
MMP8	-2.01489	-2.88686	25.5865	4.23e-07	1.24e-06
TENM3-AS1	-2.01465	-0.650079	68.908	1.03e-16	1.23e-15
IL7R	-2.01427	1.54081	115.446	6.29e-27	4.07e-25
SDCBPP3	-2.01395	-2.77429	65.5371	5.7e-16	6.01e-15
CHODL	-2.01373	2.10474	85.6695	2.13e-20	4.69e-19
CRYGD	-2.01356	-2.26738	52.5914	4.11e-13	2.79e-12
TSTD1	-2.01294	2.56699	113.622	1.58e-26	9.49e-25
GBP1P1	-2.01162	1.65214	112.652	2.57e-26	1.5e-24
AC108463.2	-2.00856	-2.63041	108.99	1.63e-25	8.16e-24
RN7SL3	-2.00856	-1.36535	78.2743	8.97e-19	1.51e-17
H3C11	-2.00608	-3.96739	24.8736	6.12e-07	1.75e-06
HS3ST3A1	-2.00577	0.191607	78.1368	9.61e-19	1.61e-17
AC025423.3	-2.00443	-2.87839	43.3036	4.69e-11	2.36e-10
KMO	-2.0018	0.167873	119.687	7.41e-28	5.8e-26
ARL9	-2.00054	0.100075	97.9279	4.34e-23	1.47e-21
AC114491.1	-1.99981	0.0220217	99.3858	2.08e-23	7.44e-22
AREG	-1.99782	-0.132757	40.9515	1.56e-10	7.25e-10
AC011270.2	-1.99671	-3.63187	36.2786	1.71e-09	6.91e-09
LINC02869	-1.99472	-1.47501	61.361	4.75e-15	4.34e-14
HOXB-AS3	-1.99459	-2.26642	15.3005	9.17e-05	0.000193968
XCL2	-1.99404	-3.29082	75.3018	4.04e-18	6.05e-17
NPIPA7	-1.99023	-4.03181	21.4541	3.62e-06	9.3e-06
SPAG4	-1.98667	1.22877	121.197	3.46e-28	2.84e-26
AC018563.2	-1.98597	-3.50676	23.99	9.68e-07	2.7e-06
AC003986.2	-1.98484	-2.33976	44.4421	2.62e-11	1.36e-10
FPR2	-1.98426	0.119106	73.4845	1.01e-17	1.43e-16
ACTBP2	-1.98361	0.735472	96.1526	1.06e-22	3.43e-21
FGFBP2	-1.9824	2.44209	54.3881	1.65e-13	1.18e-12
RPS29P3	-1.98112	-2.4461	63.4054	1.68e-15	1.64e-14
AL353747.3	-1.98071	-4.01978	11.4147	0.000728672	0.00135719
EN1	-1.97863	1.70914	40.3148	2.16e-10	9.88e-10
CSAG3	-1.97782	-3.80176	24.7375	6.57e-07	1.87e-06
TPM3P8	-1.97571	-2.95272	73.0689	1.25e-17	1.73e-16
LINC02817	-1.9742	-2.21864	70.272	5.17e-17	6.45e-16
SLC25A5P3	-1.97394	-1.54522	67.8794	1.74e-16	1.99e-15
AL096816.1	-1.97282	-2.59616	62.3344	2.9e-15	2.73e-14
UGT2B7	-1.97124	-3.39446	13.1858	0.000282075	0.000556237
KCNJ15	-1.97102	-0.993655	76.4215	2.29e-18	3.59e-17
AC106800.1	-1.9676	-1.20183	88.9415	4.07e-21	1.03e-19
SLAMF7	-1.96606	-0.0165336	100.468	1.2e-23	4.52e-22
CD48	-1.9657	1.76073	103.338	2.83e-24	1.17e-22
AP001476.1	-1.96551	-3.80239	43.2292	4.87e-11	2.44e-10
TCEA3	-1.96052	2.79464	141.531	1.23e-32	2.25e-30
POTEF	-1.96037	-2.07284	72.9238	1.35e-17	1.85e-16
DDIT4L	-1.9594	3.12186	62.3378	2.89e-15	2.73e-14
AC097713.1	-1.95912	-1.83449	45.2934	1.7e-11	9.05e-11
AC243960.2	-1.95661	-1.94722	87.6669	7.75e-21	1.86e-19
HTRA3	-1.95642	2.03187	104.123	1.9e-24	8.02e-23
ANXA1	-1.95623	7.13784	89.5404	3e-21	7.69e-20
LINC00682	-1.9528	-2.96877	48.3491	3.57e-12	2.1e-11
LDLRAD2	-1.9527	-0.604078	116.305	4.08e-27	2.74e-25
S100A9	-1.95256	4.19309	76.8934	1.8e-18	2.88e-17
CXCR6	-1.95226	-0.823049	98.7336	2.89e-23	1.02e-21
AC025154.2	-1.95192	-1.87159	86.5261	1.38e-20	3.14e-19
AC012085.2	-1.95108	-1.94186	59.2677	1.38e-14	1.15e-13
LOXL4	-1.95105	1.05961	100.812	1.01e-23	3.83e-22
AC004264.1	-1.95066	-2.90373	71.4194	2.89e-17	3.75e-16
TMPRSS3	-1.95063	0.140294	60.293	8.17e-15	7.15e-14
NOS2	-1.95043	3.4431	80.6556	2.69e-19	4.94e-18
FBXO17	-1.95035	3.57816	128.924	7.05e-30	7.94e-28
LCTL	-1.94879	1.236	158.113	2.92e-36	9.75e-34
AC005224.3	-1.94834	-2.33053	85.5554	2.25e-20	4.93e-19
MIR924HG	-1.94647	0.0940022	73.9436	8.04e-18	1.15e-16
ACTN4P1	-1.94607	-2.61989	68.8848	1.04e-16	1.24e-15
RPS10P3	-1.94568	-0.310939	86.2721	1.57e-20	3.53e-19
CRTAM	-1.94456	-1.64356	111.968	3.63e-26	2.06e-24
FMO1	-1.94408	-1.01444	97.5478	5.26e-23	1.76e-21
HOTAIRM1	-1.94227	1.88406	70.9877	3.59e-17	4.61e-16
FGF10	-1.94175	-1.36121	45.6136	1.44e-11	7.78e-11
LINC01513	-1.94047	-3.79224	36.8019	1.31e-09	5.36e-09
CHRNA6	-1.93938	-1.66451	82.3977	1.11e-19	2.2e-18
AKAP14	-1.9386	-1.28622	70.7235	4.11e-17	5.22e-16
GPRC5A	-1.93823	2.2449	77.0535	1.66e-18	2.66e-17
AC093627.6	-1.93751	-3.58755	45.3266	1.67e-11	8.91e-11
AC108463.3	-1.93706	-3.23002	68.9716	9.99e-17	1.19e-15
AL355482.1	-1.93395	-1.74174	79.9517	3.84e-19	6.89e-18
SLC38A4	-1.93235	-0.331107	56.0825	6.95e-14	5.26e-13
C9orf135-DT	-1.93082	-4.19698	19.3958	1.06e-05	2.56e-05
AGTR1	-1.93081	-0.986578	97.1009	6.59e-23	2.18e-21
GATA6	-1.92989	-0.850491	59.8418	1.03e-14	8.79e-14
ESPNL	-1.92945	-0.430242	81.002	2.25e-19	4.2e-18
IL6	-1.9289	1.34042	58.0722	2.53e-14	2.04e-13
GAPDHP72	-1.9286	-0.431643	89.4072	3.21e-21	8.18e-20
AC073324.1	-1.92838	-3.39125	28.1648	1.11e-07	3.52e-07
GAPDHP38	-1.92838	-1.27916	81.4414	1.81e-19	3.44e-18
AC010478.1	-1.92752	-3.27659	20.4237	6.21e-06	1.54e-05
TRAV36DV7	-1.92733	-3.23328	66.3952	3.69e-16	3.99e-15
MT1DP	-1.92725	-2.64582	74.3967	6.39e-18	9.24e-17
AL139095.2	-1.92532	0.113888	80.7763	2.53e-19	4.67e-18
CST6	-1.9244	-2.55315	67.0484	2.65e-16	2.95e-15
RN7SL5P	-1.92283	-2.09905	72.9936	1.3e-17	1.79e-16
BARX1-DT	-1.92107	-4.14797	19.9064	8.13e-06	1.99e-05
BDKRB1	-1.91931	-2.61047	74.6409	5.65e-18	8.24e-17
AC104574.2	-1.91906	-1.71292	66.6671	3.21e-16	3.51e-15
SIRPG	-1.91834	-2.11317	98.573	3.13e-23	1.09e-21
RPS4XP7	-1.9169	-2.64032	63.7171	1.44e-15	1.42e-14
H2AC13	-1.91633	-2.8635	60.1647	8.72e-15	7.57e-14
ALDH3A1	-1.91611	0.47437	76.8271	1.87e-18	2.97e-17
FAM20A	-1.91481	2.83537	102.922	3.49e-24	1.41e-22
ATP5PBP5	-1.91352	-1.32112	84.6571	3.55e-20	7.52e-19
H1-3	-1.91185	-2.99531	45.6464	1.42e-11	7.66e-11
CDX2	-1.91034	-2.96771	19.5781	9.66e-06	2.34e-05
HABP2	-1.91012	-0.709686	103.321	2.85e-24	1.18e-22
HCAR2	-1.90992	-2.0284	57.9902	2.63e-14	2.12e-13
AC022613.1	-1.90992	0.537796	157.431	4.12e-36	1.36e-33
ARSJ	-1.90823	2.87894	115.213	7.07e-27	4.53e-25
HECW2-AS1	-1.9074	-3.60019	48.3004	3.66e-12	2.15e-11
RPS19P1	-1.90733	-1.08432	69.0793	9.46e-17	1.13e-15
GGT8P	-1.90626	-2.56402	33.99	5.54e-09	2.08e-08
ETV7	-1.90594	0.621531	133.412	7.35e-31	9.96e-29
MAGEC1	-1.90358	-2.91682	15.8156	6.98e-05	0.000150299
AGR3	-1.90102	-1.88685	22.3062	2.32e-06	6.13e-06
HSPA8P9	-1.90084	-1.35799	100.658	1.09e-23	4.12e-22
NMRAL2P	-1.90049	-3.06324	40.9145	1.59e-10	7.38e-10
PPIAP46	-1.89991	-2.62348	73.3287	1.1e-17	1.53e-16
PDZK1IP1	-1.89697	-0.211866	82.2153	1.22e-19	2.39e-18
BANK1	-1.8964	0.179489	121.543	2.91e-28	2.42e-26
IGF2BP3	-1.89612	2.21968	47.2594	6.22e-12	3.55e-11
P2RY10	-1.89578	-2.93192	58.3683	2.17e-14	1.77e-13
TOM1L1	-1.89518	2.53876	132.371	1.24e-30	1.61e-28
WNT10A	-1.89318	-0.877464	78.6779	7.31e-19	1.25e-17
ETV4	-1.8925	4.09421	79.9478	3.84e-19	6.89e-18
SELENOTP1	-1.89234	-1.63569	81.7629	1.53e-19	2.96e-18
LINC01224	-1.89224	0.294813	84.5419	3.76e-20	7.93e-19
CHST4	-1.8905	-3.16773	54.7311	1.38e-13	1e-12
H3P16	-1.88964	-1.02379	86.1535	1.66e-20	3.73e-19
HSPB1P2	-1.88876	-1.78312	104.607	1.49e-24	6.42e-23
PLP2	-1.88833	4.99784	118.284	1.5e-27	1.11e-25
CD3E	-1.88695	0.683768	104.195	1.83e-24	7.77e-23
TRH	-1.88689	2.8514	53.8069	2.21e-13	1.56e-12
HAMP	-1.88684	3.12134	83.6793	5.82e-20	1.2e-18
MCIDAS	-1.88349	-3.00068	45.3261	1.67e-11	8.91e-11
TBX1	-1.88104	0.435167	79.1587	5.73e-19	9.96e-18
TWIST2	-1.88086	-0.169245	83.3464	6.89e-20	1.4e-18
SLC17A1	-1.88038	-3.7638	25.659	4.07e-07	1.2e-06
HSPA8P7	-1.88026	-2.73784	69.5795	7.34e-17	8.94e-16
AL355512.1	-1.8793	-3.37959	60.1688	8.71e-15	7.56e-14
AL391056.1	-1.87774	-2.22715	53.4597	2.64e-13	1.84e-12
C7orf57	-1.87376	1.60937	49.3578	2.13e-12	1.3e-11
AC096637.3	-1.87281	-3.00207	53.7842	2.24e-13	1.58e-12
RNF128	-1.87192	1.11742	76.8799	1.82e-18	2.89e-17
RN7SKP255	-1.87191	-3.93653	26.4979	2.64e-07	7.95e-07
LYZ	-1.87191	4.30395	75.3876	3.87e-18	5.8e-17
LINC01936	-1.87039	-2.21047	112.191	3.24e-26	1.86e-24
AL355103.1	-1.86988	-4.02268	23.0108	1.61e-06	4.35e-06
FTH1P10	-1.86975	0.251638	82.7295	9.41e-20	1.88e-18
GAPDHP69	-1.86884	-1.54993	59.3623	1.31e-14	1.1e-13
AOX1	-1.86881	1.30353	95.7307	1.32e-22	4.15e-21
AL035411.1	-1.86877	-1.1984	89.7792	2.66e-21	6.84e-20
AL158201.1	-1.86856	-1.02566	82.4539	1.08e-19	2.14e-18
RNVU1-7	-1.86757	-3.90072	38.7294	4.87e-10	2.12e-09
MAGED4	-1.86656	-0.722304	68.0487	1.6e-16	1.84e-15
AL121871.1	-1.86253	-2.42999	64.0054	1.24e-15	1.24e-14
COPS8P2	-1.8608	-2.58371	62.4467	2.74e-15	2.59e-14
CSF3	-1.86043	-0.161216	34.0124	5.48e-09	2.06e-08
AL353151.1	-1.86015	-3.07506	48.5705	3.19e-12	1.89e-11
CCL5	-1.85959	2.02643	119.822	6.92e-28	5.49e-26
RASSF9	-1.85889	1.58437	51.0638	8.94e-13	5.77e-12
AC022149.1	-1.85781	-1.0714	95.0609	1.85e-22	5.67e-21
LSP1	-1.85768	4.03463	118.544	1.32e-27	9.86e-26
GAPDHP73	-1.85527	-2.07746	63.2369	1.83e-15	1.78e-14
TMEM14DP	-1.85397	-2.49568	81.8805	1.45e-19	2.8e-18
GAPDHP64	-1.85168	-2.83202	59.1996	1.42e-14	1.19e-13
FCGR2C	-1.85164	1.026	78.6147	7.55e-19	1.28e-17
PIK3CD-AS2	-1.85143	-0.565011	87.1965	9.83e-21	2.31e-19
AC093063.1	-1.8512	-3.45807	24.6741	6.79e-07	1.93e-06
LINC00460	-1.84908	-1.52687	54.1373	1.87e-13	1.34e-12
TPT1P9	-1.84586	0.57785	84.5771	3.7e-20	7.81e-19
ENSAP2	-1.84569	-2.07126	91.4346	1.15e-21	3.12e-20
VASN	-1.84475	3.64689	101.803	6.13e-24	2.39e-22
ROS1	-1.84466	-1.15334	39.1998	3.83e-10	1.69e-09
AC007906.2	-1.84463	-0.909847	86.7877	1.21e-20	2.79e-19
CREB3L1	-1.8443	3.67476	101.451	7.33e-24	2.83e-22
CD28	-1.84407	-0.780313	101.247	8.12e-24	3.12e-22
FAM81B	-1.84259	0.573242	39.2502	3.73e-10	1.65e-09
ITGBL1	-1.84209	0.600008	83.0694	7.92e-20	1.6e-18
AC005083.1	-1.8418	-2.19133	69.9516	6.08e-17	7.5e-16
HSPA7	-1.84057	1.86158	81.2632	1.98e-19	3.73e-18
GSX2	-1.83883	0.80865	45.1622	1.81e-11	9.64e-11
F2RL2	-1.83843	1.35316	62.5244	2.63e-15	2.5e-14
B3GNT7	-1.83838	2.65369	111.323	5.03e-26	2.8e-24
NDUFB4P12	-1.83793	-3.02053	51.6322	6.69e-13	4.4e-12
SNRPEP4	-1.83683	-0.444939	88.6835	4.63e-21	1.16e-19
GPX1P1	-1.83604	1.96692	73.4958	1.01e-17	1.42e-16
RPS11P7	-1.83601	-3.09148	46.4358	9.47e-12	5.26e-11
RAB42	-1.83412	1.81869	123.152	1.29e-28	1.15e-26
RAB34	-1.83366	4.90686	124.346	7.08e-29	6.62e-27
CD3G	-1.83156	-1.38696	99.1679	2.32e-23	8.26e-22
MRGPRE	-1.82889	-2.83809	45.5189	1.51e-11	8.13e-11
MUC3A	-1.82857	-1.25754	82.0566	1.32e-19	2.57e-18
AC037198.1	-1.8262	-3.42033	54.1643	1.84e-13	1.32e-12
DNAH11	-1.82595	0.982527	79.89	3.96e-19	7.08e-18
CAPSL	-1.82575	-0.359006	33.5251	7.03e-09	2.61e-08
AC003986.1	-1.8255	-3.53428	25.3493	4.78e-07	1.39e-06
NPY2R	-1.82542	0.769889	60.8366	6.2e-15	5.53e-14
TMEM71	-1.82409	1.4682	101.811	6.11e-24	2.38e-22
LINC01914	-1.82279	-3.06966	56.4387	5.8e-14	4.44e-13
CHRNB4	-1.82159	-2.07202	65.7875	5.02e-16	5.33e-15
PKMP5	-1.81962	-2.7783	71.6839	2.53e-17	3.32e-16
TUBAP2	-1.81935	1.85003	101.687	6.5e-24	2.53e-22
AC109309.1	-1.81933	-2.97623	49.3604	2.13e-12	1.3e-11
SPRY4-AS1	-1.8187	-0.92515	94.2816	2.74e-22	8.23e-21
AC026462.1	-1.81832	-2.33344	85.6452	2.15e-20	4.74e-19
LINC02450	-1.81621	-2.35498	59.6887	1.11e-14	9.46e-14
CER1	-1.81488	-2.74889	41.0526	1.48e-10	6.92e-10
LZTS1	-1.81449	5.12371	154.113	2.19e-35	6.04e-33
XCL1	-1.81372	-3.05297	80.7702	2.54e-19	4.68e-18
LINC02036	-1.8136	-2.86691	60.1456	8.81e-15	7.64e-14
AL157895.2	-1.81269	-2.26535	49.0071	2.55e-12	1.53e-11
CCDC144NL-AS1	-1.81088	-0.783514	91.7311	9.93e-22	2.73e-20
LINC00887	-1.81032	-2.73382	62.1746	3.14e-15	2.95e-14
ROR1-AS1	-1.80993	-3.50021	46.8522	7.65e-12	4.31e-11
OCA2	-1.80927	-0.272628	45.7716	1.33e-11	7.22e-11
ATP6V0D2	-1.80696	-1.81258	50.9594	9.43e-13	6.06e-12
STAC	-1.8069	2.29172	47.1106	6.71e-12	3.81e-11
FAM160A1	-1.80639	-1.64538	69.2204	8.81e-17	1.06e-15
AC041040.1	-1.80591	-3.64941	46.4764	9.27e-12	5.16e-11
AP000695.2	-1.80568	-2.72821	78.7872	6.92e-19	1.19e-17
AC109492.1	-1.80565	-3.30413	43.8666	3.52e-11	1.8e-10
CFI	-1.80552	4.8671	117.294	2.48e-27	1.75e-25
ALX4	-1.8052	0.851943	70.4254	4.78e-17	6.01e-16
AC092675.2	-1.80469	-2.95511	43.1462	5.08e-11	2.54e-10
ZNF683	-1.80466	-2.08963	91.885	9.19e-22	2.54e-20
GBP5	-1.80324	1.87952	83.7274	5.68e-20	1.17e-18
ZNF679	-1.80217	-3.1075	11.3523	0.000753539	0.00139981
RPS15AP24	-1.80158	-1.64039	73.5872	9.63e-18	1.36e-16
CD96	-1.8011	-0.592318	110.214	8.8e-26	4.63e-24
GUCA1C	-1.79966	-3.56859	19.9006	8.16e-06	2e-05
LDHAP5	-1.79936	-2.4446	64.0103	1.24e-15	1.24e-14
MIR155HG	-1.79822	-0.168545	106.041	7.22e-25	3.31e-23
HSPA8P5	-1.79815	-1.03998	92.7914	5.81e-22	1.66e-20
KCNE4	-1.79514	3.86587	124.285	7.3e-29	6.79e-27
CLEC12A	-1.79381	-0.299175	61.9482	3.53e-15	3.28e-14
CA12	-1.79215	5.559	102.857	3.6e-24	1.45e-22
TPI1P1	-1.79047	1.59457	102.917	3.5e-24	1.41e-22
FATE1	-1.79007	-2.83482	33.9907	5.54e-09	2.08e-08
AC005480.2	-1.78909	-2.66118	62.075	3.31e-15	3.09e-14
KRT17P7	-1.78801	-3.26761	44.7925	2.19e-11	1.15e-10
HCRT	-1.78786	-2.99648	43.4452	4.36e-11	2.2e-10
AC083805.2	-1.78536	-1.90918	70.2134	5.32e-17	6.63e-16
LRRC18	-1.78489	-2.12735	50.5866	1.14e-12	7.25e-12
HSPA5P1	-1.78244	-1.34026	102.29	4.8e-24	1.9e-22
AC089999.1	-1.7812	-2.74115	29.6156	5.27e-08	1.74e-07
KIAA2012	-1.78068	-0.327388	68.1146	1.54e-16	1.78e-15
NDUFB1P1	-1.78054	-2.97813	65.373	6.2e-16	6.49e-15
AL078602.1	-1.7796	-3.93136	21.0798	4.41e-06	1.12e-05
MMP1	-1.77769	-0.397026	28.7995	8.03e-08	2.59e-07
AC026369.3	-1.77719	-3.63272	33.1538	8.51e-09	3.13e-08
VEGFA	-1.77714	7.27582	85.381	2.46e-20	5.36e-19
CD40LG	-1.77617	-2.68025	73.5412	9.86e-18	1.39e-16
ROR2	-1.77564	1.29886	66.5861	3.35e-16	3.65e-15
SPINK8	-1.77341	0.657435	108.28	2.33e-25	1.14e-23
AL161431.1	-1.77291	-3.7233	13.5251	0.000235392	0.000468827
CFAP73	-1.77254	0.687218	57.6869	3.07e-14	2.44e-13
C1R	-1.7724	7.19172	110.629	7.13e-26	3.83e-24
ACTBP11	-1.77202	-0.990962	78.3597	8.59e-19	1.45e-17
RPS3AP6	-1.77163	2.20911	85.6465	2.15e-20	4.74e-19
ADGB	-1.77087	-2.22289	31.1744	2.36e-08	8.15e-08
HOXB6	-1.77043	-0.734171	41.4553	1.21e-10	5.71e-10
CCL26	-1.77015	-1.73584	76.6128	2.08e-18	3.29e-17
MESTP1	-1.76998	-2.34081	87.5718	8.13e-21	1.95e-19
RPS4XP3	-1.76981	-1.91738	65.897	4.75e-16	5.06e-15
COL15A1	-1.7696	2.63592	85.4009	2.44e-20	5.32e-19
CMYA5	-1.76959	3.44758	108.277	2.34e-25	1.14e-23
KLKP1	-1.7689	-3.62448	26.4671	2.68e-07	8.07e-07
ACE	-1.76757	3.49873	165.831	6.02e-38	3.03e-35
SERPING1	-1.76653	6.80927	119.708	7.33e-28	5.76e-26
PLA2G3	-1.76613	-3.18457	38.5472	5.34e-10	2.3e-09
HSPD1P6	-1.76612	-2.123	84.018	4.9e-20	1.02e-18
RN7SL396P	-1.76525	-3.16052	55.8821	7.69e-14	5.78e-13
RANP1	-1.76462	-0.511645	86.2033	1.62e-20	3.65e-19
MFAP2	-1.76412	2.34826	52.7686	3.75e-13	2.57e-12
DPYD	-1.76331	4.49952	126.122	2.89e-29	3.01e-27
AC007686.1	-1.76289	-3.497	43.7334	3.76e-11	1.92e-10
ABCB5	-1.76267	-3.56546	45.7385	1.35e-11	7.33e-11
KRT18	-1.76197	0.966648	65.9333	4.66e-16	4.98e-15
CHCHD2P6	-1.76122	0.654114	104.23	1.8e-24	7.65e-23
SPP1	-1.76061	10.4505	84.9243	3.1e-20	6.64e-19
MAP3K7CL	-1.76034	2.91145	100.221	1.36e-23	5.1e-22
PIH1D3	-1.76007	-2.67436	22.8917	1.71e-06	4.61e-06
CPA1	-1.75913	-2.71453	39.9058	2.67e-10	1.2e-09
GAPDHP65	-1.75891	1.2593	92.8304	5.7e-22	1.63e-20
ACTBP1	-1.75875	-2.2958	63.4332	1.66e-15	1.62e-14
LINC02513	-1.7582	-2.20734	43.0189	5.42e-11	2.69e-10
KRT8	-1.75724	0.810223	49.5142	1.97e-12	1.21e-11
MIR7515HG	-1.75646	-3.7955	30.4153	3.49e-08	1.18e-07
CLIC1	-1.75637	6.58303	133.634	6.57e-31	9.01e-29
IGLV7-46	-1.75566	-1.99957	21.1492	4.25e-06	1.08e-05
FNDC1	-1.75441	1.12864	54.8744	1.28e-13	9.34e-13
UBXN10-AS1	-1.75348	-0.638616	61.901	3.61e-15	3.35e-14
HOXC-AS1	-1.75278	-1.47869	14.5047	0.000139809	0.000287697
DLX3	-1.75219	-1.15137	57.1145	4.11e-14	3.21e-13
RPL31P49	-1.75217	-1.66545	77.2494	1.51e-18	2.44e-17
LINC01305	-1.75203	-2.1664	56.0208	7.17e-14	5.42e-13
PYHIN1	-1.75157	-2.35445	86.95	1.11e-20	2.59e-19
NAMPT	-1.75113	7.41121	112.453	2.84e-26	1.64e-24
MIR3945HG	-1.74899	-3.28512	45.6733	1.4e-11	7.56e-11
AC012085.1	-1.74867	-0.878282	97.4173	5.62e-23	1.87e-21
SOCS1	-1.74847	1.03369	119.333	8.85e-28	6.87e-26
LGALS1	-1.74823	7.51206	146.524	9.97e-34	2.24e-31
EPHA8	-1.74664	0.10491	48.8091	2.82e-12	1.69e-11
SCGB2A1	-1.74661	-3.54901	6.35723	0.0116904	0.0179394
C3orf52	-1.74641	-1.17651	83.6803	5.82e-20	1.2e-18
HTRA4	-1.74606	-2.01223	59.5294	1.2e-14	1.02e-13
AC243964.3	-1.74598	-0.767444	89.4132	3.2e-21	8.17e-20
TRBV24-1	-1.74558	-3.84089	28.7488	8.24e-08	2.65e-07
GSTA1	-1.74533	-3.20696	29.395	5.9e-08	1.93e-07
CCNO	-1.74502	0.946483	63.2327	1.84e-15	1.78e-14
TMEM158	-1.7445	4.89519	136.611	1.47e-31	2.17e-29
SERPINA3	-1.74395	2.61348	65.2214	6.69e-16	6.97e-15
UBE2SP2	-1.74357	-2.04257	63.4202	1.67e-15	1.63e-14
LINC02432	-1.74283	-1.60276	69.6256	7.17e-17	8.75e-16
AC099681.2	-1.74203	-1.78755	39.9995	2.54e-10	1.15e-09
CFAP161	-1.74188	-0.807665	62.9379	2.13e-15	2.05e-14
SULT1E1	-1.74143	-3.19785	22.1311	2.55e-06	6.68e-06
ENTHD1	-1.74054	-2.72882	42.6622	6.51e-11	3.19e-10
ZDHHC23	-1.73973	2.88503	107.505	3.45e-25	1.64e-23
GPNMB	-1.73928	6.18908	86.0142	1.79e-20	3.99e-19
ITGB3	-1.73685	0.741445	100.732	1.05e-23	3.98e-22
STIP1P3	-1.7367	-2.70509	60.8191	6.26e-15	5.58e-14
CES1P1	-1.73612	-3.71857	31.6726	1.82e-08	6.4e-08
AC105250.1	-1.73575	-2.01917	72.0314	2.12e-17	2.82e-16
OVAAL	-1.73563	-4.03484	20.7704	5.18e-06	1.3e-05
LRRC61	-1.73533	2.2942	95.7924	1.28e-22	4.03e-21
AC009362.1	-1.73477	-2.68353	56.7141	5.04e-14	3.89e-13
NME2P1	-1.73463	-0.665162	97.9	4.4e-23	1.49e-21
AC104461.1	-1.7325	-3.33955	18.818	1.44e-05	3.4e-05
HMX2	-1.73247	-3.90702	13.7949	0.000203884	0.000409744
LPAR3	-1.73237	-1.78319	42.193	8.27e-11	4.01e-10
ADGRE3	-1.73219	-2.3211	59.3869	1.3e-14	1.09e-13
ACTG1P9	-1.73185	-1.68172	70.7558	4.04e-17	5.14e-16
C2CD4A	-1.73125	-0.525226	52.6286	4.03e-13	2.75e-12
LAMB1	-1.73079	5.8567	110.15	9.08e-26	4.77e-24
GFRA3	-1.73066	-1.48528	60.2846	8.21e-15	7.17e-14
FCGBP	-1.73014	7.64966	70.6094	4.35e-17	5.5e-16
AC093627.1	-1.72998	-4.07256	31.9733	1.56e-08	5.52e-08
CCDC8	-1.72903	2.83464	91.5846	1.07e-21	2.92e-20
GAPDHP70	-1.72874	-1.7862	60.9606	5.82e-15	5.23e-14
PFN1P1	-1.72786	-0.627903	75.715	3.28e-18	4.99e-17
SFRP4	-1.72707	4.45477	87.775	7.33e-21	1.77e-19
GAPDHP40	-1.72689	-0.356784	84.9389	3.08e-20	6.6e-19
LINC02032	-1.72689	-3.30382	46.3724	9.78e-12	5.42e-11
EIF4A1P10	-1.72623	0.585403	98.5345	3.19e-23	1.11e-21
MOXD1	-1.72615	5.07716	43.1742	5.01e-11	2.5e-10
C6	-1.72459	-0.539358	32.9449	9.48e-09	3.46e-08
HORMAD2	-1.72409	-2.09195	80.2488	3.3e-19	6e-18
S100A8	-1.72398	3.09495	59.0803	1.51e-14	1.26e-13
MAT1A	-1.7234	-2.61761	50.0812	1.48e-12	9.21e-12
TYRP1	-1.72337	-0.791664	48.592	3.15e-12	1.87e-11
CLCF1	-1.72333	2.00904	81.834	1.48e-19	2.86e-18
RGS22	-1.72315	1.25147	64.0349	1.22e-15	1.23e-14
HLA-DQA1	-1.72203	5.44212	79.4224	5.02e-19	8.8e-18
FCRL5	-1.72058	-3.072	32.8054	1.02e-08	3.7e-08
PRSS16	-1.72047	-1.20786	48.8393	2.78e-12	1.66e-11
AC009060.1	-1.71966	-3.85955	22.9755	1.64e-06	4.43e-06
RPL37P2	-1.71929	-0.829648	78.9351	6.42e-19	1.11e-17
EIF5AP4	-1.71842	-1.87439	90.6347	1.73e-21	4.58e-20
FAR2P1	-1.7171	-2.7168	41.4862	1.19e-10	5.63e-10
SLC6A10P	-1.71665	-3.23969	35.1482	3.06e-09	1.19e-08
SEMA3F	-1.71645	2.9529	130.879	2.63e-30	3.23e-28
GAPDHP63	-1.71611	0.0232775	87.0104	1.08e-20	2.53e-19
GLI1	-1.71523	1.51605	58.861	1.69e-14	1.4e-13
ATP5MC2P4	-1.71358	-2.35354	65.9349	4.66e-16	4.97e-15
GPR141	-1.71348	-1.45489	68.0711	1.58e-16	1.82e-15
AC244153.1	-1.71257	-2.37252	113.143	2.01e-26	1.19e-24
RASEF	-1.71072	1.00974	64.1763	1.14e-15	1.15e-14
SIX2	-1.71053	-0.0515956	61.396	4.67e-15	4.27e-14
CAVIN3	-1.71014	1.87154	123.486	1.09e-28	9.76e-27
MYOSLID	-1.7099	-2.55294	64.7068	8.69e-16	8.91e-15
FAM83G	-1.70968	0.16173	104.1	1.92e-24	8.1e-23
CALM2P3	-1.70875	-1.89357	77.8634	1.1e-18	1.83e-17
AC004585.1	-1.7086	-3.77064	40.2276	2.26e-10	1.03e-09
E2F7	-1.70836	2.0368	84.9016	3.14e-20	6.71e-19
ADGRE1	-1.70802	0.992524	64.9087	7.85e-16	8.09e-15
AL158050.1	-1.70796	-2.4035	71.7274	2.47e-17	3.25e-16
PDLIM1	-1.70777	3.9207	96.9553	7.09e-23	2.34e-21
RNVU1-28	-1.70764	-4.04026	31.6939	1.8e-08	6.33e-08
PTPN22	-1.70741	-0.0342073	91.9912	8.71e-22	2.41e-20
IL2RB	-1.70644	0.74288	95.7173	1.33e-22	4.17e-21
AC034207.1	-1.70463	-3.05277	46.0497	1.15e-11	6.32e-11
MYBL2	-1.70458	4.2582	66.6483	3.25e-16	3.55e-15
AC099548.2	-1.70424	-0.823205	80.2382	3.32e-19	6.03e-18
SERPINH1	-1.70334	6.22149	126.005	3.07e-29	3.14e-27
CPA3	-1.70095	-1.25525	22.8456	1.76e-06	4.71e-06
GAPDHP21	-1.70092	-2.39835	52.3936	4.54e-13	3.07e-12
TENT5B	-1.70022	1.43312	75.6931	3.31e-18	5.04e-17
DNAJC19P9	-1.69963	-2.43471	70.4527	4.71e-17	5.93e-16
CNMD	-1.69937	0.622597	67.7308	1.87e-16	2.13e-15
TSPAN2	-1.69684	0.846728	93.5975	3.87e-22	1.14e-20
GZMH	-1.69607	-0.952161	86.5911	1.33e-20	3.06e-19
AL133320.2	-1.69599	-2.03673	49.357	2.13e-12	1.3e-11
C2orf50	-1.69549	0.351378	82.5239	1.04e-19	2.07e-18
AL033519.3	-1.69517	-1.006	77.1198	1.61e-18	2.58e-17
CSTA	-1.69163	0.741037	67.8658	1.75e-16	2e-15
EGFL6	-1.69085	-0.929477	67.3038	2.33e-16	2.61e-15
LNCTAM34A	-1.69022	-0.738443	100.077	1.47e-23	5.44e-22
NPNT	-1.69006	4.8978	76.3962	2.32e-18	3.63e-17
RPL5P34	-1.68913	0.810731	80.1386	3.49e-19	6.32e-18
FBXO39	-1.68844	-0.945799	58.0879	2.51e-14	2.02e-13
AC022509.1	-1.68803	-3.54344	46.5564	8.9e-12	4.96e-11
SHROOM3	-1.68674	3.63212	105.028	1.2e-24	5.3e-23
PURPL	-1.68654	-3.31485	30.9257	2.68e-08	9.19e-08
U95743.1	-1.68488	-3.84122	28.955	7.41e-08	2.4e-07
AL356653.1	-1.68475	-2.35898	67.4869	2.12e-16	2.4e-15
AL158071.1	-1.68439	-2.63092	60.049	9.25e-15	7.98e-14
CDHR4	-1.68433	-1.97553	39.029	4.18e-10	1.83e-09
IFITM3P2	-1.68422	-1.52599	34.1447	5.12e-09	1.93e-08
C6orf223	-1.682	-1.24565	53.2815	2.89e-13	2.01e-12
AL450270.1	-1.682	-2.9824	31.7954	1.71e-08	6.02e-08
MLPH	-1.68124	0.139014	69.2525	8.66e-17	1.04e-15
GPR157	-1.6811	0.660032	119.806	6.98e-28	5.5e-26
SLAMF6	-1.68082	-0.62193	90.0378	2.34e-21	6.05e-20
SERPINF1	-1.68059	5.28596	110.403	8e-26	4.22e-24
PTMAP2	-1.67995	0.378584	109.319	1.38e-25	7.03e-24
PLA2G2D	-1.67974	-2.11783	57.9561	2.68e-14	2.15e-13
MAFA	-1.67942	-1.33753	39.7741	2.85e-10	1.28e-09
PLA2R1	-1.67872	1.50771	109.163	1.49e-25	7.58e-24
GPR3	-1.67837	1.78937	128.941	6.99e-30	7.91e-28
LINC01831	-1.67829	-1.83026	64.4089	1.01e-15	1.03e-14
RPL39L	-1.67816	1.83347	103.206	3.02e-24	1.24e-22
AC010754.1	-1.67769	-1.93708	65.0458	7.32e-16	7.57e-15
SECTM1	-1.6773	2.66946	95.5834	1.42e-22	4.45e-21
PLAUR	-1.67376	3.81731	99.6634	1.81e-23	6.58e-22
RPS2P32	-1.67237	0.12011	99.4855	1.98e-23	7.13e-22
AP001269.2	-1.67215	-2.78382	60.1425	8.82e-15	7.64e-14
KLHL14	-1.67158	-0.456671	65.3632	6.23e-16	6.52e-15
AC007344.1	-1.67114	-1.83035	49.0732	2.47e-12	1.49e-11
AC114803.1	-1.67094	-2.13829	55.8171	7.95e-14	5.96e-13
LINC01705	-1.67027	-3.68222	33.1988	8.32e-09	3.06e-08
H3P6	-1.66925	2.8	94.9627	1.94e-22	5.93e-21
AC131097.3	-1.66891	-1.70112	61.357	4.76e-15	4.35e-14
GABRA6	-1.66817	-2.52217	24.615	7e-07	1.98e-06
TMEM26	-1.66757	0.388535	108.275	2.34e-25	1.14e-23
TRPC7	-1.66618	-1.83398	58.5185	2.01e-14	1.65e-13
TBILA	-1.66502	-3.17467	51.4937	7.18e-13	4.7e-12
SLC13A4	-1.66493	3.13496	51.2714	8.04e-13	5.23e-12
EVC2	-1.66488	1.20956	83.018	8.13e-20	1.63e-18
AC005515.1	-1.6647	-1.50586	31.9582	1.58e-08	5.56e-08
NKX3-2	-1.66459	-0.19391	51.9929	5.57e-13	3.71e-12
NNAT	-1.66447	5.60948	52.2819	4.81e-13	3.23e-12
AC025419.1	-1.66358	-3.51078	42.131	8.54e-11	4.13e-10
ACP5	-1.66301	2.35053	83.0011	8.2e-20	1.65e-18
IL1RAP	-1.66115	5.22995	112.403	2.92e-26	1.68e-24
AC024619.4	-1.66113	-2.59688	63.6746	1.47e-15	1.45e-14
ALDOAP2	-1.66027	-2.21257	57.4741	3.42e-14	2.7e-13
AL162231.2	-1.65953	-0.449428	99.6726	1.8e-23	6.56e-22
AC099560.2	-1.6585	0.0495539	75.8506	3.06e-18	4.7e-17
CFHR1	-1.65807	-3.88557	33.0379	9.04e-09	3.31e-08
NPBWR1	-1.65703	-2.74587	20.4131	6.24e-06	1.55e-05
ACTBP9	-1.65641	-1.75186	76.7566	1.93e-18	3.06e-17
AC021218.1	-1.65504	-1.70313	34.7159	3.82e-09	1.47e-08
AC023906.1	-1.65467	-2.97754	54.7029	1.4e-13	1.01e-12
MDK	-1.65166	6.18008	116.952	2.94e-27	2.05e-25
LCK	-1.6498	-0.0312176	104.137	1.89e-24	7.98e-23
LINC00900	-1.64886	1.39526	128.707	7.86e-30	8.74e-28
UBXN10	-1.64854	2.35008	49.6091	1.88e-12	1.16e-11
RPL18P13	-1.64802	-2.55298	54.272	1.75e-13	1.25e-12
SERPINA1	-1.64786	5.22395	89.2502	3.48e-21	8.84e-20
LINC01923	-1.64645	-2.94916	33.6262	6.68e-09	2.49e-08
EGILA	-1.6461	-2.35853	45.8844	1.25e-11	6.84e-11
H4C1	-1.64419	-3.72554	30.9899	2.59e-08	8.91e-08
SLN	-1.64314	3.38456	38.0299	6.97e-10	2.97e-09
LINC01956	-1.6422	-1.02473	44.2535	2.88e-11	1.49e-10
APOBEC4	-1.64137	-4.00209	19.5345	9.88e-06	2.39e-05
HLA-DQA2	-1.63999	3.23332	44.8724	2.1e-11	1.11e-10
CPNE8-AS1	-1.63753	-1.74846	86.4357	1.44e-20	3.27e-19
EOMES	-1.63677	-1.79868	73.3742	1.07e-17	1.5e-16
LNCOG	-1.63617	-1.6274	71.4741	2.81e-17	3.66e-16
SP5	-1.63421	0.0207247	85.3628	2.48e-20	5.41e-19
BPIFB2	-1.63344	0.22031	47.9913	4.28e-12	2.49e-11
DMRT1	-1.63344	-3.05791	39.3485	3.55e-10	1.58e-09
OSTM1-AS1	-1.63128	-0.0846504	87.5905	8.05e-21	1.93e-19
RRM2	-1.63123	4.50434	71.799	2.38e-17	3.14e-16
AC022034.1	-1.63015	0.53773	71.6444	2.58e-17	3.38e-16
RPL27AP5	-1.62941	-2.84419	58.5669	1.96e-14	1.61e-13
CD8A	-1.62898	0.949427	116.425	3.84e-27	2.59e-25
EIF4A1P2	-1.62842	-1.04483	94.2336	2.8e-22	8.41e-21
AC092645.1	-1.62765	0.902465	78.7058	7.21e-19	1.23e-17
MALL	-1.62711	-2.41332	83.7472	5.62e-20	1.16e-18
GPR15	-1.62666	-4.07463	33.5432	6.97e-09	2.59e-08
HMGN1P38	-1.62472	-1.60668	69.9332	6.13e-17	7.57e-16
APOC3	-1.6244	-3.8284	8.3037	0.00395643	0.00656708
STMND1	-1.6243	-2.83753	42.6942	6.4e-11	3.14e-10
ANPEP	-1.62421	2.82075	95.9775	1.16e-22	3.72e-21
AC020905.1	-1.62401	-3.16728	32.5425	1.17e-08	4.2e-08
ISLR	-1.62395	4.39886	90.6896	1.68e-21	4.46e-20
LMO7DN	-1.62391	-2.90219	38.9779	4.29e-10	1.88e-09
DIRAS3	-1.62334	3.74641	84.2669	4.32e-20	9.05e-19
EIF3CL	-1.62301	-0.390741	79.9854	3.77e-19	6.79e-18
CFAP299	-1.62281	-3.00337	25.3058	4.89e-07	1.42e-06
CARD16	-1.62265	1.8475	97.8983	4.4e-23	1.49e-21
OSBPL10	-1.62256	2.84159	149.046	2.8e-34	6.71e-32
COL10A1	-1.62227	-0.594401	59.5148	1.21e-14	1.03e-13
XG	-1.6219	-1.55173	47.6284	5.15e-12	2.97e-11
LINC01871	-1.62183	-2.94872	84.2227	4.42e-20	9.24e-19
DNAH3	-1.62145	-2.15115	53.6664	2.38e-13	1.67e-12
RNASE2	-1.62143	2.06636	66.6686	3.21e-16	3.51e-15
AL591806.4	-1.62119	-2.66413	55.0662	1.17e-13	8.54e-13
PRDX1P1	-1.62117	-1.98522	88.8319	4.3e-21	1.08e-19
C1S	-1.62089	6.80629	106.613	5.41e-25	2.51e-23
CRP	-1.62074	-4.09082	9.21179	0.00240461	0.00413078
H4C2	-1.62056	-3.67906	33.6228	6.69e-09	2.49e-08
RAB1C	-1.61983	-2.0585	68.9643	1e-16	1.19e-15
RDH10	-1.61931	5.13651	110.794	6.57e-26	3.56e-24
SCARNA5	-1.61916	-2.32309	37.4128	9.56e-10	3.99e-09
NPSR1	-1.61775	-1.82112	32.4175	1.24e-08	4.46e-08
SH2D2A	-1.61771	-0.436846	96.2741	1e-22	3.24e-21
FAM225B	-1.61752	-0.475668	67.4768	2.13e-16	2.41e-15
MYO1G	-1.6175	1.99504	96.4562	9.12e-23	2.97e-21
AL049871.1	-1.6159	-1.08326	55.9089	7.59e-14	5.71e-13
LINC00488	-1.61543	-1.01006	63.5159	1.59e-15	1.56e-14
H3C12	-1.61412	-3.07796	43.9508	3.37e-11	1.73e-10
COL13A1	-1.6136	0.995525	75.7613	3.2e-18	4.89e-17
AC092535.5	-1.61356	-2.31205	85.1131	2.82e-20	6.08e-19
RPL7AP64	-1.61296	-3.07089	54.3413	1.69e-13	1.21e-12
BX539320.1	-1.61239	-3.0359	70.304	5.08e-17	6.35e-16
TULP1	-1.61172	-2.77136	54.1312	1.88e-13	1.34e-12
LINC01014	-1.61133	-3.6521	20.2008	6.97e-06	1.72e-05
AC116348.3	-1.61054	-3.49983	38.763	4.79e-10	2.08e-09
FSCN1P1	-1.61053	-1.70641	70.5412	4.51e-17	5.68e-16
S100A11	-1.60908	6.04815	109.808	1.08e-25	5.57e-24
MESTP3	-1.6085	-3.18933	44.4318	2.63e-11	1.37e-10
MOCOS	-1.60786	0.352212	98.7582	2.85e-23	1.01e-21
PPDPFL	-1.60769	-0.945734	23.5885	1.19e-06	3.28e-06
LINC00968	-1.6066	-2.29439	54.4136	1.62e-13	1.17e-12
MYMX	-1.60625	-3.30837	53.8117	2.21e-13	1.56e-12
HNRNPLP1	-1.60591	-2.82909	54.868	1.29e-13	9.37e-13
MAGED4B	-1.60552	-0.636095	59.0057	1.57e-14	1.31e-13
AL590135.1	-1.60469	-3.08271	44.3475	2.75e-11	1.42e-10
AC069277.1	-1.60414	-3.65864	30.2545	3.79e-08	1.27e-07
NPTX2	-1.60399	5.23432	57.2647	3.81e-14	2.99e-13
GAPDHP44	-1.60331	-1.93382	72.371	1.78e-17	2.4e-16
FBLIM1	-1.60327	3.81237	100.232	1.36e-23	5.08e-22
KRT32	-1.60262	-4.17034	21.549	3.45e-06	8.88e-06
NUP62CL	-1.60167	-1.37955	54.8536	1.3e-13	9.43e-13
DUSP4	-1.59849	4.01736	92.0188	8.59e-22	2.38e-20
LINC01583	-1.59808	-3.48169	30.4015	3.51e-08	1.18e-07
SOST	-1.598	-3.17771	29.5644	5.41e-08	1.78e-07
PTGES	-1.59767	1.815	114.082	1.25e-26	7.69e-25
ACOT12	-1.59671	-2.34128	51.9901	5.58e-13	3.71e-12
MGP	-1.59508	6.04873	58.3689	2.17e-14	1.77e-13
AL359313.1	-1.59341	-3.76996	31.7167	1.78e-08	6.26e-08
SLC15A1	-1.59242	-3.39548	37.2109	1.06e-09	4.39e-09
COL19A1	-1.591	-0.835539	59.9084	9.94e-15	8.51e-14
EFEMP2	-1.58976	5.61671	114.306	1.12e-26	7e-25
TFAP2C	-1.58967	-0.31024	54.9174	1.26e-13	9.15e-13
H2AC16	-1.58857	-3.6795	31.0821	2.47e-08	8.52e-08
TIMM8AP1	-1.58792	-3.27923	52.6718	3.94e-13	2.69e-12
PCLAF	-1.58779	2.93882	84.5826	3.68e-20	7.79e-19
GKN1	-1.58774	-3.93947	9.83828	0.00170917	0.00300514
C9orf135	-1.58589	-1.78016	48.3058	3.65e-12	2.14e-11
TCL6	-1.58572	-3.2864	42.1936	8.27e-11	4e-10
H2AC4	-1.58538	-3.67316	41.6593	1.09e-10	5.17e-10
AC233964.1	-1.58504	-2.45496	70.3286	5.02e-17	6.27e-16
TNNT3	-1.58456	-2.34796	44.9972	1.97e-11	1.04e-10
ADAMTS14	-1.5845	2.56737	82.7283	9.41e-20	1.88e-18
TWIST1	-1.58419	1.80287	80.0899	3.58e-19	6.48e-18
HOXC5	-1.58374	-2.89738	22.8356	1.76e-06	4.73e-06
AC021074.1	-1.58246	-0.900364	68.7804	1.1e-16	1.3e-15
FN1	-1.58236	9.49587	102.485	4.35e-24	1.73e-22
AL122020.1	-1.58233	-0.35922	77.7652	1.16e-18	1.92e-17
SCML4	-1.5822	-1.31581	75.616	3.45e-18	5.21e-17
DHH	-1.5817	-1.47253	98.0358	4.11e-23	1.41e-21
ISL2	-1.58169	0.0355785	36.2765	1.71e-09	6.91e-09
ACTBP7	-1.58158	-0.873208	73.4042	1.06e-17	1.48e-16
SLC43A3	-1.5808	3.93163	118.938	1.08e-27	8.25e-26
ARL6IP1P2	-1.58043	-3.08961	54.7367	1.38e-13	9.99e-13
MUC12-AS1	-1.58032	-1.07663	79.9863	3.77e-19	6.79e-18
TRMT112P6	-1.57993	-1.88019	71.0802	3.43e-17	4.41e-16
GAS2L3	-1.57917	2.72477	88.0305	6.45e-21	1.57e-19
AL035398.1	-1.579	-3.07328	46.9317	7.35e-12	4.15e-11
ITIH1	-1.57892	-2.16363	46.4272	9.51e-12	5.27e-11
GRB14	-1.57855	1.18946	68.3024	1.4e-16	1.63e-15
ASF1B	-1.57782	3.31017	86.7014	1.26e-20	2.9e-19
TPBG	-1.57707	2.65546	84.0255	4.88e-20	1.02e-18
RPL34P18	-1.57669	-1.00407	55.7109	8.4e-14	6.27e-13
GAPDHP61	-1.5766	-1.56592	67.453	2.16e-16	2.44e-15
AC113398.1	-1.57598	-1.48637	65.5584	5.64e-16	5.95e-15
AL390728.1	-1.57579	-2.40226	62.8093	2.28e-15	2.18e-14
TNFAIP8	-1.57569	2.00874	111.095	5.64e-26	3.09e-24
PTCHD4	-1.57456	0.709937	88.2823	5.67e-21	1.39e-19
TMEM190	-1.57447	-3.0903	32.3723	1.27e-08	4.56e-08
FCN1	-1.57422	-0.0334047	64.3167	1.06e-15	1.08e-14
ACTN1	-1.57318	7.16923	130.82	2.71e-30	3.31e-28
AC018470.1	-1.572	-3.54921	28.3908	9.91e-08	3.15e-07
TBX5-AS1	-1.57175	0.266026	28.2931	1.04e-07	3.31e-07
PPBP	-1.57134	-0.952848	43.2713	4.77e-11	2.39e-10
LINC01857	-1.57123	-3.37828	29.2767	6.27e-08	2.05e-07
AC068057.2	-1.57077	1.3751	82.6432	9.83e-20	1.95e-18
RPL34P27	-1.57015	-2.18343	57.8071	2.89e-14	2.3e-13
TRPA1	-1.56949	-2.46659	39.1258	3.97e-10	1.75e-09
BIRC5	-1.56912	4.69124	65.267	6.54e-16	6.82e-15
FLNC	-1.56867	6.45872	75.4733	3.7e-18	5.57e-17
PTMAP8	-1.56786	-2.82783	76.5041	2.2e-18	3.45e-17
FTH1P11	-1.56522	0.652531	79.5241	4.76e-19	8.41e-18
KIF26B-AS1	-1.56521	-3.8492	27.3097	1.73e-07	5.34e-07
LINC02086	-1.56471	-3.10959	35.5203	2.52e-09	9.95e-09
EIF4A1P7	-1.56417	-2.64803	62.0795	3.3e-15	3.08e-14
SEL1L3	-1.56389	4.72256	81.1219	2.12e-19	3.99e-18
PPIAP43	-1.56343	-2.77057	64.2098	1.12e-15	1.13e-14
C9orf24	-1.56311	1.89308	50.0754	1.48e-12	9.24e-12
HK3	-1.56127	1.92779	93.8012	3.49e-22	1.04e-20
MUC12	-1.56107	0.407465	82.6271	9.91e-20	1.96e-18
PA2G4P4	-1.56091	-1.64508	86.1407	1.68e-20	3.75e-19
GBP6	-1.56072	-1.42097	87.5254	8.32e-21	1.99e-19
LINC02392	-1.55998	-3.80891	25.8749	3.64e-07	1.08e-06
GPR50	-1.55964	-1.79143	18.1844	2.01e-05	4.66e-05
LINC02552	-1.55903	-0.409568	43.4511	4.35e-11	2.2e-10
HOXD10	-1.55889	1.50735	19.312	1.11e-05	2.66e-05
KCNK15	-1.55885	-1.24573	73.9854	7.87e-18	1.12e-16
IKZF3	-1.55872	0.132199	95.811	1.26e-22	4e-21
SPRY1	-1.55853	4.4717	108.907	1.7e-25	8.46e-24
IL10	-1.55484	-0.244738	70.4062	4.83e-17	6.06e-16
PPIAP13	-1.55463	-2.76828	56.3451	6.08e-14	4.64e-13
LINC01358	-1.55438	-1.95102	54.8088	1.33e-13	9.64e-13
AC073861.1	-1.55357	2.87157	85.7579	2.03e-20	4.5e-19
CYP27B1	-1.5523	2.15429	41.0571	1.48e-10	6.9e-10
AK7	-1.55162	0.145342	69.3489	8.25e-17	9.96e-16
LINC02078	-1.55158	-2.44133	55.5492	9.12e-14	6.77e-13
ANGPTL7	-1.55066	-2.04483	47.3854	5.83e-12	3.34e-11
OLFML1	-1.55006	1.52071	119.195	9.49e-28	7.32e-26
RLBP1	-1.54791	2.50333	107.879	2.86e-25	1.37e-23
F13B	-1.54747	-3.74136	22.1682	2.5e-06	6.56e-06
SEPTIN7P6	-1.54731	-1.70434	74.0463	7.63e-18	1.09e-16
AC010729.1	-1.54714	-1.0846	48.916	2.67e-12	1.6e-11
MEST	-1.54712	6.69808	125.003	5.08e-29	4.9e-27
GCSAML	-1.54618	-2.26585	45.7635	1.33e-11	7.25e-11
AC087477.2	-1.54525	-0.657383	54.9976	1.21e-13	8.82e-13
TXNP6	-1.54516	-2.82966	58.5362	2e-14	1.63e-13
CFAP57	-1.54504	0.463782	56.3238	6.15e-14	4.69e-13
LDHAP4	-1.54488	1.00487	88.3813	5.4e-21	1.33e-19
AC087071.1	-1.54378	-2.768	57.5901	3.23e-14	2.56e-13
LY9	-1.54326	-1.83123	75.7716	3.18e-18	4.87e-17
MAFA-AS1	-1.54194	-2.8442	21.4598	3.61e-06	9.28e-06
HLA-DQB2	-1.54058	2.03615	52.9217	3.47e-13	2.39e-12
ADGRD2	-1.53984	-1.15387	25.964	3.48e-07	1.03e-06
METTL1	-1.53912	4.68971	85.1245	2.8e-20	6.05e-19
MALRD1	-1.53769	-1.59187	52.6677	3.95e-13	2.7e-12
PMS2P2	-1.53698	-2.86023	42.8297	5.97e-11	2.95e-10
ABCA13	-1.53686	0.832551	52.1974	5.02e-13	3.37e-12
BTF3P10	-1.5366	-2.55552	51.4592	7.31e-13	4.78e-12
AL049873.1	-1.53631	-0.156354	72.541	1.64e-17	2.21e-16
GZMB	-1.53621	-0.890084	76.4834	2.22e-18	3.49e-17
MAB21L1	-1.53595	0.624016	82.8361	8.91e-20	1.79e-18
LINC02525	-1.53421	-0.61945	87.8758	6.97e-21	1.69e-19
APOL4	-1.5334	4.31445	55.4095	9.79e-14	7.24e-13
AL391416.1	-1.53276	-1.43305	60.4866	7.41e-15	6.52e-14
FOXD2	-1.53274	-0.108067	71.5859	2.65e-17	3.47e-16
AC009955.2	-1.53214	-2.65118	68.8181	1.08e-16	1.28e-15
LINC00601	-1.53184	-1.37126	75.4556	3.74e-18	5.62e-17
SBF2-AS1	-1.53137	1.17639	124.496	6.56e-29	6.16e-27
TP63	-1.53126	-0.0238671	53.709	2.33e-13	1.63e-12
ADM	-1.53058	4.42317	51.612	6.76e-13	4.44e-12
AC010422.3	-1.53045	0.210236	64.8806	7.96e-16	8.2e-15
PROK2	-1.53021	-1.70406	55.7644	8.17e-14	6.11e-13
DUSP6	-1.52997	5.61481	166.237	4.91e-38	2.52e-35
RPS3AP26	-1.52677	1.92173	74.0495	7.62e-18	1.09e-16
ATP5F1CP1	-1.52676	-2.90919	56.0718	6.99e-14	5.29e-13
DEPDC1	-1.52601	1.97634	58.819	1.73e-14	1.43e-13
FKBP9	-1.52595	6.18283	133.697	6.36e-31	8.77e-29
AC004067.1	-1.52441	-0.588357	129.83	4.46e-30	5.15e-28
TMPRSS15	-1.5244	-3.44179	34.7619	3.73e-09	1.44e-08
RAB36	-1.52418	3.46719	101.111	8.7e-24	3.31e-22
CD36	-1.52299	2.33152	64.3049	1.07e-15	1.08e-14
MS4A15	-1.52267	-3.82122	39.7745	2.85e-10	1.28e-09
EIF1P3	-1.52258	-1.93978	67.092	2.59e-16	2.89e-15
RPSAP15	-1.52069	-0.577853	69.7038	6.89e-17	8.44e-16
BNC1	-1.5204	-2.25749	45.5961	1.45e-11	7.84e-11
MIR1-1HG-AS1	-1.52015	-0.888349	39.6276	3.07e-10	1.38e-09
CENPA	-1.51902	1.6076	66.6285	3.28e-16	3.58e-15
MRPL3P1	-1.51896	-2.70443	51.7258	6.38e-13	4.21e-12
RPL9P3	-1.51895	-2.42375	56.8604	4.68e-14	3.63e-13
NTSR1	-1.51835	0.584931	42.764	6.18e-11	3.04e-10
KRT16P3	-1.51627	-4.10466	18.0077	2.2e-05	5.08e-05
LINC00605	-1.51594	-3.89056	31.0792	2.48e-08	8.53e-08
ADH4	-1.51582	-3.53656	38.2088	6.36e-10	2.72e-09
HLA-DRA	-1.5138	8.76419	81.6656	1.61e-19	3.09e-18
AC084357.3	-1.51298	-3.49568	21.2542	4.02e-06	1.03e-05
DKK2	-1.51253	0.545454	53.7914	2.23e-13	1.57e-12
KRT80	-1.51179	-1.37918	38.901	4.46e-10	1.95e-09
LINC01273	-1.51146	-1.71016	79.4053	5.06e-19	8.87e-18
KNG1	-1.51112	-3.1026	32.2696	1.34e-08	4.79e-08
RDM1	-1.51106	-1.19676	69.3852	8.1e-17	9.79e-16
ITGA3	-1.51032	5.89445	117.011	2.85e-27	2e-25
ULBP1	-1.50674	-0.282742	48.5544	3.21e-12	1.9e-11
AC007389.5	-1.5067	-2.06727	104.253	1.78e-24	7.57e-23
MSR1	-1.50669	5.08667	77.0162	1.7e-18	2.71e-17
COX7CP1	-1.50577	-1.77991	83.212	7.37e-20	1.49e-18
LMNTD2	-1.50574	0.273846	55.1147	1.14e-13	8.35e-13
VDAC1P1	-1.50566	-1.41595	86.544	1.37e-20	3.12e-19
C10orf55	-1.50456	-1.25871	72.6943	1.51e-17	2.06e-16
LINC02609	-1.50321	1.96851	93.005	5.22e-22	1.51e-20
EDA2R	-1.50178	3.19297	80.1433	3.48e-19	6.32e-18
HOXA7	-1.5017	0.504644	17.2555	3.27e-05	7.38e-05
NODAL	-1.50079	0.271919	77.2866	1.48e-18	2.4e-17
AC011228.1	-1.50012	-3.56491	21.9003	2.87e-06	7.48e-06
KLK3	-1.49956	-0.401903	6.14648	0.0131674	0.0200402
RPL24P7	-1.49795	-3.10149	38.7213	4.89e-10	2.12e-09
IGLV7-43	-1.49776	-2.84917	10.7708	0.00103115	0.00187561
RPLP0P2	-1.49678	-0.0187892	83.8069	5.46e-20	1.13e-18
CD79B	-1.49643	-0.771717	107.491	3.48e-25	1.65e-23
FAM156B	-1.49568	-2.83214	44.1365	3.06e-11	1.57e-10
STEAP1B	-1.49559	0.194124	102.735	3.83e-24	1.54e-22
AC092958.1	-1.49523	2.31182	79.6426	4.49e-19	7.95e-18
SMIM3	-1.49517	5.04278	108.088	2.57e-25	1.25e-23
COLEC11	-1.49451	0.424523	73.7182	9.01e-18	1.28e-16
LINC02026	-1.4934	-2.81188	65.4033	6.1e-16	6.4e-15
ONECUT3	-1.49318	-1.54417	33.3283	7.78e-09	2.88e-08
AHNAK2	-1.4924	3.81315	77.2564	1.5e-18	2.43e-17
LINC01558	-1.49149	-2.25144	73.4948	1.01e-17	1.42e-16
RN7SL664P	-1.49147	-3.93308	23.8844	1.02e-06	2.84e-06
TOMM20P4	-1.49108	-2.59908	59.8209	1.04e-14	8.88e-14
FBLN1	-1.49025	5.55074	87.2458	9.58e-21	2.26e-19
AC141557.1	-1.4892	0.774564	49.2127	2.3e-12	1.39e-11
FKBP1C	-1.48915	-0.00981899	114.825	8.59e-27	5.45e-25
CD5	-1.48864	-0.372578	109.729	1.12e-25	5.77e-24
LINC01497	-1.48841	-1.25034	46.0599	1.15e-11	6.29e-11
SLC7A10	-1.48725	2.09234	32.8872	9.77e-09	3.56e-08
POU2F3	-1.48678	-2.52031	41.206	1.37e-10	6.43e-10
WDR63	-1.48493	0.451577	56.3321	6.12e-14	4.67e-13
TREML2	-1.48481	-2.45605	46.7406	8.1e-12	4.55e-11
AC024651.1	-1.48465	-2.51231	30.8456	2.79e-08	9.55e-08
CPNE8	-1.48448	2.75955	104.534	1.55e-24	6.65e-23
BGN	-1.48401	7.34229	105.167	1.12e-24	4.97e-23
TMPRSS7	-1.4839	-1.38296	30.5888	3.19e-08	1.08e-07
IL26	-1.48389	-4.0722	21.7608	3.09e-06	8e-06
HSPB1P1	-1.48359	-0.528173	90.0176	2.36e-21	6.11e-20
LINC02605	-1.48308	-3.01566	43.1523	5.06e-11	2.53e-10
LINC01116	-1.48206	1.87718	52.4049	4.52e-13	3.05e-12
NIBAN1	-1.48183	4.60332	95.4067	1.55e-22	4.84e-21
XKR8	-1.4817	3.02818	121.535	2.92e-28	2.42e-26
IL1R2	-1.4804	0.366021	45.4979	1.53e-11	8.21e-11
RNU4-2	-1.47952	0.730774	29.7568	4.9e-08	1.62e-07
AL138693.1	-1.47896	-2.76523	47.9266	4.42e-12	2.57e-11
FTH1P2	-1.47855	0.866855	75.9917	2.85e-18	4.4e-17
LINC01711	-1.47654	-0.853799	58.4566	2.08e-14	1.7e-13
PARP1P1	-1.47493	-2.91848	61.0154	5.66e-15	5.09e-14
AC109635.3	-1.47476	-3.80764	28.3883	9.93e-08	3.15e-07
RPL24P8	-1.47462	0.259702	62.8523	2.23e-15	2.13e-14
SCAT1	-1.47414	-3.06877	40.0416	2.49e-10	1.13e-09
KLHDC8A	-1.47358	6.16202	93.4485	4.17e-22	1.22e-20
ITGA4	-1.47274	2.42712	93.5448	3.97e-22	1.17e-20
RIN1	-1.47238	3.315	114.852	8.48e-27	5.39e-25
H2AZP3	-1.47189	-2.05991	67.9002	1.72e-16	1.97e-15
ZNF860	-1.47149	-1.73216	79.1696	5.7e-19	9.91e-18
GCNT1	-1.47123	1.9548	113.483	1.69e-26	1.01e-24
AC022968.1	-1.47117	-1.74252	62.8573	2.22e-15	2.13e-14
ACTBP8	-1.47105	-1.91825	55.6189	8.8e-14	6.55e-13
BEST4	-1.47068	0.408594	90.8844	1.52e-21	4.06e-20
CISH	-1.47048	1.81093	92.403	7.07e-22	1.98e-20
OLIG3	-1.46931	-4.01422	7.30722	0.0068678	0.010941
AL355607.2	-1.4691	-3.87056	24.9164	5.99e-07	1.71e-06
GAPDHP71	-1.46834	-1.24799	74.7664	5.3e-18	7.78e-17
CHAD	-1.46823	0.556455	53.7859	2.24e-13	1.58e-12
HLA-DPB2	-1.46768	-0.584116	59.9161	9.9e-15	8.48e-14
CA2	-1.46744	6.47057	136.437	1.6e-31	2.35e-29
DOK2	-1.46739	0.776303	72.7716	1.46e-17	1.99e-16
TK1	-1.46732	3.33421	91.8727	9.24e-22	2.55e-20
HTR2C	-1.46724	2.03259	27.646	1.46e-07	4.53e-07
TRBV20-1	-1.46675	-3.26237	44.8672	2.11e-11	1.11e-10
SCN4A	-1.46666	-1.40485	52.4354	4.45e-13	3.01e-12
SLC6A18	-1.46659	-3.29217	13.6632	0.000218698	0.000437732
CRYBG1	-1.46649	2.52315	79.5789	4.63e-19	8.19e-18
EGOT	-1.46643	-3.77901	28.9342	7.49e-08	2.42e-07
ST8SIA5	-1.46633	4.71143	70.2421	5.25e-17	6.54e-16
CDC42P6	-1.46632	-0.226715	67.0052	2.71e-16	3.01e-15
AL109766.1	-1.46603	-2.42595	71.1397	3.33e-17	4.28e-16
HMGN2P4	-1.46552	-1.55655	70.1592	5.47e-17	6.8e-16
RN7SL665P	-1.46502	-4.0666	29.4395	5.77e-08	1.89e-07
CTLA4	-1.46499	-0.878085	55.351	1.01e-13	7.45e-13
PLBD1	-1.46481	2.45606	95.1442	1.77e-22	5.46e-21
HSD11B1	-1.46465	1.83551	61.6364	4.13e-15	3.81e-14
SLC47A2	-1.46443	3.14178	47.833	4.64e-12	2.69e-11
NDUFA4L2	-1.46384	5.07313	121.293	3.3e-28	2.72e-26
ADAMTS2	-1.46324	2.67121	93.4377	4.19e-22	1.23e-20
APOL1	-1.46293	4.25836	104.952	1.25e-24	5.49e-23
RPL7AP28	-1.46174	-1.69736	26.6601	2.43e-07	7.33e-07
ZBED6CL	-1.46162	0.848528	85.5399	2.27e-20	4.97e-19
DCN	-1.4611	6.7144	89.8393	2.58e-21	6.65e-20
RIT2	-1.46031	2.33547	55.1434	1.12e-13	8.23e-13
LINC02730	-1.4596	-3.27765	35.1415	3.07e-09	1.2e-08
FREM2	-1.45956	4.32798	67.544	2.06e-16	2.34e-15
NCMAP	-1.45937	0.617345	43.8495	3.55e-11	1.81e-10
CSRP3	-1.45734	-3.60745	44.1794	3e-11	1.54e-10
C1RL	-1.45691	4.33065	104.466	1.6e-24	6.87e-23
CNGA3	-1.45666	4.29192	58.4626	2.07e-14	1.69e-13
LINC01385	-1.45663	-3.27063	27.3405	1.71e-07	5.26e-07
GAP43	-1.45604	8.15353	132.654	1.08e-30	1.43e-28
AC008760.2	-1.45599	0.336847	58.2714	2.28e-14	1.85e-13
AC007560.1	-1.45488	-2.78783	53.7721	2.25e-13	1.59e-12
LRRC2	-1.4547	2.59021	65.9364	4.66e-16	4.97e-15
LINC00346	-1.45391	0.745511	116.716	3.31e-27	2.26e-25
AC098591.3	-1.4537	-2.90855	46.8994	7.47e-12	4.21e-11
LINC01727	-1.45339	0.0254911	60.2883	8.19e-15	7.16e-14
PTMAP4	-1.45299	-0.839981	109.981	9.89e-26	5.15e-24
GBP1	-1.45252	5.60526	73.3358	1.09e-17	1.53e-16
KCNK5	-1.45236	-0.127073	35.5145	2.53e-09	9.98e-09
AC007998.3	-1.45222	-2.30526	71.8922	2.27e-17	3.01e-16
RPS15AP38	-1.45218	-1.76069	57.1351	4.07e-14	3.18e-13
MMP2-AS1	-1.45176	-2.54081	24.0604	9.34e-07	2.6e-06
FSTL1	-1.45157	7.09381	115.801	5.25e-27	3.49e-25
PXDNL	-1.45149	0.737094	79.0794	5.97e-19	1.03e-17
HSPE1P2	-1.45149	-1.88413	79.4869	4.85e-19	8.56e-18
SLC13A5	-1.45139	2.05043	45.1339	1.84e-11	9.77e-11
RPL10P1	-1.45128	-2.09663	53.3752	2.76e-13	1.92e-12
PRELID2P1	-1.4511	-3.64277	27.6757	1.43e-07	4.47e-07
AC106865.1	-1.45067	0.413038	53.3994	2.72e-13	1.9e-12
MUCL1	-1.45002	-3.66826	22.2154	2.44e-06	6.41e-06
EXO1	-1.44848	2.10195	76.5148	2.19e-18	3.44e-17
CFAP100	-1.44841	0.378928	42.3101	7.79e-11	3.79e-10
BCL2A1	-1.44829	1.73837	59.8761	1.01e-14	8.65e-14
HSP90AA4P	-1.44648	-2.34731	70.2677	5.18e-17	6.46e-16
AC069218.1	-1.44642	-1.5497	57.3462	3.65e-14	2.87e-13
TNFSF11	-1.44543	-3.63098	25.4874	4.45e-07	1.3e-06
LXN	-1.44469	1.93367	134.333	4.62e-31	6.48e-29
TTC39A	-1.44462	0.997598	100.068	1.47e-23	5.46e-22
KIF25-AS1	-1.4441	-0.642275	45.2249	1.76e-11	9.35e-11
OSMR-AS1	-1.44406	-1.66761	65.0966	7.13e-16	7.39e-15
EGFR-AS1	-1.44396	0.0648763	41.4772	1.19e-10	5.65e-10
MUSK	-1.44376	-2.40425	49.0642	2.48e-12	1.49e-11
RPLP0P6	-1.44319	3.65783	67.3983	2.22e-16	2.5e-15
RPS7P10	-1.44318	0.0689232	76.1079	2.69e-18	4.17e-17
PTTG1	-1.44303	3.95084	81.0272	2.23e-19	4.15e-18
SPRED3	-1.44294	3.53175	137.773	8.17e-32	1.26e-29
HOXD13	-1.44283	1.20728	11.7469	0.000609437	0.00114679
NSUN7	-1.44242	1.07009	63.7108	1.44e-15	1.43e-14
AC034206.1	-1.44221	-1.75157	70.8071	3.94e-17	5.02e-16
GDF5	-1.44102	-0.492846	69.6216	7.18e-17	8.76e-16
ATP6V0A4	-1.44064	0.170204	34.0257	5.44e-09	2.05e-08
PTGIR	-1.4401	-0.361101	106.328	6.25e-25	2.88e-23
VNN2	-1.43999	0.929444	71.6903	2.52e-17	3.31e-16
AC026310.3	-1.43969	-2.03849	49.4679	2.02e-12	1.23e-11
PLBD1-AS1	-1.43908	-1.5573	79.0679	6e-19	1.04e-17
TNFRSF18	-1.43881	-0.678746	77.6806	1.21e-18	2e-17
SUSD2	-1.43853	2.73877	106.631	5.36e-25	2.49e-23
BHLHE23	-1.43804	-3.81856	5.04912	0.0246385	0.0358387
FTH1P4	-1.43787	-0.811229	63.0764	1.99e-15	1.92e-14
HCAR1	-1.43706	-0.36727	93.2439	4.62e-22	1.34e-20
RPL5P17	-1.43619	-2.18491	48.4359	3.41e-12	2.01e-11
NEIL3	-1.43581	0.991748	61.7246	3.95e-15	3.65e-14
CASP4	-1.43501	3.58312	105.572	9.15e-25	4.14e-23
LINC02154	-1.43469	-2.16505	16.4712	4.94e-05	0.000108726
OTX1	-1.43448	2.2704	55.2386	1.07e-13	7.87e-13
PHOX2B	-1.43426	-4.0702	12.8606	0.000335577	0.000654007
ISG20	-1.43425	2.35065	112.817	2.37e-26	1.39e-24
IGFBP4	-1.43293	6.1732	111.612	4.35e-26	2.44e-24
CCR7	-1.43275	-0.946424	76.5299	2.17e-18	3.41e-17
H2AC17	-1.43274	-3.03192	45.7376	1.35e-11	7.33e-11
AL078596.1	-1.43178	-1.26034	76.8823	1.81e-18	2.89e-17
CLCNKB	-1.43141	-2.02413	60.9821	5.76e-15	5.17e-14
SNORA23	-1.43131	-3.48939	28.4128	9.8e-08	3.12e-07
TFF3	-1.43101	-0.942028	27.3945	1.66e-07	5.12e-07
IL4I1	-1.43069	1.53203	77.4791	1.34e-18	2.2e-17
LINC00551	-1.42979	-2.6448	45.5267	1.51e-11	8.1e-11
BIRC3	-1.42871	2.65195	83.4551	6.52e-20	1.33e-18
ALDH7A1P1	-1.42869	-1.20024	66.2399	3.99e-16	4.29e-15
ADGRE5	-1.42825	4.91527	125.923	3.2e-29	3.26e-27
IL21R	-1.42803	1.48202	61.1968	5.16e-15	4.69e-14
PCSK1	-1.42801	4.28583	59.3506	1.32e-14	1.11e-13
SOCS2	-1.42747	4.71671	70.7102	4.14e-17	5.25e-16
UBL5P2	-1.4246	-1.80824	72.735	1.48e-17	2.02e-16
AC022210.1	-1.42419	-0.975335	65.1302	7.01e-16	7.28e-15
CES1	-1.42392	0.497228	49.2664	2.23e-12	1.36e-11
APOBEC3D	-1.42317	-0.0208078	109.823	1.07e-25	5.54e-24
BATF	-1.42217	-0.0875598	76.2351	2.52e-18	3.92e-17
ARL4C	-1.4214	6.16308	122.102	2.19e-28	1.88e-26
AC016734.1	-1.42134	-1.02022	94.9023	2e-22	6.1e-21
PRSS56	-1.42091	-2.7655	33.1972	8.33e-09	3.06e-08
FGF5	-1.42079	-1.55453	32.7795	1.03e-08	3.74e-08
CRABP2	-1.42012	3.07381	61.9021	3.61e-15	3.35e-14
FCN3	-1.42	-0.814569	70.3873	4.87e-17	6.11e-16
GPAT3	-1.41944	0.0134134	81.3022	1.94e-19	3.67e-18
SVOPL	-1.4181	-1.30114	48.7021	2.98e-12	1.77e-11
AC008738.4	-1.4177	-1.50487	30.4935	3.35e-08	1.13e-07
KLF17	-1.41705	-1.64309	64.1674	1.14e-15	1.15e-14
AP002784.2	-1.41661	-0.638919	83.0691	7.92e-20	1.6e-18
AC104407.1	-1.41559	-0.198319	32.8632	9.89e-09	3.6e-08
AC027612.3	-1.41554	-3.1557	45.8858	1.25e-11	6.84e-11
SEC14L4	-1.41532	-2.15937	39.0456	4.14e-10	1.82e-09
FCGR3A	-1.41524	6.54324	71.2274	3.18e-17	4.11e-16
CFAP77	-1.41492	1.17606	54.3103	1.71e-13	1.23e-12
PPIAP6	-1.41419	-1.9518	75.9157	2.96e-18	4.57e-17
RN7SL128P	-1.41374	-2.76256	44.4225	2.65e-11	1.37e-10
AC018816.1	-1.41368	-2.04898	86.9177	1.13e-20	2.63e-19
AC080023.2	-1.41278	-2.39232	63.8177	1.36e-15	1.36e-14
AL034370.1	-1.41142	-2.33696	49.9048	1.61e-12	1e-11
AL355922.1	-1.41122	-1.52753	44.1085	3.11e-11	1.6e-10
WDR38	-1.4106	1.03224	30.48	3.37e-08	1.14e-07
ETV5	-1.4103	6.5723	124.667	6.02e-29	5.71e-27
CLUL1	-1.40927	0.557495	65.6274	5.45e-16	5.76e-15
AC015908.2	-1.40889	-2.60348	59.6323	1.14e-14	9.71e-14
USP30-AS1	-1.4086	-1.87803	66.1532	4.17e-16	4.48e-15
AL121820.2	-1.40857	-0.523785	71.2862	3.09e-17	4e-16
AC013356.1	-1.40829	-2.18481	52.8915	3.52e-13	2.42e-12
CCDC182	-1.40705	-3.1872	43.83	3.58e-11	1.83e-10
FAUP1	-1.40695	0.0337903	67.3772	2.24e-16	2.52e-15
LOXL2	-1.40627	4.95265	69.6987	6.91e-17	8.46e-16
SEMA3A	-1.40569	3.24826	58.3407	2.2e-14	1.79e-13
RPL15P18	-1.40548	-1.81758	46.9179	7.4e-12	4.18e-11
SNORA73B	-1.40534	-0.9348	39.2742	3.68e-10	1.63e-09
SOCS2-AS1	-1.40475	1.99136	69.5472	7.46e-17	9.08e-16
HLA-DRB1	-1.40449	7.61644	78.0851	9.87e-19	1.65e-17
FER1L4	-1.40433	0.686175	63.8367	1.35e-15	1.35e-14
MELK	-1.40418	2.89978	58.3146	2.23e-14	1.81e-13
PDGFRL	-1.40415	1.46132	90.7005	1.67e-21	4.44e-20
AC015908.3	-1.40375	-0.889391	65.404	6.1e-16	6.4e-15
RPS26P15	-1.40365	-2.62214	54.9038	1.27e-13	9.21e-13
DRC1	-1.40218	1.47175	30.0159	4.29e-08	1.43e-07
CTNNA1P1	-1.40166	-2.62649	61.3264	4.84e-15	4.41e-14
ATP5F1EP2	-1.40158	-0.499719	92.7523	5.93e-22	1.69e-20
ZAR1	-1.40148	-3.24453	32.404	1.25e-08	4.49e-08
NTF4	-1.40123	-3.57907	29.1304	6.77e-08	2.2e-07
HFE	-1.40116	2.57768	115.616	5.77e-27	3.78e-25
H4C3	-1.4009	-2.65147	41.0309	1.5e-10	6.98e-10
SUMO2P1	-1.40025	-0.983255	78.3147	8.79e-19	1.48e-17
ARSI	-1.39983	2.21908	61.4772	4.48e-15	4.1e-14
AC113404.3	-1.39982	-0.956073	74.3251	6.63e-18	9.56e-17
AC017074.1	-1.39954	-2.44822	36.6036	1.45e-09	5.9e-09
HCG21	-1.39938	-2.4536	48.7418	2.92e-12	1.74e-11
BCRP9	-1.39896	-3.20734	7.61885	0.00577612	0.00933508
IGFBP3	-1.39832	7.1232	49.912	1.61e-12	9.98e-12
AC023105.1	-1.39827	-3.50365	35.8437	2.14e-09	8.52e-09
AC108210.1	-1.39715	-4.03504	15.7612	7.19e-05	0.000154352
RPS7P3	-1.39556	-2.37979	63.4802	1.62e-15	1.59e-14
AC004816.2	-1.39518	-3.20743	55.5547	9.09e-14	6.75e-13
TEX11	-1.39458	-3.18171	39.5476	3.2e-10	1.43e-09
NGFR	-1.39443	4.86831	61.4866	4.46e-15	4.08e-14
AC005550.2	-1.39436	-3.31704	27.6468	1.46e-07	4.53e-07
SOD2	-1.39418	9.31363	79.832	4.08e-19	7.27e-18
RPL9P28	-1.39352	-2.71892	43.7883	3.66e-11	1.86e-10
RN7SL4P	-1.39268	-1.24467	49.3888	2.1e-12	1.28e-11
ECSCR	-1.39249	1.23825	116.904	3.01e-27	2.09e-25
HLA-DQB1	-1.39174	5.69354	63.868	1.33e-15	1.33e-14
AC093866.1	-1.3913	-3.43778	38.564	5.3e-10	2.29e-09
CDC20	-1.39124	3.80289	58.9075	1.65e-14	1.37e-13
NAMPTP1	-1.39094	2.00427	63.4981	1.61e-15	1.58e-14
LINC00973	-1.39076	-3.55864	33.6304	6.66e-09	2.48e-08
CCNB1	-1.39066	4.40984	96.3713	9.52e-23	3.1e-21
COL12A1	-1.39051	3.94098	64.7934	8.32e-16	8.55e-15
UBE2D3P1	-1.39025	-1.3101	70.6422	4.28e-17	5.42e-16
CDKN3	-1.39003	2.34093	88.6177	4.79e-21	1.19e-19
CPNE4	-1.38942	3.72003	50.117	1.45e-12	9.06e-12
BZW1P2	-1.3889	-0.196977	79.9361	3.87e-19	6.93e-18
PPIC	-1.38874	3.36812	122.842	1.51e-28	1.33e-26
PLEKHN1	-1.38852	-2.26464	42.4295	7.33e-11	3.58e-10
FAS	-1.38799	3.40188	121.333	3.23e-28	2.67e-26
AL357992.1	-1.3873	-2.66723	59.1214	1.48e-14	1.24e-13
RAB32	-1.38677	3.59693	102.135	5.19e-24	2.05e-22
LINC02487	-1.38609	-2.2199	81.0509	2.2e-19	4.1e-18
PNMA6E	-1.38578	-4.07812	10.4857	0.00120304	0.00216429
CYP1B1	-1.38568	4.01697	62.6964	2.41e-15	2.3e-14
ULBP2	-1.38466	0.288117	98.3632	3.48e-23	1.21e-21
SLPI	-1.38328	3.19779	46.9785	7.18e-12	4.06e-11
TPT1P4	-1.38293	-0.0305174	66.275	3.92e-16	4.22e-15
AL512329.2	-1.38284	-0.239303	54.4748	1.57e-13	1.13e-12
AC025458.1	-1.38252	-2.21987	61.5378	4.34e-15	3.99e-14
C21orf62	-1.38248	4.38	65.4145	6.07e-16	6.37e-15
HSP90AA2P	-1.38207	0.466896	84.2828	4.29e-20	8.98e-19
RPL22P2	-1.38188	-1.66239	45.3665	1.63e-11	8.73e-11
OSMR	-1.3817	5.14685	83.8432	5.36e-20	1.11e-18
CFH	-1.38089	4.42386	82.0992	1.29e-19	2.53e-18
RN7SL752P	-1.38058	-2.91734	47.0292	6.99e-12	3.96e-11
AC124017.1	-1.37982	-3.49576	13.0779	0.000298805	0.00058651
AP000695.1	-1.37876	-2.61128	70.632	4.3e-17	5.44e-16
CDC42P2	-1.37801	-4.11661	24.0205	9.53e-07	2.65e-06
DLGAP5	-1.37774	2.49807	48.2055	3.84e-12	2.25e-11
SLAMF8	-1.37741	2.46448	65.3421	6.3e-16	6.58e-15
LINC01007	-1.37596	0.165714	11.2583	0.00079268	0.00146755
AC010343.1	-1.37525	1.77228	60.2133	8.51e-15	7.42e-14
GPR171	-1.37489	-2.13541	63.1654	1.9e-15	1.84e-14
AC004847.1	-1.37474	-1.88252	84.6758	3.52e-20	7.46e-19
ADH1C	-1.37462	-3.1171	32.4437	1.23e-08	4.4e-08
PPIAP19	-1.37418	-2.76692	59.4966	1.23e-14	1.04e-13
LGALS9B	-1.37396	-3.4727	43.3086	4.68e-11	2.35e-10
NTRK1	-1.37349	1.08168	51.0163	9.16e-13	5.9e-12
CNTNAP3B	-1.37336	0.435095	84.6957	3.48e-20	7.41e-19
ADAM19	-1.37294	4.04496	108.185	2.45e-25	1.19e-23
AC010255.1	-1.3729	-2.39804	23.0027	1.62e-06	4.36e-06
LINC01915	-1.37249	-1.7177	42.3752	7.53e-11	3.67e-10
ANXA2P1	-1.37247	-2.19364	79.9647	3.81e-19	6.86e-18
PLA2G2C	-1.37209	-3.05834	43.5452	4.14e-11	2.1e-10
TXLNB	-1.37169	2.2918	61.6569	4.09e-15	3.77e-14
CLEC4M	-1.3716	-3.57384	25.9397	3.52e-07	1.04e-06
TMEM212	-1.37058	-3.72666	15.6523	7.61e-05	0.000162941
TPT1P6	-1.36934	-1.50388	61.1558	5.27e-15	4.78e-14
MSC	-1.36882	1.37314	70.9225	3.72e-17	4.76e-16
PPL	-1.36806	3.1412	49.6445	1.84e-12	1.14e-11
LINC02754	-1.36776	-3.32495	18.7647	1.48e-05	3.49e-05
MFAP5	-1.36636	0.72496	34.117	5.19e-09	1.96e-08
CCR5	-1.36587	1.92372	73.1078	1.23e-17	1.7e-16
CD1C	-1.36575	-2.0244	44.8563	2.12e-11	1.12e-10
TRBC2	-1.3639	1.05931	75.2513	4.14e-18	6.19e-17
RPL30P4	-1.36369	-2.32862	37.5355	8.98e-10	3.76e-09
UBA52P5	-1.36358	-2.18468	55.445	9.61e-14	7.12e-13
TMEM220-AS1	-1.36346	0.394069	71.3212	3.04e-17	3.94e-16
LDHA	-1.36324	8.00516	110.104	9.3e-26	4.87e-24
KRT17P4	-1.36314	-2.12135	41.5004	1.18e-10	5.59e-10
MDM2	-1.36308	6.98958	80.8307	2.46e-19	4.55e-18
PCAT7	-1.363	-3.54112	23.8678	1.03e-06	2.86e-06
AC012354.1	-1.3627	-2.54105	33.2856	7.96e-09	2.94e-08
EIF4EP2	-1.3624	-1.06955	96.2859	9.94e-23	3.23e-21
CNIH3-AS1	-1.36237	-1.10735	21.2049	4.13e-06	1.05e-05
LEF1-AS1	-1.36112	-0.578964	75.7385	3.24e-18	4.94e-17
HSPG2	-1.36003	5.64979	80.5773	2.8e-19	5.13e-18
SKA1	-1.35926	1.75345	62.9042	2.17e-15	2.08e-14
GPR65	-1.35909	2.49716	65.4991	5.81e-16	6.12e-15
ANKK1	-1.35906	-1.95789	51.9928	5.57e-13	3.71e-12
GPR39	-1.35887	-0.221882	85.5817	2.22e-20	4.88e-19
CAPG	-1.35884	6.09827	97.3803	5.72e-23	1.9e-21
APOBEC3B	-1.35849	0.842572	77.5759	1.28e-18	2.1e-17
XCR1	-1.35846	-2.51304	28.4257	9.74e-08	3.1e-07
CDC6	-1.35834	2.80824	95.8034	1.27e-22	4.01e-21
ADH5P4	-1.3574	-1.55251	72.6427	1.55e-17	2.11e-16
UGT3A2	-1.35593	-3.285	31.3686	2.13e-08	7.42e-08
COX6A1P2	-1.35589	1.20257	95.0797	1.83e-22	5.62e-21
HSPA8P8	-1.35514	-1.45544	59.1989	1.43e-14	1.19e-13
ASS1	-1.35499	4.36783	89.8891	2.52e-21	6.49e-20
AC091182.1	-1.35485	-2.42167	41.8548	9.83e-11	4.71e-10
TMPRSS9	-1.35467	0.854595	56.922	4.53e-14	3.52e-13
LINC01202	-1.35464	-1.6936	15.518	8.17e-05	0.00017414
ACP3	-1.35454	0.0431606	56.3323	6.12e-14	4.67e-13
H1-4	-1.35367	-1.50424	46.3644	9.82e-12	5.43e-11
ERP27	-1.35327	-0.14169	64.3984	1.02e-15	1.03e-14
GUCA1A	-1.35281	-1.05209	40.3289	2.15e-10	9.81e-10
WNT3A	-1.35263	-3.74543	16.298	5.41e-05	0.000118327
HCP5	-1.35257	3.44931	98.8906	2.67e-23	9.45e-22
TYMS	-1.35226	4.62653	90.3545	1.99e-21	5.22e-20
TPPP3	-1.35204	5.89271	68.8193	1.08e-16	1.28e-15
YBX1P1	-1.35203	1.19989	64.0342	1.22e-15	1.23e-14
LGALS9C	-1.35156	-2.86031	45.1659	1.81e-11	9.62e-11
AC112204.3	-1.35135	-4.14544	11.1407	0.000844556	0.00155658
HAND2	-1.35038	0.774481	18.3631	1.83e-05	4.26e-05
FST	-1.34963	1.91326	62.9331	2.14e-15	2.05e-14
RAB7B	-1.34936	2.83801	103.101	3.19e-24	1.3e-22
LY96	-1.34903	2.54048	87.3144	9.26e-21	2.2e-19
AC025048.6	-1.34866	-1.99556	64.438	9.96e-16	1.02e-14
UCN2	-1.34833	-1.73404	38.5911	5.23e-10	2.26e-09
WNT4	-1.34755	0.860526	72.3722	1.78e-17	2.4e-16
LINC01571	-1.34664	-2.0327	34.8891	3.49e-09	1.35e-08
ZNF385D	-1.34636	2.75967	69.3266	8.34e-17	1.01e-15
PRPS2	-1.3458	3.79152	123.763	9.5e-29	8.65e-27
RPS2P7	-1.34544	0.141101	67.5901	2.01e-16	2.28e-15
LAMC1	-1.34519	6.46175	121.656	2.75e-28	2.3e-26
PRKAR1B-AS1	-1.34439	0.0718197	79.1822	5.66e-19	9.86e-18
AGXT2	-1.34406	-3.44321	14.3891	0.000148659	0.000304766
ZNF648	-1.34404	-1.90659	52.2175	4.97e-13	3.34e-12
AP000280.1	-1.34375	-2.59675	45.0121	1.96e-11	1.04e-10
GAPLINC	-1.34374	-2.08848	31.0562	2.51e-08	8.63e-08
AL162457.1	-1.34319	-4.08877	23.1979	1.46e-06	3.97e-06
TTC12	-1.34269	2.0661	92.4328	6.97e-22	1.96e-20
LINC02742	-1.34156	-3.08275	28.7154	8.38e-08	2.69e-07
LINC02028	-1.34103	-1.28715	79.7885	4.17e-19	7.41e-18
AL080243.2	-1.33967	-1.61485	61.6285	4.15e-15	3.82e-14
MORN3	-1.33942	1.86031	82.0684	1.31e-19	2.56e-18
NPPB	-1.33853	-2.58603	25.6478	4.1e-07	1.2e-06
LCN1	-1.33777	-3.35031	24.652	6.87e-07	1.95e-06
RPL7P26	-1.33656	-2.96461	51.3661	7.66e-13	4.99e-12
AC103808.3	-1.33644	-2.81457	11.2594	0.000792211	0.00146679
RGS16	-1.33627	4.15947	70.2384	5.26e-17	6.55e-16
XRCC6P2	-1.33599	-0.60343	77.6943	1.2e-18	1.99e-17
TMSB10	-1.33578	8.87183	130.155	3.79e-30	4.52e-28
LINC01679	-1.33555	-0.459761	85.9802	1.82e-20	4.05e-19
EID3	-1.33524	0.290664	86.965	1.1e-20	2.58e-19
ARNTL2	-1.33514	3.13458	146.361	1.08e-33	2.38e-31
MCOLN3	-1.33475	-1.06259	37.7661	7.98e-10	3.36e-09
IL32	-1.33387	3.49787	87.9187	6.82e-21	1.66e-19
AC116348.4	-1.33367	-3.6597	16.2645	5.51e-05	0.000120306
CENPK	-1.33319	2.24639	68.7228	1.13e-16	1.34e-15
FAM20C	-1.3328	6.66603	121.198	3.46e-28	2.84e-26
RPL12P4	-1.33251	0.393654	42.8777	5.83e-11	2.88e-10
ASB5	-1.33239	0.191508	42.8721	5.84e-11	2.89e-10
KCNN4	-1.33194	1.44701	64.6811	8.81e-16	9.02e-15
RPS3AP49	-1.33178	-1.39717	55.1171	1.14e-13	8.34e-13
HNRNPA1P52	-1.33144	-2.63955	42.0723	8.8e-11	4.24e-10
P2RY6	-1.33143	1.20326	88.7599	4.46e-21	1.12e-19
TACC3	-1.33136	5.10238	67.9239	1.7e-16	1.95e-15
CDH19	-1.33024	1.97437	47.4893	5.53e-12	3.18e-11
AC006206.2	-1.32942	-3.93966	6.14754	0.0131595	0.0200307
AC091429.1	-1.3289	-1.6049	63.7073	1.44e-15	1.43e-14
FAM230C	-1.32889	-4.03244	4.63951	0.0312439	0.0445642
AC104692.1	-1.32773	-1.54874	14.5117	0.000139288	0.000286674
NID2	-1.32771	3.43425	78.6781	7.31e-19	1.25e-17
LINC00266-1	-1.3274	-2.65784	31.4134	2.09e-08	7.26e-08
SOD3	-1.32692	3.44797	62.8574	2.22e-15	2.13e-14
SLC2A14	-1.32657	-1.87725	45.5865	1.46e-11	7.87e-11
LGI2	-1.3264	3.21365	65.0638	7.25e-16	7.51e-15
NKG7	-1.32572	0.530731	80.8736	2.41e-19	4.46e-18
CBX3P9	-1.32556	-1.49593	66.0048	4.5e-16	4.81e-15
CLDN23	-1.32489	0.0935909	79.6712	4.42e-19	7.85e-18
H4C14	-1.32473	-2.76838	65.9752	4.57e-16	4.88e-15
P4HA3	-1.32395	-0.295323	69.5383	7.49e-17	9.11e-16
AL162727.1	-1.32266	-3.50198	35.2016	2.97e-09	1.16e-08
MACC1	-1.32179	-0.644874	53.2179	2.99e-13	2.07e-12
SPINK1	-1.32171	-2.06629	28.0418	1.19e-07	3.73e-07
AL390039.1	-1.32157	-2.52969	54.842	1.31e-13	9.49e-13
KIF20A	-1.32032	2.99686	51.867	5.94e-13	3.94e-12
LINC02370	-1.31946	-3.18926	33.3096	7.86e-09	2.9e-08
CLMP	-1.31864	1.82794	72.4994	1.67e-17	2.26e-16
AEBP1	-1.31863	7.91566	52.0792	5.33e-13	3.56e-12
CTSK	-1.31851	4.048	85.9715	1.83e-20	4.07e-19
EFHC2	-1.3184	1.88158	58.0928	2.5e-14	2.02e-13
TBXT	-1.31823	-3.63575	16.4499	5e-05	0.000109829
FCGR3B	-1.31792	0.528194	45.7903	1.32e-11	7.16e-11
CLEC17A	-1.31739	0.438217	49.8228	1.68e-12	1.04e-11
AC087473.1	-1.31728	-3.39649	41.9365	9.43e-11	4.53e-10
AC008799.1	-1.31685	-2.97554	44.0481	3.2e-11	1.64e-10
MYO5B	-1.31594	2.68272	82.0968	1.3e-19	2.53e-18
TMEM176B	-1.31572	5.93383	81.1159	2.13e-19	3.99e-18
RPL5P4	-1.3156	-0.404085	58.0925	2.5e-14	2.02e-13
CCNA1	-1.31513	0.945669	55.8581	7.79e-14	5.85e-13
AL138785.2	-1.31497	-1.90331	51.3101	7.89e-13	5.13e-12
AF201337.1	-1.31453	-0.995469	92.6161	6.35e-22	1.81e-20
AC099681.3	-1.31388	-2.10022	24.859	6.17e-07	1.76e-06
RD3	-1.31362	-0.141931	13.1801	0.000282938	0.000557805
SEPTIN7P7	-1.31287	-2.26436	58.3278	2.22e-14	1.8e-13
LINC02538	-1.31275	-1.17935	65.095	7.14e-16	7.39e-15
LRRC36	-1.31239	0.2955	75.1786	4.3e-18	6.4e-17
TCP1P1	-1.31185	-2.67089	49.2955	2.2e-12	1.34e-11
AC016700.1	-1.31144	-2.25909	54.0522	1.95e-13	1.39e-12
RPSAP12	-1.31078	-0.143445	59.3442	1.32e-14	1.11e-13
RPSAP17	-1.31042	-1.53991	57.2967	3.75e-14	2.94e-13
APOBEC3F	-1.31038	1.14271	104.086	1.94e-24	8.15e-23
RPL29P19	-1.31018	-2.99878	35.9139	2.06e-09	8.24e-09
RPL5P22	-1.31004	-2.66438	40.9852	1.53e-10	7.14e-10
CGA	-1.30995	-3.59928	14.4329	0.000145241	0.000298253
IL15	-1.30981	0.34384	80.8571	2.43e-19	4.5e-18
PHETA2	-1.30979	2.16523	119.298	9.01e-28	6.97e-26
CLEC18C	-1.30971	-1.92107	46.4328	9.48e-12	5.26e-11
TEX26	-1.30967	1.16141	37.7358	8.1e-10	3.41e-09
GAPDHP14	-1.30928	-3.89452	40.1832	2.31e-10	1.05e-09
LINC02823	-1.30845	-3.21842	34.6482	3.95e-09	1.52e-08
GALNT3	-1.30822	1.11583	63.6247	1.51e-15	1.49e-14
SLC24A5	-1.30778	-2.98673	32.8525	9.94e-09	3.62e-08
AL450345.1	-1.30767	-0.11268	25.3579	4.76e-07	1.38e-06
SMAGP	-1.30745	1.16531	130.069	3.96e-30	4.65e-28
RPL5P1	-1.3071	-0.650669	52.1265	5.2e-13	3.48e-12
MARVELD1	-1.30647	3.90056	105.851	7.95e-25	3.6e-23
HOPX	-1.30603	7.12673	59.0321	1.55e-14	1.29e-13
APOBEC3C	-1.30589	4.3297	99.1991	2.28e-23	8.14e-22
RBM24	-1.30464	0.836443	57.0016	4.35e-14	3.39e-13
RAB38	-1.30439	-0.478204	72.6826	1.52e-17	2.07e-16
UBE2C	-1.30436	3.95693	46.4806	9.25e-12	5.15e-11
AC098868.1	-1.30421	-3.44962	10.1857	0.00141533	0.0025201
HLA-DPB1	-1.30407	7.03668	73.5254	9.94e-18	1.4e-16
RPL35P5	-1.30347	0.270945	56.8505	4.7e-14	3.64e-13
STAP1	-1.30332	-2.37252	37.8873	7.5e-10	3.17e-09
CALCA	-1.30262	-3.22668	19.6335	9.38e-06	2.28e-05
AMIGO2	-1.30224	2.78239	66.8205	2.97e-16	3.28e-15
CALHM6	-1.30192	1.81591	64.7335	8.57e-16	8.8e-15
CD6	-1.30161	0.424424	99.6013	1.86e-23	6.77e-22
FAM30A	-1.30109	-3.24973	23.9123	1.01e-06	2.8e-06
WIPF3	-1.30096	3.99222	73.0037	1.29e-17	1.78e-16
STAC2	-1.30049	4.40699	51.0025	9.22e-13	5.93e-12
MYO1B	-1.30027	4.75347	132.456	1.19e-30	1.55e-28
SPC24	-1.29945	3.13159	60.9102	5.97e-15	5.35e-14
RPL19P16	-1.29888	-2.32065	54.0496	1.95e-13	1.39e-12
METTL24	-1.29844	-0.957908	65.1148	7.07e-16	7.34e-15
AC137932.2	-1.29804	-2.46953	67.4566	2.15e-16	2.43e-15
AC015909.3	-1.29749	-1.03574	23.9864	9.7e-07	2.7e-06
PLAAT5	-1.29697	1.89477	67.1604	2.5e-16	2.79e-15
HMOX1	-1.29696	6.24102	76.2608	2.49e-18	3.87e-17
HLA-DRB9	-1.29676	-3.03348	45.1226	1.85e-11	9.82e-11
AC026369.2	-1.2962	-0.46569	115.532	6.02e-27	3.91e-25
AP002840.2	-1.29603	-1.77767	66.7661	3.06e-16	3.36e-15
LINC01503	-1.29601	2.15818	117.568	2.16e-27	1.54e-25
CACYBPP2	-1.29599	-1.27304	80.9454	2.32e-19	4.32e-18
ANGPT2	-1.29592	4.45172	62.4195	2.78e-15	2.62e-14
AFAP1L1	-1.29572	3.81097	114.108	1.23e-26	7.61e-25
AC104563.1	-1.29568	-1.53136	48.1056	4.04e-12	2.36e-11
UBBP1	-1.29438	-0.455514	67.1916	2.46e-16	2.75e-15
IL2RG	-1.29372	1.59225	91.7615	9.78e-22	2.69e-20
KLF14	-1.29359	-4.04338	11.0888	0.000868496	0.00159701
AC136632.1	-1.29324	1.6419	71.9324	2.23e-17	2.95e-16
CDC45	-1.29279	2.57775	61.2716	4.97e-15	4.52e-14
AC064805.1	-1.29271	-3.22429	48.898	2.7e-12	1.61e-11
UQCRFS1P1	-1.29266	-1.62999	55.992	7.28e-14	5.49e-13
RPL10P12	-1.2926	-3.13665	43.9458	3.38e-11	1.73e-10
CP	-1.29204	5.16751	42.2714	7.94e-11	3.86e-10
LGALS12	-1.29189	-2.11612	61.9552	3.51e-15	3.27e-14
AC133134.1	-1.29184	-1.98691	58.2115	2.35e-14	1.91e-13
SFRP5	-1.29109	1.40121	21.041	4.5e-06	1.14e-05
SLC44A3-AS1	-1.29001	0.644497	90.9365	1.48e-21	3.96e-20
EEF1A1P17	-1.28964	-1.02051	51.3043	7.91e-13	5.14e-12
NR2F2-AS1	-1.28948	-0.891119	62.9391	2.13e-15	2.05e-14
PAICSP4	-1.28937	-2.07986	56.5813	5.39e-14	4.14e-13
PDGFA	-1.28838	5.47621	98.7752	2.83e-23	1e-21
H3C10	-1.28793	-0.0735173	57.2183	3.9e-14	3.05e-13
PPIAP11	-1.2866	-0.693043	109.044	1.59e-25	8e-24
KNCN	-1.28651	-1.07816	22.2106	2.44e-06	6.42e-06
LINC00857	-1.28633	-3.0382	37.5633	8.85e-10	3.71e-09
GLRA2	-1.28607	1.32292	37.5854	8.75e-10	3.67e-09
FRZB	-1.28574	4.34595	91.297	1.24e-21	3.33e-20
IGLV9-49	-1.28335	-3.58484	8.86526	0.00290648	0.00492555
PPEF1	-1.28311	0.449557	59.7044	1.1e-14	9.41e-14
H4C4	-1.28267	-3.23373	29.6619	5.14e-08	1.7e-07
FOXJ1	-1.28246	4.56079	48.9216	2.66e-12	1.6e-11
FGG	-1.28235	-3.50682	10.0213	0.0015474	0.00274004
TMEM154	-1.28224	1.92525	93.5178	4.03e-22	1.18e-20
FTH1P12	-1.28201	-0.507734	62.1308	3.21e-15	3.01e-14
ETV3L	-1.28191	-3.36302	28.7268	8.33e-08	2.68e-07
RPS20P10	-1.28189	-2.7722	34.8277	3.6e-09	1.39e-08
MYL4	-1.2818	-2.26696	71.4768	2.81e-17	3.66e-16
AC007683.1	-1.28164	-1.01361	61.3355	4.81e-15	4.39e-14
LRRN4CL	-1.28083	2.67938	47.7999	4.72e-12	2.73e-11
RPS2P55	-1.2802	-0.128785	65.3856	6.16e-16	6.45e-15
PIMREG	-1.28017	3.79033	48.9437	2.63e-12	1.58e-11
SERBP1P1	-1.28009	-1.60354	56.9702	4.42e-14	3.44e-13
ARSD	-1.27989	4.34581	122.353	1.93e-28	1.67e-26
PSRC1	-1.27947	5.98228	106.649	5.31e-25	2.47e-23
FBLN5	-1.27936	4.77112	78.4022	8.41e-19	1.42e-17
SLC29A1	-1.27933	5.54236	101.768	6.24e-24	2.43e-22
RRM2P3	-1.27915	-2.19319	43.2956	4.71e-11	2.36e-10
AL390755.1	-1.27842	4.29255	50.5721	1.15e-12	7.3e-12
HLA-DPA1	-1.27735	7.52461	66.1995	4.08e-16	4.38e-15
RPS23P8	-1.27672	1.25961	69.0185	9.75e-17	1.16e-15
PLIN2	-1.27665	4.97325	86.86	1.16e-20	2.7e-19
ITGA5	-1.27641	5.29825	80.8743	2.41e-19	4.46e-18
CGB7	-1.27629	-3.42657	34.8889	3.49e-09	1.35e-08
VWA5B1	-1.27613	-0.749625	31.9559	1.58e-08	5.57e-08
MYL12A	-1.27492	5.98083	125.781	3.43e-29	3.46e-27
GATA6-AS1	-1.27477	-3.48437	14.9908	0.000108036	0.00022645
TNFRSF10C	-1.27425	0.810429	100.486	1.19e-23	4.49e-22
AC005865.1	-1.27362	-1.7185	35.8914	2.09e-09	8.33e-09
AC022905.1	-1.27352	-3.46751	19.2236	1.16e-05	2.78e-05
AL136981.1	-1.27308	-3.91224	10.6948	0.00107436	0.00194898
CD93	-1.27271	5.26089	75.8013	3.14e-18	4.81e-17
UBE2SP1	-1.27236	-0.527317	59.6303	1.14e-14	9.71e-14
TYMP	-1.27223	4.4349	58.9133	1.65e-14	1.36e-13
RPS26P6	-1.27155	-2.63922	48.084	4.08e-12	2.38e-11
FAM180B	-1.27116	-0.157405	44.5649	2.46e-11	1.28e-10
MYOZ3	-1.27064	0.965073	77.2379	1.52e-18	2.45e-17
LINC02691	-1.27034	-4.03715	19.9318	8.03e-06	1.97e-05
RPS4XP2	-1.2691	-1.76605	54.7203	1.39e-13	1.01e-12
KIF4A	-1.26768	3.57863	66.2789	3.91e-16	4.22e-15
SCARA5	-1.26749	1.16285	30.4148	3.49e-08	1.18e-07
AC090825.1	-1.26699	-1.80034	71.2853	3.09e-17	4e-16
CAV2	-1.2666	4.09411	88.2027	5.91e-21	1.45e-19
AL021392.1	-1.26655	-1.60171	43.7796	3.68e-11	1.87e-10
CD1E	-1.26647	-2.50404	25.658	4.08e-07	1.2e-06
AC002351.1	-1.26586	-1.56731	22.3604	2.26e-06	5.97e-06
MIXL1	-1.26568	-1.88216	83.1836	7.48e-20	1.51e-18
CENPU	-1.26555	3.36149	62.5068	2.66e-15	2.52e-14
RPL41P2	-1.26553	0.331788	69.6295	7.16e-17	8.74e-16
AC007688.2	-1.26402	-1.31571	51.894	5.86e-13	3.89e-12
AL355601.1	-1.26399	-3.39761	16.0355	6.22e-05	0.000134818
LAIR2	-1.2638	-2.6826	38.0096	7.04e-10	3e-09
AL583805.1	-1.26379	-2.27135	49.516	1.97e-12	1.21e-11
AL355032.1	-1.2636	-1.53459	55.8835	7.69e-14	5.78e-13
SYNPO	-1.26315	6.63077	73.3082	1.11e-17	1.54e-16
EVA1B	-1.26283	2.66116	99.5945	1.87e-23	6.78e-22
AC025423.1	-1.26273	-3.84887	22.1274	2.55e-06	6.69e-06
AP005230.1	-1.2627	-3.12975	23.9336	9.97e-07	2.77e-06
AC138811.2	-1.26255	-2.28408	75.6854	3.33e-18	5.04e-17
LINC02821	-1.26243	-1.53596	37.6466	8.48e-10	3.56e-09
RPS4XP13	-1.26236	-2.02497	47.5741	5.3e-12	3.05e-11
RUBCNL	-1.26203	3.44964	88.9859	3.98e-21	1e-19
RPS15AP11	-1.26175	-1.5903	51.4568	7.32e-13	4.78e-12
CCNB2	-1.26149	3.3863	51.6544	6.62e-13	4.35e-12
HLA-DRB6	-1.26115	3.63958	49.3458	2.15e-12	1.31e-11
KIF18A	-1.26063	1.59879	63.0023	2.06e-15	1.99e-14
AC145676.1	-1.26031	-1.77676	50.3955	1.26e-12	7.94e-12
PNPLA4	-1.26001	3.29638	90.3306	2.02e-21	5.28e-20
STAT4	-1.25948	1.32379	47.437	5.68e-12	3.26e-11
OSTN	-1.25912	0.159547	30.2727	3.75e-08	1.26e-07
GRIK1	-1.25845	3.552	51.5953	6.82e-13	4.48e-12
TEAD3	-1.25829	2.77212	75.1515	4.36e-18	6.48e-17
TBX5	-1.25816	1.59933	19.9799	7.83e-06	1.92e-05
CATSPERB	-1.25747	-2.64446	38.8907	4.48e-10	1.96e-09
[truncated: 1,212 more rows]

## Sheet: TCGA_DESeq2
id	baseMean	log2FoldChange	lfcSE	stat	pvalue	padj
SAA2-SAA4	17.4486	-6.68577	0.579456	-11.538	8.49e-31	6.11e-29
POSTN	4248.52	-6.5228	0.30183	-21.6108	1.42e-103	1.56e-99
PLA2G2A	433.868	-5.95998	0.376341	-15.8367	1.74e-56	2.12e-53
LTF	8664.83	-5.89246	0.292915	-20.1166	5.28e-90	4.34e-86
SAA1	345.53	-5.78295	0.365231	-15.8337	1.82e-56	2.14e-53
HOXC13-AS	15.3561	-5.76354	0.485481	-11.8718	1.66e-32	1.49e-30
CHI3L1	71149.3	-5.75744	0.265655	-21.6726	3.72e-104	6.12e-100
ADGRG7	17.6138	-5.3992	0.43298	-12.4699	1.09e-35	1.43e-33
SAA2	80.3454	-5.34896	0.316275	-16.9124	3.65e-64	1.33e-60
H19	609.822	-5.22749	0.282797	-18.485	2.73e-76	1.79e-72
C6orf15	48.383	-5.16953	0.460656	-11.2221	3.18e-29	1.85e-27
HOXC13	51.5734	-5.16505	0.420276	-12.2897	1.03e-34	1.19e-32
HOXB13	59.3694	-4.82993	0.339859	-14.2116	7.77e-46	2.87e-43
APCDD1L	66.5365	-4.71074	0.286515	-16.4415	9.65e-61	1.98e-57
MTHFD2P1	25.6155	-4.66899	0.328876	-14.1968	9.59e-46	3.49e-43
HOTAIR	65.829	-4.6648	0.429896	-10.851	1.97e-27	9.29e-26
IBSP	325.237	-4.62871	0.331126	-13.9787	2.1e-44	6.85e-42
HOXC-AS2	17.2116	-4.60327	0.35891	-12.8257	1.18e-37	1.9e-35
AC093895.2	19.5275	-4.5212	0.367741	-12.2945	9.69e-35	1.13e-32
IL36B	4.08766	-4.51609	0.476293	-9.48175	2.5e-21	5.62e-20
PRAC2	10.3983	-4.51535	0.43065	-10.485	1.01e-25	3.91e-24
HMGA2	66.9226	-4.47606	0.287483	-15.5698	1.17e-54	9.36e-52
HOXB8	25.6839	-4.38019	0.386277	-11.3395	8.36e-30	5.21e-28
HOXC-AS1	16.8869	-4.35391	0.409958	-10.6204	2.4e-26	1e-24
KRT75	28.1931	-4.31916	0.313657	-13.7703	3.84e-43	1.14e-40
MMP9	812.755	-4.31905	0.249495	-17.3112	3.87e-67	2.12e-63
HOXB4	109.272	-4.28503	0.264576	-16.1958	5.4e-59	9.34e-56
FP236383.4	4.51163	-4.27562	0.676347	-6.32164	2.59e-10	1.27e-09
HOXC11	49.1144	-4.26493	0.40428	-10.5494	5.11e-26	2.05e-24
ELDR	35.3902	-4.25363	0.295187	-14.41	4.48e-47	1.82e-44
HOXC10	203.129	-4.24804	0.351205	-12.0956	1.11e-33	1.17e-31
AC092484.1	4.16748	-4.23788	0.447382	-9.47261	2.73e-21	6.11e-20
PI3	140.66	-4.23249	0.303236	-13.9577	2.82e-44	9.1e-42
FP671120.7	10.981	-4.2085	0.399937	-10.5229	6.78e-26	2.69e-24
CCL7	7.96277	-4.19478	0.414259	-10.126	4.24e-24	1.33e-22
C5orf46	4.11031	-4.18783	0.449865	-9.30908	1.29e-20	2.66e-19
HOXB3	355.352	-4.16953	0.249996	-16.6783	1.88e-62	4.76e-59
CCDC140	4.09212	-4.13205	0.481383	-8.58371	9.19e-18	1.28e-16
PAX3	70.3253	-4.10393	0.365243	-11.2362	2.71e-29	1.59e-27
HP	304.953	-4.09035	0.277293	-14.751	3.03e-49	1.51e-46
FABP5P7	38.8897	-4.08252	0.282454	-14.4537	2.37e-47	9.93e-45
HOXB5	18.3283	-4.0807	0.310587	-13.1387	1.98e-39	3.78e-37
IGKV1-27	6.86537	-4.01709	0.476303	-8.43389	3.34e-17	4.35e-16
OTP	97.2528	-4.01488	0.30184	-13.3014	2.27e-40	4.92e-38
HOXB-AS3	4.57448	-4.00459	0.421854	-9.49282	2.25e-21	5.08e-20
GALNT5	100.663	-3.99843	0.272356	-14.6809	8.55e-49	3.96e-46
SEPTIN14	41.1098	-3.97328	0.32829	-12.1029	1.02e-33	1.07e-31
TRDC	108.805	-3.96148	0.229094	-17.292	5.41e-67	2.54e-63
HOXC9	46.3635	-3.95346	0.361792	-10.9274	8.52e-28	4.21e-26
IGHV3-30	13.1392	-3.9398	0.380992	-10.3409	4.6e-25	1.66e-23
AC090796.1	3.1917	-3.93453	0.420872	-9.34852	8.89e-21	1.87e-19
PITX2	26.287	-3.9345	0.310982	-12.6518	1.09e-36	1.58e-34
MMP13	17.7821	-3.9292	0.389216	-10.0952	5.8e-24	1.79e-22
AC027612.1	9.76368	-3.92227	0.310399	-12.6362	1.33e-36	1.91e-34
AC003092.1	3.5484	-3.91887	0.439699	-8.91261	4.98e-19	8.25e-18
GPR1	42.3096	-3.90016	0.265108	-14.7116	5.43e-49	2.63e-46
CHRNA9	198.462	-3.87646	0.245961	-15.7604	5.82e-56	5.8e-53
LINC01614	8.208	-3.85802	0.303723	-12.7025	5.73e-37	8.64e-35
NNMT	2067.54	-3.84203	0.228457	-16.8173	1.82e-63	6e-60
HOXB-AS2	3.91808	-3.82893	0.453706	-8.43924	3.19e-17	4.17e-16
AC107057.1	2.91378	-3.82545	0.498628	-7.67195	1.69e-14	1.5e-13
DSG2	144.622	-3.77897	0.247892	-15.2444	1.79e-52	1.23e-49
IGKV2-24	6.27553	-3.75199	0.458574	-8.18186	2.79e-16	3.16e-15
TRPM8	178.144	-3.74572	0.233284	-16.0565	5.15e-58	8.47e-55
LINC00475	81.6254	-3.72216	0.248992	-14.9489	1.58e-50	9.14e-48
HOXC8	35.7625	-3.72076	0.341231	-10.9039	1.1e-27	5.38e-26
OTX2	8.78398	-3.7146	0.484659	-7.66436	1.8e-14	1.58e-13
IGKV3-15	13.0858	-3.70521	0.377073	-9.82626	8.68e-23	2.34e-21
LBX1-AS1	11.5537	-3.68416	0.333527	-11.0461	2.29e-28	1.21e-26
WT1-AS	10.3776	-3.67213	0.377561	-9.72592	2.34e-22	6.02e-21
AC010970.1	116.46	-3.6682	0.316465	-11.5912	4.57e-31	3.41e-29
SP8	130.151	-3.66728	0.253042	-14.4927	1.35e-47	5.75e-45
IGHV3-48	3.23794	-3.65798	0.481353	-7.59936	2.98e-14	2.56e-13
IGLV2-14	31.2421	-3.65271	0.331155	-11.0302	2.73e-28	1.43e-26
IGLV2-23	25.5844	-3.62762	0.353218	-10.2702	9.6e-25	3.32e-23
RNA5-8SP6	3.20026	-3.61749	0.4315	-8.38352	5.14e-17	6.48e-16
IGKV1D-13	2.55831	-3.61594	0.582297	-6.20979	5.31e-10	2.5e-09
IGLV1-40	26.0449	-3.61107	0.328527	-10.9917	4.19e-28	2.14e-26
LINC01198	44.1333	-3.58994	0.370173	-9.69802	3.07e-22	7.79e-21
AFP	12.0058	-3.58887	0.276335	-12.9874	1.44e-38	2.54e-36
LINC01342	2.88851	-3.57665	0.368306	-9.71107	2.7e-22	6.9e-21
IGHV4-31	6.14619	-3.57292	0.44913	-7.95521	1.79e-15	1.81e-14
IGKV4-1	40.881	-3.57251	0.325495	-10.9756	5.01e-28	2.54e-26
LBX1	12.2314	-3.54742	0.349712	-10.1438	3.53e-24	1.12e-22
IGKV1-9	8.82879	-3.53038	0.424638	-8.31385	9.26e-17	1.13e-15
OR51E1	35.6021	-3.52318	0.24376	-14.4534	2.38e-47	9.93e-45
H2AC19	2.44786	-3.52142	0.425701	-8.27206	1.32e-16	1.57e-15
FABP5P1	6.99134	-3.494	0.328978	-10.6208	2.39e-26	9.99e-25
CD70	23.5456	-3.49022	0.251767	-13.8629	1.06e-43	3.33e-41
FAM92B	10.956	-3.48618	0.301745	-11.5534	7.1e-31	5.13e-29
IGKV1-5	32.9887	-3.45619	0.318417	-10.8543	1.9e-27	9e-26
CA9	309.99	-3.44819	0.224173	-15.3818	2.17e-53	1.58e-50
DMBX1	13.5065	-3.44689	0.29249	-11.7847	4.68e-32	3.93e-30
IGHG1	845.58	-3.42926	0.25533	-13.4307	4e-41	9.53e-39
IGKV3-20	49.3496	-3.4267	0.314586	-10.8927	1.25e-27	6.01e-26
FP236383.5	5.04502	-3.42631	0.520526	-6.5824	4.63e-11	2.52e-10
IGHV3-73	3.83409	-3.42595	0.504548	-6.79013	1.12e-11	6.65e-11
IGKV1-16	6.1798	-3.41553	0.46543	-7.33844	2.16e-13	1.64e-12
IGHV3-49	5.7567	-3.39215	0.456552	-7.42992	1.09e-13	8.56e-13
CA3	709.113	-3.38938	0.223834	-15.1424	8.5e-52	5.38e-49
FMOD	1924.52	-3.38865	0.21181	-15.9985	1.31e-57	1.87e-54
IGHG2	186.701	-3.38758	0.276707	-12.2425	1.84e-34	2.05e-32
AC012005.1	2.34941	-3.38044	0.462518	-7.30877	2.7e-13	2.02e-12
TIMP1	8968.98	-3.37991	0.204352	-16.5397	1.9e-61	4.16e-58
COL1A1	8474.72	-3.37001	0.217764	-15.4755	5.08e-54	3.88e-51
FAM183A	60.0303	-3.36751	0.275066	-12.2426	1.84e-34	2.05e-32
IGHV2-26	2.34113	-3.36154	0.582364	-5.77224	7.82e-09	3.14e-08
BX640514.2	8.12667	-3.35978	0.290419	-11.5687	5.94e-31	4.37e-29
AC104063.1	1.88372	-3.34275	0.445803	-7.49825	6.47e-14	5.27e-13
TAGLN2P1	29.1209	-3.34149	0.246514	-13.555	7.4e-42	1.93e-39
LINC01993	14.9538	-3.33994	0.251957	-13.256	4.17e-40	8.9e-38
LINC02783	2.55191	-3.33927	0.386642	-8.6366	5.79e-18	8.28e-17
COL3A1	7709.07	-3.33856	0.216848	-15.3959	1.75e-53	1.3e-50
CXCL10	459.701	-3.33798	0.225665	-14.7917	1.66e-49	8.65e-47
CCL18	60.2702	-3.33779	0.287597	-11.6058	3.85e-31	2.89e-29
IGLV3-19	17.032	-3.33496	0.356886	-9.34461	9.22e-21	1.94e-19
IGKV2-30	2.17389	-3.33122	0.511121	-6.51747	7.15e-11	3.81e-10
IGLL5	24.0655	-3.3206	0.30761	-10.7949	3.64e-27	1.68e-25
LIF	513.368	-3.31357	0.208985	-15.8556	1.29e-56	1.69e-53
SRY	5.51652	-3.30972	0.42649	-7.76037	8.47e-15	7.81e-14
MAP1LC3C	71.0599	-3.30653	0.208634	-15.8485	1.44e-56	1.82e-53
AC073578.3	3.93163	-3.30441	0.382857	-8.63092	6.09e-18	8.68e-17
HOXC6	62.6177	-3.30379	0.291993	-11.3146	1.11e-29	6.81e-28
IGHA1	307.464	-3.27167	0.249201	-13.1286	2.26e-39	4.29e-37
AL596087.2	14.3228	-3.26947	0.241908	-13.5153	1.27e-41	3.16e-39
IGLV6-57	9.92338	-3.25985	0.382112	-8.53113	1.45e-17	1.97e-16
IL2RA	103.481	-3.25733	0.265258	-12.2798	1.16e-34	1.34e-32
STOML3	8.38447	-3.24761	0.338186	-9.60304	7.76e-22	1.86e-20
AL009178.2	31.4027	-3.24363	0.228169	-14.2159	7.3e-46	2.73e-43
MEOX2	637.678	-3.23202	0.262604	-12.3076	8.24e-35	9.68e-33
IGLV3-21	24.8438	-3.23103	0.361595	-8.93549	4.05e-19	6.79e-18
IGKV1-17	5.48875	-3.22418	0.4484	-7.1904	6.46e-13	4.56e-12
IGHV1-69	2.04904	-3.20964	0.500843	-6.40847	1.47e-10	7.5e-10
TCF23	43.9343	-3.20339	0.233043	-13.7459	5.39e-43	1.55e-40
IGLC3	62.1271	-3.20246	0.300701	-10.65	1.74e-26	7.43e-25
ESM1	251.882	-3.19894	0.234291	-13.6537	1.92e-42	5.17e-40
IGFBP2	9488.18	-3.19275	0.202087	-15.7989	3.17e-56	3.36e-53
LINC01765	5.26133	-3.17892	0.365099	-8.707	3.12e-18	4.63e-17
KLK3	10.3758	-3.17884	0.500834	-6.3471	2.19e-10	1.09e-09
FRGCA	2.03526	-3.17834	0.383005	-8.29843	1.05e-16	1.27e-15
AGAP2-AS1	506.693	-3.17251	0.193642	-16.3833	2.52e-60	4.87e-57
IGLV3-1	8.64161	-3.1706	0.431436	-7.34894	2e-13	1.52e-12
IDO1	40.4019	-3.16849	0.281728	-11.2466	2.41e-29	1.42e-27
MAB21L2	19.3332	-3.16588	0.277633	-11.4031	4.03e-30	2.63e-28
RPSAP52	9.34364	-3.15922	0.288992	-10.9319	8.12e-28	4.04e-26
PTX3	724.645	-3.14777	0.201603	-15.6137	5.87e-55	4.95e-52
SCNN1B	98.5668	-3.146	0.24885	-12.6421	1.24e-36	1.78e-34
AC021678.2	2.67492	-3.14272	0.374438	-8.39318	4.73e-17	6.02e-16
CAPN6	20.7204	-3.14199	0.270521	-11.6146	3.47e-31	2.62e-29
AGR3	9.45918	-3.1409	0.34533	-9.09534	9.43e-20	1.74e-18
AC097713.1	12.8842	-3.13892	0.259949	-12.0752	1.43e-33	1.46e-31
IGLV8-61	5.65982	-3.13395	0.450837	-6.95141	3.62e-12	2.31e-11
IGHV3-33	8.67363	-3.1303	0.402988	-7.76772	7.99e-15	7.4e-14
COL8A1	873.055	-3.12527	0.217063	-14.398	5.33e-47	2.11e-44
IGHV1-2	6.37906	-3.12294	0.419223	-7.44935	9.38e-14	7.47e-13
MMP12	10.8019	-3.11904	0.322971	-9.65734	4.58e-22	1.14e-20
IGKV6-21	1.55734	-3.11809	0.652426	-4.77922	1.76e-06	5.06e-06
LINC02577	1.8558	-3.11147	0.474836	-6.55273	5.65e-11	3.05e-10
CXCL9	157.166	-3.10577	0.196476	-15.8074	2.77e-56	3.03e-53
H2AC18	2.74235	-3.10347	0.38208	-8.12255	4.56e-16	5.03e-15
JCHAIN	105.231	-3.09967	0.221208	-14.0125	1.31e-44	4.34e-42
WT1	18.917	-3.08379	0.293296	-10.5143	7.43e-26	2.92e-24
VSTM1	16.5358	-3.08018	0.227472	-13.5409	8.97e-42	2.29e-39
CTHRC1	371.231	-3.07832	0.183926	-16.7367	7.08e-63	1.94e-59
IGLC7	2.12348	-3.07139	0.552639	-5.55768	2.73e-08	1.02e-07
AC023300.2	2.00219	-3.06798	0.369611	-8.30056	1.04e-16	1.25e-15
IGHV4-39	13.2325	-3.06028	0.364559	-8.39448	4.68e-17	5.97e-16
AL591846.2	139.198	-3.05565	0.244335	-12.506	6.92e-36	9.36e-34
C1orf158	90.1563	-3.05541	0.256086	-11.9312	8.14e-33	7.65e-31
IGHV3-66	1.97089	-3.05537	0.493409	-6.19237	5.93e-10	2.77e-09
FABP5	1388.53	-3.05349	0.193841	-15.7526	6.59e-56	6.38e-53
IGHV3-13	2.12012	-3.04872	0.520323	-5.8593	4.65e-09	1.92e-08
KLK2	7.84053	-3.04339	0.391704	-7.76962	7.87e-15	7.3e-14
LINC01842	14.0464	-3.04272	0.235264	-12.9332	2.92e-38	4.98e-36
IGKV3D-20	2.48113	-3.03773	0.486472	-6.24442	4.25e-10	2.03e-09
PRDM13	12.6201	-3.02474	0.338583	-8.93352	4.13e-19	6.9e-18
IL13RA2	525.902	-3.02419	0.226148	-13.3726	8.75e-41	2.03e-38
AC064875.1	166.752	-3.02335	0.200969	-15.0438	3.79e-51	2.31e-48
G0S2	206.938	-3.02017	0.204705	-14.7538	2.91e-49	1.47e-46
LINC01965	5.11557	-3.01228	0.296959	-10.1438	3.53e-24	1.12e-22
CLIC1P1	7.3635	-3.01131	0.298121	-10.101	5.47e-24	1.69e-22
C6orf141	130.177	-3.00319	0.210841	-14.2439	4.89e-46	1.85e-43
VGLL2	24.804	-3.00311	0.314408	-9.55164	1.28e-21	2.98e-20
HOXC-AS3	5.54543	-2.99977	0.357901	-8.38156	5.22e-17	6.58e-16
GGT8P	6.88258	-2.99895	0.301806	-9.93667	2.88e-23	8.17e-22
VTRNA1-2	2.00091	-2.99807	0.494973	-6.05703	1.39e-09	6.18e-09
CYTOR	378.255	-2.99559	0.176522	-16.9701	1.37e-64	5.62e-61
ABCC3	1405.91	-2.99546	0.226254	-13.2393	5.2e-40	1.08e-37
LINC02454	4.24961	-2.98873	0.310618	-9.62189	6.46e-22	1.57e-20
CHRNA1	245.63	-2.98653	0.23185	-12.8813	5.74e-38	9.53e-36
IGKV1-6	6.09696	-2.9819	0.464034	-6.42604	1.31e-10	6.74e-10
AL353613.1	1.6104	-2.98033	0.436526	-6.82738	8.65e-12	5.22e-11
HOXA2	82.9081	-2.98032	0.354307	-8.41167	4.04e-17	5.2e-16
OTOS	90.5761	-2.97841	0.218733	-13.6166	3.19e-42	8.53e-40
ADAM12	754.076	-2.97757	0.177754	-16.7511	5.56e-63	1.66e-59
IGHV1-18	13.017	-2.97199	0.374784	-7.92988	2.19e-15	2.19e-14
LUM	701.862	-2.97115	0.185537	-16.0137	1.02e-57	1.53e-54
KLHDC7A	14.8743	-2.96592	0.277776	-10.6774	1.3e-26	5.61e-25
IGHV1-24	3.68934	-2.96591	0.460025	-6.44728	1.14e-10	5.9e-10
CCKAR	6.4866	-2.96074	0.27163	-10.8999	1.15e-27	5.6e-26
HOXB2	195.296	-2.9592	0.224096	-13.205	8.2e-40	1.64e-37
COL5A1	1910.4	-2.95877	0.19439	-15.2208	2.57e-52	1.69e-49
COL6A2	6634.64	-2.95609	0.194057	-15.2331	2.13e-52	1.43e-49
TNFAIP6	320.964	-2.95443	0.18449	-16.0141	1.02e-57	1.53e-54
LRRC15	22.1013	-2.94836	0.243877	-12.0896	1.2e-33	1.24e-31
PDX1	8.50311	-2.94732	0.374593	-7.86804	3.6e-15	3.5e-14
CXCL11	119.172	-2.94407	0.208297	-14.134	2.34e-45	8.29e-43
LINC01929	4.54275	-2.93838	0.285989	-10.2745	9.19e-25	3.18e-23
LINC01436	13.7456	-2.93806	0.31701	-9.26804	1.9e-20	3.82e-19
PHLDA2	71.3844	-2.93666	0.199554	-14.7161	5.08e-49	2.49e-46
NKX2-5	117.324	-2.93193	0.284567	-10.3031	6.82e-25	2.4e-23
EMP3	2123.04	-2.93031	0.18782	-15.6017	7.09e-55	5.83e-52
HOXB9	10.6013	-2.92962	0.316403	-9.25916	2.06e-20	4.13e-19
LINC01638	5.62814	-2.92912	0.319399	-9.17072	4.7e-20	8.99e-19
REG1A	4.05519	-2.92811	0.41754	-7.01275	2.34e-12	1.53e-11
IGHG3	123.565	-2.9257	0.276518	-10.5805	3.67e-26	1.5e-24
C11orf88	19.6474	-2.92411	0.226652	-12.9013	4.42e-38	7.46e-36
SRIP3	3.21326	-2.92409	0.310944	-9.40393	5.26e-21	1.14e-19
IGHV3-72	2.66912	-2.91423	0.495221	-5.88471	3.99e-09	1.66e-08
IGHV3-53	4.07162	-2.91406	0.480339	-6.06668	1.31e-09	5.84e-09
RARRES2	1273.86	-2.90676	0.201424	-14.431	3.3e-47	1.36e-44
IGLC2	80.7378	-2.90057	0.276065	-10.5069	8.03e-26	3.14e-24
OR7E101P	1.89665	-2.89347	0.465167	-6.22028	4.96e-10	2.34e-09
ANXA2P2	164.268	-2.88875	0.199065	-14.5116	1.02e-47	4.43e-45
IGLV3-25	9.33896	-2.88724	0.38517	-7.49601	6.58e-14	5.36e-13
PDLIM4	1176.83	-2.88559	0.184739	-15.6198	5.33e-55	4.62e-52
PLEKHS1	63.5726	-2.885	0.23365	-12.3476	5.02e-35	6.07e-33
TREM1	298	-2.88175	0.231185	-12.4651	1.16e-35	1.51e-33
LINC01943	8.20618	-2.87302	0.237558	-12.094	1.14e-33	1.19e-31
IGKC	481.61	-2.87022	0.231337	-12.4071	2.39e-35	3.04e-33
LOX	986.459	-2.87008	0.186727	-15.3705	2.58e-53	1.85e-50
CCN4	313.17	-2.86772	0.214117	-13.3932	6.62e-41	1.56e-38
IGLV2-11	14.8176	-2.86691	0.378926	-7.56589	3.85e-14	3.25e-13
LDHAP1	1.82813	-2.86315	0.375635	-7.62215	2.49e-14	2.16e-13
IGLV4-69	6.81307	-2.86115	0.454981	-6.2885	3.21e-10	1.56e-09
IGHV3-23	22.442	-2.85871	0.321028	-8.90488	5.34e-19	8.79e-18
CLRN1	2.19383	-2.85631	0.453183	-6.30277	2.92e-10	1.43e-09
IGHV6-1	1.15607	-2.84203	0.656934	-4.3262	1.52e-05	3.82e-05
BPIFB4	5.11903	-2.83161	0.309517	-9.14849	5.77e-20	1.09e-18
IGHV2-70	1.87217	-2.8291	0.539658	-5.2424	1.59e-07	5.3e-07
AL132711.1	14.242	-2.82239	0.255251	-11.0573	2.02e-28	1.07e-26
AC016044.1	5.56175	-2.82236	0.283698	-9.94846	2.56e-23	7.3e-22
WNT16	62.1546	-2.8218	0.215762	-13.0783	4.38e-39	8.05e-37
LINC00261	3.5719	-2.81923	0.437431	-6.44498	1.16e-10	5.99e-10
IGHV3-64	1.35768	-2.8192	0.617595	-4.56481	5e-06	1.35e-05
C7orf57	158.945	-2.8185	0.227528	-12.3875	3.06e-35	3.79e-33
IGHV3-21	8.45456	-2.81685	0.393087	-7.16598	7.72e-13	5.39e-12
GPR139	6.31743	-2.81604	0.326904	-8.61428	7.04e-18	9.96e-17
H3C8	8.11334	-2.81471	0.260043	-10.824	2.65e-27	1.23e-25
F13A1	2337.61	-2.81137	0.212238	-13.2463	4.74e-40	9.87e-38
METTL7B	2684	-2.81082	0.198329	-14.1725	1.35e-45	4.84e-43
IGHV3-74	8.45444	-2.80898	0.326916	-8.59235	8.52e-18	1.19e-16
LINC02587	119.682	-2.80797	0.3112	-9.02307	1.83e-19	3.21e-18
HOXD11	64.5513	-2.80692	0.394117	-7.12205	1.06e-12	7.3e-12
ALDH1A3	171.246	-2.79919	0.199662	-14.0197	1.18e-44	4.01e-42
IGHV5-51	13.5235	-2.79746	0.366283	-7.63743	2.22e-14	1.93e-13
IGHV4-28	1.81413	-2.79364	0.53806	-5.19207	2.08e-07	6.83e-07
GPX8	396.247	-2.79163	0.19129	-14.5937	3.08e-48	1.37e-45
IGHV4-59	7.72075	-2.78666	0.372996	-7.47102	7.96e-14	6.41e-13
GDF15	312.262	-2.77656	0.205323	-13.5229	1.15e-41	2.9e-39
IGHV1-46	7.58871	-2.77641	0.398822	-6.96151	3.37e-12	2.16e-11
SPAG17	45.8426	-2.77581	0.209501	-13.2496	4.53e-40	9.5e-38
PDPN	5456.8	-2.77514	0.20146	-13.7751	3.6e-43	1.08e-40
AQP5	129.575	-2.76914	0.230637	-12.0065	3.28e-33	3.22e-31
IGHV3-43	1.56943	-2.76896	0.511913	-5.40905	6.34e-08	2.24e-07
LOXL1	404.246	-2.76889	0.176576	-15.681	2.04e-55	1.89e-52
CHI3L2	6414.25	-2.76729	0.214586	-12.896	4.74e-38	7.96e-36
IGHV1-69D	5.13393	-2.76579	0.428023	-6.46177	1.03e-10	5.39e-10
AC004057.1	18.2756	-2.7614	0.250819	-11.0095	3.44e-28	1.77e-26
COL1A2	10271.1	-2.75759	0.185467	-14.8684	5.29e-50	2.95e-47
FCGR2B	244.354	-2.75655	0.206654	-13.339	1.37e-40	3.03e-38
MSNP1	17.7483	-2.75628	0.232481	-11.856	2e-32	1.77e-30
AP003032.1	2.7849	-2.75618	0.342963	-8.03639	9.25e-16	9.73e-15
AL713998.1	1.95609	-2.75384	0.416975	-6.60434	3.99e-11	2.2e-10
IGHV4-34	8.78372	-2.7507	0.370953	-7.41521	1.21e-13	9.51e-13
ALX1	3.27463	-2.743	0.319654	-8.58115	9.39e-18	1.31e-16
TMSB10P2	1.91118	-2.73733	0.310839	-8.80626	1.29e-18	2.01e-17
HOXA3	127.138	-2.73703	0.337713	-8.10461	5.29e-16	5.76e-15
CD300E	37.1528	-2.72955	0.202566	-13.4748	2.2e-41	5.28e-39
OCIAD2	1248.5	-2.72262	0.174265	-15.6234	5.04e-55	4.48e-52
LINC01812	1.60698	-2.71933	0.329682	-8.24835	1.61e-16	1.89e-15
IGF2BP1	6.38246	-2.71569	0.289542	-9.37926	6.64e-21	1.42e-19
AC091179.1	1.11704	-2.71533	0.647966	-4.19054	2.78e-05	6.73e-05
RN7SKP203	2.57605	-2.71172	0.370408	-7.3209	2.46e-13	1.85e-12
CCT6P2	12.371	-2.70706	0.246545	-10.98	4.77e-28	2.42e-26
STC1	304.26	-2.70148	0.209973	-12.8658	7.01e-38	1.15e-35
PITX1	160.303	-2.69967	0.229469	-11.7649	5.92e-32	4.91e-30
TCTEX1D1	288.429	-2.69747	0.217425	-12.4065	2.41e-35	3.05e-33
AC002401.4	6.67618	-2.69477	0.256709	-10.4974	8.88e-26	3.46e-24
IGKV1-8	1.73928	-2.69344	0.543421	-4.95645	7.18e-07	2.19e-06
IGHV4-61	1.79289	-2.68807	0.516673	-5.20265	1.96e-07	6.47e-07
TMSB4XP2	31.4985	-2.68592	0.226732	-11.8462	2.25e-32	1.98e-30
MIR4435-2HG	687.038	-2.67583	0.161313	-16.5878	8.53e-62	2e-58
PPY	2.68314	-2.67514	0.286749	-9.3292	1.07e-20	2.22e-19
LINC01834	1.49933	-2.67176	0.426109	-6.27015	3.61e-10	1.74e-09
BDKRB2	191.705	-2.67156	0.182375	-14.6487	1.37e-48	6.27e-46
AC026310.2	1.89999	-2.66591	0.396923	-6.71644	1.86e-11	1.07e-10
IGLV3-9	2.67832	-2.66164	0.48919	-5.44092	5.3e-08	1.89e-07
LINC02036	5.49429	-2.65576	0.227455	-11.676	1.69e-31	1.33e-29
IGLV3-10	5.20584	-2.64578	0.425227	-6.22202	4.91e-10	2.32e-09
AC055874.1	18.9094	-2.64341	0.231802	-11.4037	4.01e-30	2.61e-28
SOCAR	2.21923	-2.63595	0.308283	-8.55044	1.23e-17	1.68e-16
SERPINA5	261.098	-2.63402	0.223165	-11.8031	3.76e-32	3.19e-30
MCEMP1	15.6072	-2.63351	0.258421	-10.1908	2.18e-24	7.16e-23
IGLV7-43	4.45564	-2.62762	0.414965	-6.33214	2.42e-10	1.2e-09
AL445363.3	1.81375	-2.62495	0.322739	-8.13337	4.18e-16	4.62e-15
H3C7	1.47012	-2.62119	0.386108	-6.78874	1.13e-11	6.7e-11
IGHV1-3	1.01417	-2.62091	0.673242	-3.89296	9.9e-05	0.000219538
AC092957.1	14.9285	-2.61916	0.224091	-11.688	1.47e-31	1.17e-29
MYL6P5	11.8347	-2.61801	0.267315	-9.79375	1.2e-22	3.17e-21
FABP5P10	1.46856	-2.61697	0.369146	-7.08926	1.35e-12	9.1e-12
IGLV2-8	6.36989	-2.61671	0.374049	-6.99562	2.64e-12	1.72e-11
CXCL6	29.8724	-2.61617	0.243923	-10.7254	7.74e-27	3.46e-25
LINC00941	30.7708	-2.61404	0.201911	-12.9465	2.46e-38	4.3e-36
HOXA-AS2	83.3994	-2.61134	0.296977	-8.79308	1.46e-18	2.24e-17
GAPLINC	10.6979	-2.60769	0.223881	-11.6477	2.36e-31	1.82e-29
IGHV1-58	1.20643	-2.6045	0.61648	-4.22479	2.39e-05	5.84e-05
AL606970.4	7.95261	-2.60204	0.2912	-8.93557	4.05e-19	6.79e-18
FTLP3	445.324	-2.60153	0.195477	-13.3086	2.06e-40	4.52e-38
EPYC	1.36025	-2.59182	0.449685	-5.76363	8.23e-09	3.29e-08
SEC61G	9269.77	-2.59161	0.187623	-13.8129	2.13e-43	6.49e-41
KISS1R	25.1362	-2.58932	0.24001	-10.7884	3.9e-27	1.79e-25
DPEP1	202.689	-2.58812	0.211599	-12.2312	2.12e-34	2.33e-32
AQP9	157.362	-2.58591	0.20329	-12.7203	4.56e-37	7.04e-35
HOXA10-AS	6.0767	-2.58545	0.460497	-5.61448	1.97e-08	7.48e-08
AL450996.1	2.01002	-2.57287	0.294209	-8.74505	2.23e-18	3.37e-17
HS3ST3B1	309.025	-2.56963	0.194362	-13.2208	6.65e-40	1.35e-37
IGLV10-54	2.59873	-2.56577	0.487391	-5.2643	1.41e-07	4.74e-07
S100A11P1	1.27197	-2.56531	0.326437	-7.85851	3.89e-15	3.76e-14
LINC01426	52.2341	-2.56526	0.167966	-15.2724	1.17e-52	8.17e-50
DRC1	132.888	-2.56493	0.220899	-11.6113	3.61e-31	2.72e-29
COL6A5	4.05356	-2.56481	0.329509	-7.78373	7.04e-15	6.57e-14
CNIH3-AS2	24.1438	-2.56367	0.191928	-13.3575	1.07e-40	2.4e-38
CDK6-AS1	26.6554	-2.56274	0.253192	-10.1217	4.42e-24	1.38e-22
S100A4	711.238	-2.56247	0.172863	-14.8237	1.03e-49	5.55e-47
POTEE	13.1194	-2.56199	0.258793	-9.89977	4.17e-23	1.17e-21
LINC01508	8.53693	-2.5537	0.252239	-10.1241	4.32e-24	1.35e-22
SNRPD2P1	4.17556	-2.55266	0.291617	-8.75347	2.07e-18	3.14e-17
IFITM3P4	5.99402	-2.55181	0.268269	-9.51214	1.87e-21	4.27e-20
SCNN1G	25.6425	-2.54686	0.21904	-11.6274	2.99e-31	2.27e-29
IGHV2-70D	0.964101	-2.54485	0.681205	-3.7358	0.000187117	0.000398185
TMSB10P1	14.1801	-2.54477	0.215422	-11.8129	3.35e-32	2.87e-30
REG1B	1.25527	-2.54473	0.491799	-5.17434	2.29e-07	7.46e-07
MIR3681HG	20.1051	-2.54387	0.204092	-12.4643	1.17e-35	1.52e-33
KDELR3	221.063	-2.54331	0.161193	-15.778	4.41e-56	4.53e-53
KRTCAP2P1	6.023	-2.54265	0.269957	-9.41873	4.57e-21	1e-19
ANXA2P3	4.18481	-2.54189	0.255719	-9.94015	2.78e-23	7.9e-22
AC093063.1	2.99199	-2.53983	0.364158	-6.97453	3.07e-12	1.98e-11
COL6A3	1039.87	-2.53758	0.198196	-12.8034	1.57e-37	2.49e-35
C15orf48	49.9564	-2.53432	0.195824	-12.9418	2.61e-38	4.52e-36
HSBP1P2	1.70863	-2.53066	0.339291	-7.45868	8.74e-14	6.99e-13
AC073114.1	1.41293	-2.52744	0.299081	-8.4507	2.9e-17	3.8e-16
ARL14EPL	3.31207	-2.52731	0.302384	-8.35796	6.38e-17	7.93e-16
CWH43	3.39916	-2.52159	0.344982	-7.30933	2.68e-13	2.01e-12
AC025594.1	2.40291	-2.52024	0.29923	-8.42241	3.69e-17	4.77e-16
IGHV4-55	1.13216	-2.51932	0.503397	-5.00464	5.6e-07	1.73e-06
TMSB4XP8	553.754	-2.51667	0.192811	-13.0525	6.15e-39	1.11e-36
MXRA5Y	10.1145	-2.51531	0.267303	-9.40996	4.96e-21	1.08e-19
CD248	911.832	-2.51499	0.158879	-15.8296	1.94e-56	2.21e-53
SPON2	465.218	-2.50843	0.166021	-15.1092	1.41e-51	8.74e-49
TMSB4XP1	34.2534	-2.50665	0.202842	-12.3576	4.43e-35	5.4e-33
PLA2G5	737.971	-2.50544	0.193659	-12.9374	2.77e-38	4.74e-36
DES	231.608	-2.50445	0.223278	-11.2168	3.37e-29	1.95e-27
CPA4	50.4661	-2.50206	0.183871	-13.6076	3.61e-42	9.56e-40
RHAG	1.72893	-2.5	0.351979	-7.10271	1.22e-12	8.31e-12
H4C15	1.93681	-2.49732	0.325759	-7.66616	1.77e-14	1.56e-13
DPP4	210.726	-2.49709	0.179278	-13.9286	4.25e-44	1.34e-41
SHOX2	321.179	-2.49674	0.272496	-9.16249	5.07e-20	9.65e-19
AL021328.1	8.62194	-2.49024	0.246265	-10.112	4.89e-24	1.52e-22
AC006483.1	2.5815	-2.48883	0.287205	-8.66569	4.49e-18	6.53e-17
AL132801.2	1.8322	-2.48556	0.437178	-5.68546	1.3e-08	5.08e-08
IL31RA	7.31755	-2.48074	0.269471	-9.20595	3.39e-20	6.61e-19
FGF3	1.22391	-2.47894	0.544802	-4.55017	5.36e-06	1.44e-05
IGHM	155.195	-2.47777	0.21736	-11.3994	4.21e-30	2.73e-28
CRYGD	9.41518	-2.47526	0.252071	-9.8197	9.26e-23	2.49e-21
IGHA2	40.3527	-2.4738	0.272357	-9.08292	1.06e-19	1.93e-18
ELF5	7.86721	-2.47338	0.243191	-10.1705	2.68e-24	8.64e-23
IGKV1-39	0.974469	-2.47224	0.600352	-4.11798	3.82e-05	9.04e-05
PRAME	20.6259	-2.4708	0.27863	-8.86768	7.47e-19	1.2e-17
FAM166C	27.6152	-2.46858	0.188989	-13.062	5.43e-39	9.86e-37
FTLP5	4.5874	-2.46805	0.27939	-8.83371	1.01e-18	1.6e-17
ANAPC1P4	22.0301	-2.46784	0.176375	-13.992	1.74e-44	5.74e-42
SLC18A3	32.1061	-2.46682	0.294396	-8.37925	5.33e-17	6.7e-16
AC009495.3	6.58003	-2.46612	0.244201	-10.0987	5.6e-24	1.72e-22
FTLP17	4.98945	-2.46207	0.262621	-9.37501	6.92e-21	1.47e-19
FABP5P2	4.16363	-2.46172	0.269244	-9.14307	6.07e-20	1.15e-18
CD1A	3.13491	-2.46008	0.322284	-7.63327	2.29e-14	2e-13
CHCHD2P8	5.82938	-2.45926	0.263847	-9.32077	1.15e-20	2.39e-19
HOXA5	175.184	-2.45893	0.313057	-7.85458	4.01e-15	3.87e-14
PKMP4	5.86692	-2.45574	0.25099	-9.78423	1.32e-22	3.47e-21
FAM216B	10.2378	-2.45536	0.311196	-7.89008	3.02e-15	2.96e-14
SPATA18	177.969	-2.4544	0.174973	-14.0273	1.06e-44	3.67e-42
HOXA4	81.4797	-2.45317	0.338231	-7.25295	4.08e-13	2.97e-12
TAFA3	36.1519	-2.45173	0.181646	-13.4973	1.62e-41	4e-39
AC005515.1	16.7051	-2.44785	0.263508	-9.28947	1.55e-20	3.15e-19
SERPINB2	10.806	-2.44715	0.278231	-8.79538	1.43e-18	2.2e-17
AC103702.2	1.86145	-2.44714	0.350335	-6.98514	2.85e-12	1.85e-11
H2BC9	12.5716	-2.44538	0.268192	-9.118	7.65e-20	1.43e-18
H2AZP2	3.8196	-2.44217	0.28745	-8.49595	1.96e-17	2.62e-16
TTR	9.88485	-2.4382	0.268075	-9.09522	9.44e-20	1.74e-18
IGLV4-60	2.11965	-2.43187	0.593338	-4.09863	4.16e-05	9.78e-05
HCAR3	2.89477	-2.42541	0.307867	-7.87812	3.32e-15	3.24e-14
TRBV28	21.828	-2.4198	0.184755	-13.0974	3.41e-39	6.37e-37
AC103591.1	1.87714	-2.41938	0.307594	-7.86549	3.68e-15	3.57e-14
MMP8	4.21818	-2.41818	0.350468	-6.89986	5.21e-12	3.25e-11
IGHV2-5	1.41903	-2.41187	0.561511	-4.29533	1.74e-05	4.35e-05
HOXA1	40.5624	-2.41134	0.21299	-11.3213	1.03e-29	6.32e-28
PLAT	2745.89	-2.41127	0.151524	-15.9135	5.11e-57	7e-54
CKS1BP1	2.03512	-2.41006	0.309932	-7.77607	7.48e-15	6.97e-14
AC018470.1	2.67268	-2.40786	0.300735	-8.00657	1.18e-15	1.23e-14
PRND	16.2453	-2.4072	0.212396	-11.3336	8.95e-30	5.55e-28
AL136084.3	1.48038	-2.40546	0.325175	-7.39741	1.39e-13	1.08e-12
IGHV3-11	6.26665	-2.40277	0.409904	-5.86179	4.58e-09	1.89e-08
AC107954.1	7.25594	-2.40086	0.23712	-10.1251	4.28e-24	1.34e-22
SIX3-AS1	7.97878	-2.39885	0.272636	-8.79871	1.38e-18	2.14e-17
HDC	16.4666	-2.39825	0.253895	-9.44584	3.53e-21	7.77e-20
POTEI	6.88803	-2.39506	0.254884	-9.39668	5.63e-21	1.21e-19
DMRTA2	328.308	-2.39392	0.235333	-10.1725	2.63e-24	8.48e-23
TRAV12-2	1.31753	-2.39218	0.303131	-7.89156	2.98e-15	2.93e-14
AC078991.1	7.71283	-2.39103	0.258912	-9.23491	2.59e-20	5.12e-19
HOXD13	119.303	-2.39055	0.377392	-6.33439	2.38e-10	1.18e-09
LINC02154	9.86218	-2.39025	0.324352	-7.36929	1.72e-13	1.32e-12
SLC66A1L	5.56524	-2.39024	0.233313	-10.2448	1.25e-24	4.23e-23
IGHV3-15	15.6658	-2.38772	0.289528	-8.24693	1.63e-16	1.91e-15
LGALS3	4368.6	-2.38765	0.15945	-14.9743	1.08e-50	6.35e-48
LOXL1-AS1	57.6391	-2.38754	0.174499	-13.6823	1.3e-42	3.61e-40
MYBPH	109.366	-2.38592	0.199081	-11.9846	4.28e-33	4.05e-31
EYA4	325.533	-2.3859	0.208931	-11.4195	3.34e-30	2.21e-28
AL133415.1	62.3558	-2.38277	0.21882	-10.8892	1.3e-27	6.24e-26
MMP7	144.789	-2.3783	0.258679	-9.19401	3.78e-20	7.35e-19
MOXD1	1782.15	-2.37823	0.227896	-10.4356	1.71e-25	6.42e-24
STEAP1	133.448	-2.3763	0.161028	-14.7571	2.77e-49	1.42e-46
RBP1	2813.09	-2.37561	0.178024	-13.3443	1.28e-40	2.84e-38
CD2	71.0805	-2.37486	0.177635	-13.3694	9.13e-41	2.08e-38
AL049830.1	6.7105	-2.37427	0.264157	-8.98809	2.52e-19	4.33e-18
PNLIPRP3	1.92842	-2.36867	0.353926	-6.69257	2.19e-11	1.25e-10
CD3D	31.4896	-2.36616	0.18071	-13.0937	3.58e-39	6.65e-37
HOXC12	1.56264	-2.36115	0.492196	-4.79718	1.61e-06	4.66e-06
TRAC	134.105	-2.35897	0.152149	-15.5043	3.24e-54	2.54e-51
MYL6P3	3.14199	-2.35892	0.296465	-7.95682	1.77e-15	1.79e-14
AL583856.1	6.60397	-2.35223	0.238342	-9.86914	5.66e-23	1.56e-21
RHOD	80.2889	-2.35053	0.179402	-13.102	3.21e-39	6.02e-37
KIF26B-AS1	1.81272	-2.3498	0.315475	-7.44846	9.44e-14	7.52e-13
TBX20	1.33166	-2.34782	0.519315	-4.521	6.15e-06	1.64e-05
CXCR3	16.0379	-2.34648	0.200153	-11.7234	9.67e-32	7.87e-30
RETN	6.55607	-2.34544	0.287736	-8.15136	3.6e-16	4.02e-15
ALPK2	61.667	-2.34387	0.200864	-11.6689	1.84e-31	1.44e-29
RTL3	1.14858	-2.33612	0.368373	-6.34171	2.27e-10	1.13e-09
ATP5PBP6	1.75101	-2.33434	0.316502	-7.37544	1.64e-13	1.26e-12
COL4A1	10259.7	-2.33395	0.170753	-13.6685	1.56e-42	4.32e-40
TRBV7-9	2.34916	-2.32863	0.270391	-8.61207	7.18e-18	1.01e-16
CXCL14	2933.99	-2.32541	0.184657	-12.5932	2.3e-36	3.26e-34
S100A11P2	1.30921	-2.32456	0.335184	-6.93517	4.06e-12	2.57e-11
AL731892.1	1.6694	-2.32398	0.290174	-8.00889	1.16e-15	1.21e-14
AC108463.1	13.1169	-2.32242	0.176653	-13.1468	1.78e-39	3.42e-37
LINC01612	1.21209	-2.32073	0.312281	-7.43154	1.07e-13	8.47e-13
TNFRSF11B	233.477	-2.3201	0.180987	-12.8191	1.28e-37	2.06e-35
CXCL8	919.222	-2.3201	0.242601	-9.56341	1.14e-21	2.67e-20
IGLV5-45	3.50207	-2.32003	0.407691	-5.69066	1.27e-08	4.94e-08
AC010328.2	3.95791	-2.31882	0.23842	-9.72577	2.34e-22	6.02e-21
AL353752.1	1.38245	-2.31674	0.317293	-7.30156	2.84e-13	2.12e-12
GDF3	1.107	-2.31516	0.40146	-5.76686	8.08e-09	3.24e-08
MXRA5	983.928	-2.31374	0.176746	-13.0908	3.72e-39	6.87e-37
TUBAP	1.54552	-2.30912	0.292256	-7.90103	2.77e-15	2.72e-14
IGKV3D-11	1.13396	-2.30847	0.502728	-4.59189	4.39e-06	1.19e-05
SPRY4	2621.82	-2.30833	0.151804	-15.206	3.23e-52	2.08e-49
CXCL13	49.4693	-2.30189	0.227599	-10.1138	4.8e-24	1.49e-22
VAV3	486.241	-2.3016	0.173852	-13.2389	5.23e-40	1.08e-37
TMEM61	10.0971	-2.30157	0.203721	-11.2976	1.35e-29	8.16e-28
IL21-AS1	5.54011	-2.3003	0.293863	-7.82781	4.96e-15	4.73e-14
PODNL1	171.004	-2.30029	0.167895	-13.7008	1e-42	2.85e-40
IGHGP	11.4771	-2.29901	0.29263	-7.85636	3.95e-15	3.82e-14
DYNLL1P7	1.52987	-2.29884	0.28039	-8.1987	2.43e-16	2.78e-15
TMSB4XP4	162.54	-2.29821	0.181474	-12.6641	9.34e-37	1.37e-34
HOXB7	134.22	-2.2977	0.20277	-11.3315	9.16e-30	5.67e-28
TNFSF14	59.3477	-2.29505	0.196906	-11.6556	2.15e-31	1.67e-29
PLAU	1146.38	-2.29415	0.172968	-13.2634	3.77e-40	8.11e-38
LINC01096	3.65165	-2.29311	0.363127	-6.31489	2.7e-10	1.33e-09
TREML3P	11.6282	-2.29105	0.238511	-9.60561	7.57e-22	1.82e-20
AC244502.3	4.6315	-2.28963	0.264619	-8.65255	5.04e-18	7.27e-17
LEMD1-DT	7.56248	-2.28673	0.236754	-9.65868	4.52e-22	1.12e-20
IGF2BP2	433.559	-2.28537	0.206857	-11.0481	2.24e-28	1.18e-26
FOXB1	7.03563	-2.28519	0.320923	-7.12069	1.07e-12	7.37e-12
AGXT	4.65396	-2.28243	0.306104	-7.45641	8.89e-14	7.1e-13
HOXA6	27.1854	-2.28187	0.377163	-6.05007	1.45e-09	6.43e-09
AL353691.2	1.5285	-2.28009	0.348636	-6.54001	6.15e-11	3.31e-10
CKS1BP3	2.02259	-2.27985	0.293103	-7.77832	7.35e-15	6.84e-14
TERT	29.28	-2.27874	0.252211	-9.03504	1.64e-19	2.9e-18
AC016168.1	5.00583	-2.27845	0.262796	-8.67001	4.32e-18	6.3e-17
TRBV29-1	1.99285	-2.27768	0.292165	-7.79587	6.4e-15	6.02e-14
AC024587.2	1.05842	-2.27228	0.307724	-7.38414	1.53e-13	1.19e-12
TRBV5-1	2.01425	-2.27175	0.28281	-8.03278	9.53e-16	1e-14
AC084026.2	1.16758	-2.2688	0.322499	-7.03504	1.99e-12	1.32e-11
ROPN1L	52.1983	-2.26806	0.188921	-12.0053	3.33e-33	3.26e-31
GZMK	24.191	-2.26776	0.198378	-11.4315	2.91e-30	1.94e-28
AC061992.2	27.0897	-2.2677	0.190256	-11.9192	9.4e-33	8.71e-31
CCR4	10.7022	-2.26656	0.199596	-11.3557	6.94e-30	4.39e-28
MCUB	868.885	-2.2661	0.144522	-15.6799	2.07e-55	1.89e-52
HOXA9	41.95	-2.2657	0.326076	-6.94837	3.7e-12	2.35e-11
CLEC5A	320.299	-2.26485	0.219633	-10.312	6.22e-25	2.2e-23
AC008808.2	0.820038	-2.26444	0.560228	-4.04199	5.3e-05	0.00012266
SRPX2	720.07	-2.25815	0.186161	-12.1301	7.31e-34	7.81e-32
POTEKP	13.1662	-2.258	0.215205	-10.4923	9.37e-26	3.64e-24
LINC01587	9.39458	-2.25631	0.241577	-9.33991	9.64e-21	2.02e-19
ACTR3P2	1.33703	-2.25561	0.306498	-7.35929	1.85e-13	1.41e-12
OTOR	2.45842	-2.25548	0.382698	-5.89364	3.78e-09	1.58e-08
CD52	128.191	-2.2517	0.153231	-14.6949	6.95e-49	3.31e-46
IGHV3-20	0.981859	-2.24775	0.577839	-3.88992	0.000100276	0.000222082
TUBBP2	10.9284	-2.24772	0.225916	-9.94937	2.54e-23	7.25e-22
AC112721.2	0.929671	-2.24761	0.429994	-5.22706	1.72e-07	5.73e-07
IGHV3-7	0.946505	-2.2474	0.568164	-3.95554	7.64e-05	0.000172262
HSP90B3P	8.67487	-2.24722	0.209042	-10.7501	5.92e-27	2.67e-25
POTEJ	8.00658	-2.24609	0.231972	-9.68263	3.57e-22	9e-21
SNRPGP10	92.3937	-2.2413	0.188076	-11.917	9.65e-33	8.92e-31
LINC02623	2.79302	-2.24041	0.298365	-7.50895	5.96e-14	4.89e-13
IFITM3P1	5.34408	-2.24027	0.23656	-9.47023	2.79e-21	6.23e-20
PLEK2	61.991	-2.23959	0.171337	-13.0713	4.81e-39	8.78e-37
HOXD12	5.47307	-2.23953	0.339904	-6.58872	4.44e-11	2.43e-10
CFL1P4	6.55893	-2.23929	0.233114	-9.60597	7.54e-22	1.81e-20
MMP11	143.124	-2.23826	0.152839	-14.6445	1.46e-48	6.58e-46
CAMP	5.59048	-2.23719	0.294803	-7.58877	3.23e-14	2.76e-13
VTRNA2-1	1.29923	-2.23672	0.387234	-5.77616	7.64e-09	3.07e-08
LINC02086	4.27358	-2.23608	0.255187	-8.76253	1.91e-18	2.91e-17
ITPRID1	26.5181	-2.23522	0.260822	-8.5699	1.04e-17	1.43e-16
AC104966.1	7.95795	-2.23505	0.249497	-8.95824	3.3e-19	5.58e-18
IGLV2-18	1.39234	-2.23444	0.520428	-4.29348	1.76e-05	4.38e-05
RPS18P12	95.3788	-2.2338	0.198313	-11.264	1.98e-29	1.18e-27
LIPN	1.91065	-2.23279	0.314788	-7.09298	1.31e-12	8.88e-12
AP003555.1	1.50411	-2.23257	0.287813	-7.75703	8.69e-15	8.01e-14
AC005224.2	3.59493	-2.2324	0.287949	-7.75276	8.99e-15	8.27e-14
AL353678.1	3.57921	-2.22976	0.265959	-8.38384	5.12e-17	6.47e-16
CHODL	213.384	-2.22597	0.182324	-12.2089	2.79e-34	3.04e-32
PCOLCE	1442.44	-2.22573	0.161761	-13.7594	4.47e-43	1.31e-40
UNCX	2.14219	-2.22423	0.481105	-4.62318	3.78e-06	1.04e-05
MMP19	296.174	-2.2234	0.19549	-11.3735	5.67e-30	3.63e-28
IGLV7-46	7.00676	-2.21782	0.316207	-7.01384	2.32e-12	1.52e-11
YBX3P1	4.85786	-2.2175	0.253212	-8.75748	2e-18	3.04e-17
PPIAP31	46.9339	-2.21656	0.179941	-12.3183	7.22e-35	8.61e-33
EDDM3A	1.03556	-2.21615	0.343591	-6.44997	1.12e-10	5.81e-10
RARRES1	161.681	-2.21587	0.165818	-13.3632	9.92e-41	2.25e-38
IFITM9P	4.57546	-2.21495	0.246587	-8.98244	2.65e-19	4.54e-18
GNG5P2	6.09082	-2.21377	0.232383	-9.52638	1.63e-21	3.75e-20
MESTP4	1.22968	-2.21311	0.343196	-6.44854	1.13e-10	5.86e-10
AL049871.1	23.0329	-2.21013	0.192535	-11.4791	1.68e-30	1.15e-28
RPS8P10	1.28699	-2.20969	0.325914	-6.77997	1.2e-11	7.11e-11
MET	486.792	-2.20959	0.178993	-12.3446	5.21e-35	6.25e-33
DKK1	152.862	-2.20945	0.203748	-10.844	2.13e-27	1e-25
AC073365.1	38.2927	-2.20899	0.253404	-8.71726	2.85e-18	4.26e-17
AC068533.2	4.08635	-2.20585	0.259999	-8.48405	2.17e-17	2.89e-16
MARCO	122.616	-2.20538	0.215105	-10.2525	1.15e-24	3.94e-23
ORM1	4.19619	-2.20516	0.335843	-6.56604	5.17e-11	2.81e-10
HOXA-AS3	26.413	-2.20462	0.351977	-6.26354	3.76e-10	1.81e-09
MMP1	34.0498	-2.20051	0.28482	-7.72598	1.11e-14	1.01e-13
AC104461.1	2.45502	-2.20025	0.362474	-6.07011	1.28e-09	5.72e-09
AC116348.4	2.3592	-2.19998	0.33133	-6.63984	3.14e-11	1.76e-10
AKR1B1P2	2.2872	-2.19926	0.302136	-7.27905	3.36e-13	2.48e-12
RNA5SP202	1.26652	-2.19906	0.387841	-5.67001	1.43e-08	5.53e-08
SPOCD1	2171.15	-2.19848	0.209758	-10.4811	1.06e-25	4.06e-24
AC003035.2	8.40989	-2.19155	0.21698	-10.1002	5.51e-24	1.7e-22
DNAH11	103.687	-2.19093	0.177112	-12.3704	3.78e-35	4.62e-33
AL161729.3	1.85999	-2.1889	0.274768	-7.96635	1.63e-15	1.67e-14
LRRC9	23.6816	-2.18811	0.215095	-10.1727	2.62e-24	8.47e-23
RPS29P11	1.72845	-2.18696	0.317471	-6.88869	5.63e-12	3.5e-11
VWDE	12.8785	-2.18657	0.227259	-9.62148	6.49e-22	1.58e-20
ATP5MGP2	3.60896	-2.186	0.269835	-8.10125	5.44e-16	5.91e-15
TPI1P3	4.54379	-2.18427	0.238892	-9.14334	6.06e-20	1.14e-18
AL354919.2	68.5128	-2.18379	0.236345	-9.23983	2.47e-20	4.9e-19
AC092447.8	0.920276	-2.18305	0.632097	-3.45367	0.000553023	0.00109282
AC092047.1	1.32026	-2.18256	0.340245	-6.41465	1.41e-10	7.23e-10
GATA4	35.6731	-2.17958	0.318444	-6.84446	7.68e-12	4.67e-11
AC073347.1	1.51387	-2.17623	0.369742	-5.88581	3.96e-09	1.65e-08
FTLP2	76.8488	-2.17621	0.181217	-12.0088	3.19e-33	3.14e-31
SDC1	651.897	-2.17197	0.15584	-13.9372	3.76e-44	1.2e-41
ULBP3	20.4025	-2.17193	0.177643	-12.2264	2.25e-34	2.46e-32
ITK	62.7693	-2.17155	0.174225	-12.464	1.17e-35	1.52e-33
FKBP9P1	108.384	-2.17029	0.152878	-14.1963	9.66e-46	3.49e-43
PTTG3P	1.89575	-2.17023	0.306163	-7.08849	1.36e-12	9.15e-12
GSX2	77.7795	-2.16858	0.229416	-9.4526	3.31e-21	7.3e-20
BMP5	20.3295	-2.16747	0.250536	-8.65132	5.09e-18	7.34e-17
AC008060.2	2.26618	-2.1639	0.361181	-5.99117	2.08e-09	9.04e-09
LILRA5	36.4448	-2.16323	0.195833	-11.0463	2.28e-28	1.2e-26
JHY	139.714	-2.16312	0.161916	-13.3596	1.04e-40	2.35e-38
AL714022.1	1.42813	-2.16136	0.306938	-7.04168	1.9e-12	1.26e-11
STEAP3	2039.1	-2.15967	0.157489	-13.7131	8.47e-43	2.42e-40
AC092324.2	1.4438	-2.15861	0.328803	-6.56505	5.2e-11	2.82e-10
CLIC6	54.7491	-2.15798	0.200658	-10.7545	5.64e-27	2.56e-25
AP000529.1	2.12873	-2.15699	0.271509	-7.94445	1.95e-15	1.96e-14
PKMP1	27.2117	-2.15674	0.178865	-12.0579	1.76e-33	1.79e-31
TGFBI	5705.99	-2.15668	0.175699	-12.2749	1.24e-34	1.42e-32
IGKV2D-29	1.78984	-2.15604	0.54014	-3.99163	6.56e-05	0.000149649
MMP2-AS1	7.28686	-2.15581	0.276666	-7.79209	6.59e-15	6.19e-14
TRAT1	5.6795	-2.15411	0.216707	-9.94018	2.78e-23	7.9e-22
TRPC7	12.9832	-2.15404	0.197715	-10.8947	1.22e-27	5.91e-26
SLAMF9	22.1315	-2.15365	0.208391	-10.3347	4.91e-25	1.77e-23
AC087477.6	2.95527	-2.15325	0.250467	-8.59693	8.19e-18	1.15e-16
CFAP45	55.3066	-2.15226	0.190425	-11.3024	1.28e-29	7.76e-28
CCL11	0.743455	-2.15213	0.697093	-3.08729	0.00201991	0.00365253
TUBA1C	2140.8	-2.15062	0.147634	-14.5673	4.54e-48	1.99e-45
SLC25A5P2	3.82094	-2.14905	0.231268	-9.2925	1.51e-20	3.07e-19
ADAMTS3	236.855	-2.14838	0.171723	-12.5107	6.53e-36	8.87e-34
RNVU1-7	2.00379	-2.14595	0.311252	-6.89458	5.4e-12	3.36e-11
AL512785.1	25.9171	-2.14574	0.22911	-9.36553	7.57e-21	1.6e-19
FBXO39	25.8255	-2.14557	0.196682	-10.9088	1.05e-27	5.11e-26
SIX6	47.7468	-2.14496	0.358122	-5.98947	2.11e-09	9.12e-09
TDO2	107.95	-2.14493	0.179784	-11.9306	8.2e-33	7.68e-31
LUCAT1	23.7041	-2.14468	0.211907	-10.1208	4.47e-24	1.39e-22
SIX3	19.092	-2.1443	0.218838	-9.79857	1.14e-22	3.03e-21
CACNG5	19.8561	-2.14419	0.258034	-8.30972	9.59e-17	1.16e-15
AF279873.1	6.36289	-2.14384	0.228903	-9.36573	7.55e-21	1.6e-19
AC018563.2	2.53957	-2.14357	0.380701	-5.6306	1.8e-08	6.87e-08
AC005476.1	3.84508	-2.14266	0.269134	-7.9613	1.7e-15	1.74e-14
EDN2	4.28458	-2.14234	0.285912	-7.493	6.73e-14	5.47e-13
CFAP161	25.5057	-2.14165	0.187681	-11.4112	3.68e-30	2.41e-28
EREG	13.5001	-2.14015	0.22677	-9.43755	3.82e-21	8.39e-20
CER1	5.47267	-2.13921	0.25671	-8.33316	7.87e-17	9.67e-16
CARTPT	44.0017	-2.13829	0.301882	-7.08319	1.41e-12	9.49e-12
ICOS	6.94608	-2.13798	0.230117	-9.29085	1.53e-20	3.11e-19
XCL2	3.73047	-2.13776	0.228196	-9.36807	7.39e-21	1.57e-19
CHRDL2	65.9345	-2.13577	0.18668	-11.4408	2.61e-30	1.75e-28
AC107373.1	1.12923	-2.1347	0.36948	-5.77759	7.58e-09	3.05e-08
NRK	2.76788	-2.13411	0.327909	-6.50825	7.6e-11	4.04e-10
MICOS10P2	3.38359	-2.13296	0.254363	-8.38551	5.05e-17	6.39e-16
SNHG18	180.99	-2.13095	0.152045	-14.0153	1.26e-44	4.22e-42
AL358176.3	3.09819	-2.13043	0.274683	-7.75593	8.77e-15	8.08e-14
HMX3	1.05554	-2.1296	0.412032	-5.16853	2.36e-07	7.68e-07
SERPINE1	4843.37	-2.12607	0.208715	-10.1864	2.28e-24	7.44e-23
FBLN7	409.727	-2.12556	0.163484	-13.0016	1.2e-38	2.13e-36
SLAMF1	14.0596	-2.12511	0.191713	-11.0848	1.49e-28	7.95e-27
EMILIN2	688.429	-2.12507	0.148622	-14.2985	2.24e-46	8.65e-44
CCL20	35.6773	-2.12371	0.220371	-9.637	5.58e-22	1.37e-20
FASLG	5.25732	-2.12257	0.211049	-10.0572	8.54e-24	2.57e-22
PLUT	1.25471	-2.12252	0.505482	-4.199	2.68e-05	6.5e-05
PHBP11	2.84633	-2.1223	0.262385	-8.08846	6.04e-16	6.51e-15
NOX4	155.417	-2.12016	0.153299	-13.8302	1.68e-43	5.2e-41
AC016687.1	2.5711	-2.11338	0.287038	-7.36272	1.8e-13	1.38e-12
LINC02084	7.85321	-2.11297	0.177791	-11.8846	1.42e-32	1.29e-30
COL5A2	3000.73	-2.11203	0.157427	-13.4159	4.88e-41	1.15e-38
AC087627.1	7.78486	-2.11041	0.22269	-9.47688	2.62e-21	5.87e-20
AC093627.6	2.6344	-2.1103	0.288054	-7.32608	2.37e-13	1.79e-12
GZMA	48.7166	-2.10904	0.178144	-11.839	2.45e-32	2.14e-30
AC007336.2	0.970685	-2.10795	0.38098	-5.53296	3.15e-08	1.16e-07
SDCBPP3	6.29013	-2.10736	0.231735	-9.09382	9.56e-20	1.76e-18
COL4A2	11016.3	-2.10596	0.155371	-13.5544	7.46e-42	1.93e-39
AC139085.1	1.39954	-2.10303	0.324377	-6.48328	8.97e-11	4.73e-10
LINC02073	18.5782	-2.09853	0.179783	-11.6726	1.76e-31	1.38e-29
CCR2	45.0489	-2.09674	0.199302	-10.5204	6.95e-26	2.75e-24
CCDC33	13.7703	-2.09506	0.221758	-9.44752	3.47e-21	7.65e-20
ANXA2	8890.29	-2.09418	0.157387	-13.306	2.14e-40	4.65e-38
AC010409.2	3.6969	-2.09375	0.254657	-8.22187	2e-16	2.32e-15
SMIM25	60.8215	-2.09355	0.17929	-11.6769	1.67e-31	1.32e-29
LINC02325	1.50165	-2.09331	0.27557	-7.59628	3.05e-14	2.62e-13
BARX1-DT	1.23026	-2.09313	0.445437	-4.69904	2.61e-06	7.33e-06
OR51E2	7.81491	-2.09275	0.229311	-9.12627	7.09e-20	1.33e-18
ACTG1P2	1.29505	-2.09258	0.287066	-7.28952	3.11e-13	2.3e-12
AC112778.1	1.26496	-2.09232	0.383327	-5.45832	4.81e-08	1.72e-07
IGLV1-44	15.743	-2.09195	0.304726	-6.86503	6.65e-12	4.09e-11
VGF	3711	-2.09006	0.192991	-10.8298	2.49e-27	1.16e-25
FAM74A3	0.76658	-2.08965	0.570952	-3.65993	0.000252283	0.000526401
KCNE5	313.616	-2.08898	0.19938	-10.4774	1.1e-25	4.22e-24
DLX2	75.3028	-2.08895	0.197157	-10.5953	3.13e-26	1.29e-24
AC021504.1	1.54816	-2.0888	0.326899	-6.38973	1.66e-10	8.42e-10
GAPDHP60	39.7951	-2.08786	0.185621	-11.248	2.37e-29	1.4e-27
CD1B	0.917555	-2.08677	0.362954	-5.74939	8.96e-09	3.56e-08
AL669983.1	10.2034	-2.08676	0.223384	-9.3416	9.49e-21	1.99e-19
TMEM270	3.31647	-2.08415	0.289242	-7.20555	5.78e-13	4.11e-12
AC005863.1	1.43748	-2.08083	0.426028	-4.88425	1.04e-06	3.09e-06
CD8B	19.6412	-2.08027	0.174617	-11.9133	1.01e-32	9.24e-31
FP236383.3	1.98481	-2.07996	0.340915	-6.1011	1.05e-09	4.77e-09
EEF1B2P4	2.74344	-2.07968	0.235386	-8.83517	9.99e-19	1.58e-17
TPM3P8	5.33156	-2.07965	0.219296	-9.4833	2.46e-21	5.55e-20
AC023512.1	11.6875	-2.07941	0.22361	-9.2993	1.41e-20	2.89e-19
PRRX2	26.316	-2.07938	0.213379	-9.74499	1.94e-22	5.03e-21
RPS2P2	2.5686	-2.07853	0.276991	-7.50396	6.19e-14	5.07e-13
FP671120.8	78.4777	-2.07767	0.195348	-10.6357	2.03e-26	8.61e-25
OTX2-AS1	1.68072	-2.07762	0.445568	-4.66285	3.12e-06	8.66e-06
RPL27P7	1.4221	-2.07752	0.319161	-6.50932	7.55e-11	4.02e-10
AC243829.4	1.0991	-2.07692	0.388184	-5.35036	8.78e-08	3.04e-07
AC108463.2	6.84292	-2.07669	0.182061	-11.4066	3.88e-30	2.54e-28
HORMAD2-AS1	16.6725	-2.07645	0.167716	-12.3808	3.32e-35	4.09e-33
C1orf189	10.1881	-2.07559	0.205922	-10.0795	6.81e-24	2.07e-22
HOXB-AS1	40.1726	-2.07339	0.215964	-9.60062	7.95e-22	1.9e-20
LINC02521	2.40843	-2.07303	0.232651	-8.91048	5.08e-19	8.4e-18
ARPC3P5	4.36555	-2.07118	0.24421	-8.48118	2.23e-17	2.96e-16
SIT1	16.836	-2.06968	0.17595	-11.7629	6.06e-32	5.01e-30
AP001476.1	1.81899	-2.06671	0.298504	-6.92357	4.4e-12	2.78e-11
PKIB	523.613	-2.06652	0.163332	-12.6523	1.09e-36	1.58e-34
LINC01579	449.908	-2.06609	0.213985	-9.65527	4.67e-22	1.16e-20
AL357084.1	1.83655	-2.0637	0.343304	-6.01129	1.84e-09	8.05e-09
AC010904.1	2.73722	-2.06271	0.260769	-7.91011	2.57e-15	2.54e-14
CYCSP55	3.02825	-2.06232	0.221528	-9.30953	1.28e-20	2.65e-19
RFX8	21.0198	-2.06231	0.174968	-11.7868	4.57e-32	3.84e-30
PRF1	150.71	-2.06213	0.156681	-13.1613	1.47e-39	2.87e-37
OTX1	251.906	-2.06101	0.168621	-12.2228	2.35e-34	2.57e-32
PHBP8	1.40252	-2.06073	0.304138	-6.77566	1.24e-11	7.31e-11
GJB2	326.568	-2.06016	0.20637	-9.98284	1.81e-23	5.3e-22
TNFRSF12A	1654.65	-2.0581	0.171327	-12.0128	3.05e-33	3.03e-31
IRX4-AS1	1.07011	-2.05777	0.425605	-4.83492	1.33e-06	3.89e-06
ARF4P1	4.62281	-2.05776	0.231051	-8.9061	5.29e-19	8.7e-18
TRAV36DV7	3.8461	-2.05775	0.230745	-8.91783	4.76e-19	7.88e-18
IGLV3-27	2.47787	-2.05741	0.615516	-3.34258	0.000830039	0.00159368
SLC25A5P8	1.36871	-2.05724	0.271642	-7.57334	3.64e-14	3.08e-13
TRBC1	2.23696	-2.0554	0.258246	-7.9591	1.73e-15	1.76e-14
MEDAG	64.6209	-2.055	0.188013	-10.9301	8.28e-28	4.1e-26
NPS	1.26806	-2.05489	0.345159	-5.95346	2.63e-09	1.12e-08
AC108463.3	3.83912	-2.05191	0.228368	-8.98509	2.59e-19	4.44e-18
POTEG	3.2891	-2.05111	0.259354	-7.90856	2.6e-15	2.57e-14
AC004801.1	3.47467	-2.04978	0.245174	-8.36052	6.24e-17	7.77e-16
ARSF	212.088	-2.04959	0.187388	-10.9377	7.61e-28	3.81e-26
TENM3-AS1	32.9801	-2.04848	0.21324	-9.60643	7.51e-22	1.81e-20
AC013470.2	6.25167	-2.04798	0.31464	-6.50895	7.57e-11	4.03e-10
AC244502.1	42.0898	-2.04661	0.191348	-10.6957	1.07e-26	4.65e-25
RPS15AP5	2.33056	-2.04644	0.274986	-7.44197	9.92e-14	7.87e-13
BCAT1	2801.46	-2.04617	0.145944	-14.0202	1.17e-44	4.01e-42
RPS29P3	8.46096	-2.04489	0.227338	-8.99494	2.36e-19	4.08e-18
TAGLN2	9963.8	-2.04484	0.137599	-14.8609	5.91e-50	3.24e-47
VDR	80.5602	-2.04417	0.174725	-11.6993	1.28e-31	1.03e-29
FCF1P6	2.07406	-2.04386	0.309876	-6.59572	4.23e-11	2.32e-10
IGKV3-11	42.0994	-2.04332	0.231679	-8.81962	1.15e-18	1.8e-17
PINLYP	304.134	-2.04261	0.150849	-13.5408	8.99e-42	2.29e-39
HMGN2P5	144.624	-2.04251	0.190485	-10.7227	7.96e-27	3.54e-25
AC004264.1	5.31927	-2.04182	0.218829	-9.33068	1.05e-20	2.19e-19
C9orf135	13.7255	-2.04062	0.207922	-9.81435	9.77e-23	2.62e-21
AC004988.1	3.29368	-2.03955	0.270563	-7.53816	4.77e-14	3.97e-13
IL7R	156.969	-2.03904	0.162934	-12.5145	6.22e-36	8.52e-34
IFNG	1.141	-2.03903	0.298268	-6.83624	8.13e-12	4.93e-11
DMRT3	10.1926	-2.03852	0.283294	-7.19575	6.21e-13	4.4e-12
HMGA2-AS1	9.02955	-2.03788	0.220915	-9.22471	2.84e-20	5.62e-19
LINC01151	4.24083	-2.03697	0.256254	-7.94902	1.88e-15	1.9e-14
LRRIQ1	42.6151	-2.03652	0.2025	-10.0569	8.56e-24	2.58e-22
LINC02817	9.89554	-2.03475	0.21421	-9.49885	2.12e-21	4.81e-20
FABP7	8075.24	-2.03347	0.147931	-13.7461	5.37e-43	1.55e-40
SOCS3	2352.98	-2.03286	0.183286	-11.0912	1.38e-28	7.45e-27
LINC02633	1.3176	-2.03184	0.32058	-6.33803	2.33e-10	1.15e-09
GAL	59.8345	-2.03172	0.203369	-9.99031	1.68e-23	4.93e-22
LINC01513	1.81826	-2.03066	0.321043	-6.32519	2.53e-10	1.25e-09
SEPTIN2P1	4.65638	-2.03056	0.255066	-7.96091	1.71e-15	1.74e-14
H1-5	4.68881	-2.02963	0.249151	-8.1462	3.76e-16	4.18e-15
ISL1	1.09074	-2.0277	0.412993	-4.90977	9.12e-07	2.73e-06
AC239600.2	3.79983	-2.02726	0.237909	-8.52113	1.58e-17	2.13e-16
LINC02785	1.39357	-2.02724	0.323567	-6.2653	3.72e-10	1.79e-09
AL133320.2	11.2251	-2.02724	0.221096	-9.16906	4.77e-20	9.12e-19
AC073316.1	1.46359	-2.02635	0.35946	-5.63722	1.73e-08	6.62e-08
TMEM114	4.9907	-2.02561	0.257642	-7.86213	3.78e-15	3.67e-14
FPR2	57.9441	-2.02512	0.202759	-9.98785	1.72e-23	5.05e-22
SH2D4A	182.959	-2.02404	0.168666	-12.0002	3.54e-33	3.45e-31
SIM1	2.19257	-2.02265	0.399416	-5.06403	4.1e-07	1.29e-06
GBP1P1	168.211	-2.02078	0.164084	-12.3155	7.47e-35	8.84e-33
KRT80	16.742	-2.01967	0.211969	-9.52815	1.6e-21	3.69e-20
H1-9P	41.431	-2.01793	0.232702	-8.67174	4.26e-18	6.21e-17
GABRR1	4.10343	-2.01705	0.260537	-7.74187	9.8e-15	8.96e-14
KMO	59.3913	-2.01677	0.160349	-12.5774	2.81e-36	3.97e-34
AC009779.5	1.21324	-2.01644	0.277445	-7.26791	3.65e-13	2.68e-12
ACTN4P1	7.12341	-2.01598	0.217286	-9.27801	1.73e-20	3.49e-19
H2AC14	1.18281	-2.01575	0.322904	-6.24255	4.3e-10	2.05e-09
AL355512.1	3.32015	-2.01521	0.24021	-8.38939	4.89e-17	6.2e-16
MCTP2	46.633	-2.01432	0.176872	-11.3886	4.77e-30	3.07e-28
TSTD1	320.859	-2.01393	0.164222	-12.2634	1.42e-34	1.61e-32
RIPPLY3	7.32336	-2.0133	0.221945	-9.07119	1.18e-19	2.14e-18
LINC01738	1.24627	-2.0133	0.337178	-5.97103	2.36e-09	1.02e-08
AC114491.1	54.124	-2.01201	0.176052	-11.4285	3.01e-30	2e-28
FEV	21.0896	-2.0097	0.226044	-8.89078	6.07e-19	9.91e-18
AC041040.1	2.44701	-2.00958	0.269672	-7.45194	9.2e-14	7.33e-13
HS3ST3A1	60.0944	-2.00878	0.197799	-10.1557	3.13e-24	9.96e-23
NPIPA7	1.27972	-2.00715	0.424708	-4.72594	2.29e-06	6.48e-06
NMRAL2P	4.71819	-2.00711	0.279075	-7.19199	6.39e-13	4.51e-12
CHST4	4.17092	-2.00707	0.245708	-8.16853	3.12e-16	3.52e-15
EIF5P1	2.35876	-2.00504	0.24781	-8.09102	5.92e-16	6.38e-15
RPS3AP10	2.85054	-2.00504	0.284856	-7.03877	1.94e-12	1.29e-11
Z96811.1	3.07991	-2.00347	0.255127	-7.85282	4.07e-15	3.93e-14
DLK1	68.9535	-2.00278	0.272603	-7.34687	2.03e-13	1.54e-12
POTEF	11.3236	-2.00273	0.207271	-9.6624	4.36e-22	1.09e-20
AC243960.2	12.4719	-2.00213	0.189415	-10.5701	4.1e-26	1.67e-24
ARL9	56.4228	-2.00196	0.177047	-11.3075	1.2e-29	7.33e-28
P2RY10	5.25647	-2.00119	0.235347	-8.50314	1.85e-17	2.47e-16
MT1DP	6.92388	-2.00064	0.20877	-9.583	9.43e-22	2.24e-20
MYL8P	2.0411	-1.99967	0.284363	-7.03208	2.03e-12	1.35e-11
CCL23	3.64626	-1.9987	0.281889	-7.09037	1.34e-12	9.03e-12
AC106800.1	22.2665	-1.99593	0.185637	-10.7518	5.81e-27	2.63e-25
AC005224.3	8.92353	-1.99591	0.194078	-10.2841	8.31e-25	2.89e-23
SPAG4	126.019	-1.99457	0.157184	-12.6894	6.77e-37	1.01e-34
AC024559.1	1.32962	-1.99365	0.267003	-7.46677	8.22e-14	6.6e-13
PPIAP78	2.29754	-1.99358	0.240611	-8.28548	1.18e-16	1.41e-15
MTATP6P3	0.94232	-1.99311	0.449957	-4.42957	9.44e-06	2.45e-05
AC000067.1	3.12859	-1.99301	0.216407	-9.20951	3.28e-20	6.42e-19
LINC01098	1.38395	-1.99218	0.318988	-6.24531	4.23e-10	2.02e-09
AC007485.1	1.55403	-1.99198	0.264545	-7.52984	5.08e-14	4.21e-13
AC025154.2	13.0079	-1.99195	0.190173	-10.4744	1.13e-25	4.34e-24
RPS4XP7	7.13145	-1.9905	0.22208	-8.96296	3.16e-19	5.35e-18
S100A9	1001.79	-1.98905	0.194557	-10.2235	1.56e-24	5.2e-23
CD48	182.744	-1.98748	0.168467	-11.7974	4.03e-32	3.4e-30
ACTBP2	89.4779	-1.98728	0.176769	-11.2422	2.53e-29	1.49e-27
AC009060.1	1.88445	-1.98723	0.365305	-5.43992	5.33e-08	1.9e-07
SLAMF7	51.9075	-1.98699	0.172485	-11.5198	1.05e-30	7.46e-29
CXCR6	29.0911	-1.98656	0.174841	-11.3621	6.46e-30	4.11e-28
CST6	7.5296	-1.98652	0.217675	-9.12608	7.1e-20	1.33e-18
EN1	175.504	-1.98181	0.270981	-7.31346	2.6e-13	1.95e-12
RPS29P8	1.38505	-1.98109	0.299618	-6.61206	3.79e-11	2.1e-10
ERP29P1	6.01716	-1.98025	0.185099	-10.6983	1.04e-26	4.54e-25
UBASH3A	8.86454	-1.97998	0.187583	-10.5552	4.81e-26	1.94e-24
LDLRAD2	34.0638	-1.97812	0.160681	-12.3108	7.92e-35	9.34e-33
APCDD1L-DT	34.0831	-1.97622	0.185098	-10.6766	1.31e-26	5.64e-25
HMGN2P23	1.22476	-1.97481	0.292479	-6.75199	1.46e-11	8.53e-11
SIRPG	10.783	-1.97457	0.17806	-11.0894	1.41e-28	7.58e-27
FOXA2	7.67699	-1.97392	0.351711	-5.61234	2e-08	7.57e-08
GPR174	3.44978	-1.97226	0.250132	-7.88488	3.15e-15	3.08e-14
COX20P2	2.79807	-1.97157	0.244151	-8.07522	6.74e-16	7.23e-15
AL355482.1	14.3669	-1.9715	0.19537	-10.0911	6.05e-24	1.85e-22
AL353151.1	4.85875	-1.9711	0.252667	-7.8012	6.13e-15	5.78e-14
PPIAP46	7.02239	-1.96955	0.206682	-9.52938	1.58e-21	3.65e-20
DNAJB1P1	2.65194	-1.96753	0.242143	-8.12548	4.46e-16	4.91e-15
ROR1-AS1	2.94606	-1.9672	0.262421	-7.49635	6.56e-14	5.34e-13
ANXA1	7627.53	-1.96686	0.179486	-10.9583	6.06e-28	3.05e-26
COL15A1	293.025	-1.96648	0.157002	-12.5252	5.44e-36	7.48e-34
HCAR2	11.6105	-1.96597	0.227251	-8.65108	5.1e-18	7.35e-17
AC037198.1	3.20017	-1.96392	0.246167	-7.97803	1.49e-15	1.53e-14
CHRNA6	15.2357	-1.96389	0.192876	-10.1821	2.38e-24	7.75e-23
TRIM48	6.77791	-1.96368	0.46003	-4.26859	1.97e-05	4.86e-05
RNU4-1	16.5266	-1.96363	0.25466	-7.71079	1.25e-14	1.13e-13
RPS26P47	9.9532	-1.96332	0.204746	-9.58904	8.89e-22	2.12e-20
RPS10P3	42.5001	-1.96307	0.184713	-10.6277	2.22e-26	9.34e-25
HTRA3	220.075	-1.96262	0.166931	-11.7571	6.49e-32	5.35e-30
TCEA3	374.883	-1.96034	0.143493	-13.6616	1.72e-42	4.68e-40
AC012531.1	1.80004	-1.96009	0.339259	-5.77756	7.58e-09	3.05e-08
OACYLP	13.7404	-1.95823	0.153956	-12.7194	4.61e-37	7.09e-35
AC091812.1	1.59535	-1.95703	0.432354	-4.52646	6e-06	1.6e-05
DDIT4L	470.221	-1.95647	0.215844	-9.06426	1.25e-19	2.27e-18
HSPA8P7	6.46093	-1.95604	0.211094	-9.26617	1.93e-20	3.89e-19
AGTR1	25.5982	-1.95569	0.17469	-11.1952	4.3e-29	2.44e-27
LCTL	125.997	-1.9536	0.135591	-14.408	4.61e-47	1.85e-44
TMPRSS3	58.4444	-1.95356	0.220142	-8.8741	7.05e-19	1.14e-17
FAM81B	50.0469	-1.95286	0.237779	-8.21292	2.16e-16	2.49e-15
PAEP	1.13922	-1.95217	0.350547	-5.56892	2.56e-08	9.57e-08
AC002504.1	1.9148	-1.9519	0.280258	-6.96466	3.29e-12	2.12e-11
RPS10P27	1.84266	-1.95095	0.282578	-6.90409	5.05e-12	3.16e-11
RPS11P7	4.73248	-1.94963	0.254321	-7.66605	1.77e-14	1.56e-13
GAPDHP38	20.8782	-1.94871	0.190449	-10.2322	1.42e-24	4.79e-23
GPRC5A	254.957	-1.94823	0.192134	-10.14	3.67e-24	1.16e-22
FBXO17	645.583	-1.94699	0.149606	-13.0141	1.02e-38	1.82e-36
RN7SKP71	1.77681	-1.94684	0.332855	-5.8489	4.95e-09	2.03e-08
MIR924HG	55.9795	-1.94655	0.19802	-9.83006	8.36e-23	2.26e-21
FAR2P4	1.15072	-1.94605	0.375857	-5.17763	2.25e-07	7.34e-07
LINC01780	2.34403	-1.94515	0.250546	-7.76367	8.25e-15	7.63e-14
MTND1P23	200.313	-1.94505	0.188393	-10.3244	5.46e-25	1.94e-23
AC112721.1	0.67951	-1.94468	0.528207	-3.68167	0.000231711	0.00048616
AK7	57.2497	-1.94467	0.165146	-11.7755	5.22e-32	4.36e-30
HOTAIRM1	199.039	-1.94417	0.200929	-9.67594	3.82e-22	9.58e-21
AC026369.3	2.64972	-1.94366	0.307589	-6.31904	2.63e-10	1.29e-09
LIN28B	8.04007	-1.94352	0.259055	-7.50234	6.27e-14	5.12e-13
AL450345.1	41.918	-1.94328	0.229056	-8.48385	2.18e-17	2.89e-16
AL139095.2	57.9487	-1.94316	0.188587	-10.3037	6.78e-25	2.39e-23
NDUFB4P12	5.05273	-1.94139	0.241288	-8.04594	8.56e-16	9.04e-15
PSMA2P3	2.23072	-1.94083	0.280104	-6.92895	4.24e-12	2.68e-11
ESPNL	38.5917	-1.94069	0.189308	-10.2515	1.17e-24	3.98e-23
KERA	1.94731	-1.93896	0.337438	-5.74612	9.13e-09	3.63e-08
GAPDHP72	38.8665	-1.93855	0.180133	-10.7618	5.21e-27	2.37e-25
RNVU1-28	1.6535	-1.93558	0.320385	-6.04141	1.53e-09	6.77e-09
FAM20A	387.391	-1.93339	0.165324	-11.6946	1.36e-31	1.08e-29
TRBV19	2.48861	-1.93323	0.250246	-7.72531	1.12e-14	1.01e-13
BZW1P1	3.18063	-1.93261	0.239551	-8.06764	7.17e-16	7.67e-15
ATP5PBP5	19.8003	-1.93052	0.186533	-10.3495	4.21e-25	1.53e-23
PDZK1IP1	45.8318	-1.93038	0.185387	-10.4127	2.17e-25	8.08e-24
C9orf24	183.469	-1.93009	0.190982	-10.1062	5.19e-24	1.61e-22
PPIAP23	1.66768	-1.92932	0.292862	-6.58782	4.46e-11	2.44e-10
HSPA8P9	19.7154	-1.92927	0.170371	-11.3239	9.99e-30	6.15e-28
HSPB1P2	14.1312	-1.92849	0.168088	-11.4731	1.8e-30	1.22e-28
RPS19P1	24.314	-1.92708	0.203581	-9.46591	2.91e-21	6.46e-20
SELENOTP1	15.9976	-1.92542	0.18818	-10.2318	1.43e-24	4.8e-23
AL121871.1	8.58449	-1.92509	0.214291	-8.98353	2.62e-19	4.5e-18
LINC01914	4.65667	-1.92439	0.232345	-8.28247	1.21e-16	1.44e-15
AC007686.1	3.0515	-1.92385	0.263426	-7.30318	2.81e-13	2.1e-12
WDR38	99.6911	-1.92342	0.224854	-8.5541	1.19e-17	1.64e-16
GAPDHP64	5.94081	-1.92326	0.224893	-8.5519	1.21e-17	1.66e-16
F8A3	3.89705	-1.92229	0.246482	-7.79889	6.25e-15	5.88e-14
COPS8P2	7.40025	-1.92138	0.217554	-8.83175	1.03e-18	1.62e-17
RAET1K	4.21185	-1.91991	0.255509	-7.51406	5.73e-14	4.72e-13
AC099560.1	1.25708	-1.9199	0.348509	-5.50889	3.61e-08	1.32e-07
AC022613.1	77.1698	-1.91931	0.134347	-14.2863	2.66e-46	1.02e-43
HABP2	31.1011	-1.91919	0.166762	-11.5086	1.19e-30	8.38e-29
LINC01936	9.89943	-1.91782	0.164726	-11.6424	2.51e-31	1.92e-29
TMEM14DP	7.97913	-1.91774	0.190752	-10.0536	8.86e-24	2.66e-22
LINC01571	11.2019	-1.91688	0.211528	-9.06206	1.28e-19	2.31e-18
ABCB5	2.74214	-1.91667	0.261997	-7.31563	2.56e-13	1.92e-12
ETV7	81.4743	-1.91651	0.144642	-13.25	4.51e-40	9.5e-38
H3P16	25.2463	-1.91302	0.181653	-10.5312	6.21e-26	2.48e-24
CD3E	85.6249	-1.91243	0.162527	-11.7668	5.79e-32	4.81e-30
HOXB6	23.1095	-1.91239	0.228561	-8.36709	5.91e-17	7.38e-16
LINC00682	4.62228	-1.91161	0.25665	-7.44832	9.45e-14	7.52e-13
XCL1	4.77397	-1.91129	0.197246	-9.68987	3.33e-22	8.41e-21
TRBV7-3	1.62184	-1.91094	0.292221	-6.53936	6.18e-11	3.32e-10
EIF3IP1	1.41922	-1.90966	0.268527	-7.1116	1.15e-12	7.83e-12
HAMP	473.507	-1.90879	0.180375	-10.5824	3.6e-26	1.47e-24
CES1P1	2.2194	-1.90737	0.312126	-6.11089	9.91e-10	4.51e-09
BANK1	59.8467	-1.90607	0.152031	-12.5374	4.66e-36	6.44e-34
AC092447.9	0.905123	-1.90564	0.347598	-5.48229	4.2e-08	1.52e-07
LYZ	1076.96	-1.90515	0.189295	-10.0644	7.94e-24	2.4e-22
CFL1P3	2.58618	-1.90506	0.242336	-7.86122	3.8e-15	3.69e-14
ARSJ	395.138	-1.90405	0.155125	-12.2743	1.24e-34	1.43e-32
LIPF	1.84772	-1.90403	0.404796	-4.70368	2.56e-06	7.18e-06
AC109492.1	3.50308	-1.90364	0.263547	-7.22314	5.08e-13	3.63e-12
LINC02238	0.922738	-1.90064	0.34325	-5.53718	3.07e-08	1.13e-07
AC109309.1	4.99861	-1.89984	0.245366	-7.74289	9.72e-15	8.89e-14
FGG	1.46539	-1.89887	0.352717	-5.38357	7.3e-08	2.56e-07
IGF2BP3	250.356	-1.89827	0.240728	-7.88552	3.13e-15	3.06e-14
PLP2	1733.64	-1.89818	0.151992	-12.4887	8.6e-36	1.15e-33
MRGPRE	5.68493	-1.89755	0.254131	-7.46682	8.22e-14	6.6e-13
AL158201.1	25.2662	-1.89692	0.183704	-10.3259	5.38e-25	1.92e-23
AC004585.1	2.125	-1.89666	0.278718	-6.80493	1.01e-11	6.03e-11
PKMP5	6.24597	-1.89534	0.202325	-9.36779	7.41e-21	1.57e-19
GAPDHP73	11.3316	-1.89518	0.211616	-8.95575	3.37e-19	5.7e-18
SAP18P2	1.46785	-1.89499	0.289268	-6.55097	5.72e-11	3.09e-10
TRH	320.845	-1.89495	0.214265	-8.84396	9.24e-19	1.47e-17
TOM1L1	313.988	-1.89487	0.144126	-13.1473	1.76e-39	3.41e-37
CALM2P1	1.55476	-1.89471	0.281254	-6.73664	1.62e-11	9.41e-11
AC005083.1	10.0512	-1.89359	0.20186	-9.38068	6.55e-21	1.4e-19
C8orf49	1.36302	-1.89342	0.389958	-4.85546	1.2e-06	3.53e-06
AC104779.1	1.51463	-1.89338	0.271484	-6.97417	3.08e-12	1.99e-11
AL035411.1	22.101	-1.89293	0.176646	-10.716	8.57e-27	3.8e-25
KRT17P7	3.75244	-1.89287	0.257313	-7.35631	1.89e-13	1.44e-12
TUBBP6	4.63402	-1.89131	0.248517	-7.61036	2.73e-14	2.36e-13
ENSAP2	11.2735	-1.89088	0.177365	-10.661	1.55e-26	6.61e-25
AL118508.2	1.21201	-1.89062	0.302879	-6.24217	4.32e-10	2.05e-09
MTDHP3	3.56738	-1.88961	0.255286	-7.40191	1.34e-13	1.05e-12
AC022149.1	24.277	-1.8879	0.170955	-11.0433	2.36e-28	1.24e-26
GAPDHP69	17.0245	-1.88713	0.217216	-8.68781	3.69e-18	5.44e-17
PPIAP66	4.14019	-1.88707	0.222057	-8.49814	1.93e-17	2.57e-16
HGD	22.8881	-1.8866	0.186171	-10.1337	3.91e-24	1.23e-22
LINC01224	64.6468	-1.88594	0.180819	-10.43	1.81e-25	6.79e-24
FTH1P10	63.8611	-1.8857	0.181829	-10.3707	3.37e-25	1.23e-23
NPSR1	10.2255	-1.88368	0.243222	-7.74471	9.58e-15	8.78e-14
LINC00460	17.2473	-1.88335	0.226391	-8.31902	8.87e-17	1.08e-15
ETV4	918.428	-1.88288	0.184864	-10.1852	2.31e-24	7.52e-23
CCL5	220.002	-1.88218	0.148971	-12.6345	1.36e-36	1.95e-34
AC011492.1	1.16659	-1.88152	0.285377	-6.59311	4.31e-11	2.36e-10
LINC02450	8.86755	-1.88112	0.216619	-8.68401	3.82e-18	5.61e-17
AP000695.2	6.40757	-1.88038	0.192249	-9.781	1.36e-22	3.58e-21
SERPINH1P1	2.33024	-1.87905	0.24037	-7.81732	5.4e-15	5.13e-14
LAPTM4BP2	1.31874	-1.87821	0.31684	-5.92794	3.07e-09	1.3e-08
TFPI2	72.7481	-1.87809	0.198569	-9.45813	3.13e-21	6.94e-20
FEZF1	31.3861	-1.87753	0.245985	-7.63267	2.3e-14	2e-13
LINC01711	27.7138	-1.87713	0.174135	-10.7797	4.29e-27	1.97e-25
AL138878.2	1.84	-1.87651	0.275209	-6.81848	9.2e-12	5.53e-11
GAPDHP28	2.26952	-1.87642	0.274958	-6.82439	8.83e-12	5.32e-11
FCGR2C	108.963	-1.87638	0.183845	-10.2063	1.86e-24	6.15e-23
MAGED4	31.4442	-1.87634	0.20051	-9.35785	8.14e-21	1.72e-19
KCNJ15	23.7669	-1.87482	0.19465	-9.63176	5.87e-22	1.43e-20
AL031284.1	5.42007	-1.87475	0.212639	-8.81655	1.18e-18	1.85e-17
AC092675.2	4.9871	-1.87374	0.258434	-7.25037	4.16e-13	3.02e-12
ATP5MFP5	3.7399	-1.87359	0.238289	-7.86269	3.76e-15	3.65e-14
CD28	29.9024	-1.87279	0.1639	-11.4264	3.09e-30	2.04e-28
COX7A2P2	3.11678	-1.87215	0.242344	-7.72517	1.12e-14	1.01e-13
AC026462.1	9.10105	-1.87199	0.18254	-10.2552	1.12e-24	3.84e-23
LSP1	890.086	-1.87165	0.149577	-12.5129	6.35e-36	8.66e-34
AL391987.4	1.32736	-1.87023	0.26854	-6.96441	3.3e-12	2.12e-11
AL096816.1	6.31331	-1.86947	0.223006	-8.38306	5.16e-17	6.51e-16
ITGBL1	80.5028	-1.86918	0.178296	-10.4835	1.03e-25	3.97e-24
U95743.1	1.8639	-1.86843	0.324242	-5.76246	8.29e-09	3.31e-08
TLK1P1	1.35929	-1.86839	0.239944	-7.78677	6.87e-15	6.43e-14
PIK3CD-AS2	35.0746	-1.8679	0.176132	-10.6051	2.82e-26	1.17e-24
CD3G	18.997	-1.86659	0.166686	-11.1982	4.16e-29	2.37e-27
PPIAP45	2.19655	-1.86646	0.41573	-4.48959	7.14e-06	1.88e-05
RNF128	115.853	-1.8661	0.187639	-9.94515	2.65e-23	7.54e-22
NDUFB1P1	5.23753	-1.86555	0.209941	-8.88606	6.33e-19	1.03e-17
RPS3AP16	2.84993	-1.86312	0.254976	-7.30702	2.73e-13	2.04e-12
TPT1P9	80.4316	-1.85928	0.177459	-10.4772	1.1e-25	4.22e-24
SNRPEP4	38.5774	-1.85857	0.173807	-10.6933	1.09e-26	4.77e-25
SEPTIN7P8	2.59608	-1.85811	0.251129	-7.39904	1.37e-13	1.07e-12
LDHAP5	8.36985	-1.85756	0.207451	-8.95422	3.42e-19	5.78e-18
HSPA7	195.871	-1.85654	0.179612	-10.3364	4.82e-25	1.74e-23
AC096637.3	4.53371	-1.85593	0.237651	-7.80946	5.74e-15	5.44e-14
CHRNB4	10.9846	-1.85487	0.205127	-9.04253	1.53e-19	2.72e-18
AC005480.2	6.9797	-1.85377	0.211525	-8.76385	1.89e-18	2.88e-17
FGF10	14.9976	-1.85232	0.241524	-7.66931	1.73e-14	1.53e-13
CRABP1	110.386	-1.85188	0.22277	-8.31297	9.33e-17	1.13e-15
CFHR1	1.80573	-1.8517	0.301342	-6.14486	8e-10	3.69e-09
THBS1	1943.7	-1.85106	0.190556	-9.71402	2.63e-22	6.72e-21
RAB42	190.086	-1.85006	0.145201	-12.7414	3.48e-37	5.43e-35
ZNF683	10.9169	-1.84989	0.173954	-10.6344	2.06e-26	8.71e-25
MUC3A	20.7612	-1.8494	0.181164	-10.2084	1.82e-24	6.02e-23
GPX1P1	211.943	-1.84932	0.188643	-9.80326	1.09e-22	2.91e-21
DPP4-DT	1.37966	-1.84847	0.319865	-5.77893	7.52e-09	3.03e-08
DLX2-DT	1.05925	-1.84829	0.294099	-6.28459	3.29e-10	1.6e-09
AC003986.2	7.87447	-1.84712	0.259632	-7.11437	1.12e-12	7.7e-12
CD40LG	6.60947	-1.84635	0.196239	-9.4087	5.02e-21	1.09e-19
AL357093.2	8.57785	-1.84539	0.229008	-8.0582	7.74e-16	8.23e-15
ATP6V0D2	13.6888	-1.8449	0.228592	-8.0707	6.99e-16	7.49e-15
SKAP1	17.308	-1.84484	0.153288	-12.0352	2.32e-33	2.33e-31
HECW2-AS1	2.24337	-1.84338	0.261544	-7.0481	1.81e-12	1.21e-11
AC104035.1	1.19364	-1.84326	0.312749	-5.89373	3.78e-09	1.58e-08
VASN	678.204	-1.84299	0.160244	-11.5011	1.3e-30	9.11e-29
BDKRB1	6.48227	-1.8418	0.200498	-9.18613	4.07e-20	7.87e-19
RPS13P3	1.22251	-1.84159	0.312473	-5.89361	3.78e-09	1.58e-08
H2AC13	5.3008	-1.83907	0.22351	-8.22812	1.9e-16	2.21e-15
B3GNT7	340.269	-1.83758	0.153229	-11.9924	3.9e-33	3.73e-31
RAB34	1625.93	-1.83718	0.144359	-12.7265	4.21e-37	6.54e-35
LINC02502	1.58882	-1.83556	0.330445	-5.5548	2.78e-08	1.03e-07
TMEM71	148.012	-1.83432	0.158689	-11.5592	6.63e-31	4.82e-29
CREB3L1	685.712	-1.83429	0.159816	-11.4776	1.71e-30	1.17e-28
AC022509.1	2.81433	-1.83319	0.248973	-7.36301	1.8e-13	1.38e-12
RPS15AP24	15.9841	-1.83147	0.190012	-9.6387	5.49e-22	1.34e-20
FGF19	1.28497	-1.83021	0.445267	-4.11037	3.95e-05	9.32e-05
CD96	34.2298	-1.82984	0.153763	-11.9004	1.18e-32	1.08e-30
TFAP2B	27.9484	-1.82947	0.321956	-5.68236	1.33e-08	5.17e-08
MS4A6E	1.99843	-1.82934	0.323452	-5.65567	1.55e-08	5.99e-08
AL161781.1	1.3425	-1.82849	0.296637	-6.16404	7.09e-10	3.29e-09
AC022034.4	3.12632	-1.82824	0.245062	-7.46032	8.63e-14	6.91e-13
AC104574.2	13.6016	-1.82741	0.205801	-8.87948	6.72e-19	1.09e-17
SPRY4-AS1	26.5182	-1.82612	0.167587	-10.8965	1.2e-27	5.8e-26
NPY2R	90.6464	-1.82516	0.206088	-8.85624	8.28e-19	1.32e-17
MAGEC2	2.02263	-1.82467	0.448222	-4.07089	4.68e-05	0.000109441
CLEC12A	42.4448	-1.82457	0.202357	-9.0166	1.94e-19	3.39e-18
ARL4AP2	3.09004	-1.82436	0.214061	-8.5226	1.56e-17	2.11e-16
TUBAP2	195.477	-1.82353	0.159056	-11.4647	1.98e-30	1.34e-28
MESTP1	9.06072	-1.82048	0.176683	-10.3037	6.78e-25	2.39e-23
GBP5	197.537	-1.8203	0.173517	-10.4906	9.54e-26	3.7e-24
HSPA8P5	25.0319	-1.81977	0.167742	-10.8486	2.02e-27	9.52e-26
IGHG4	39.3456	-1.81972	0.221733	-8.20684	2.27e-16	2.61e-15
SNRPFP1	3.10681	-1.81943	0.241284	-7.5406	4.68e-14	3.9e-13
LINC01007	37.7978	-1.81789	0.356715	-5.09621	3.47e-07	1.11e-06
AC141557.1	78.951	-1.81725	0.181273	-10.0249	1.18e-23	3.51e-22
KC877373.1	1.99402	-1.81673	0.255581	-7.10823	1.18e-12	8.01e-12
DLX1	333.215	-1.81604	0.175049	-10.3745	3.24e-25	1.19e-23
CALM2P4	3.05554	-1.81558	0.247861	-7.32501	2.39e-13	1.8e-12
MIR155HG	46.5442	-1.81484	0.155315	-11.6849	1.52e-31	1.21e-29
LZTS1	1888.71	-1.81475	0.128551	-14.1169	2.99e-45	1.05e-42
CFI	1579.3	-1.81398	0.146493	-12.3827	3.24e-35	4.01e-33
AC104212.2	4.79903	-1.81269	0.22236	-8.15208	3.58e-16	4e-15
ZNF679	2.51073	-1.81207	0.466898	-3.88108	0.000103994	0.000229698
BSND	1.20806	-1.81147	0.297976	-6.07924	1.21e-09	5.42e-09
STRA6	184.232	-1.81131	0.155793	-11.6264	3.03e-31	2.29e-29
AC026700.1	3.1072	-1.81122	0.216054	-8.38316	5.15e-17	6.5e-16
HSPD1P6	10.7517	-1.81066	0.177436	-10.2046	1.89e-24	6.25e-23
RPS26P35	1.69344	-1.8098	0.270538	-6.68966	2.24e-11	1.28e-10
HSPA5P1	19.9739	-1.80889	0.1595	-11.341	8.22e-30	5.13e-28
LINC02513	9.91424	-1.8088	0.245229	-7.37597	1.63e-13	1.26e-12
ROR2	100.712	-1.80869	0.173488	-10.4255	1.9e-25	7.09e-24
PYHIN1	8.76302	-1.80836	0.176196	-10.2633	1.03e-24	3.55e-23
STAC	263.268	-1.80781	0.23115	-7.82093	5.24e-15	4.99e-14
RPS4XP3	12.9038	-1.80764	0.19831	-9.11525	7.85e-20	1.46e-18
AL357033.2	2.11268	-1.80575	0.274683	-6.57394	4.9e-11	2.67e-10
ACTBP1	9.51109	-1.80458	0.202578	-8.90807	5.19e-19	8.56e-18
LINC00520	1.61597	-1.80376	0.276071	-6.53367	6.42e-11	3.44e-10
AP002982.1	3.53422	-1.80348	0.240885	-7.4869	7.05e-14	5.72e-13
KCNE4	789.477	-1.80295	0.141959	-12.7005	5.87e-37	8.82e-35
AC026798.1	1.33985	-1.8011	0.31071	-5.79673	6.76e-09	2.74e-08
AC009362.1	6.88131	-1.80026	0.214724	-8.3841	5.11e-17	6.46e-16
AC005521.1	2.42824	-1.79876	0.256532	-7.01184	2.35e-12	1.54e-11
LINC01305	10.3566	-1.79738	0.2154	-8.34438	7.16e-17	8.84e-16
AL353747.3	0.688509	-1.79411	0.529436	-3.38871	0.000702212	0.00136594
HSPE1P7	2.06963	-1.79375	0.255588	-7.01815	2.25e-12	1.48e-11
TPI1P1	162.886	-1.79371	0.155728	-11.5182	1.07e-30	7.58e-29
STIP1P3	6.65408	-1.79343	0.207891	-8.62676	6.31e-18	8.97e-17
LOXL4	99.8268	-1.79266	0.161759	-11.0823	1.53e-28	8.16e-27
HTRA4	11.7833	-1.79239	0.207545	-8.63617	5.81e-18	8.3e-17
IGHD	9.67287	-1.79211	0.238511	-7.51376	5.75e-14	4.73e-13
CA12	2543.9	-1.79191	0.155668	-11.5111	1.16e-30	8.16e-29
AL357632.1	1.7424	-1.79067	0.281305	-6.36556	1.95e-10	9.75e-10
AC034207.1	4.95536	-1.79039	0.237886	-7.52627	5.22e-14	4.32e-13
RPL31P49	15.8064	-1.78993	0.181552	-9.85906	6.26e-23	1.72e-21
ACTBP11	25.8685	-1.78944	0.179734	-9.95601	2.37e-23	6.81e-22
PTGER2	18.0034	-1.78919	0.171823	-10.413	2.16e-25	8.07e-24
VEGFA	8388.91	-1.78785	0.169549	-10.5447	5.37e-26	2.15e-24
TRBV24-1	1.67834	-1.78703	0.326093	-5.48013	4.25e-08	1.54e-07
RPS3AP6	250.935	-1.78338	0.169474	-10.523	6.77e-26	2.69e-24
FUNDC2P2	2.40897	-1.78274	0.255012	-6.99081	2.73e-12	1.78e-11
SPINK8	83.6159	-1.7825	0.150336	-11.8567	1.99e-32	1.76e-30
C1R	7912.67	-1.78103	0.148512	-11.9924	3.89e-33	3.73e-31
LPAR3	14.0777	-1.77996	0.242522	-7.33937	2.15e-13	1.63e-12
NTS	15.6678	-1.77931	0.293106	-6.07053	1.27e-09	5.71e-09
CLIC4P1	4.94486	-1.77791	0.23822	-7.4633	8.44e-14	6.76e-13
UBXN10-AS1	33.5512	-1.77788	0.199659	-8.90456	5.36e-19	8.81e-18
UBE2SP2	11.501	-1.77765	0.200351	-8.87265	7.14e-19	1.15e-17
SPP1	76303.9	-1.77754	0.168635	-10.5408	5.6e-26	2.24e-24
RPL23AP78	1.3073	-1.77659	0.268807	-6.60918	3.86e-11	2.13e-10
LINC02432	16.0876	-1.7764	0.189707	-9.36394	7.68e-21	1.63e-19
AC105250.1	11.8908	-1.77637	0.187383	-9.47989	2.55e-21	5.72e-20
SERPING1	6087.54	-1.77614	0.142603	-12.4551	1.31e-35	1.69e-33
RANP1	36.6509	-1.77563	0.169876	-10.4525	1.43e-25	5.41e-24
AC079210.1	1.74257	-1.77486	0.279465	-6.35092	2.14e-10	1.07e-09
DPYD	1223.8	-1.77405	0.13831	-12.8266	1.16e-37	1.89e-35
EIF4A1P6	2.0713	-1.77388	0.254303	-6.97548	3.05e-12	1.97e-11
OSTCP4	1.23458	-1.77307	0.261428	-6.78224	1.18e-11	7e-11
CBX3P1	2.07548	-1.77296	0.273874	-6.47362	9.57e-11	5.02e-10
AC125238.2	1.61899	-1.77274	0.260223	-6.81237	9.6e-12	5.76e-11
AC073324.1	2.65251	-1.77265	0.334891	-5.29321	1.2e-07	4.09e-07
C3orf52	22.272	-1.77192	0.172986	-10.2431	1.27e-24	4.3e-23
AC116348.3	3.00973	-1.77162	0.256076	-6.91833	4.57e-12	2.88e-11
CHCHD2P6	83.8042	-1.77124	0.152722	-11.5978	4.23e-31	3.17e-29
YWHAEP7	1.39077	-1.77084	0.293921	-6.0249	1.69e-09	7.45e-09
AC012085.1	28.0259	-1.76966	0.159708	-11.0806	1.56e-28	8.29e-27
ACE	607.891	-1.76949	0.120468	-14.6885	7.64e-49	3.59e-46
LINC02392	1.99152	-1.76913	0.313799	-5.6378	1.72e-08	6.6e-08
CCL13	5.01246	-1.76772	0.262265	-6.7402	1.58e-11	9.2e-11
MAP3K7CL	405.077	-1.76732	0.155228	-11.3853	4.95e-30	3.18e-28
KLKP1	2.22912	-1.76715	0.330289	-5.35031	8.78e-08	3.05e-07
AC036164.1	1.64867	-1.76699	0.263278	-6.71151	1.93e-11	1.11e-10
ATP5MC1P5	1.3136	-1.76633	0.256656	-6.88209	5.9e-12	3.65e-11
LINC02869	14.8908	-1.76627	0.215745	-8.18685	2.68e-16	3.04e-15
CLIC1	5199.28	-1.76626	0.134132	-13.1681	1.34e-39	2.64e-37
CRTAM	13.5609	-1.76576	0.154058	-11.4616	2.06e-30	1.39e-28
RPS19P7	4.3116	-1.76419	0.230807	-7.64356	2.11e-14	1.85e-13
NAMPT	9221.65	-1.76387	0.145728	-12.1039	1.01e-33	1.07e-31
AC243964.3	30.1571	-1.76377	0.16613	-10.6168	2.49e-26	1.04e-24
CMYA5	587.827	-1.7636	0.150052	-11.7533	6.79e-32	5.57e-30
AL158050.1	8.6238	-1.76345	0.187744	-9.39289	5.84e-21	1.26e-19
GAPDHP65	128.869	-1.76313	0.161536	-10.9148	9.79e-28	4.8e-26
S100A8	467.439	-1.76236	0.198789	-8.86549	7.62e-19	1.22e-17
ATP5MC2P4	9.05749	-1.76197	0.19527	-9.02324	1.83e-19	3.21e-18
AC244153.1	8.67315	-1.76164	0.152818	-11.5277	9.57e-31	6.87e-29
LGALS1	9918.67	-1.76124	0.127779	-13.7835	3.2e-43	9.66e-41
IGKV5-2	0.650184	-1.76065	0.610912	-2.882	0.00395156	0.00679726
HORMAD2	10.8126	-1.76052	0.17822	-9.87836	5.17e-23	1.44e-21
ACTG1P9	15.4579	-1.76007	0.187027	-9.41078	4.92e-21	1.07e-19
AC011270.2	2.08178	-1.76002	0.298872	-5.88889	3.89e-09	1.62e-08
SOCS1	109.641	-1.75995	0.141925	-12.4005	2.6e-35	3.26e-33
ADH5P2	1.16029	-1.75951	0.291834	-6.02917	1.65e-09	7.27e-09
TRBV2	1.07215	-1.75896	0.286573	-6.13792	8.36e-10	3.84e-09
AC093326.1	1.96955	-1.75825	0.368115	-4.77637	1.78e-06	5.13e-06
GAPDHP70	14.1612	-1.75783	0.201316	-8.73169	2.51e-18	3.77e-17
GPR141	18.0405	-1.75742	0.188919	-9.30252	1.37e-20	2.81e-19
SERPINA3	331.459	-1.757	0.190734	-9.21181	3.21e-20	6.29e-19
TBILA	4.0936	-1.75551	0.225809	-7.77433	7.58e-15	7.05e-14
PKMP2	1.84679	-1.75544	0.252912	-6.94089	3.9e-12	2.47e-11
ATP5MC2P1	2.94547	-1.75505	0.231482	-7.58179	3.41e-14	2.9e-13
CAMTA1-AS1	1.99159	-1.75446	0.29958	-5.85641	4.73e-09	1.95e-08
TRBV6-5	1.42398	-1.75431	0.276588	-6.34267	2.26e-10	1.12e-09
EIF5AP4	13.1788	-1.75409	0.165732	-10.5839	3.54e-26	1.45e-24
GPNMB	3963.16	-1.75381	0.166175	-10.554	4.87e-26	1.96e-24
AL353705.4	1.49148	-1.7533	0.283285	-6.18916	6.05e-10	2.83e-09
TRBV9	1.47459	-1.75329	0.280784	-6.24426	4.26e-10	2.03e-09
PLA2G3	3.78753	-1.75327	0.266888	-6.56932	5.05e-11	2.75e-10
DNAJC19P9	8.35063	-1.75255	0.188564	-9.2942	1.48e-20	3.02e-19
RPSAP2	2.25133	-1.75251	0.25929	-6.75887	1.39e-11	8.16e-11
LYPLA2P1	4.66829	-1.7519	0.195739	-8.95017	3.55e-19	5.98e-18
AC063947.2	4.03998	-1.75176	0.194243	-9.0184	1.91e-19	3.34e-18
AC006206.2	0.977864	-1.75162	0.495566	-3.53459	0.000408404	0.000825799
ITGB3	88.6714	-1.75118	0.153218	-11.4293	2.98e-30	1.98e-28
UBE2NP1	1.56296	-1.75019	0.247144	-7.08169	1.42e-12	9.59e-12
NME2P1	32.867	-1.74906	0.157366	-11.1146	1.07e-28	5.78e-27
PDCD5P1	3.41962	-1.74857	0.219515	-7.96557	1.64e-15	1.68e-14
CALM2P3	13.0973	-1.74837	0.177751	-9.83606	7.87e-23	2.14e-21
TFF3	13.4384	-1.74815	0.211823	-8.25289	1.55e-16	1.82e-15
FCGBP	10869.4	-1.74702	0.18175	-9.61221	7.1e-22	1.72e-20
GAPDHP21	8.67754	-1.74599	0.216995	-8.04623	8.54e-16	9.02e-15
PRSS16	21.9504	-1.74455	0.222498	-7.84077	4.48e-15	4.29e-14
TMEM212	1.65187	-1.74434	0.329458	-5.29458	1.19e-07	4.07e-07
LAMB1	3141.74	-1.74336	0.146011	-11.9399	7.33e-33	6.91e-31
HLA-DQA1	2358.02	-1.74326	0.171251	-10.1795	2.45e-24	7.93e-23
MSMB	1.58607	-1.74314	0.570143	-3.05737	0.00223291	0.00400474
NUP62CL	15.6362	-1.7431	0.184065	-9.47001	2.8e-21	6.24e-20
PFN1P1	33.7679	-1.74276	0.178041	-9.78849	1.26e-22	3.33e-21
ALDH3A1	53.0681	-1.74192	0.169254	-10.2917	7.68e-25	2.69e-23
AL451074.5	2.1071	-1.74163	0.271818	-6.40731	1.48e-10	7.56e-10
TMEM158	1604.77	-1.74149	0.131427	-13.2507	4.47e-40	9.49e-38
AL450270.1	4.99078	-1.7406	0.279662	-6.22395	4.85e-10	2.29e-09
PPDPFL	17.0461	-1.73979	0.275195	-6.32204	2.58e-10	1.27e-09
RPL37P2	29.2181	-1.73978	0.174448	-9.97307	2e-23	5.81e-22
AMBN	0.999688	-1.73813	0.345652	-5.02856	4.94e-07	1.54e-06
GAPDHP40	40.996	-1.73703	0.167873	-10.3473	4.3e-25	1.56e-23
ADGRE1	106.395	-1.73603	0.188535	-9.208	3.32e-20	6.49e-19
AOX1	120.269	-1.73596	0.160813	-10.7949	3.64e-27	1.68e-25
ZDHHC23	399.437	-1.73572	0.148783	-11.6661	1.9e-31	1.48e-29
CCDC8	384.74	-1.7356	0.160089	-10.8414	2.19e-27	1.03e-25
RN7SKP255	1.55697	-1.73526	0.346443	-5.00879	5.48e-07	1.7e-06
EIF4A1P10	80.1862	-1.73449	0.154626	-11.2173	3.35e-29	1.94e-27
AC093627.1	1.18587	-1.73431	0.313316	-5.53532	3.11e-08	1.15e-07
AL158071.1	6.92571	-1.73393	0.203696	-8.51233	1.7e-17	2.29e-16
KPNA2P1	1.37172	-1.73385	0.278085	-6.23499	4.52e-10	2.15e-09
RTRAFP1	2.55689	-1.73378	0.257996	-6.72016	1.82e-11	1.05e-10
LRRC61	266.517	-1.73374	0.15758	-11.0023	3.73e-28	1.91e-26
EBF2	46.6592	-1.73333	0.170152	-10.1869	2.27e-24	7.41e-23
IL2RB	88.8968	-1.73318	0.154908	-11.1885	4.64e-29	2.62e-27
PTPN22	51.3901	-1.73248	0.159361	-10.8714	1.58e-27	7.51e-26
AC023906.1	5.23007	-1.73194	0.213272	-8.1208	4.63e-16	5.09e-15
F2RL2	127.038	-1.73131	0.200462	-8.63662	5.79e-18	8.28e-17
PRDX2P4	3.42503	-1.73051	0.228847	-7.56185	3.97e-14	3.35e-13
HMGB1P45	1.92039	-1.73024	0.326635	-5.29717	1.18e-07	4.01e-07
CLCF1	216.444	-1.73018	0.16871	-10.2553	1.12e-24	3.84e-23
SFRP4	1184.69	-1.73006	0.163004	-10.6136	2.58e-26	1.07e-24
PIH1D3	3.76135	-1.72971	0.308402	-5.60863	2.04e-08	7.72e-08
AL356653.1	8.98226	-1.72916	0.189954	-9.10303	8.78e-20	1.62e-18
FBP2	1.31917	-1.72915	0.409815	-4.21934	2.45e-05	5.98e-05
PPP1R14BP2	5.05415	-1.7288	0.190581	-9.07121	1.18e-19	2.14e-18
AC104407.1	44.6765	-1.72824	0.222858	-7.75491	8.84e-15	8.13e-14
AC099548.2	28.8088	-1.72759	0.171134	-10.0949	5.82e-24	1.79e-22
SEMA3F	419.295	-1.72704	0.132978	-12.9874	1.44e-38	2.54e-36
AC104390.1	2.93483	-1.72691	0.242868	-7.11047	1.16e-12	7.89e-12
ADGB	5.37633	-1.72623	0.255779	-6.74892	1.49e-11	8.7e-11
LINC01831	13.3777	-1.72611	0.191683	-9.00506	2.16e-19	3.74e-18
GAPDHP63	53.8288	-1.72574	0.164402	-10.4971	8.91e-26	3.47e-24
AP001269.2	5.99841	-1.72548	0.204084	-8.45476	2.8e-17	3.68e-16
GZMH	26.3127	-1.72514	0.164817	-10.467	1.22e-25	4.67e-24
ATP5F1AP2	4.05685	-1.72508	0.209553	-8.23221	1.84e-16	2.14e-15
FAM83G	59.1487	-1.72481	0.149755	-11.5175	1.08e-30	7.63e-29
MFAP2	224.099	-1.72477	0.202466	-8.5188	1.61e-17	2.17e-16
AL031005.1	1.8365	-1.72462	0.289389	-5.95951	2.53e-09	1.09e-08
FDPSP5	1.94711	-1.72382	0.239912	-7.18523	6.71e-13	4.73e-12
HAPLN4	1.15944	-1.72367	0.26699	-6.45595	1.08e-10	5.59e-10
CSTA	89.3728	-1.72334	0.183057	-9.41423	4.77e-21	1.04e-19
AC024619.4	7.40177	-1.7179	0.195056	-8.8072	1.28e-18	2e-17
PDLIM1	820.688	-1.71746	0.15354	-11.1858	4.79e-29	2.7e-27
LINC02032	3.3392	-1.71744	0.240694	-7.13538	9.65e-13	6.66e-12
RGS22	127.551	-1.71706	0.191276	-8.97688	2.79e-19	4.75e-18
AL033519.3	25.6574	-1.71702	0.174374	-9.8468	7.08e-23	1.93e-21
AC114803.1	10.4661	-1.71643	0.205689	-8.34479	7.13e-17	8.82e-16
IFITM3P2	17.3165	-1.71621	0.260283	-6.59362	4.29e-11	2.35e-10
WDR82P1	2.12167	-1.71504	0.25881	-6.62663	3.43e-11	1.91e-10
CAVIN3	197.121	-1.71424	0.1366	-12.5493	4.01e-36	5.57e-34
TENT5B	145.082	-1.71392	0.173602	-9.87269	5.47e-23	1.51e-21
RASEF	106.699	-1.71377	0.18943	-9.04701	1.47e-19	2.62e-18
EGFL6	26.8076	-1.71375	0.186216	-9.20302	3.48e-20	6.78e-19
SLAMF6	33.5981	-1.71357	0.159983	-10.711	9.04e-27	3.99e-25
ATP5MGP3	1.75893	-1.71328	0.254064	-6.7435	1.55e-11	9.01e-11
SERPINH1	4040.23	-1.71257	0.134348	-12.7473	3.23e-37	5.06e-35
TSPAN2	96.3309	-1.71188	0.156418	-10.9443	7.08e-28	3.55e-26
AC009474.2	1.37818	-1.71035	0.297156	-5.75574	8.63e-09	3.44e-08
AC010754.1	12.3554	-1.71007	0.191048	-8.95098	3.52e-19	5.94e-18
AC007344.1	13.612	-1.7089	0.217844	-7.84462	4.34e-15	4.17e-14
E2F7	219.642	-1.707	0.164	-10.4086	2.27e-25	8.41e-24
LINC01923	5.11776	-1.70634	0.268317	-6.3594	2.03e-10	1.01e-09
HBA1	99.0194	-1.70513	0.197182	-8.64751	5.26e-18	7.57e-17
AC011603.2	2.10456	-1.70476	0.226968	-7.51103	5.87e-14	4.82e-13
MIR3945HG	3.42241	-1.70444	0.241878	-7.04668	1.83e-12	1.22e-11
AL138899.2	2.00781	-1.70441	0.263321	-6.47274	9.62e-11	5.05e-10
EIF1P7	6.13316	-1.70413	0.197071	-8.64727	5.27e-18	7.58e-17
AC020905.1	4.12032	-1.70371	0.272001	-6.26363	3.76e-10	1.81e-09
CLIC4P3	3.34105	-1.70269	0.233743	-7.28448	3.23e-13	2.39e-12
RPL38P4	1.28717	-1.70178	0.284757	-5.97626	2.28e-09	9.84e-09
RPL5P34	94.3529	-1.70089	0.168299	-10.1063	5.18e-24	1.61e-22
LNCTAM34A	30.6421	-1.70035	0.152243	-11.1687	5.8e-29	3.21e-27
ALDOAP2	10.1145	-1.69964	0.201657	-8.42836	3.51e-17	4.55e-16
MESTP3	4.14489	-1.69936	0.23257	-7.30688	2.73e-13	2.04e-12
LINC01871	5.27304	-1.6993	0.173135	-9.81485	9.72e-23	2.61e-21
RPL18P13	7.73871	-1.699	0.208411	-8.15216	3.57e-16	3.99e-15
C2orf50	67.3384	-1.6987	0.166757	-10.1867	2.27e-24	7.43e-23
RPL7AP64	4.59825	-1.69859	0.212677	-7.9867	1.39e-15	1.43e-14
KCNE1B	1.71584	-1.69773	0.272351	-6.23359	4.56e-10	2.16e-09
LINC00605	1.76944	-1.69634	0.285598	-5.93961	2.86e-09	1.22e-08
SECTM1	343.596	-1.69527	0.152479	-11.1181	1.02e-28	5.57e-27
CNMD	81.8572	-1.69527	0.184086	-9.20912	3.29e-20	6.43e-19
RPL27AP5	5.91798	-1.69521	0.201867	-8.39765	4.56e-17	5.81e-16
ASPN	107.653	-1.69519	0.147672	-11.4795	1.67e-30	1.15e-28
AC006026.1	1.74656	-1.69451	0.266246	-6.36445	1.96e-10	9.81e-10
MYBL2	1031.55	-1.69431	0.185132	-9.15189	5.59e-20	1.06e-18
PDE6A	18.2666	-1.69415	0.143255	-11.826	2.86e-32	2.47e-30
AC138305.3	3.6498	-1.69358	0.218804	-7.74018	9.93e-15	9.07e-14
GPR157	84.0395	-1.69322	0.13708	-12.352	4.75e-35	5.76e-33
S100A5	3.89862	-1.69237	0.21025	-8.04935	8.32e-16	8.81e-15
PTMAP2	69.2266	-1.69201	0.143715	-11.7734	5.35e-32	4.46e-30
AL590135.1	4.80278	-1.6906	0.229484	-7.36694	1.75e-13	1.34e-12
AC099789.1	1.80938	-1.69033	0.255928	-6.6047	3.98e-11	2.19e-10
SHROOM3	669.376	-1.69005	0.146131	-11.5653	6.18e-31	4.53e-29
BX539320.1	4.74669	-1.68922	0.188347	-8.96863	3e-19	5.1e-18
PPIAP14	2.71432	-1.6888	0.207152	-8.15245	3.57e-16	3.99e-15
AC131097.3	14.7653	-1.68879	0.194284	-8.69236	3.55e-18	5.24e-17
RPL39L	192.85	-1.68846	0.147147	-11.4746	1.77e-30	1.21e-28
RPS4XP19	1.68767	-1.68813	0.27308	-6.1818	6.34e-10	2.96e-09
LINC01111	2.90979	-1.68805	0.27892	-6.0521	1.43e-09	6.36e-09
LINC00239	3.27515	-1.68731	0.226804	-7.43949	1.01e-13	8.01e-13
ATP5MDP1	5.03471	-1.68676	0.21627	-7.79935	6.22e-15	5.87e-14
PLAUR	765.343	-1.68635	0.149119	-11.3087	1.19e-29	7.25e-28
DYNLL1P2	2.95571	-1.68633	0.221767	-7.60405	2.87e-14	2.47e-13
LINC01705	2.14537	-1.68617	0.283982	-5.93758	2.89e-09	1.23e-08
AC010255.1	7.56418	-1.68601	0.262301	-6.42778	1.29e-10	6.67e-10
ACTBP9	14.5143	-1.68597	0.173173	-9.73574	2.12e-22	5.49e-21
PLA2R1	151.948	-1.68597	0.142484	-11.8327	2.65e-32	2.29e-30
LMO7DN	5.32508	-1.68562	0.246407	-6.84082	7.87e-12	4.78e-11
CNOT7P1	1.75728	-1.68559	0.245724	-6.8597	6.9e-12	4.24e-11
NPNT	1605.36	-1.68556	0.171495	-9.82858	8.48e-23	2.29e-21
ACP5	277.037	-1.6855	0.162919	-10.3457	4.38e-25	1.58e-23
RN7SL396P	4.07502	-1.68273	0.218563	-7.69905	1.37e-14	1.23e-13
TIMM8AP1	3.71105	-1.68177	0.216332	-7.77402	7.6e-15	7.07e-14
DCSTAMP	12.8293	-1.68144	0.185097	-9.08413	1.05e-19	1.91e-18
GPR3	185.412	-1.68089	0.131488	-12.7836	2.02e-37	3.19e-35
LINC02461	0.943703	-1.68027	0.379597	-4.42644	9.58e-06	2.48e-05
SLC25A3P2	2.8261	-1.67938	0.246	-6.82677	8.68e-12	5.24e-11
AC005587.1	1.75794	-1.67917	0.273998	-6.12839	8.88e-10	4.06e-09
RPS2P32	57.3313	-1.67864	0.150121	-11.1819	5e-29	2.8e-27
AP001086.1	2.3439	-1.67798	0.240603	-6.97403	3.08e-12	1.99e-11
FCAMR	2.5112	-1.67758	0.246911	-6.79429	1.09e-11	6.47e-11
AL023775.1	1.43817	-1.67757	0.278424	-6.02523	1.69e-09	7.43e-09
AGXT2	2.69933	-1.67741	0.341012	-4.91893	8.7e-07	2.62e-06
EOMES	13.7098	-1.67724	0.175955	-9.53226	1.54e-21	3.56e-20
MEIS1-AS2	3.76836	-1.67685	0.213402	-7.8577	3.91e-15	3.79e-14
RN7SL664P	1.92208	-1.67646	0.31623	-5.3014	1.15e-07	3.92e-07
MALL	8.37518	-1.6764	0.168016	-9.97765	1.91e-23	5.56e-22
ACTBP12	15.7142	-1.67562	0.255872	-6.54865	5.81e-11	3.13e-10
AC021218.1	14.6458	-1.67546	0.254344	-6.58739	4.48e-11	2.45e-10
TMEM26	69.2078	-1.67526	0.143127	-11.7047	1.21e-31	9.67e-30
DAW1	37.177	-1.67399	0.236906	-7.06605	1.59e-12	1.07e-11
TULP1	6.32035	-1.67333	0.207696	-8.05666	7.84e-16	8.33e-15
PPIAP80	1.21203	-1.67297	0.281196	-5.94948	2.69e-09	1.15e-08
LGR6	478.032	-1.67275	0.237459	-7.04437	1.86e-12	1.24e-11
PPIAP71	1.30994	-1.67168	0.2476	-6.75153	1.46e-11	8.55e-11
AC099560.2	55.0902	-1.67124	0.170921	-9.77787	1.4e-22	3.68e-21
EVC2	123.518	-1.67095	0.162525	-10.2812	8.57e-25	2.97e-23
H3P6	377.31	-1.67089	0.152703	-10.9421	7.25e-28	3.63e-26
LCK	51.4802	-1.67076	0.145441	-11.4875	1.52e-30	1.06e-28
LNCOG	15.7437	-1.6699	0.177371	-9.41472	4.74e-21	1.04e-19
HNRNPLP1	5.99136	-1.66818	0.205443	-8.11989	4.67e-16	5.13e-15
IL1RAP	2016.69	-1.66737	0.138396	-12.0478	1.99e-33	2.02e-31
NKX3-2	45.1826	-1.66728	0.205912	-8.09704	5.63e-16	6.09e-15
AL591806.4	6.60168	-1.66687	0.20564	-8.10578	5.24e-16	5.71e-15
AL162231.2	38.1472	-1.66641	0.150124	-11.1002	1.25e-28	6.76e-27
GKN1	0.722482	-1.6658	0.433085	-3.84636	0.000119887	0.000262211
LINC01956	24.6966	-1.66469	0.22236	-7.48644	7.08e-14	5.73e-13
RPS3AP48	1.83933	-1.66352	0.267781	-6.21226	5.22e-10	2.46e-09
CPNE8-AS1	14.342	-1.66346	0.162313	-10.2485	1.2e-24	4.09e-23
SERPINA1	2031.44	-1.66339	0.155839	-10.6737	1.35e-26	5.79e-25
AL513175.2	1.33949	-1.66325	0.274213	-6.06556	1.31e-09	5.88e-09
ATP1B3P1	4.09892	-1.66242	0.214686	-7.74348	9.67e-15	8.86e-14
GAPDHP58	3.02596	-1.66179	0.229346	-7.24577	4.3e-13	3.11e-12
TPSAB1	14.9126	-1.66075	0.279123	-5.94989	2.68e-09	1.15e-08
APELA	1.4088	-1.66022	0.350121	-4.74184	2.12e-06	6.02e-06
AC090281.1	3.37138	-1.66002	0.23198	-7.15585	8.32e-13	5.79e-12
AC135068.6	1.44161	-1.65915	0.279834	-5.92905	3.05e-09	1.29e-08
LINC00900	141.628	-1.65873	0.130546	-12.7061	5.47e-37	8.33e-35
HLA-DQA2	507.677	-1.65861	0.218073	-7.60575	2.83e-14	2.44e-13
AL035398.1	4.86393	-1.65794	0.220326	-7.52491	5.28e-14	4.36e-13
ARL6IP1P2	4.62384	-1.65781	0.206459	-8.02971	9.77e-16	1.02e-14
RN7SL665P	1.55094	-1.65732	0.291362	-5.68816	1.28e-08	5.01e-08
RPL7AP28	8.84418	-1.65606	0.230938	-7.171	7.45e-13	5.21e-12
AC008708.1	1.6738	-1.65573	0.274761	-6.0261	1.68e-09	7.4e-09
PRDX1P1	12.1147	-1.65523	0.159526	-10.3759	3.19e-25	1.17e-23
RAB1C	11.3879	-1.65382	0.179989	-9.18844	3.99e-20	7.73e-19
MDK	3922.22	-1.65312	0.135739	-12.1786	4.04e-34	4.35e-32
NNAT	2671.71	-1.65302	0.204983	-8.06418	7.37e-16	7.87e-15
HNRNPCL1	4.12228	-1.65166	0.214271	-7.70828	1.28e-14	1.15e-13
EIF4A1P2	24.7541	-1.65114	0.152552	-10.8235	2.67e-27	1.24e-25
UBXN10	276.678	-1.65033	0.208344	-7.9212	2.35e-15	2.34e-14
FDPSP1	2.85269	-1.64989	0.226306	-7.2905	3.09e-13	2.29e-12
MYL12AP1	2.29827	-1.64954	0.253337	-6.51126	7.45e-11	3.97e-10
EI24P2	4.25892	-1.64902	0.215302	-7.65912	1.87e-14	1.65e-13
LINC00588	4.57355	-1.64881	0.37909	-4.34939	1.37e-05	3.46e-05
AC096664.2	4.22467	-1.64798	0.228455	-7.21356	5.45e-13	3.88e-12
AC022034.3	2.54024	-1.64795	0.258726	-6.36948	1.9e-10	9.51e-10
HMGN1P38	16.2001	-1.64719	0.177766	-9.26603	1.93e-20	3.89e-19
GMNC	16.4416	-1.6469	0.277913	-5.92597	3.1e-09	1.31e-08
RNASE2	226.691	-1.64648	0.177636	-9.26883	1.88e-20	3.79e-19
LINC01841	4.69477	-1.64636	0.198068	-8.31206	9.41e-17	1.14e-15
AC124254.2	1.20333	-1.64524	0.324643	-5.06784	4.02e-07	1.27e-06
ME2P1	1.12947	-1.64514	0.268862	-6.11891	9.42e-10	4.3e-09
AKAP14	16.4898	-1.64482	0.192301	-8.55334	1.2e-17	1.65e-16
RPS5P3	2.86947	-1.64467	0.236934	-6.94144	3.88e-12	2.46e-11
GPR31	2.85544	-1.64417	0.242601	-6.77726	1.22e-11	7.23e-11
KRT32	0.963888	-1.64411	0.35091	-4.68528	2.8e-06	7.81e-06
ENTHD1	5.72654	-1.64355	0.239893	-6.85117	7.33e-12	4.47e-11
CALM1P2	1.13661	-1.6435	0.325399	-5.05073	4.4e-07	1.38e-06
RPL35AP21	2.02175	-1.64331	0.289393	-5.67848	1.36e-08	5.28e-08
RPS7P8	2.77389	-1.64284	0.249374	-6.58782	4.46e-11	2.44e-10
AC092645.1	99.2844	-1.64282	0.163692	-10.0361	1.06e-23	3.15e-22
SH2D2A	38.5448	-1.6428	0.149131	-11.0158	3.21e-28	1.66e-26
RPS3AP53	1.74247	-1.64231	0.273742	-5.99949	1.98e-09	8.62e-09
PHBP21	3.27553	-1.64182	0.214761	-7.64485	2.09e-14	1.83e-13
OSTM1-AS1	49.3712	-1.641	0.15682	-10.4642	1.26e-25	4.8e-24
CD8A	103.552	-1.64098	0.13577	-12.0865	1.25e-33	1.29e-31
RN7SL5P	9.16777	-1.63976	0.188786	-8.68585	3.76e-18	5.53e-17
AK2P2	1.17405	-1.63919	0.250548	-6.54242	6.05e-11	3.26e-10
MYO1G	215.341	-1.63883	0.147054	-11.1444	7.63e-29	4.17e-27
GOLT1A	29.1427	-1.63802	0.175639	-9.32606	1.1e-20	2.28e-19
LINC00488	25.2108	-1.63721	0.184238	-8.88641	6.31e-19	1.02e-17
SEC11B	2.92063	-1.63716	0.236099	-6.9342	4.09e-12	2.59e-11
ROS1	17.0982	-1.63687	0.247419	-6.61577	3.7e-11	2.05e-10
CARD16	193.688	-1.63665	0.146149	-11.1985	4.15e-29	2.37e-27
AC011840.1	1.49945	-1.6359	0.382295	-4.27917	1.88e-05	4.65e-05
SP5	52.9624	-1.6355	0.158523	-10.3171	5.9e-25	2.08e-23
MAFA-AS1	4.57872	-1.63549	0.295153	-5.54116	3e-08	1.11e-07
AC022034.1	76.7465	-1.63514	0.17236	-9.4868	2.38e-21	5.37e-20
FAM225B	37.1618	-1.63461	0.177371	-9.21573	3.09e-20	6.08e-19
FSCN1P1	15.0521	-1.63446	0.175767	-9.29903	1.42e-20	2.89e-19
AL078621.1	5.60635	-1.63399	0.186702	-8.75183	2.1e-18	3.18e-17
MRPS36P1	2.87559	-1.63348	0.242433	-6.73787	1.61e-11	9.34e-11
PPIAP50	2.98948	-1.63272	0.209788	-7.78273	7.1e-15	6.62e-14
TRBV3-1	1.09443	-1.63226	0.267633	-6.09889	1.07e-09	4.84e-09
WNT10A	23.1885	-1.63185	0.177299	-9.20395	3.45e-20	6.73e-19
AC233964.1	8.12856	-1.63162	0.178016	-9.16558	4.93e-20	9.4e-19
BCAP31P1	1.48314	-1.63118	0.237803	-6.85936	6.92e-12	4.24e-11
C1S	6066.37	-1.63116	0.139992	-11.6518	2.25e-31	1.74e-29
GAPDHP44	12.5468	-1.63112	0.173841	-9.38278	6.43e-21	1.38e-19
BPIFB2	60.718	-1.63094	0.210223	-7.75815	8.62e-15	7.94e-14
AL663058.1	1.66763	-1.63071	0.274149	-5.94825	2.71e-09	1.16e-08
EIF3CL	40.0231	-1.62992	0.163701	-9.95666	2.36e-23	6.77e-22
BANF2	1.36851	-1.62964	0.298163	-5.4656	4.61e-08	1.66e-07
PTMAP8	5.9067	-1.62902	0.173204	-9.40523	5.19e-21	1.12e-19
ADH4	2.79148	-1.62814	0.245581	-6.62975	3.36e-11	1.87e-10
LINC02015	3.21702	-1.62768	0.236503	-6.88228	5.89e-12	3.65e-11
RPL9P14	2.69179	-1.62767	0.229739	-7.08484	1.39e-12	9.39e-12
EGOT	2.05746	-1.62755	0.280594	-5.80037	6.62e-09	2.68e-08
NOS2	405.521	-1.62684	0.165016	-9.85866	6.29e-23	1.72e-21
RRM2	1223.72	-1.62644	0.171548	-9.48095	2.52e-21	5.66e-20
TCP1P3	5.42206	-1.62636	0.195044	-8.33842	7.53e-17	9.28e-16
CATSPER1	19.0501	-1.6263	0.144026	-11.2917	1.44e-29	8.7e-28
CR1	44.2217	-1.6263	0.175895	-9.24584	2.33e-20	4.66e-19
ACOT12	8.84433	-1.62577	0.205822	-7.89892	2.81e-15	2.77e-14
AL109810.1	1.39277	-1.62576	0.248046	-6.55428	5.59e-11	3.02e-10
LYPLA2P2	2.19376	-1.62539	0.222696	-7.2987	2.91e-13	2.16e-12
VDAC1P3	1.3353	-1.62517	0.260254	-6.24456	4.25e-10	2.03e-09
DIRAS3	725.19	-1.62427	0.157369	-10.3214	5.64e-25	2e-23
RDH10	1899.69	-1.62365	0.136835	-11.8657	1.78e-32	1.59e-30
HINT1P1	3.87479	-1.62322	0.216399	-7.50104	6.33e-14	5.17e-13
AC073578.4	0.973101	-1.62284	0.304985	-5.32106	1.03e-07	3.54e-07
ADGRE3	8.1792	-1.62229	0.20022	-8.10255	5.38e-16	5.85e-15
PPIAP43	6.27519	-1.62228	0.18613	-8.71582	2.89e-18	4.31e-17
S100A11	3596.14	-1.62206	0.137342	-11.8104	3.45e-32	2.95e-30
AL390728.1	8.69032	-1.62202	0.185393	-8.74908	2.15e-18	3.26e-17
OSBPL10	386.979	-1.62176	0.118677	-13.6653	1.64e-42	4.48e-40
MAT1A	6.37237	-1.61988	0.219738	-7.37188	1.68e-13	1.29e-12
EIF4A1P7	7.0124	-1.61971	0.187727	-8.62802	6.24e-18	8.89e-17
PPIAP60	3.01594	-1.61937	0.204453	-7.9205	2.37e-15	2.35e-14
MOCOS	67.5214	-1.61905	0.145189	-11.1513	7.05e-29	3.88e-27
IL5RA	7.43292	-1.61752	0.2267	-7.13505	9.68e-13	6.68e-12
RPL34P27	10.5172	-1.6166	0.191736	-8.43139	3.42e-17	4.44e-16
ITIH1	10.4018	-1.6161	0.214305	-7.5411	4.66e-14	3.89e-13
MAGED4B	33.4939	-1.6157	0.188712	-8.56176	1.11e-17	1.53e-16
PPIAP13	6.36626	-1.61552	0.195891	-8.24703	1.62e-16	1.91e-15
WDR63	63.907	-1.61532	0.169545	-9.5274	1.61e-21	3.71e-20
LINC02529	0.992979	-1.61351	0.37565	-4.29526	1.74e-05	4.35e-05
TMPRSS7	16.949	-1.61341	0.238838	-6.75525	1.43e-11	8.36e-11
TRMT112P6	13.129	-1.61294	0.173031	-9.32164	1.15e-20	2.37e-19
RPS3AP51	2.53619	-1.61269	0.242209	-6.65826	2.77e-11	1.56e-10
ILF2P1	1.94488	-1.61233	0.242014	-6.66216	2.7e-11	1.52e-10
AC093677.1	1.67208	-1.61146	0.269602	-5.97719	2.27e-09	9.8e-09
PPIAP74	3.02213	-1.61069	0.206266	-7.80882	5.77e-15	5.47e-14
FBLIM1	758.952	-1.60985	0.142989	-11.2586	2.1e-29	1.25e-27
PTGES	189.722	-1.6096	0.134171	-11.9966	3.7e-33	3.57e-31
MGP	3588.68	-1.60827	0.186204	-8.63716	5.76e-18	8.24e-17
AP003097.1	3.0198	-1.60735	0.221167	-7.2676	3.66e-13	2.68e-12
AL359092.2	3.16288	-1.60723	0.219999	-7.3056	2.76e-13	2.06e-12
AC024451.3	1.56937	-1.60665	0.257554	-6.23811	4.43e-10	2.11e-09
AC008464.1	0.832716	-1.60665	0.308285	-5.21156	1.87e-07	6.19e-07
DHH	17.6081	-1.60632	0.146986	-10.9284	8.43e-28	4.17e-26
PPIAP87	3.11494	-1.60476	0.211396	-7.59126	3.17e-14	2.71e-13
GPR15	1.10583	-1.60475	0.288101	-5.57009	2.55e-08	9.5e-08
RPL31P28	1.84837	-1.60466	0.240953	-6.65965	2.74e-11	1.55e-10
TXNP6	5.94155	-1.60409	0.19292	-8.31476	9.19e-17	1.12e-15
PPBP	26.5816	-1.60406	0.216815	-7.39831	1.38e-13	1.07e-12
SNRPCP2	2.50644	-1.60326	0.226013	-7.09364	1.31e-12	8.84e-12
COL19A1	28.5758	-1.60193	0.186718	-8.57937	9.54e-18	1.33e-16
FAM160A1-DT	0.850181	-1.60149	0.341633	-4.68774	2.76e-06	7.73e-06
AC021074.1	27.7049	-1.60132	0.173227	-9.24405	2.37e-20	4.72e-19
AC113398.1	17.9784	-1.60111	0.177893	-9.00043	2.25e-19	3.9e-18
FCN1	51.4892	-1.60079	0.177438	-9.02167	1.85e-19	3.25e-18
AL122020.1	41.2524	-1.6006	0.16249	-9.85042	6.83e-23	1.86e-21
AC084262.1	1.85269	-1.60028	0.234658	-6.81962	9.13e-12	5.49e-11
RPS2P6	2.71758	-1.59981	0.238355	-6.71188	1.92e-11	1.1e-10
AC087071.1	6.11212	-1.59844	0.19398	-8.24024	1.72e-16	2.01e-15
RPL34P18	25.842	-1.59806	0.191921	-8.32667	8.31e-17	1.02e-15
ARL6IP1P3	2.46383	-1.5978	0.236191	-6.76485	1.33e-11	7.84e-11
PMS2P2	5.70117	-1.59713	0.223272	-7.15328	8.47e-13	5.89e-12
SCML4	19.8572	-1.59705	0.166611	-9.58554	9.2e-22	2.19e-20
LINC01358	12.2213	-1.59667	0.194249	-8.21972	2.04e-16	2.36e-15
ACTBP7	28.1148	-1.59652	0.1677	-9.52009	1.73e-21	3.97e-20
ATP5F1CP1	5.55271	-1.59631	0.195836	-8.15125	3.6e-16	4.02e-15
FN1	39178.3	-1.59574	0.13974	-11.4193	3.35e-30	2.21e-28
GAPDHP61	16.8071	-1.59558	0.175986	-9.06649	1.23e-19	2.23e-18
MUC12-AS1	23.9736	-1.59499	0.16144	-9.87976	5.1e-23	1.42e-21
AC023232.1	2.36973	-1.5941	0.227386	-7.01056	2.37e-12	1.56e-11
HBD	7.37272	-1.59366	0.233066	-6.8378	8.04e-12	4.88e-11
TNFAIP8	216.978	-1.59304	0.133908	-11.8965	1.23e-32	1.12e-30
ADAMTS14	320.117	-1.59197	0.156066	-10.2006	1.97e-24	6.49e-23
H1-3	4.19423	-1.59155	0.242951	-6.55092	5.72e-11	3.09e-10
AC009063.3	3.28062	-1.59142	0.231513	-6.87398	6.24e-12	3.85e-11
PTCHD4	86.3005	-1.5913	0.149572	-10.639	1.96e-26	8.32e-25
DUSP4	869.079	-1.59109	0.147982	-10.7519	5.8e-27	2.63e-25
EFEMP2	2658.29	-1.59095	0.132929	-11.9684	5.2e-33	4.91e-31
IGF2-AS	12.8512	-1.59011	0.217358	-7.31565	2.56e-13	1.92e-12
TWIST1	187.875	-1.58983	0.158351	-10.0399	1.02e-23	3.04e-22
FTLP15	2.71552	-1.58899	0.2697	-5.89171	3.82e-09	1.6e-08
AC008026.2	3.59059	-1.58889	0.246869	-6.43618	1.23e-10	6.33e-10
PCLAF	412.716	-1.58883	0.154349	-10.2938	7.52e-25	2.63e-23
TPBG	342.651	-1.58753	0.154771	-10.2573	1.1e-24	3.77e-23
AP004245.1	4.75831	-1.58743	0.183668	-8.64297	5.48e-18	7.85e-17
IL10	44.4259	-1.58714	0.168167	-9.43789	3.8e-21	8.37e-20
LINC01667	1.09166	-1.58682	0.472484	-3.35846	0.000783793	0.00151107
HOXD10	152.724	-1.58641	0.318784	-4.97643	6.48e-07	1.99e-06
PA2G4P4	15.7064	-1.58549	0.155177	-10.2173	1.66e-24	5.53e-23
SLC43A3	825.325	-1.5849	0.130082	-12.1838	3.79e-34	4.12e-32
AC100757.1	1.99238	-1.58372	0.238156	-6.64994	2.93e-11	1.65e-10
IKZF3	57.8854	-1.58343	0.144019	-10.9946	4.06e-28	2.07e-26
CSRP3	2.56619	-1.5833	0.224701	-7.04623	1.84e-12	1.22e-11
BTF3P10	7.61981	-1.58321	0.200732	-7.88721	3.09e-15	3.03e-14
GATA6	22.3219	-1.5831	0.206256	-7.67542	1.65e-14	1.46e-13
HK3	206.359	-1.5828	0.144953	-10.9194	9.31e-28	4.58e-26
GAS2L3	355.531	-1.58211	0.150384	-10.5205	6.95e-26	2.75e-24
DPPA4	7.7475	-1.58196	0.177402	-8.91741	4.77e-19	7.91e-18
MUCL1	2.36228	-1.58117	0.309171	-5.11422	3.15e-07	1.01e-06
AC007091.1	1.03332	-1.57986	0.267625	-5.90325	3.56e-09	1.49e-08
FTH1P11	84.6201	-1.57962	0.158235	-9.98279	1.81e-23	5.3e-22
KISS1	7.65281	-1.5791	0.238065	-6.63308	3.29e-11	1.83e-10
MALRD1	16.1199	-1.57907	0.194606	-8.11423	4.89e-16	5.35e-15
PSMA6P2	2.80907	-1.57894	0.254977	-6.19248	5.92e-10	2.77e-09
AC009955.2	6.69872	-1.57893	0.176299	-8.95599	3.37e-19	5.7e-18
LY9	13.4173	-1.57879	0.16463	-9.58993	8.81e-22	2.1e-20
ACTN1	7790.26	-1.57796	0.123014	-12.8274	1.15e-37	1.87e-35
MRPL3P1	6.65104	-1.57737	0.199563	-7.90408	2.7e-15	2.66e-14
ASF1B	533.549	-1.57694	0.151486	-10.4098	2.24e-25	8.31e-24
SEPTIN7P6	15.051	-1.57486	0.165827	-9.497	2.16e-21	4.89e-20
MUC12	69.9798	-1.57483	0.154251	-10.2095	1.8e-24	5.96e-23
WDR72	11.0934	-1.57474	0.225307	-6.98933	2.76e-12	1.79e-11
AL022718.1	4.07573	-1.5743	0.214693	-7.3328	2.25e-13	1.71e-12
AC068057.2	137.597	-1.57417	0.153888	-10.2293	1.47e-24	4.91e-23
KIAA2012	35.9545	-1.57384	0.183265	-8.5878	8.87e-18	1.24e-16
LINC00589	1.08561	-1.57362	0.296925	-5.29971	1.16e-07	3.96e-07
PPIAP47	2.69661	-1.57351	0.216766	-7.25904	3.9e-13	2.84e-12
AL357055.1	3.54848	-1.57341	0.240377	-6.54561	5.93e-11	3.19e-10
SLC34A2	86.0922	-1.57279	0.211499	-7.43639	1.03e-13	8.19e-13
GBP6	18.1616	-1.57266	0.152736	-10.2966	7.3e-25	2.56e-23
FLNC	4768.79	-1.57193	0.162045	-9.70056	3e-22	7.61e-21
AC010729.1	23.8096	-1.57186	0.201412	-7.80419	5.99e-15	5.66e-14
GRB14	122.241	-1.57169	0.171389	-9.17031	4.72e-20	9.02e-19
RPL15P21	1.68339	-1.57161	0.236686	-6.64009	3.13e-11	1.75e-10
TCL1A	2.05314	-1.57117	0.242509	-6.47881	9.25e-11	4.86e-10
RPL24P7	4.66663	-1.57114	0.22962	-6.84237	7.79e-12	4.74e-11
AC135279.3	3.51771	-1.57105	0.208523	-7.53417	4.91e-14	4.08e-13
AC010168.1	1.87552	-1.57079	0.241945	-6.49233	8.45e-11	4.47e-10
AL135978.1	2.04027	-1.56991	0.235178	-6.67542	2.47e-11	1.4e-10
AC008677.1	1.62661	-1.56973	0.249281	-6.29702	3.03e-10	1.48e-09
SPRY1	1195.89	-1.56956	0.133257	-11.7784	5.04e-32	4.22e-30
FCRL5	3.95378	-1.56789	0.273311	-5.73663	9.66e-09	3.83e-08
BIRC5	1395.99	-1.56767	0.174097	-9.00459	2.16e-19	3.76e-18
ACTG1P21	3.34415	-1.56735	0.204959	-7.64712	2.06e-14	1.8e-13
RPL9P3	8.59671	-1.56636	0.188481	-8.31046	9.53e-17	1.16e-15
OLFML1	154.124	-1.56622	0.127947	-12.2411	1.87e-34	2.08e-32
RSL24D1P1	1.74338	-1.5662	0.259966	-6.02463	1.69e-09	7.46e-09
AC073861.1	398.102	-1.56588	0.151142	-10.3603	3.76e-25	1.37e-23
SCAT1	4.80163	-1.5639	0.2251	-6.9476	3.72e-12	2.36e-11
AKR1B1P7	2.55174	-1.5637	0.224776	-6.95669	3.48e-12	2.23e-11
RNU4-2	50.0514	-1.56361	0.213178	-7.33475	2.22e-13	1.68e-12
KRT79	1.16267	-1.56333	0.342372	-4.56618	4.97e-06	1.34e-05
AC004817.3	2.08691	-1.56322	0.258739	-6.04168	1.53e-09	6.76e-09
GZMB	27.5561	-1.56272	0.160557	-9.73315	2.18e-22	5.62e-21
PPIAP49	2.01467	-1.56269	0.227312	-6.87464	6.21e-12	3.84e-11
DEPDC1-AS1	1.68466	-1.56243	0.22495	-6.94568	3.77e-12	2.39e-11
AC100849.2	1.26136	-1.56184	0.272021	-5.74161	9.38e-09	3.72e-08
AC087477.2	32.5243	-1.56165	0.188836	-8.26985	1.34e-16	1.59e-15
AC103808.3	2.84316	-1.5613	0.336934	-4.63385	3.59e-06	9.87e-06
LDHAP4	107.475	-1.561	0.147703	-10.5685	4.17e-26	1.69e-24
HPD	92.5674	-1.56039	0.189897	-8.21702	2.09e-16	2.41e-15
PHOX2B	1.201	-1.56024	0.408851	-3.81616	0.000135546	0.000294114
HLA-DQB2	220.308	-1.55995	0.190023	-8.20926	2.23e-16	2.56e-15
NXPH4	332.213	-1.55975	0.143255	-10.8879	1.32e-27	6.32e-26
DLX6-AS1	539.395	-1.55545	0.208275	-7.46825	8.13e-14	6.53e-13
C6orf223	19.419	-1.55537	0.202726	-7.67228	1.69e-14	1.5e-13
CYP27B1	116.279	-1.55519	0.171532	-9.06648	1.23e-19	2.23e-18
AL049873.1	47.7481	-1.55497	0.163728	-9.49724	2.16e-21	4.88e-20
MEST	5613.89	-1.55438	0.123815	-12.5541	3.78e-36	5.26e-34
LINC02026	5.87688	-1.55401	0.178437	-8.70897	3.07e-18	4.56e-17
UBBP2	5.75823	-1.55321	0.179715	-8.64268	5.49e-18	7.87e-17
MEOX1	3.7346	-1.55295	0.244365	-6.35504	2.08e-10	1.04e-09
EIF1P3	12.5838	-1.55293	0.172249	-9.01561	1.96e-19	3.42e-18
LINC02525	33.5572	-1.55285	0.148904	-10.4285	1.84e-25	6.88e-24
LINC00944	7.94449	-1.55148	0.197821	-7.84285	4.4e-15	4.23e-14
WDR82P2	1.3367	-1.55099	0.252123	-6.15174	7.66e-10	3.54e-09
TRBV20-1	3.8065	-1.55034	0.21625	-7.16921	7.54e-13	5.28e-12
ABCA13	94.9217	-1.55032	0.191563	-8.09302	5.82e-16	6.29e-15
LINC00968	8.86093	-1.54914	0.197362	-7.84921	4.19e-15	4.03e-14
LINC02605	4.84878	-1.5488	0.217462	-7.12214	1.06e-12	7.3e-12
AL391416.1	18.6245	-1.54873	0.180447	-8.58277	9.26e-18	1.29e-16
LINC00929	1.04992	-1.54823	0.33403	-4.63499	3.57e-06	9.82e-06
LINC00601	19.0922	-1.54795	0.162179	-9.54469	1.37e-21	3.18e-20
FDCSP	0.98508	-1.54727	0.517492	-2.98994	0.00279034	0.00492076
FAM156B	5.8832	-1.54707	0.213701	-7.23943	4.51e-13	3.25e-12
PTPN2P1	1.45526	-1.54651	0.263867	-5.86093	4.6e-09	1.9e-08
NEUROG2	12.7694	-1.54602	0.201706	-7.66473	1.79e-14	1.58e-13
GDF5	32.5335	-1.54546	0.146409	-10.5557	4.78e-26	1.93e-24
AC010422.3	61.7479	-1.54423	0.17198	-8.97913	2.73e-19	4.66e-18
CD36	272.113	-1.54359	0.171003	-9.02667	1.77e-19	3.12e-18
LINC02730	3.65528	-1.5434	0.24131	-6.39594	1.6e-10	8.11e-10
ADM	1161.33	-1.54314	0.191369	-8.06371	7.4e-16	7.9e-15
TOMM20P4	7.29113	-1.54311	0.18309	-8.42815	3.51e-17	4.55e-16
TREML2	8.09283	-1.54283	0.204421	-7.54733	4.44e-14	3.72e-13
TEKT1	219.663	-1.5426	0.197807	-7.79852	6.26e-15	5.9e-14
RLBP1	305.243	-1.54253	0.133479	-11.5563	6.86e-31	4.97e-29
MAB21L1	81.3068	-1.54237	0.151387	-10.1883	2.24e-24	7.33e-23
PNKDP1	1.68212	-1.54037	0.229198	-6.72073	1.81e-11	1.04e-10
MYL12BP2	3.01465	-1.54004	0.205129	-7.50769	6.02e-14	4.94e-13
RPS3AP26	205.083	-1.5399	0.159646	-9.64573	5.12e-22	1.26e-20
ACTG1P19	4.40054	-1.53972	0.198844	-7.74336	9.68e-15	8.86e-14
AC092198.1	8.66341	-1.53942	0.213569	-7.20807	5.68e-13	4.03e-12
AC114964.1	2.66739	-1.53862	0.214238	-7.18184	6.88e-13	4.85e-12
SOST	3.80744	-1.53858	0.273531	-5.62488	1.86e-08	7.09e-08
ADAM33	443.049	-1.53828	0.16145	-9.52786	1.61e-21	3.7e-20
FMO1	18.9832	-1.53823	0.152991	-10.0544	8.79e-24	2.64e-22
AL672212.1	1.36407	-1.53743	0.276964	-5.55102	2.84e-08	1.05e-07
AL161618.1	2.70556	-1.53739	0.335903	-4.5769	4.72e-06	1.28e-05
PHBP3	2.9262	-1.5371	0.20225	-7.59997	2.96e-14	2.55e-13
AC097059.1	3.22352	-1.53688	0.19614	-7.8356	4.67e-15	4.46e-14
AC025181.1	2.90069	-1.5364	0.23633	-6.50106	7.98e-11	4.23e-10
SBF2-AS1	120.916	-1.53573	0.124045	-12.3804	3.34e-35	4.09e-33
BARX1	16.2624	-1.53571	0.244406	-6.28344	3.31e-10	1.61e-09
AC007389.5	11.0716	-1.53553	0.139556	-11.003	3.7e-28	1.9e-26
SELENOWP1	2.05843	-1.53538	0.234098	-6.5587	5.43e-11	2.94e-10
AC004067.1	34.1385	-1.53474	0.122165	-12.5628	3.38e-36	4.73e-34
AL096829.1	2.08961	-1.53453	0.245339	-6.25475	3.98e-10	1.91e-09
LINC01273	14.8265	-1.53421	0.157605	-9.7345	2.15e-22	5.55e-21
HLA-DRA	23618.3	-1.53352	0.1505	-10.1895	2.21e-24	7.25e-23
PARP1P1	5.45006	-1.53329	0.182774	-8.38897	4.9e-17	6.22e-16
C22orf42	1.56752	-1.53313	0.265289	-5.77908	7.51e-09	3.03e-08
COX7CP1	14.2198	-1.53288	0.153564	-9.98202	1.83e-23	5.34e-22
AL138693.1	6.3318	-1.53261	0.202473	-7.56946	3.75e-14	3.17e-13
MFFP2	4.79718	-1.53203	0.200381	-7.64561	2.08e-14	1.82e-13
AC131902.2	2.43186	-1.53199	0.245369	-6.2436	4.28e-10	2.04e-09
DUSP6	2644.3	-1.53144	0.106684	-14.355	9.92e-47	3.88e-44
RPSAP15	34.9694	-1.53042	0.165566	-9.24358	2.38e-20	4.74e-19
RPSAP55	3.83231	-1.53027	0.206268	-7.41886	1.18e-13	9.26e-13
SLC7A10	201.412	-1.53009	0.226465	-6.7564	1.41e-11	8.29e-11
LINC01280	1.11448	-1.52978	0.341982	-4.47329	7.7e-06	2.02e-05
DEPDC1	211.45	-1.52972	0.178866	-8.55231	1.21e-17	1.66e-16
APOL4	1074.89	-1.52969	0.185134	-8.26264	1.42e-16	1.69e-15
MSR1	1848.07	-1.52958	0.154879	-9.876	5.29e-23	1.47e-21
LINC01385	3.74104	-1.52878	0.268817	-5.68707	1.29e-08	5.04e-08
MIR1-1HG-AS1	27.5331	-1.52875	0.219581	-6.9621	3.35e-12	2.15e-11
FKBP9	3933.67	-1.52785	0.118677	-12.874	6.31e-38	1.04e-35
AC025271.1	1.41385	-1.52695	0.270779	-5.6391	1.71e-08	6.55e-08
NPBWR1	4.31265	-1.52679	0.317928	-4.80232	1.57e-06	4.54e-06
HMGN2P47	1.15542	-1.52628	0.260971	-5.84847	4.96e-09	2.04e-08
VDAC1P1	18.6973	-1.52592	0.149289	-10.2213	1.59e-24	5.32e-23
LINC01558	9.47408	-1.52579	0.164001	-9.30354	1.36e-20	2.79e-19
EIF1P5	5.6616	-1.52558	0.179381	-8.50472	1.82e-17	2.44e-16
AC024451.1	1.78329	-1.52548	0.246436	-6.19016	6.01e-10	2.81e-09
IL1RN	113.681	-1.52535	0.180896	-8.43219	3.39e-17	4.41e-16
RAB36	598.972	-1.52489	0.13677	-11.1493	7.22e-29	3.96e-27
PRDX2P1	3.74281	-1.5248	0.215657	-7.0705	1.54e-12	1.04e-11
AL031283.2	2.53862	-1.52464	0.20587	-7.40584	1.3e-13	1.02e-12
C10orf55	20.815	-1.5246	0.162047	-9.40834	5.04e-21	1.09e-19
ELOCP2	4.59914	-1.52458	0.18239	-8.35889	6.33e-17	7.87e-16
RDM1	21.8468	-1.52404	0.166071	-9.17702	4.43e-20	8.52e-19
MMP10	7.11752	-1.52361	0.263804	-5.77552	7.67e-09	3.08e-08
CD79B	30.0991	-1.52309	0.132494	-11.4955	1.39e-30	9.7e-29
HMGB2P1	2.09183	-1.52246	0.231561	-6.57477	4.87e-11	2.65e-10
AC089999.1	5.06716	-1.52223	0.28954	-5.2574	1.46e-07	4.91e-07
IL6	103.958	-1.52168	0.207467	-7.33454	2.22e-13	1.68e-12
MIR34AHG	2.97426	-1.52161	0.19082	-7.97408	1.54e-15	1.57e-14
IPO7P1	1.80302	-1.52124	0.239109	-6.36211	1.99e-10	9.96e-10
CENPA	163.048	-1.52105	0.167044	-9.10571	8.57e-20	1.58e-18
PRL	1.15943	-1.52056	0.365848	-4.15626	3.24e-05	7.74e-05
ULBP1	42.8324	-1.51918	0.195707	-7.7625	8.33e-15	7.69e-14
AC074351.1	34.5651	-1.51918	0.184336	-8.24134	1.7e-16	1.99e-15
COLEC11	71.7911	-1.5178	0.157779	-9.61978	6.6e-22	1.6e-20
LINC00458	1.27117	-1.51697	0.302214	-5.01951	5.18e-07	1.61e-06
AC098591.3	5.57454	-1.5161	0.203617	-7.44583	9.63e-14	7.66e-13
PROS2P	1.58363	-1.5154	0.243622	-6.22028	4.96e-10	2.34e-09
COL13A1	99.2501	-1.51528	0.160915	-9.41664	4.66e-21	1.02e-19
RPL29P2	3.0029	-1.51496	0.220498	-6.87062	6.39e-12	3.94e-11
AC092535.5	8.3725	-1.51415	0.156565	-9.67112	4e-22	1e-20
RPS4Y2	1.22814	-1.51393	0.293422	-5.15958	2.48e-07	8.04e-07
ETV7-AS1	3.45437	-1.51377	0.176855	-8.55938	1.13e-17	1.56e-16
FGFBP2	128.222	-1.51351	0.185269	-8.1693	3.1e-16	3.5e-15
VTRNA1-3	1.33506	-1.51222	0.307126	-4.92377	8.49e-07	2.56e-06
H3P1	3.4719	-1.51212	0.21257	-7.11355	1.13e-12	7.74e-12
ITGA3	3210.31	-1.51191	0.125127	-12.083	1.3e-33	1.34e-31
TMEM171	17.8271	-1.51076	0.158024	-9.56033	1.17e-21	2.75e-20
AL109766.1	8.36213	-1.51073	0.164803	-9.16691	4.87e-20	9.3e-19
LINC01857	3.08344	-1.5104	0.273889	-5.51462	3.5e-08	1.28e-07
STEAP1B	60.6447	-1.50911	0.134246	-11.2414	2.55e-29	1.5e-27
AC007560.1	6.14498	-1.50907	0.18991	-7.94623	1.92e-15	1.94e-14
CD5	40.1949	-1.50903	0.130209	-11.5893	4.67e-31	3.46e-29
ACTG2	203.857	-1.50873	0.193307	-7.80483	5.96e-15	5.63e-14
RPLP0P2	52.3746	-1.50793	0.148969	-10.1224	4.39e-24	1.37e-22
LINC02609	211.437	-1.50731	0.140633	-10.718	8.38e-27	3.72e-25
AC084368.1	1.46842	-1.50728	0.262075	-5.75133	8.85e-09	3.53e-08
EDA2R	489.458	-1.50726	0.150392	-10.0222	1.22e-23	3.59e-22
PGDP1	5.22993	-1.50723	0.187683	-8.03073	9.69e-16	1.02e-14
AC055876.1	1.61559	-1.50666	0.260218	-5.79001	7.04e-09	2.84e-08
NTF4	2.70988	-1.50662	0.25987	-5.79758	6.73e-09	2.72e-08
LRRC18	8.6235	-1.50623	0.2158	-6.97976	2.96e-12	1.91e-11
SMIM3	1784.85	-1.50615	0.12938	-11.6413	2.54e-31	1.94e-29
RAC1P4	3.44669	-1.50604	0.189771	-7.93612	2.09e-15	2.09e-14
RPL31P35	1.42896	-1.50462	0.257126	-5.85169	4.87e-09	2e-08
HOXA7	74.9026	-1.50432	0.326697	-4.60463	4.13e-06	1.13e-05
PPIAP15	1.36193	-1.50285	0.240418	-6.25099	4.08e-10	1.95e-09
H2AZP3	11.4489	-1.5028	0.166442	-9.02898	1.73e-19	3.06e-18
DBIP1	4.50188	-1.50271	0.199002	-7.55124	4.31e-14	3.62e-13
FBLN1	2547.4	-1.50233	0.144051	-10.4292	1.82e-25	6.84e-24
AC069277.1	2.07855	-1.50179	0.280119	-5.36128	8.26e-08	2.88e-07
RGPD5	2.35082	-1.50143	0.208443	-7.2031	5.89e-13	4.17e-12
AL391903.1	1.23465	-1.5012	0.337982	-4.44166	8.93e-06	2.32e-05
AC111152.3	3.76985	-1.50104	0.204574	-7.33737	2.18e-13	1.65e-12
PA2G4P1	4.22854	-1.50025	0.19684	-7.62169	2.5e-14	2.17e-13
FKBP1C	52.3776	-1.49986	0.126699	-11.838	2.48e-32	2.15e-30
HSPB1P1	36.0183	-1.49966	0.142652	-10.5128	7.55e-26	2.96e-24
MTATP6P25	1.14365	-1.4996	0.384822	-3.89686	9.74e-05	0.000216376
SERPINB10	1.18369	-1.49942	0.300561	-4.98872	6.08e-07	1.87e-06
RAET1L	1.41711	-1.49938	0.312968	-4.79083	1.66e-06	4.8e-06
BGN	8786.05	-1.49922	0.130121	-11.5217	1.03e-30	7.31e-29
AREG	33.7759	-1.49843	0.255297	-5.86935	4.38e-09	1.81e-08
ACTBP8	12.7837	-1.49835	0.182524	-8.20909	2.23e-16	2.56e-15
AL163973.1	2.23779	-1.49768	0.237496	-6.30613	2.86e-10	1.4e-09
NODAL	63.6083	-1.49743	0.153896	-9.73016	2.24e-22	5.78e-21
LINC01060	6.25551	-1.49715	0.250484	-5.97701	2.27e-09	9.81e-09
AC012409.5	1.25099	-1.49692	0.328135	-4.5619	5.07e-06	1.36e-05
NDUFB9P2	5.87574	-1.49691	0.190844	-7.84365	4.38e-15	4.2e-14
AC022968.1	14.6737	-1.49672	0.171591	-8.72262	2.72e-18	4.08e-17
SELE	28.0094	-1.49625	0.2203	-6.79187	1.11e-11	6.57e-11
MAGOH3P	1.45824	-1.49621	0.226734	-6.59896	4.14e-11	2.28e-10
AC005586.2	1.68083	-1.4958	0.250011	-5.98295	2.19e-09	9.47e-09
DOK2	91.5049	-1.49546	0.155595	-9.61124	7.17e-22	1.73e-20
LINC01497	20.8494	-1.49504	0.200337	-7.4626	8.48e-14	6.79e-13
TWIST2	35.927	-1.49489	0.164079	-9.11078	8.18e-20	1.52e-18
AHNAK2	762.447	-1.49486	0.153018	-9.76922	1.53e-22	3.99e-21
CFAP73	63.2573	-1.49418	0.189659	-7.87825	3.32e-15	3.24e-14
AC023105.1	2.90087	-1.49245	0.23434	-6.36873	1.91e-10	9.56e-10
FO393419.1	1.24222	-1.4924	0.241575	-6.17777	6.5e-10	3.03e-09
SLC17A1	1.57894	-1.4923	0.330799	-4.51118	6.45e-06	1.71e-05
FTH1P2	98.2029	-1.49205	0.15368	-9.70883	2.76e-22	7.05e-21
AC107959.3	2.05696	-1.49155	0.244532	-6.09961	1.06e-09	4.82e-09
COL2A1	69.3358	-1.4915	0.181377	-8.22317	1.98e-16	2.3e-15
ZNF860	14.4604	-1.49119	0.154545	-9.64891	4.97e-22	1.23e-20
KRT23	6.48776	-1.4897	0.199556	-7.46508	8.32e-14	6.68e-13
ELOBP1	2.89621	-1.48951	0.223127	-6.67563	2.46e-11	1.4e-10
BNIP3P34	1.53354	-1.48887	0.481116	-3.09462	0.00197063	0.00356947
AC092958.1	265.731	-1.4888	0.150194	-9.91253	3.67e-23	1.03e-21
ATP5PDP1	1.1902	-1.48824	0.257615	-5.77701	7.6e-09	3.06e-08
CDC42P6	44.9402	-1.48806	0.163145	-9.12108	7.44e-20	1.39e-18
RPL10P1	11.2328	-1.48805	0.185265	-8.03205	9.59e-16	1.01e-14
GSTM2P1	2.5967	-1.48794	0.240225	-6.19396	5.87e-10	2.75e-09
HLA-DPB2	34.2852	-1.48777	0.172941	-8.60279	7.78e-18	1.09e-16
NIBAN1	1311.17	-1.48764	0.136216	-10.9212	9.13e-28	4.5e-26
ZAR1	3.79217	-1.48754	0.240304	-6.19023	6.01e-10	2.81e-09
AC007998.3	9.27391	-1.48729	0.16134	-9.21835	3.02e-20	5.94e-19
ARMC10P1	7.2391	-1.48663	0.155178	-9.58014	9.69e-22	2.29e-20
CPNE8	365.954	-1.48641	0.13088	-11.357	6.84e-30	4.34e-28
CRYBG1	310.618	-1.48623	0.148399	-10.0151	1.31e-23	3.86e-22
HMGN2P7	3.57394	-1.48569	0.196581	-7.55764	4.1e-14	3.45e-13
GAPDHP71	21.2598	-1.48531	0.156384	-9.49785	2.14e-21	4.86e-20
BEST4	70.6291	-1.48467	0.140297	-10.5824	3.6e-26	1.47e-24
ITGA4	289.73	-1.48441	0.137028	-10.8329	2.4e-27	1.12e-25
RPL24P8	63.976	-1.48425	0.168911	-8.78715	1.53e-18	2.36e-17
GCNT1	208.843	-1.48387	0.125155	-11.8563	2e-32	1.77e-30
HMGN2P4	16.7557	-1.48378	0.161342	-9.19654	3.7e-20	7.19e-19
CFAP57	59.7125	-1.4837	0.171457	-8.65352	4.99e-18	7.21e-17
RPL18AP15	1.62187	-1.4837	0.271303	-5.46879	4.53e-08	1.63e-07
CISH	188.779	-1.48358	0.138	-10.7505	5.89e-27	2.66e-25
AC027612.3	4.22073	-1.48297	0.204411	-7.25483	4.02e-13	2.93e-12
HSPE1P5	1.73498	-1.48275	0.247915	-5.98088	2.22e-09	9.59e-09
XKR8	440.91	-1.48273	0.121144	-12.2394	1.92e-34	2.11e-32
PLBD1	296.934	-1.48246	0.135632	-10.93	8.28e-28	4.1e-26
HSP90AA4P	8.98772	-1.48243	0.163073	-9.09061	9.85e-20	1.81e-18
KLHDC8A	3858.96	-1.4819	0.136866	-10.8274	2.55e-27	1.19e-25
AC100872.2	1.68664	-1.48178	0.315463	-4.69716	2.64e-06	7.4e-06
RPS15AP38	14.5502	-1.48065	0.178107	-8.31323	9.31e-17	1.13e-15
AC012349.1	1.09747	-1.48038	0.263533	-5.61744	1.94e-08	7.37e-08
AC093106.1	0.931185	-1.48	0.290624	-5.09248	3.53e-07	1.13e-06
OBP2A	2.65998	-1.47985	0.256008	-5.78049	7.45e-09	3e-08
HSPE1P2	13.0547	-1.47921	0.152047	-9.72866	2.28e-22	5.86e-21
H3C11	1.20728	-1.47898	0.350699	-4.21724	2.47e-05	6.03e-05
RPS12P4	5.07335	-1.47896	0.224477	-6.58844	4.44e-11	2.43e-10
AC005550.2	3.6551	-1.4785	0.258723	-5.71461	1.1e-08	4.33e-08
AC084357.3	2.56857	-1.47799	0.312952	-4.72274	2.33e-06	6.57e-06
CLC	1.28023	-1.47759	0.292143	-5.05774	4.24e-07	1.33e-06
KLHL14	32.9105	-1.47738	0.176818	-8.35539	6.52e-17	8.09e-16
BTBD6P1	1.54203	-1.47674	0.221267	-6.67403	2.49e-11	1.41e-10
LINC01116	197.415	-1.47657	0.184785	-7.99073	1.34e-15	1.38e-14
PRSS56	6.10556	-1.47512	0.234601	-6.28776	3.22e-10	1.57e-09
ST8SIA5	1420.01	-1.47511	0.158044	-9.33355	1.02e-20	2.14e-19
CAPSL	19.5367	-1.47368	0.243881	-6.04263	1.52e-09	6.72e-09
SLC47A2	476.281	-1.47305	0.190585	-7.72913	1.08e-14	9.84e-14
AC008760.2	66.8145	-1.47272	0.173206	-8.5027	1.85e-17	2.48e-16
ADAMTS2	343.708	-1.47242	0.136462	-10.7899	3.84e-27	1.77e-25
APOL1	1034.33	-1.472	0.129049	-11.4065	3.88e-30	2.54e-28
RPL5P17	10.4244	-1.47182	0.192568	-7.64308	2.12e-14	1.85e-13
AC069218.1	17.0679	-1.47121	0.176118	-8.35352	6.63e-17	8.22e-16
CCDC182	4.07645	-1.47042	0.207891	-7.073	1.52e-12	1.02e-11
BCL2A1	180.654	-1.47034	0.169661	-8.66638	4.46e-18	6.49e-17
AP000344.2	3.64234	-1.47029	0.23885	-6.15571	7.47e-10	3.46e-09
AC090142.1	1.18719	-1.46972	0.265217	-5.54157	3e-08	1.11e-07
RIN1	537.179	-1.4695	0.123832	-11.8669	1.76e-32	1.57e-30
AC015911.4	1.33132	-1.46943	0.242405	-6.06189	1.35e-09	6e-09
LGALS9B	3.0434	-1.46918	0.210951	-6.96454	3.29e-12	2.12e-11
LINC00346	89.1345	-1.46876	0.122379	-12.0017	3.48e-33	3.4e-31
FP236241.2	1.26156	-1.46868	0.265668	-5.52825	3.23e-08	1.19e-07
RPL12P6	5.25002	-1.46863	0.206707	-7.10492	1.2e-12	8.19e-12
ZBED6CL	96.5432	-1.46822	0.143322	-10.2442	1.26e-24	4.25e-23
AC106865.1	70.7195	-1.46746	0.180419	-8.13362	4.17e-16	4.61e-15
SPATS1	1.21192	-1.46745	0.331161	-4.43123	9.37e-06	2.43e-05
CLCNKB	11.7679	-1.46744	0.171883	-8.53746	1.37e-17	1.87e-16
TK1	543.459	-1.46736	0.138084	-10.6266	2.24e-26	9.41e-25
OSMR-AS1	15.2187	-1.46733	0.165955	-8.8417	9.43e-19	1.49e-17
PTMAP4	28.6018	-1.46726	0.127337	-11.5227	1.01e-30	7.25e-29
CA2	4806.23	-1.46696	0.113842	-12.886	5.4e-38	9.01e-36
BTF3P8	1.63984	-1.46688	0.239759	-6.11814	9.47e-10	4.32e-09
RPL8P2	3.11966	-1.46679	0.224853	-6.52334	6.88e-11	3.67e-10
KIF25-AS1	33.4412	-1.46627	0.196427	-7.46472	8.35e-14	6.69e-13
AC004386.1	4.30196	-1.46544	0.216318	-6.77448	1.25e-11	7.36e-11
AL596275.1	6.55506	-1.46521	0.188549	-7.77094	7.79e-15	7.23e-14
ALDOAP1	4.84478	-1.46505	0.205618	-7.12511	1.04e-12	7.16e-12
AC034206.1	14.1644	-1.46483	0.159843	-9.16422	4.99e-20	9.51e-19
VNN2	102.173	-1.46442	0.154309	-9.49015	2.31e-21	5.21e-20
AC026310.3	11.3122	-1.46425	0.191615	-7.64163	2.14e-14	1.87e-13
LRRC2	325.424	-1.46386	0.162194	-9.02538	1.79e-19	3.15e-18
RPS10P14	2.19905	-1.4633	0.24983	-5.85718	4.71e-09	1.94e-08
AC004816.2	4.01999	-1.46309	0.185731	-7.87744	3.34e-15	3.26e-14
C1RL	1088.3	-1.46306	0.128911	-11.3494	7.47e-30	4.7e-28
PXDNL	88.0177	-1.46269	0.147098	-9.94364	2.69e-23	7.65e-22
AC007906.2	20.8295	-1.46051	0.157227	-9.28921	1.55e-20	3.15e-19
AC112187.1	3.06321	-1.46048	0.213954	-6.82616	8.72e-12	5.26e-11
FTH1P4	29.6654	-1.46042	0.166312	-8.78122	1.62e-18	2.48e-17
AC010947.1	1.0929	-1.46036	0.32825	-4.44894	8.63e-06	2.25e-05
CCR7	26.378	-1.4598	0.150663	-9.6892	3.35e-22	8.45e-21
ATP5POP1	1.39456	-1.45958	0.268132	-5.4435	5.22e-08	1.87e-07
PLBD1-AS1	16.5423	-1.45924	0.150368	-9.70445	2.89e-22	7.34e-21
FSTL1	7392.34	-1.45909	0.121744	-11.985	4.26e-33	4.05e-31
RPS18P13	3.75163	-1.45905	0.213913	-6.82077	9.06e-12	5.45e-11
RPL32P31	2.79015	-1.45863	0.242621	-6.01199	1.83e-09	8.02e-09
ARHGAP29-AS1	2.307	-1.45851	0.231813	-6.29178	3.14e-10	1.53e-09
GBP1	2627.05	-1.45828	0.153105	-9.52476	1.65e-21	3.8e-20
KCNK5	36.379	-1.45823	0.204383	-7.1348	9.69e-13	6.69e-12
RPS7P10	55.7246	-1.45795	0.150612	-9.68022	3.66e-22	9.21e-21
NPTX2	1868.04	-1.45753	0.183979	-7.92226	2.33e-15	2.32e-14
LINC00507	73.6298	-1.45722	0.334721	-4.35354	1.34e-05	3.4e-05
FREM2	1073.86	-1.45713	0.159216	-9.15193	5.59e-20	1.06e-18
AL590640.2	2.6916	-1.45619	0.22995	-6.33265	2.41e-10	1.19e-09
PPIAP40	5.16126	-1.45588	0.192499	-7.56306	3.94e-14	3.32e-13
RIT2	271.691	-1.45587	0.177794	-8.18853	2.64e-16	3e-15
NHP2P2	1.35928	-1.45576	0.257505	-5.6533	1.57e-08	6.06e-08
AC116563.1	1.25596	-1.45501	0.294801	-4.93557	7.99e-07	2.42e-06
PPIAP51	3.49505	-1.45468	0.197294	-7.37318	1.67e-13	1.28e-12
AC015908.2	7.10507	-1.45459	0.174276	-8.34645	7.03e-17	8.7e-16
LXN	204.932	-1.45418	0.112544	-12.921	3.43e-38	5.81e-36
PTGIR	40.4156	-1.4537	0.127569	-11.3953	4.41e-30	2.86e-28
RPL15P13	2.0595	-1.45365	0.241724	-6.0137	1.81e-09	7.94e-09
CATIP	40.4009	-1.45327	0.160357	-9.06271	1.27e-19	2.3e-18
RPL23AP77	1.15533	-1.45319	0.286514	-5.07196	3.94e-07	1.25e-06
AC080023.2	8.61391	-1.45269	0.167844	-8.65496	4.93e-18	7.13e-17
LINC01727	53.0933	-1.45253	0.17003	-8.54279	1.31e-17	1.79e-16
CNGA3	1054.76	-1.45249	0.171822	-8.45345	2.83e-17	3.72e-16
RPS26P15	7.10989	-1.45226	0.180218	-8.05833	7.73e-16	8.23e-15
GAP43	15384.1	-1.45219	0.114421	-12.6916	6.58e-37	9.84e-35
UBL5P2	13.9459	-1.45163	0.155791	-9.31782	1.19e-20	2.45e-19
AC010683.1	1.19698	-1.45156	0.268268	-5.41087	6.27e-08	2.22e-07
CASP4	649.811	-1.4514	0.126755	-11.4504	2.34e-30	1.57e-28
AC010878.1	3.19785	-1.45121	0.21534	-6.73916	1.59e-11	9.26e-11
TNFRSF18	32.2599	-1.45114	0.149972	-9.67603	3.81e-22	9.58e-21
SLC10A4	274.855	-1.45052	0.147946	-9.80437	1.08e-22	2.88e-21
AL078596.1	20.7171	-1.45022	0.150364	-9.64469	5.18e-22	1.27e-20
RPLP0P6	685.449	-1.45006	0.158956	-9.12237	7.35e-20	1.37e-18
NSUN7	111.885	-1.45003	0.163352	-8.87668	6.89e-19	1.11e-17
TTC39A	106.938	-1.44986	0.131608	-11.0166	3.18e-28	1.65e-26
LINC00887	4.82676	-1.44897	0.191741	-7.55693	4.13e-14	3.47e-13
CTNNA1P1	7.01173	-1.44891	0.171038	-8.47124	2.43e-17	3.22e-16
IL4I1	155.647	-1.44884	0.147199	-9.84268	7.37e-23	2e-21
PSAT1P4	2.12583	-1.4488	0.226574	-6.39438	1.61e-10	8.18e-10
RPL10P14	1.72159	-1.44871	0.245614	-5.8983	3.67e-09	1.54e-08
RN7SL752P	5.77187	-1.44863	0.194783	-7.43713	1.03e-13	8.15e-13
IL21R	149.751	-1.44857	0.165203	-8.7684	1.81e-18	2.77e-17
HCAR1	40.0296	-1.44771	0.135154	-10.7116	8.98e-27	3.96e-25
FATE1	4.38812	-1.44761	0.267274	-5.4162	6.09e-08	2.16e-07
GAPDHP14	1.83323	-1.44754	0.223543	-6.47542	9.45e-11	4.97e-10
SLC13A5	224.635	-1.44704	0.195756	-7.39207	1.45e-13	1.12e-12
EXO1	229.531	-1.44669	0.148847	-9.71931	2.49e-22	6.4e-21
RPL9P28	6.72141	-1.44632	0.199794	-7.23905	4.52e-13	3.26e-12
ALDH7A1P1	21.9469	-1.44629	0.161643	-8.94746	3.64e-19	6.12e-18
AL034370.1	9.04538	-1.44623	0.187805	-7.70072	1.35e-14	1.22e-13
AC109597.2	1.69683	-1.44541	0.215566	-6.70521	2.01e-11	1.15e-10
AC018816.1	11.3654	-1.44529	0.143935	-10.0413	1e-23	3e-22
ISG20	274.814	-1.44503	0.122297	-11.8157	3.24e-32	2.78e-30
AC013356.1	10.3468	-1.44479	0.181197	-7.97361	1.54e-15	1.58e-14
AC084117.1	3.28604	-1.44406	0.22121	-6.52803	6.66e-11	3.57e-10
FCN3	29.2625	-1.44406	0.155403	-9.2924	1.51e-20	3.07e-19
AL355922.1	17.1502	-1.44392	0.196371	-7.35304	1.94e-13	1.48e-12
SUSD2	359.908	-1.44389	0.125723	-11.4848	1.57e-30	1.09e-28
Z99714.1	3.44145	-1.44342	0.209196	-6.89985	5.21e-12	3.25e-11
PTTG1	836.053	-1.443	0.144774	-9.96729	2.12e-23	6.13e-22
ERHP1	5.08246	-1.44287	0.193494	-7.45696	8.85e-14	7.07e-13
MCIDAS	3.50574	-1.4426	0.235766	-6.11879	9.43e-10	4.3e-09
BIRC3	340.417	-1.44258	0.141754	-10.1767	2.52e-24	8.16e-23
RPS2P28	2.62307	-1.4422	0.217076	-6.64372	3.06e-11	1.71e-10
PPIAP6	12.3848	-1.44196	0.152119	-9.47915	2.56e-21	5.75e-20
RANP6	4.53701	-1.44191	0.198422	-7.26687	3.68e-13	2.7e-12
CSAG3	1.21664	-1.44171	0.349689	-4.12283	3.74e-05	8.87e-05
PLA2G2C	4.75204	-1.44158	0.202209	-7.12915	1.01e-12	6.96e-12
AC092647.2	0.942685	-1.44135	0.308998	-4.66459	3.09e-06	8.59e-06
CCDC190	22.326	-1.44096	0.201487	-7.15161	8.58e-13	5.96e-12
RAC1P5	2.72947	-1.4406	0.20027	-7.19327	6.33e-13	4.47e-12
SPRED3	622.404	-1.44059	0.11053	-13.0335	7.89e-39	1.42e-36
AC022210.1	25.9881	-1.44033	0.162104	-8.88524	6.38e-19	1.03e-17
IGFBP4	3904.65	-1.43994	0.122559	-11.7489	7.15e-32	5.85e-30
BATF	49.4279	-1.43989	0.14855	-9.69291	3.23e-22	8.19e-21
AL355607.2	1.60547	-1.4398	0.292408	-4.92393	8.48e-07	2.56e-06
AL357992.1	6.73445	-1.43978	0.173456	-8.30054	1.04e-16	1.25e-15
NEIL3	105.679	-1.43967	0.165149	-8.71742	2.85e-18	4.26e-17
USP30-AS1	12.9714	-1.43926	0.161917	-8.8889	6.17e-19	1.01e-17
CES1	75.0185	-1.4392	0.184659	-7.79381	6.5e-15	6.11e-14
AC093663.1	1.56053	-1.43908	0.25867	-5.56337	2.65e-08	9.86e-08
APOBEC3D	51.7215	-1.43907	0.124299	-11.5775	5.36e-31	3.97e-29
CCL26	11.4873	-1.43902	0.164993	-8.72167	2.74e-18	4.11e-17
IGLV1-47	19.2693	-1.439	0.246648	-5.83425	5.4e-09	2.21e-08
TESPA1	632.342	-1.43876	0.248581	-5.7879	7.13e-09	2.88e-08
FOXD2	45.5139	-1.43816	0.1588	-9.05638	1.35e-19	2.42e-18
AC013404.1	1.23356	-1.43796	0.295581	-4.86485	1.15e-06	3.38e-06
FNDC1	94.3227	-1.43739	0.197657	-7.27216	3.54e-13	2.6e-12
AC055716.2	3.50405	-1.43704	0.197887	-7.26195	3.82e-13	2.79e-12
RPS7P15	2.43767	-1.43672	0.222601	-6.45424	1.09e-10	5.65e-10
AC016734.1	25.1459	-1.43639	0.134663	-10.6665	1.46e-26	6.24e-25
CDK7P1	1.3624	-1.43623	0.247244	-5.80895	6.29e-09	2.56e-08
AC008080.4	66.7936	-1.43616	0.226711	-6.33477	2.38e-10	1.18e-09
PCSK1	1057.26	-1.43612	0.167911	-8.55287	1.2e-17	1.65e-16
GPAT3	53.2774	-1.43597	0.143988	-9.97287	2e-23	5.82e-22
CDC42P2	1.12728	-1.43578	0.290747	-4.93826	7.88e-07	2.39e-06
AP002784.2	33.4495	-1.43569	0.142748	-10.0576	8.51e-24	2.57e-22
HOXC5	4.66194	-1.43535	0.300354	-4.77887	1.76e-06	5.07e-06
FCGR3A	5066.97	-1.43442	0.152293	-9.41881	4.56e-21	1e-19
TTC39A-AS1	1.63581	-1.43404	0.250731	-5.71943	1.07e-08	4.22e-08
RPS7P3	8.81249	-1.43381	0.165506	-8.66317	4.59e-18	6.66e-17
PSMD8P1	3.52619	-1.43317	0.209992	-6.82488	8.8e-12	5.3e-11
SEL1L3	1296.81	-1.43257	0.147804	-9.69234	3.25e-22	8.22e-21
PROK2	13.7097	-1.43226	0.183325	-7.81267	5.6e-15	5.31e-14
RPL10AP3	1.23123	-1.43208	0.291468	-4.91333	8.95e-07	2.69e-06
UGT3A2	3.82172	-1.43168	0.237809	-6.02027	1.74e-09	7.64e-09
SOCS2	1415.47	-1.43131	0.153081	-9.35004	8.76e-21	1.85e-19
ARL4C	3872.54	-1.4312	0.116309	-12.3052	8.5e-35	9.91e-33
LINC01275	4.79991	-1.43105	0.173612	-8.24282	1.68e-16	1.97e-15
RPL15P18	13.9161	-1.43091	0.190306	-7.51896	5.52e-14	4.56e-13
ADGRE5	1625.98	-1.43047	0.115071	-12.4312	1.77e-35	2.27e-33
AL606970.1	1.00358	-1.42835	0.357216	-3.99856	6.37e-05	0.000145665
AC091046.1	1.38697	-1.42829	0.255935	-5.58067	2.4e-08	8.98e-08
HCG21	8.10455	-1.42824	0.188984	-7.55748	4.11e-14	3.46e-13
STMND1	4.81565	-1.42816	0.22269	-6.41322	1.42e-10	7.29e-10
RPS3AP39	1.19531	-1.42816	0.263001	-5.43024	5.63e-08	2e-07
KLF17	15.3819	-1.42722	0.163549	-8.72657	2.63e-18	3.95e-17
SLC6A18	3.26847	-1.42718	0.376138	-3.79429	0.000148067	0.000319595
RPL6P4	3.17024	-1.42673	0.177234	-8.05002	8.28e-16	8.76e-15
ACTG1P11	1.88625	-1.42656	0.241501	-5.90706	3.48e-09	1.46e-08
IMMTP1	1.71201	-1.42558	0.241682	-5.89859	3.67e-09	1.54e-08
AP000695.1	7.06653	-1.42549	0.157945	-9.02526	1.79e-19	3.15e-18
AC233279.1	2.23931	-1.42434	0.224944	-6.33196	2.42e-10	1.2e-09
PPIAP19	6.28596	-1.42425	0.171526	-8.3034	1.01e-16	1.22e-15
AC008738.4	17.2797	-1.42412	0.236252	-6.02797	1.66e-09	7.32e-09
TRGV10	1.41238	-1.42412	0.242458	-5.87366	4.26e-09	1.77e-08
RPL18P11	2.6148	-1.42223	0.248949	-5.71293	1.11e-08	4.37e-08
CFAP299	3.17196	-1.42198	0.277758	-5.11948	3.06e-07	9.84e-07
HLA-DRB1	10638.1	-1.42139	0.143972	-9.87266	5.47e-23	1.51e-21
GPR171	10.532	-1.42021	0.163701	-8.67566	4.11e-18	6.01e-17
MYOSLID	6.00228	-1.41884	0.181551	-7.81509	5.49e-15	5.21e-14
LINC01833	7.27189	-1.41878	0.252475	-5.61947	1.92e-08	7.29e-08
AC015849.6	1.98224	-1.41862	0.20573	-6.89553	5.37e-12	3.34e-11
AC008694.2	1.43729	-1.41813	0.281493	-5.03789	4.71e-07	1.47e-06
AC015908.3	27.4965	-1.4179	0.159608	-8.8836	6.47e-19	1.05e-17
ATP5F1EP2	36.9174	-1.41779	0.1336	-10.6122	2.62e-26	1.08e-24
AL590004.2	2.10706	-1.41761	0.217852	-6.50721	7.66e-11	4.07e-10
AC113404.3	26.363	-1.417	0.149677	-9.46705	2.88e-21	6.4e-20
FAUP1	54.3663	-1.41643	0.156457	-9.05314	1.39e-19	2.49e-18
LOXL2	1682	-1.41626	0.153009	-9.25606	2.12e-20	4.25e-19
SUMO2P1	25.8287	-1.41604	0.145775	-9.71388	2.63e-22	6.72e-21
LINC01014	1.87492	-1.41584	0.338355	-4.18448	2.86e-05	6.9e-05
AC025458.1	10.0231	-1.41557	0.165828	-8.53639	1.38e-17	1.89e-16
CFAP77	120.404	-1.41548	0.174043	-8.13294	4.19e-16	4.63e-15
LINC02487	9.67732	-1.4151	0.146561	-9.65541	4.66e-22	1.16e-20
OLA1P2	1.30391	-1.41476	0.257262	-5.4993	3.81e-08	1.39e-07
AL512504.2	1.19791	-1.41397	0.248027	-5.70086	1.19e-08	4.67e-08
UBE2D3P1	20.2821	-1.41371	0.15323	-9.22611	2.81e-20	5.55e-19
PRMT1P1	4.53506	-1.41351	0.183357	-7.70903	1.27e-14	1.14e-13
AL121820.2	36.0828	-1.4131	0.153312	-9.21714	3.05e-20	6e-19
MIR217HG	4.94377	-1.41279	0.350581	-4.02986	5.58e-05	0.000128656
PPIAP8	2.43881	-1.41256	0.207226	-6.81654	9.33e-12	5.6e-11
AL162727.1	2.89198	-1.4125	0.224643	-6.28772	3.22e-10	1.57e-09
PDGFRL	148.05	-1.41236	0.134223	-10.5224	6.81e-26	2.7e-24
SOCS2-AS1	213.348	-1.4121	0.152266	-9.27392	1.79e-20	3.62e-19
AC083904.1	2.32849	-1.41189	0.212144	-6.65532	2.83e-11	1.59e-10
HFE	322.05	-1.41183	0.11839	-11.9252	8.75e-33	8.13e-31
ANXA2P1	10.1904	-1.41033	0.146197	-9.64681	5.07e-22	1.25e-20
FER1L4	85.9545	-1.40986	0.159957	-8.81399	1.21e-18	1.89e-17
HLA-DQB1	2809.01	-1.40978	0.158455	-8.89704	5.74e-19	9.39e-18
LINC02864	1.80617	-1.40973	0.256714	-5.49143	3.99e-08	1.45e-07
HES2	9.36728	-1.4086	0.191488	-7.35608	1.89e-13	1.45e-12
AL138749.1	1.23492	-1.40856	0.31438	-4.48045	7.45e-06	1.96e-05
POLD2P1	3.01152	-1.40842	0.194334	-7.24741	4.25e-13	3.08e-12
AC004847.1	12.8886	-1.40826	0.141221	-9.97204	2.02e-23	5.86e-22
SEMA3A	513.145	-1.40799	0.166597	-8.45144	2.88e-17	3.78e-16
SOD2	34511.6	-1.40723	0.141389	-9.95288	2.45e-23	7.02e-22
AL391261.3	3.18916	-1.4071	0.195748	-7.18833	6.56e-13	4.63e-12
CALM1P1	1.5739	-1.40645	0.236461	-5.94792	2.72e-09	1.16e-08
IGFBP3	7526.1	-1.40636	0.179003	-7.85664	3.95e-15	3.82e-14
KCNK15	18.8639	-1.40633	0.156463	-8.98828	2.51e-19	4.32e-18
AC112247.1	3.75585	-1.4063	0.218375	-6.43986	1.2e-10	6.18e-10
AL359313.1	1.65945	-1.40573	0.267986	-5.24554	1.56e-07	5.22e-07
RPL38P2	2.00846	-1.40531	0.223161	-6.29729	3.03e-10	1.48e-09
LGALS9C	5.65982	-1.40451	0.193467	-7.25971	3.88e-13	2.83e-12
SLAMF8	299.124	-1.4044	0.155113	-9.05401	1.38e-19	2.47e-18
LINC02332	2.1785	-1.40424	0.207327	-6.77307	1.26e-11	7.43e-11
NAMPTP1	215.622	-1.40401	0.158126	-8.87904	6.74e-19	1.09e-17
MELK	401.124	-1.40344	0.166509	-8.42863	3.5e-17	4.54e-16
RAB32	656.014	-1.40236	0.124967	-11.2218	3.19e-29	1.85e-27
BZW1P2	45.6775	-1.40178	0.142067	-9.86709	5.78e-23	1.59e-21
AC097713.2	2.02095	-1.40175	0.259396	-5.40388	6.52e-08	2.3e-07
RPS4XP20	2.09174	-1.40162	0.231545	-6.05333	1.42e-09	6.31e-09
ETV5	5117.26	-1.40143	0.113879	-12.3063	8.38e-35	9.81e-33
RPL30P4	9.33869	-1.40072	0.20835	-6.72295	1.78e-11	1.03e-10
RPL22P2	15.6574	-1.40038	0.19003	-7.36926	1.72e-13	1.32e-12
ECSCR	125.85	-1.40037	0.116822	-11.9872	4.15e-33	3.95e-31
RPL12P1	1.97925	-1.40035	0.237545	-5.89511	3.74e-09	1.57e-08
AC016687.3	0.997374	-1.39981	0.391798	-3.5728	0.000353191	0.000720492
SERPINF1	1758.22	-1.39842	0.124201	-11.2593	2.08e-29	1.24e-27
AC061965.2	1.30749	-1.39809	0.240973	-5.80187	6.56e-09	2.66e-08
TPT1P4	52.0911	-1.39808	0.155606	-8.98472	2.59e-19	4.45e-18
UBA52P5	10.3063	-1.39735	0.172287	-8.11059	5.04e-16	5.5e-15
NGFR	1571.08	-1.39703	0.160984	-8.67808	4.03e-18	5.89e-17
CSF3	34.7272	-1.39689	0.267988	-5.21251	1.86e-07	6.16e-07
COL12A1	829.719	-1.39687	0.15636	-8.9337	4.12e-19	6.89e-18
AL512430.3	1.4611	-1.39671	0.251951	-5.54358	2.96e-08	1.1e-07
[truncated: 2,215 more rows]

## Sheet: CGGA325_limma
id	logFC	AveExpr	t	P.Value	adj.P.Val	B
CHI3L1	-3.56074	7.19618	-5.08833	6.1e-07	1.26e-05	5.67726
TIMP1	-2.73084	6.75437	-5.59421	4.69e-08	1.63e-06	8.10592
LTF	-2.21014	3.41798	-3.27021	0.00118908	0.00539625	-1.21399
IGFBP2	-2.06206	6.57614	-4.70301	3.79e-06	5.28e-05	3.91454
EMP3	-2.06032	4.95015	-5.03922	7.75e-07	1.54e-05	5.50512
POSTN	-2.05947	2.35038	-4.83952	2.01e-06	3.23e-05	4.57995
CXCL14	-2.0408	4.55841	-4.85809	1.84e-06	3.01e-05	4.70938
FABP5	-2.0133	5.7438	-5.39855	1.29e-07	3.62e-06	7.15634
METTL7B	-2.01095	3.92695	-4.75902	2.92e-06	4.33e-05	4.29669
COL3A1	-1.99293	4.36776	-3.55862	0.000427962	0.00238404	-0.328376
RBP1	-1.96877	5.19023	-5.04281	7.61e-07	1.52e-05	5.50406
PDLIM4	-1.94786	3.89709	-4.81724	2.23e-06	3.52e-05	4.54928
COL1A1	-1.91889	4.46073	-3.59663	0.000372104	0.00211889	-0.212057
SERPINA3	-1.8941	7.509	-4.71185	3.64e-06	5.12e-05	3.92351
SAA1	-1.89042	1.62865	-6.0847	3.26e-09	2.01e-07	10.5996
ANXA1	-1.88766	6.22146	-5.0301	8.1e-07	1.59e-05	5.38444
MMP9	-1.87604	2.49725	-4.32146	2.06e-05	0.000206882	2.45317
COL1A2	-1.85899	5.26938	-4.45175	1.17e-05	0.000130728	2.92185
IGHG1	-1.84196	3.40841	-3.07782	0.00226145	0.00910559	-1.78686
LUM	-1.82721	3.49203	-4.2765	2.49e-05	0.000239536	2.31296
G0S2	-1.80157	2.03163	-6.76469	6.17e-11	9.15e-09	14.4714
LOXL1	-1.77367	2.78133	-5.96926	6.2e-09	3.44e-07	10.0782
LGALS3	-1.7715	5.80647	-5.81808	1.42e-08	6.33e-07	9.25158
COL6A2	-1.76769	5.03216	-4.35584	1.78e-05	0.000183201	2.54341
COL4A1	-1.75043	5.19454	-4.01694	7.32e-05	0.000572558	1.20969
ETV4	-1.73865	2.27738	-6.97255	1.73e-11	3.51e-09	15.686
LINC00152	-1.73864	3.94396	-4.74808	3.08e-06	4.5e-05	4.24311
RARRES2	-1.72401	4.14012	-3.97041	8.82e-05	0.000666092	1.11809
GPNMB	-1.71713	5.21023	-4.77844	2.67e-06	4.05e-05	4.30435
ESM1	-1.71222	2.25293	-5.23932	2.89e-07	7e-06	6.44146
PTX3	-1.70777	2.51622	-4.84253	1.98e-06	3.2e-05	4.65233
OCIAD2	-1.68388	4.44824	-4.46532	1.1e-05	0.000124349	3.02578
PLA2G2A	-1.67597	1.75084	-4.76726	2.81e-06	4.2e-05	4.20892
LYZ	-1.67479	4.12005	-4.64822	4.86e-06	6.47e-05	3.807
CD248	-1.67419	3.02939	-5.01185	8.84e-07	1.7e-05	5.41931
SOCS3	-1.66736	3.84408	-3.87106	0.000130822	0.000904464	0.771142
IL13RA2	-1.66466	2.33322	-5.17325	4.02e-07	9.02e-06	6.13942
COL4A2	-1.65257	5.3995	-4.28577	2.4e-05	0.000232545	2.22574
NNMT	-1.64698	4.15945	-3.0284	0.00265396	0.0103317	-1.98178
PLA2G5	-1.64571	2.58634	-5.18762	3.74e-07	8.56e-06	6.21703
S100A9	-1.62755	4.79113	-4.04479	6.54e-05	0.000523222	1.34011
IGHG2	-1.61962	2.31998	-3.87626	0.000128182	0.000889776	0.765776
MGP	-1.611	5.70945	-4.48767	9.99e-06	0.000115057	3.02416
IBSP	-1.60906	1.68225	-5.65953	3.32e-08	1.25e-06	8.43591
MAOB	-1.60484	5.31426	-4.18536	3.66e-05	0.000327848	1.83214
LGALS1	-1.60163	8.73982	-7.30141	2.18e-12	6.51e-10	17.6751
CCL2	-1.60039	5.84146	-4.2479	2.82e-05	0.000264717	2.0412
MDK	-1.59936	6.65476	-6.69095	9.62e-11	1.25e-08	14.0241
TPPP3	-1.59866	5.70444	-5.21615	3.25e-07	7.74e-06	6.26409
CTD-3049M7.1	-1.59782	2.11451	-5.47729	8.62e-08	2.67e-06	7.57835
GDF15	-1.59212	2.31127	-5.62952	3.89e-08	1.41e-06	8.34169
IGLC2	-1.5902	2.29173	-3.80347	0.000170216	0.00112005	0.508079
FCGR2B	-1.59012	2.5781	-4.97009	1.08e-06	1.97e-05	5.22596
COL5A2	-1.58983	3.61927	-4.50363	9.3e-06	0.00010894	3.21887
CHI3L2	-1.58954	5.49859	-3.27099	0.00118592	0.00538499	-1.395
IGLC3	-1.58858	2.45176	-3.54461	0.000450468	0.00247668	-0.360135
IGKC	-1.58694	4.07843	-2.64273	0.00861943	0.0266428	-3.01867
ANXA2	-1.58382	6.89545	-4.99426	9.63e-07	1.81e-05	5.19034
SPRY4	-1.5834	3.26132	-5.44169	1.04e-07	3.07e-06	7.42645
CA12	-1.58284	3.53754	-4.74081	3.18e-06	4.63e-05	4.21975
TGFBI	-1.57848	5.55656	-4.78519	2.59e-06	3.95e-05	4.3041
PDPN	-1.56304	4.63744	-3.53737	0.00046252	0.00253056	-0.454569
MIR4435-1HG	-1.56277	4.12981	-4.32266	2.05e-05	0.000206257	2.46224
S100A4	-1.5555	4.42106	-4.51076	9.02e-06	0.000106339	3.20832
MOXD1	-1.54979	2.71555	-3.98581	8.3e-05	0.000635063	1.20726
FABP7	-1.54337	7.09127	-5.94764	6.98e-09	3.74e-07	9.89513
PLAU	-1.54168	3.32517	-4.32368	2.04e-05	0.000205533	2.49864
GPX8	-1.53819	2.09133	-6.1521	2.23e-09	1.5e-07	11.0489
RP11-195F19.5	-1.52649	3.3105	-4.81061	2.3e-06	3.6e-05	4.52548
SPON2	-1.52442	3.30461	-4.88727	1.6e-06	2.7e-05	4.8615
IGLC1	-1.52245	2.0088	-4.19356	3.54e-05	0.000318124	1.91548
CD52	-1.51813	3.24038	-5.60362	4.46e-08	1.57e-06	8.21854
PDLIM1	-1.51661	3.77664	-4.6951	3.93e-06	5.43e-05	4.01548
COL8A1	-1.51359	1.8408	-5.67682	3.03e-08	1.16e-06	8.55255
FMOD	-1.51271	2.50047	-5.00467	9.16e-07	1.75e-05	5.38168
TAGLN2	-1.51141	6.88535	-6.05472	3.86e-09	2.3e-07	10.4679
IGHA1	-1.50624	2.46783	-3.52744	0.00047955	0.00260258	-0.405534
PLAT	-1.49967	4.12905	-4.94276	1.23e-06	2.19e-05	5.0853
S100A8	-1.4989	3.80315	-3.70406	0.000248984	0.00152406	0.176851
VASN	-1.48309	2.4313	-6.09819	3.02e-09	1.9e-07	10.7579
PTRF	-1.4823	5.00722	-6.30586	9.28e-10	7.52e-08	11.8765
TNFRSF12A	-1.48045	4.54845	-3.92521	0.000105663	0.000765256	0.905085
IL8	-1.47866	2.41558	-3.65788	0.000296263	0.00176316	0.0283344
RP1-261G23.7	-1.47482	5.2679	-2.68514	0.00761925	0.0241295	-3.0498
COL6A3	-1.46213	2.23564	-4.51343	8.91e-06	0.000105383	3.24544
ADAM12	-1.44387	1.94335	-6.54937	2.24e-10	2.39e-08	13.2396
TNFAIP6	-1.44216	2.05002	-6.40314	5.28e-10	4.81e-08	12.4199
LOX	-1.43454	2.08904	-4.89304	1.56e-06	2.64e-05	4.85703
SPP1	-1.40829	9.8478	-4.19146	3.57e-05	0.000320239	1.7631
FCGR2C	-1.40139	2.81146	-4.06649	5.98e-05	0.000486732	1.51214
RP11-161H23.5	-1.39802	2.08953	-3.87909	0.000126766	0.000882873	0.76734
HSPA7	-1.39202	2.50939	-4.31762	2.09e-05	0.000209781	2.4752
SPOCD1	-1.38628	3.67043	-2.95688	0.00333365	0.0124579	-2.16101
AEBP1	-1.37982	6.00873	-4.38523	1.56e-05	0.000165679	2.57575
PCSK1	-1.37832	2.23401	-6.21152	1.59e-09	1.15e-07	11.3671
SCG2	-1.37578	5.92635	-5.71854	2.42e-08	9.71e-07	8.72356
SERPINH1	-1.3753	5.49665	-4.7496	3.05e-06	4.48e-05	4.14101
IFI30	-1.37279	5.82158	-4.39563	1.49e-05	0.00016001	2.62658
SRPX2	-1.36425	2.3365	-4.43756	1.24e-05	0.000137198	2.94953
IGFBP6	-1.3614	3.30599	-4.49928	9.49e-06	0.000110784	3.20565
CNDP1	-1.3588	3.83128	-2.86679	0.00441523	0.0156362	-2.42363
TUBA1C	-1.35726	5.40236	-4.98998	9.83e-07	1.83e-05	5.2184
TMEM158	-1.35501	4.04654	-5.02347	8.36e-07	1.62e-05	5.44731
PI3	-1.35425	1.211	-5.16874	4.11e-07	9.19e-06	5.96567
ISLR	-1.3526	3.57452	-4.89223	1.57e-06	2.65e-05	4.87572
AC068057.1	-1.35116	1.80209	-7.76681	1.04e-13	5.03e-11	20.5966
DBNDD1	-1.34667	4.44206	-6.84642	3.75e-11	6.51e-09	14.9472
FABP5P7	-1.34367	1.2311	-7.48676	6.6e-13	2.4e-10	18.8326
H19	-1.34022	2.87215	-2.59737	0.00981825	0.0295286	-3.07089
CSTA	-1.33443	1.8186	-6.80664	4.78e-11	7.78e-09	14.7159
SERPING1	-1.33213	6.23055	-4.98104	1.03e-06	1.89e-05	5.14147
EFEMP2	-1.33096	5.11898	-5.39593	1.31e-07	3.65e-06	7.14509
CBR1	-1.3291	6.48284	-5.4175	1.17e-07	3.37e-06	7.20003
SERPINE1	-1.32815	4.09402	-2.9671	0.00322759	0.0121384	-2.17423
CLIC1	-1.32804	6.35195	-5.43108	1.09e-07	3.19e-06	7.26963
CXCL10	-1.32341	2.24014	-4.40275	1.45e-05	0.000155909	2.80424
ARL4C	-1.32205	4.64657	-5.88226	1e-08	4.92e-07	9.61345
TM4SF1	-1.32067	4.36666	-5.40886	1.23e-07	3.47e-06	7.24388
PINLYP	-1.31934	3.06563	-5.02048	8.48e-07	1.64e-05	5.45761
PAMR1	-1.31727	3.47644	-5.80293	1.54e-08	6.78e-07	9.22061
COL5A1	-1.31356	2.77072	-3.69512	0.000257539	0.00156668	0.177629
VGF	-1.31222	3.72808	-3.41848	0.000709304	0.00357118	-0.780394
ECSCR	-1.3017	4.36312	-5.19289	3.65e-07	8.4e-06	6.21338
IGFBP4	-1.29414	5.36671	-5.62352	4.02e-08	1.43e-06	8.25892
PDGFA	-1.29351	4.4978	-6.26918	1.15e-09	8.87e-08	11.6811
SOD3	-1.28789	3.22501	-4.82138	2.19e-06	3.46e-05	4.57125
SAA2	-1.28706	1.09957	-5.04524	7.52e-07	1.51e-05	5.37721
STEAP3	-1.2849	3.23051	-4.04837	6.44e-05	0.00051619	1.43542
CYB5R2	-1.28489	2.94143	-5.03625	7.86e-07	1.55e-05	5.52979
CTHRC1	-1.27854	2.74785	-4.24444	2.86e-05	0.000267544	2.19334
PKIB	-1.27772	3.12289	-4.67965	4.21e-06	5.74e-05	3.96219
RP11-38P22.2	-1.27769	3.0727	-5.91901	8.18e-09	4.23e-07	9.81541
NR2E1	-1.2772	2.82572	-5.90578	8.79e-09	4.44e-07	9.74591
IL32	-1.27499	5.21957	-5.38796	1.37e-07	3.78e-06	7.09882
VEGFA	-1.27494	6.61363	-3.51456	0.000502532	0.00270435	-0.683797
FLNC	-1.27487	3.31919	-4.00219	7.77e-05	0.000601093	1.26018
CDKN1A	-1.27329	5.80922	-5.65958	3.32e-08	1.25e-06	8.4242
DUSP6	-1.27312	5.16134	-6.14194	2.36e-09	1.55e-07	10.9737
ABCC3	-1.26996	2.71188	-3.42921	0.00068277	0.00346196	-0.705782
VWA1	-1.26961	5.44988	-6.19946	1.71e-09	1.21e-07	11.2772
ASS1	-1.2675	4.08404	-4.777	2.69e-06	4.06e-05	4.3454
CCDC109B	-1.25918	3.20721	-5.05536	7.16e-07	1.45e-05	5.61345
HAMP	-1.25895	3.25097	-3.62971	0.000329131	0.0019172	-0.0582183
PLP2	-1.25883	4.55083	-4.23827	2.93e-05	0.00027353	2.07824
IFITM3	-1.25825	8.00276	-5.5546	5.77e-08	1.93e-06	7.86289
LRRC32	-1.25806	2.7192	-5.18857	3.72e-07	8.54e-06	6.22848
KCNE4	-1.25336	2.67423	-5.01825	8.58e-07	1.65e-05	5.44917
EDA2R	-1.24805	2.0663	-6.67918	1.03e-10	1.31e-08	13.9658
CA2	-1.24628	6.08585	-6.56534	2.04e-10	2.25e-08	13.3053
BGN	-1.24562	6.09375	-4.74683	3.09e-06	4.51e-05	4.09677
HTRA3	-1.24478	1.56901	-6.62915	1.39e-10	1.64e-08	13.6913
F3	-1.24425	5.92533	-5.03876	7.76e-07	1.54e-05	5.41363
IGHG3	-1.24256	1.60526	-4.09943	5.23e-05	0.000438922	1.52356
FAM20A	-1.24177	2.43714	-4.57022	6.91e-06	8.59e-05	3.50376
CD97	-1.23579	3.82316	-6.23022	1.43e-09	1.06e-07	11.4701
SLC43A3	-1.23554	3.76822	-5.11748	5.29e-07	1.13e-05	5.88462
RAB34	-1.23497	4.51396	-4.63948	5.06e-06	6.68e-05	3.72371
C6orf141	-1.23228	1.44579	-5.85989	1.13e-08	5.36e-07	9.47393
FXYD1	-1.22689	4.79904	-3.30501	0.00105505	0.00489145	-1.25286
HSPA6	-1.22597	2.27824	-4.30226	2.24e-05	0.000220419	2.4116
TREM1	-1.2246	2.22316	-3.61731	0.000344667	0.0019871	-0.103208
ACTA2	-1.22328	6.07116	-4.90615	1.47e-06	2.52e-05	4.80426
FBXO17	-1.22153	2.72455	-4.84838	1.93e-06	3.13e-05	4.69407
RARRES1	-1.21913	1.61345	-6.59799	1.68e-10	1.89e-08	13.5144
DYNLT3	-1.21103	3.96709	-5.32628	1.87e-07	4.9e-06	6.85757
CFH	-1.21098	3.16029	-4.99723	9.49e-07	1.79e-05	5.35085
F13A1	-1.20382	3.43586	-3.14126	0.00183579	0.00767856	-1.62199
NPTX2	-1.20201	3.16029	-3.17945	0.00161658	0.00689734	-1.492
RP11-65J3.1	-1.20194	2.83134	-5.92918	7.73e-09	4.05e-07	9.86701
RP11-395B7.4	-1.19926	1.45685	-6.74871	6.79e-11	9.78e-09	14.3761
PHLDA3	-1.19711	5.24461	-7.23468	3.34e-12	9.15e-10	17.2763
PRKCDBP	-1.19639	2.69527	-5.20991	3.35e-07	7.92e-06	6.32778
THBD	-1.19601	1.94589	-5.46668	9.11e-08	2.79e-06	7.53868
RGS16	-1.195	3.20631	-4.41904	1.35e-05	0.00014696	2.87769
FBLN1	-1.19486	4.06995	-5.32548	1.88e-07	4.91e-06	6.84984
DES	-1.19463	1.43697	-6.27108	1.13e-09	8.8e-08	11.6776
ISG20	-1.19369	2.909	-5.10337	5.67e-07	1.19e-05	5.8351
ANGPT2	-1.19145	3.06813	-3.98914	8.19e-05	0.000628356	1.2187
C14orf23	-1.18947	2.24626	-5.39031	1.35e-07	3.74e-06	7.17785
MAP1LC3A	-1.18628	5.7262	-6.01697	4.76e-09	2.75e-07	10.2836
TSTD1	-1.18195	3.04774	-3.87644	0.00012809	0.00088947	0.808858
CYP27A1	-1.17658	4.45553	-5.68098	2.96e-08	1.14e-06	8.58313
PLAUR	-1.17515	3.64429	-3.67792	0.000274795	0.00165374	0.079488
ICAM1	-1.17174	3.46372	-3.88612	0.00012331	0.00086345	0.824745
HLA-DPB1	-1.17119	5.94873	-4.28951	2.36e-05	0.000229717	2.184
ETV5	-1.17039	4.71768	-6.11019	2.83e-09	1.79e-07	10.8131
NQO1	-1.16702	4.86293	-6.89596	2.77e-11	5.1e-09	15.2415
CD93	-1.16543	3.30723	-4.02293	7.14e-05	0.000561835	1.33422
LZTS1	-1.16248	3.07583	-4.75309	3.01e-06	4.43e-05	4.27614
FN1	-1.16218	7.78792	-3.93824	0.000100334	0.000735915	0.792507
APLN	-1.16214	5.35472	-5.28201	2.34e-07	5.9e-06	6.57644
IGKV3-20	-1.15975	1.47051	-3.9116	0.000111516	0.0007957	0.799696
TYMS	-1.15928	4.85441	-5.1313	4.94e-07	1.07e-05	5.89166
ARSF	-1.15887	1.36545	-7.44887	8.44e-13	2.97e-10	18.6011
TAGLN	-1.15759	6.64641	-4.12809	4.65e-05	0.000399554	1.52634
CREB3L1	-1.15457	2.33194	-5.16775	4.13e-07	9.23e-06	6.13073
ADAMTS14	-1.15015	1.32812	-8.29355	2.89e-15	3.25e-12	24.0852
FAM20C	-1.1493	5.50947	-5.02923	8.13e-07	1.59e-05	5.38344
FAHD2B	-1.14885	3.65935	-5.33558	1.78e-07	4.72e-06	6.90914
NDUFA4L2	-1.14738	5.05971	-5.13545	4.84e-07	1.05e-05	5.89858
FAS	-1.14586	3.12163	-5.50567	7.44e-08	2.37e-06	7.73678
NGFR	-1.14577	3.0081	-4.00811	7.58e-05	0.000589222	1.28994
SDS	-1.14383	3.26257	-4.81181	2.29e-06	3.58e-05	4.52654
CLDN10	-1.14061	3.30818	-3.47732	0.000574872	0.00300725	-0.571147
MYL12A	-1.13926	6.48717	-6.21218	1.59e-09	1.15e-07	11.3225
IGHA2	-1.1392	1.2963	-4.78349	2.61e-06	3.97e-05	4.28066
CLCF1	-1.1324	1.63055	-5.20864	3.37e-07	7.94e-06	6.27882
IGLV2-14	-1.13178	1.48126	-3.73047	0.000225234	0.00140938	0.156948
MYL9	-1.12968	5.36094	-4.88495	1.62e-06	2.72e-05	4.73583
SDC1	-1.12464	2.11512	-4.82899	2.11e-06	3.36e-05	4.60096
FBLN7	-1.12071	2.27416	-4.88891	1.59e-06	2.69e-05	4.86976
SEL1L3	-1.12033	3.29926	-4.25263	2.76e-05	0.00026071	2.2105
LAMC1	-1.11974	4.54415	-4.51944	8.67e-06	0.000103142	3.20885
MMP19	-1.11783	1.94342	-4.45836	1.14e-05	0.000127594	3.019
PPIC	-1.11736	3.27688	-5.2129	3.3e-07	7.85e-06	6.33669
S100A11	-1.1164	7.23714	-4.37056	1.67e-05	0.000174273	2.48013
RIIAD1	-1.11617	2.39819	-4.93384	1.29e-06	2.26e-05	5.07052
SYNJ2BP-COX16	-1.11572	2.41382	-4.27612	2.5e-05	0.000239829	2.31682
TYMP	-1.11519	4.46688	-3.62582	0.00033393	0.00193655	-0.176101
MSR1	-1.11517	4.18897	-3.67102	0.000282016	0.00168945	0.00598137
EMILIN2	-1.11387	2.64063	-4.79558	2.47e-06	3.8e-05	4.46427
STC1	-1.11094	1.43746	-5.1957	3.6e-07	8.34e-06	6.1941
TRIP4	-1.11062	3.44375	-8.0617	1.43e-14	1.12e-11	22.4173
ARSD	-1.11018	3.09027	-6.69462	9.41e-11	1.24e-08	14.0365
PHLDA2	-1.10992	1.52857	-5.92837	7.77e-09	4.06e-07	9.85336
CAPG	-1.10898	6.07698	-4.5949	6.19e-06	7.87e-05	3.43775
THBS1	-1.10598	3.03302	-3.34264	0.000925968	0.00441706	-0.989798
OAF	-1.10528	3.77601	-5.71432	2.48e-08	9.9e-07	8.76789
BCAT1	-1.10331	3.2594	-4.07899	5.69e-05	0.00046846	1.5446
ANGPTL4	-1.10184	3.99909	-3.56666	0.00041553	0.00232576	-0.332412
CARD16	-1.09946	3.71215	-4.07291	5.83e-05	0.000477753	1.49554
PPP1R14A	-1.09793	5.31073	-3.81525	0.000162627	0.00107823	0.41283
ENPP2	-1.09753	4.76031	-3.27833	0.00115647	0.00527668	-1.34202
FKBP9	-1.09672	5.1673	-4.99803	9.45e-07	1.79e-05	5.25572
DUSP5	-1.0938	2.4667	-5.0045	9.16e-07	1.75e-05	5.3874
IGKV3-11	-1.09355	0.970388	-4.98103	1.03e-06	1.89e-05	5.083
HSPG2	-1.09128	3.8601	-3.69757	0.000255166	0.00155424	0.125916
DCN	-1.09046	6.08996	-4.7032	3.78e-06	5.28e-05	3.90243
ITGA5	-1.09044	4.06693	-3.94405	9.8e-05	0.000723363	0.988236
HP	-1.08917	2.319	-2.78781	0.00561673	0.0189091	-2.58661
PPP1R14C	-1.08654	2.34157	-5.53327	6.45e-08	2.11e-06	7.87219
CTD-2325P2.4	-1.08496	2.02681	-4.32699	2.01e-05	0.000203155	2.49476
C1QTNF1	-1.08261	4.29142	-4.49946	9.48e-06	0.000110749	3.14159
SNHG18	-1.0826	1.67522	-5.89586	9.28e-09	4.62e-07	9.69164
SNX10	-1.08168	4.33084	-4.37676	1.62e-05	0.000170638	2.63696
RP11-267A15.1	-1.08088	1.80159	-4.62503	5.4e-06	7.01e-05	3.69691
CLDN11	-1.0799	5.2099	-3.15551	0.001751	0.00738411	-1.76133
C1orf54	-1.07867	4.9205	-6.33637	7.78e-10	6.56e-08	12.0392
LXN	-1.07636	2.65041	-5.25502	2.67e-07	6.61e-06	6.53866
RP11-14N7.2	-1.07445	3.95208	-4.50294	9.33e-06	0.000109217	3.17998
SLC39A8	-1.07442	3.46322	-6.15925	2.14e-09	1.45e-07	11.0854
NAMPT	-1.07342	6.17552	-3.96497	9.02e-05	0.000677932	0.917431
PODNL1	-1.07261	1.64165	-5.54136	6.18e-08	2.03e-06	7.89072
BACE2	-1.07156	3.46484	-4.96496	1.11e-06	2.01e-05	5.19656
IGJ	-1.06726	1.48909	-4.41523	1.37e-05	0.000149082	2.77442
FAM129A	-1.06527	2.68683	-4.73615	3.25e-06	4.71e-05	4.20755
LMO2	-1.06367	5.66229	-6.45268	3.96e-10	3.77e-08	12.6712
CNN1	-1.06334	2.07493	-5.26023	2.61e-07	6.49e-06	6.55884
NPNT	-1.06224	3.26388	-3.63519	0.000322478	0.0018862	-0.0472303
ADAMTS4	-1.06219	2.74263	-4.91394	1.41e-06	2.45e-05	4.98257
HDHD3	-1.06182	2.7969	-5.45	9.93e-08	2.98e-06	7.46702
SOD2	-1.06138	8.0288	-3.80838	0.000167017	0.00110268	0.31601
SELM	-1.05829	5.28534	-5.42335	1.14e-07	3.29e-06	7.25987
S100A13	-1.05782	6.46194	-5.07555	6.49e-07	1.33e-05	5.56447
ADAMTS1	-1.05694	3.27964	-4.50689	9.17e-06	0.000107694	3.23107
HS3ST3B1	-1.05647	1.01793	-6.80872	4.72e-11	7.78e-09	14.6984
MLTK	-1.0564	3.30235	-6.93782	2.14e-11	4.14e-09	15.4508
RIN1	-1.05466	2.71615	-5.01504	8.71e-07	1.67e-05	5.43459
TRAC	-1.05461	1.64094	-5.89039	9.56e-09	4.73e-07	9.66328
RAB36	-1.05093	1.98905	-5.41082	1.21e-07	3.45e-06	7.27391
AGAP2-AS1	-1.0509	2.12381	-4.49834	9.53e-06	0.000111025	3.20223
MCAM	-1.05077	5.51709	-5.2408	2.87e-07	6.95e-06	6.36914
IGKV1D-39	-1.05008	1.34474	-3.65244	0.000302365	0.00179405	-0.136102
SEC61G	-1.04987	7.5562	-3.87332	0.000129668	0.000898627	0.554199
ADM	-1.04982	3.68844	-3.13208	0.00189241	0.00787629	-1.67987
ABRACL	-1.04964	3.78529	-6.44859	4.05e-10	3.83e-08	12.6704
CD163	-1.04825	4.69413	-2.67446	0.00786074	0.0247482	-3.05483
RCAN1	-1.04645	6.49102	-5.09384	5.94e-07	1.24e-05	5.64876
IGFBP3	-1.04589	5.33529	-2.61611	0.00930602	0.0282981	-3.26692
COL18A1	-1.04448	5.06932	-5.0092	8.96e-07	1.72e-05	5.31005
LY96	-1.04292	4.03	-4.32068	2.07e-05	0.000207486	2.43202
DPYD	-1.04163	2.98668	-4.24717	2.82e-05	0.00026532	2.19794
CA9	-1.04146	1.97602	-3.2544	0.00125507	0.00564256	-1.28497
HSPB1	-1.04089	7.78368	-5.17379	4.01e-07	9.01e-06	6.0107
PNPLA4	-1.03896	2.70564	-4.95563	1.16e-06	2.09e-05	5.16817
KDELR3	-1.03854	1.68627	-5.87044	1.07e-08	5.14e-07	9.56296
SERPINA5	-1.03807	1.54351	-4.7549	2.98e-06	4.39e-05	4.22765
ITGA3	-1.03724	4.14555	-4.26915	2.57e-05	0.000246039	2.21818
METRNL	-1.03465	4.65729	-5.44964	9.95e-08	2.98e-06	7.41745
DRG2	-1.03195	4.40765	-7.02193	1.27e-11	2.63e-09	15.987
C5orf49	-1.03103	1.74119	-4.66931	4.42e-06	5.96e-05	3.88055
LIF	-1.02912	1.76245	-3.87155	0.000130571	0.000903511	0.747416
TWIST1	-1.02791	1.85847	-4.91942	1.38e-06	2.39e-05	4.98934
HMOX1	-1.02469	5.46873	-3.5264	0.000481372	0.00261071	-0.603941
FBLN5	-1.02446	3.86284	-3.94687	9.69e-05	0.000717083	1.01126
GPR3	-1.02233	1.63684	-6.79867	5.02e-11	8.01e-09	14.6656
CPQ	-1.02125	3.91942	-5.11512	5.35e-07	1.14e-05	5.8612
EMILIN1	-1.01931	4.10729	-3.83317	0.000151695	0.0010192	0.575585
ACTN1	-1.01879	5.8057	-4.09925	5.23e-05	0.000438928	1.43844
RPL39L	-1.01781	2.46745	-4.38996	1.53e-05	0.000163183	2.77021
NRN1	-1.01528	5.23674	-4.20216	3.41e-05	0.000309342	1.86751
TRDC	-1.01508	1.35214	-4.57476	6.78e-06	8.46e-05	3.4201
OLFML2A	-1.01165	2.17563	-5.02383	8.35e-07	1.62e-05	5.47242
MAP3K7CL	-1.01157	2.63538	-4.28101	2.45e-05	0.000236045	2.33698
CFI	-1.01134	4.2159	-3.13215	0.00189197	0.00787589	-1.73522
SYNJ2	-1.011	2.84486	-4.56509	7.08e-06	8.74e-05	3.48266
CD48	-1.01075	2.21353	-4.56452	7.09e-06	8.76e-05	3.48041
PDE1C	-1.01	2.65164	-5.13937	4.75e-07	1.04e-05	6.00125
VAV3	-1.00955	1.63669	-6.21287	1.58e-09	1.15e-07	11.3767
SCG5	-1.00724	5.8762	-4.20978	3.31e-05	0.000300768	1.8645
IGHV3-23	-1.00674	0.9858	-4.67732	4.26e-06	5.79e-05	3.76216
ACP5	-1.00665	2.6965	-4.17573	3.81e-05	0.000338978	1.92726
P2RY1	-1.0032	2.65658	-5.03297	7.99e-07	1.57e-05	5.51575
LBH	-1.00286	4.17549	-5.49587	7.83e-08	2.47e-06	7.6654
SLC25A20	-1.00273	3.70007	-5.77972	1.74e-08	7.45e-07	9.10015
RP11-134G8.8	-1.00091	1.95622	-6.18226	1.88e-09	1.31e-07	11.2081
STRA6	-1.00083	1.58826	-5.82795	1.34e-08	6.07e-07	9.3404
MMP11	-1.00076	2.01901	-4.35124	1.81e-05	0.000186384	2.60388
LAMC3	-1.00056	2.99151	-4.15186	4.21e-05	0.000368132	1.82856
MYO1B	-1.00022	3.85046	-4.50945	9.07e-06	0.00010685	3.21039
2022-03-08	1.00059	4.58172	7.71657	1.46e-13	6.75e-11	20.2976
CADM2	1.00146	4.75798	3.92147	0.000107241	0.000773125	0.751295
FAM182A	1.00401	1.53409	7.09552	8.03e-12	1.8e-09	16.3761
KHDRBS2	1.00538	0.809213	5.12691	5.05e-07	1.09e-05	5.94225
FAM189A2	1.00731	4.50938	4.72179	3.47e-06	4.96e-05	3.98298
NEGR1	1.00902	3.21253	4.63862	5.08e-06	6.69e-05	3.68951
KLRC4-KLRK1	1.00905	1.24161	4.86424	1.79e-06	2.94e-05	4.76133
LIFR	1.0097	4.84711	5.92038	8.11e-09	4.21e-07	9.75492
SNX31	1.00976	1.40663	4.53326	8.16e-06	9.81e-05	3.34642
VEPH1	1.01075	2.28163	4.36915	1.68e-05	0.00017503	2.63689
MKRN3	1.01338	2.79732	7.1391	6.1e-12	1.47e-09	16.6895
ZNF560	1.01528	0.906759	4.23428	2.98e-05	0.000277071	2.1508
RTN1	1.01552	6.86262	3.26155	0.00122481	0.00552732	-1.5229
RP3-525N10.2	1.01555	4.74857	5.41916	1.16e-07	3.35e-06	7.2069
GLUD1	1.01772	7.40416	5.91498	8.36e-09	4.28e-07	9.71511
GADD45G	1.01847	5.64409	4.05687	6.22e-05	0.000502225	1.24288
CD38	1.01942	3.5964	4.99611	9.54e-07	1.8e-05	5.24444
GRID2	1.0213	2.36623	5.19689	3.57e-07	8.29e-06	6.23983
SOX6	1.02173	3.93227	5.84104	1.25e-08	5.75e-07	9.36023
FAM84B	1.02291	4.75845	4.93881	1.26e-06	2.22e-05	4.94043
SERINC5	1.02461	4.48001	5.01868	8.56e-07	1.65e-05	5.31211
ATOH8	1.02614	4.09461	4.34093	1.89e-05	0.000193327	2.39891
CDHR1	1.02799	2.82695	4.59495	6.19e-06	7.87e-05	3.52921
PCDH11X	1.03012	1.03355	4.98626	1e-06	1.86e-05	5.30344
EDNRB	1.03082	6.17522	4.66089	4.59e-06	6.16e-05	3.69374
NPPA	1.03245	3.09337	3.49952	0.000530645	0.00282217	-0.62929
ENHO	1.03363	6.21816	3.54017	0.000457823	0.00250835	-0.617386
CXXC4	1.03477	3.00508	6.18322	1.87e-09	1.31e-07	11.2071
P2RY12	1.035	4.82205	3.67411	0.000278762	0.00167293	-0.138565
KCNB1	1.03596	2.57898	5.19999	3.52e-07	8.19e-06	6.24376
PODN	1.03893	3.1132	6.76695	6.08e-11	9.14e-09	14.4861
RP11-849I19.1	1.04115	5.31663	4.58812	6.38e-06	8.07e-05	3.38982
PHYHIPL	1.04249	6.55421	3.93795	0.000100449	0.000736463	0.78918
JPH4	1.04437	4.42338	3.9988	7.87e-05	0.000607964	1.04987
LRP1B	1.04553	3.35619	6.6817	1.02e-10	1.3e-08	13.9899
THRA	1.04769	7.12995	6.25099	1.27e-09	9.71e-08	11.5253
ALDOC	1.0481	8.41243	3.50332	0.0005234	0.00279182	-0.731528
NT5DC3	1.04834	2.83314	7.7764	9.8e-14	4.82e-11	20.659
ACAP3	1.05461	6.3969	7.52157	5.26e-13	1.97e-10	19.0519
BEST3	1.05476	3.63385	4.76712	2.82e-06	4.2e-05	4.21672
ZNF804A	1.05629	1.61931	7.099	7.85e-12	1.78e-09	16.4022
SSTR2	1.05824	2.71939	4.78701	2.57e-06	3.92e-05	4.36159
RP11-158M2.4	1.0601	0.937494	5.74216	2.14e-08	8.72e-07	8.91124
GLCCI1	1.06023	4.40626	5.96173	6.46e-09	3.55e-07	9.98078
C2orf27A	1.06205	3.19911	6.56139	2.09e-10	2.27e-08	13.3031
DSCAML1	1.0627	2.79237	4.9712	1.08e-06	1.96e-05	5.17644
MDFI	1.06317	4.96385	4.69351	3.95e-06	5.45e-05	3.84784
REM1	1.06352	1.10451	5.30918	2.04e-07	5.28e-06	6.79261
CALCRL	1.06482	4.87375	4.54972	7.58e-06	9.25e-05	3.23453
RP11-673E1.1	1.06609	0.132524	7.85797	5.68e-14	3.05e-11	21.1319
MGAT4C	1.06629	2.00883	4.77111	2.76e-06	4.15e-05	4.33137
LINC00928	1.06634	1.27568	5.65219	3.45e-08	1.29e-06	8.45989
FAM182B	1.06654	3.17402	6.9667	1.79e-11	3.61e-09	15.6602
GABBR2	1.06764	3.96956	4.05448	6.28e-05	0.000505749	1.28031
SEMA5B	1.06785	4.36076	5.88734	9.72e-09	4.79e-07	9.5897
RP11-38L15.3	1.06795	2.76313	5.89898	9.12e-09	4.56e-07	9.70112
ARHGAP36	1.07027	1.87173	4.42778	1.3e-05	0.000142308	2.89467
PHACTR3	1.07397	4.65553	4.32717	2.01e-05	0.000203088	2.32127
NETO1	1.07707	3.13049	4.31485	2.12e-05	0.00021156	2.35183
PTCH1	1.07837	3.85942	6.15789	2.16e-09	1.46e-07	11.0455
ARHGEF10L	1.079	5.18185	9.89872	2.22e-20	1.75e-16	35.5476
BMP2	1.07917	3.61862	4.37922	1.61e-05	0.000169132	2.57752
KCNIP3	1.08437	4.41409	4.61835	5.57e-06	7.2e-05	3.53828
MYT1	1.0854	2.58222	4.56431	7.1e-06	8.76e-05	3.41438
VPS13D	1.08544	4.97952	7.78493	9.26e-14	4.65e-11	20.7376
RYR1	1.08785	3.0204	6.56186	2.08e-10	2.27e-08	13.308
KLF15	1.08909	4.66141	5.71846	2.42e-08	9.71e-07	8.70806
VCAN	1.09057	6.09283	6.29405	9.93e-10	7.97e-08	11.764
PRSS35	1.09059	2.54193	5.78021	1.74e-08	7.44e-07	9.09276
ID3	1.0956	7.50469	5.20551	3.42e-07	8.02e-06	6.16164
NRXN1	1.09582	4.94365	4.41991	1.34e-05	0.000146471	2.69187
SLC44A5	1.09587	2.3473	5.95009	6.89e-09	3.72e-07	9.97711
HIF3A	1.096	2.7602	5.29548	2.18e-07	5.57e-06	6.68435
MTHFD2	1.09667	5.63456	5.51128	7.23e-08	2.32e-06	7.6498
RP11-436K8.1	1.09968	1.14113	7.89607	4.39e-14	2.62e-11	21.313
TTYH1	1.10046	7.94506	5.63721	3.73e-08	1.37e-06	8.28234
SNAP91	1.10049	3.87478	3.74377	0.000214098	0.00135008	0.144999
SYTL4	1.10189	4.25155	6.40926	5.1e-10	4.68e-08	12.4231
MAPT	1.10272	6.50784	4.90727	1.46e-06	2.51e-05	4.77941
RP11-137H2.6	1.10449	3.70205	7.52409	5.18e-13	1.97e-10	19.0735
AC053503.11	1.10724	1.08679	4.3734	1.65e-05	0.000172435	2.69766
RP11-807H17.1	1.11032	0.243776	5.40548	1.25e-07	3.51e-06	7.24686
RFTN2	1.11259	5.31551	7.02786	1.22e-11	2.58e-09	16.0085
DLGAP1	1.11722	4.23821	5.04713	7.46e-07	1.5e-05	5.449
SAMD11	1.11779	2.33686	5.62211	4.05e-08	1.44e-06	8.2974
EPHB1	1.11971	4.09104	5.11693	5.3e-07	1.13e-05	5.77761
CSDC2	1.11986	3.5734	4.22486	3.1e-05	0.000285703	1.96141
RP11-73C9.1	1.12089	1.24838	5.61385	4.23e-08	1.5e-06	8.2692
SALL3	1.13154	3.51315	5.84606	1.22e-08	5.64e-07	9.39786
SLC25A48	1.13711	3.57895	3.73433	0.000221947	0.00139177	0.128185
RPE65	1.13959	2.29256	5.36423	1.54e-07	4.17e-06	7.03296
ADCY2	1.13982	5.45997	5.04215	7.64e-07	1.52e-05	5.4012
AHCYL1	1.14071	7.26242	6.9226	2.35e-11	4.48e-09	15.3757
EYA1	1.1412	2.66514	4.87448	1.7e-06	2.83e-05	4.74624
JPH3	1.1416	3.34399	4.02601	7.05e-05	0.000555984	1.20899
GRIA4	1.14498	4.94038	4.53656	8.04e-06	9.69e-05	3.17679
CYP4F12	1.1454	1.1962	6.14253	2.35e-09	1.55e-07	10.9907
NMB	1.14846	6.62862	4.33625	1.93e-05	0.00019666	2.33467
PDK4	1.1519	4.52454	4.61297	5.7e-06	7.35e-05	3.51082
SYT6	1.15544	2.80719	7.56224	4.03e-13	1.64e-10	19.3009
RP1-167F1.2	1.15571	1.09617	7.26534	2.74e-12	7.75e-10	17.3867
SEMA3D	1.1569	1.38528	5.89905	9.12e-09	4.56e-07	9.71385
GRHL3	1.15866	1.91932	7.17531	4.86e-12	1.23e-09	16.8793
NUDT11	1.15979	4.1175	7.74178	1.23e-13	5.83e-11	20.4598
SOX4	1.16168	5.676	4.84139	1.99e-06	3.21e-05	4.48827
RP11-158M2.5	1.16254	0.766299	6.17644	1.94e-09	1.35e-07	11.1711
TOX3	1.16261	2.92561	5.18895	3.72e-07	8.54e-06	6.16914
SPHKAP	1.16379	1.52115	4.94467	1.22e-06	2.18e-05	5.10972
RGS9	1.16407	2.875	6.231	1.43e-09	1.06e-07	11.4676
RP11-259K15.2	1.17157	1.63408	6.24123	1.34e-09	1.01e-07	11.5264
SSTR1	1.17157	1.21743	4.99337	9.67e-07	1.81e-05	5.33234
PDGFRA	1.17711	5.31393	3.86968	0.000131536	0.000908053	0.547307
ASXL3	1.17775	1.44866	8.76591	1.03e-16	2.69e-13	27.1089
GRIA2	1.17844	5.63017	4.90258	1.49e-06	2.54e-05	4.76288
HPSE2	1.18609	1.18347	4.75783	2.94e-06	4.35e-05	4.29364
PI16	1.19068	3.29185	4.57154	6.87e-06	8.55e-05	3.38995
ARPP21	1.19638	3.7956	5.15362	4.43e-07	9.8e-06	5.95925
IRX1	1.19948	2.11326	4.12425	4.72e-05	0.000404469	1.6765
ATP1A3	1.19951	5.37594	3.72584	0.000229239	0.00143045	0.0299848
DSCAM	1.20011	2.88402	6.65028	1.23e-10	1.49e-08	13.8131
DAAM2	1.20991	5.77076	4.24693	2.83e-05	0.00026532	1.98044
SPON1	1.2175	4.88168	4.94142	1.24e-06	2.2e-05	4.94755
NDRG2	1.22022	9.15641	4.3378	1.92e-05	0.000195697	2.35794
LIX1	1.22227	4.29875	5.0479	7.43e-07	1.49e-05	5.44857
ZBTB16	1.22531	3.96433	5.42467	1.13e-07	3.28e-06	7.25196
GDF10	1.22581	1.4719	5.45822	9.52e-08	2.89e-06	7.50372
AC062021.1	1.2265	1.18153	3.82903	0.000154157	0.00103193	0.632234
SCG3	1.23013	6.59532	3.92233	0.000106877	0.000770975	0.731218
KCNN3	1.23234	3.88518	6.70618	8.78e-11	1.19e-08	14.1212
PTPRT	1.23319	1.87328	5.08121	6.32e-07	1.3e-05	5.71546
BAI1	1.23349	4.83757	4.55157	7.52e-06	9.19e-05	3.24115
RP11-54O7.3	1.23549	1.12313	7.31187	2.04e-12	6.28e-10	17.6735
WNK2	1.23573	3.16856	5.76589	1.88e-08	7.87e-07	8.99396
OPHN1	1.23716	3.8821	6.6937	9.46e-11	1.24e-08	14.0488
SHISA7	1.24035	2.39709	5.94871	6.94e-09	3.73e-07	9.96676
RP11-429B14.4	1.24115	2.38129	6.73525	7.37e-11	1.02e-08	14.3012
LPPR1	1.24469	4.86718	3.84164	0.000146776	0.00099123	0.452626
ASCL1	1.2475	4.47756	4.8347	2.05e-06	3.29e-05	4.47679
CDR1	1.24971	4.43782	3.82684	0.000155476	0.00103752	0.411282
ADCY8	1.25238	3.55056	6.28236	1.06e-09	8.41e-08	11.731
USH1C	1.25476	3.3037	3.89519	0.000118981	0.000837975	0.720435
B3GAT2	1.26117	3.11967	5.34608	1.69e-07	4.51e-06	6.90343
WDR11-AS1	1.26406	1.40388	7.41728	1.04e-12	3.49e-10	18.3293
SH3GL2	1.26547	4.35052	4.12996	4.61e-05	0.000396763	1.54807
HES5	1.27	2.30868	5.03868	7.77e-07	1.54e-05	5.50117
RP11-54O7.17	1.27676	1.80816	8.49355	7.14e-16	1.05e-12	25.3094
CTD-2081K17.2	1.27734	1.51661	4.94706	1.21e-06	2.16e-05	5.11707
RASL10A	1.27859	4.01108	4.66324	4.54e-06	6.1e-05	3.74167
GPR17	1.28203	3.76345	3.51431	0.000502976	0.00270567	-0.644052
ASIC4	1.28333	4.15499	4.31591	2.11e-05	0.000210782	2.2884
PTCHD2	1.29393	2.96867	6.51372	2.76e-10	2.81e-08	13.0339
MASP1	1.30698	4.91827	5.84539	1.22e-08	5.65e-07	9.35842
C1QL1	1.3072	6.86628	4.07453	5.79e-05	0.000475168	1.30452
CSMD3	1.31912	1.88873	6.20529	1.65e-09	1.18e-07	11.3359
GBX2	1.32073	2.09929	6.92206	2.36e-11	4.48e-09	15.3849
PRLHR	1.32166	1.12937	4.19834	3.47e-05	0.000313257	2.00046
SOX3	1.32419	1.63137	6.22587	1.47e-09	1.08e-07	11.445
ID4	1.32617	7.1762	6.90908	2.55e-11	4.78e-09	15.2955
MYCL	1.32802	2.69763	8.45378	9.44e-16	1.31e-12	25.1318
RP1-111D6.3	1.35212	3.21684	4.71766	3.54e-06	5.02e-05	4.01406
C1QL4	1.35656	1.32939	6.14192	2.36e-09	1.55e-07	10.9911
COL28A1	1.35744	2.09095	6.49474	3.09e-10	3.08e-08	12.931
NTRK2	1.3588	7.53686	5.19503	3.61e-07	8.35e-06	6.11357
FSTL5	1.37809	1.41333	5.86538	1.1e-08	5.25e-07	9.54102
AP005530.2	1.38206	1.83215	5.77267	1.81e-08	7.68e-07	9.06354
ZDHHC22	1.38583	4.29143	4.46982	1.08e-05	0.000122602	2.91101
CDH20	1.39349	4.01364	6.74257	7.05e-11	9.92e-09	14.3294
NXPH1	1.40066	3.78613	5.58539	4.91e-08	1.7e-06	8.05114
OLIG1	1.4017	7.68002	4.09041	5.43e-05	0.00045213	1.37115
KLRC3	1.4066	2.36746	6.24195	1.34e-09	1.01e-07	11.5329
ADCYAP1R1	1.41736	6.42925	5.13178	4.93e-07	1.07e-05	5.81199
MSTN	1.42376	2.34869	5.40702	1.24e-07	3.5e-06	7.22834
CXXC11	1.43364	2.19315	5.87654	1.03e-08	5.02e-07	9.59117
HES6	1.43952	7.07214	5.03738	7.82e-07	1.55e-05	5.37459
IRX2	1.44453	1.6656	6.44059	4.25e-10	3.98e-08	12.6238
CNTN1	1.44642	5.8319	4.98808	9.92e-07	1.84e-05	5.14857
NEU4	1.45428	3.9807	5.30902	2.04e-07	5.28e-06	6.68514
FGF17	1.45628	1.25885	8.03993	1.66e-14	1.26e-11	22.2721
SLC15A2	1.46453	4.2748	7.61855	2.79e-13	1.24e-10	19.6709
DPP10	1.47288	3.00152	6.47911	3.39e-10	3.3e-08	12.8364
LINC00844	1.47348	5.82627	4.35677	1.77e-05	0.000182543	2.4204
RP11-284F21.7	1.47438	3.15338	6.72416	7.88e-11	1.08e-08	14.2341
VIPR2	1.47715	2.84004	5.47661	8.65e-08	2.68e-06	7.54525
FREM3	1.49764	0.696315	6.532	2.48e-10	2.61e-08	13.1206
OLIG2	1.52245	6.52947	4.8636	1.79e-06	2.95e-05	4.58344
COL20A1	1.54124	3.97399	4.46217	1.12e-05	0.000125709	2.88719
LINC00925	1.55593	4.51453	6.23443	1.4e-09	1.04e-07	11.4452
NKG2-E	1.56873	2.82144	6.05963	3.75e-09	2.26e-07	10.5368
SLIT1	1.57906	3.78921	5.5787	5.08e-08	1.74e-06	8.0145
GALNT13	1.60228	4.07445	5.71357	2.49e-08	9.92e-07	8.68964
DLL1	1.6055	4.14045	7.02859	1.22e-11	2.58e-09	16.0191
RP11-161M6.2	1.60688	6.28993	5.343	1.72e-07	4.57e-06	6.81931
RNF219-AS1	1.60724	2.25218	7.65759	2.16e-13	9.78e-11	19.8955
KLRC4	1.6178	1.4238	7.05028	1.06e-11	2.33e-09	16.1273
TNR	1.62224	4.49807	4.70426	3.76e-06	5.27e-05	3.89825
ELFN2	1.62961	2.77391	6.88765	2.91e-11	5.33e-09	15.1923
STOX1	1.65486	2.79108	9.07701	1.07e-17	3.61e-14	29.4784
RP11-158M2.3	1.65858	3.31969	8.71379	1.49e-16	3.52e-13	26.9564
KCND2	1.66472	3.48385	7.36163	1.48e-12	4.93e-10	18.0578
FERMT1	1.68682	3.21824	6.27153	1.13e-09	8.8e-08	11.6731
SOX8	1.68715	6.80721	5.01438	8.74e-07	1.68e-05	5.26865
RP11-231C18.1	1.69249	3.06533	5.18838	3.73e-07	8.54e-06	6.14067
TSHR	1.69376	1.29132	8.43576	1.07e-15	1.39e-12	24.9102
C5orf38	1.70258	2.78467	6.08017	3.34e-09	2.06e-07	10.645
ETNPPL	1.71442	4.4814	4.36954	1.67e-05	0.000174887	2.48913
SHD	1.74301	5.06564	4.62453	5.41e-06	7.02e-05	3.54401
IGFN1	1.74359	1.37173	7.97965	2.5e-14	1.77e-11	21.9127
OR4N2	1.76268	1.01703	6.65174	1.22e-10	1.49e-08	13.8044
NKAIN4	1.7742	6.12517	5.75816	1.96e-08	8.13e-07	8.897
BCAN	1.7959	9.0964	5.19419	3.62e-07	8.35e-06	6.12223
AC004540.4	1.80335	4.46905	5.7014	2.66e-08	1.05e-06	8.61776
TMEM100	1.85043	4.86486	6.79113	5.25e-11	8.17e-09	14.6026
CHST9	1.87129	2.94653	8.6574	2.23e-16	4.79e-13	26.558
LINC00689	1.88906	2.15024	5.90707	8.73e-09	4.42e-07	9.74181
SFRP2	1.9247	4.00279	5.09735	5.84e-07	1.22e-05	5.67603
RPRM	1.9254	3.30786	8.13932	8.4e-15	8.17e-12	23.0572
CNTN3	1.99584	1.54091	10.0309	8e-21	9.44e-17	36.2994
SLC14A1	2.02194	3.54173	6.55415	2.18e-10	2.34e-08	13.2459
KLRC2	2.05004	3.54877	5.7346	2.22e-08	9.05e-07	8.80497
SMOC1	2.14405	6.08075	5.27559	2.41e-07	6.06e-06	6.49508
LUZP2	2.17434	3.82945	7.27046	2.66e-12	7.65e-10	17.4913
LINC01088	2.27326	4.10062	7.19676	4.24e-12	1.1e-09	17.0371
PCDH15	2.35729	3.35083	9.30454	1.99e-18	9.41e-15	31.1511
DLL3	2.48768	5.22438	6.32691	8.22e-10	6.81e-08	11.9477
TPTEP1	3.35049	2.98257	11.6281	2.15e-26	5.07e-22	48.9721

## Sheet: CGGA325_edgeR
id	logFC	logCPM	LR	PValue	FDR
PI3	-5.99795	5.10512	40.4331	2.03e-10	1.67e-08
SAA1	-5.88174	5.90407	32.8951	9.73e-09	3.38e-07
POSTN	-5.26899	6.10216	42.5357	6.94e-11	7.24e-09
SAA2	-5.23661	4.50243	33.4967	7.14e-09	2.69e-07
IL8	-4.46773	5.99599	39.9613	2.59e-10	2.03e-08
LTF	-4.30846	7.75114	32.5922	1.14e-08	3.79e-07
MTND1P23	-4.25113	6.61556	33.954	5.64e-09	2.25e-07
CHI3L1	-4.22675	10.9013	42.748	6.23e-11	6.58e-09
PTX3	-3.95552	4.95563	49.5463	1.94e-12	3.97e-10
DLK1	-3.85325	3.94716	17.9802	2.23e-05	0.000183188
TIMP1	-3.75624	9.30521	51.5872	6.85e-13	1.74e-10
LUM	-3.73889	5.97615	48.9301	2.65e-12	4.97e-10
COL1A1	-3.63346	7.218	43.2645	4.78e-11	5.39e-09
COL3A1	-3.63332	7.09079	43.4751	4.29e-11	4.94e-09
CCL20	-3.62759	3.27845	29.4988	5.6e-08	1.33e-06
H19	-3.47657	6.73346	25.835	3.72e-07	6.19e-06
IGLC2	-3.42933	5.67579	23.4263	1.3e-06	1.74e-05
IGLC3	-3.41675	5.52043	25.8639	3.66e-07	6.13e-06
COL1A2	-3.41602	7.45019	51.1337	8.63e-13	2.08e-10
IGHG1	-3.40125	7.00691	26.1247	3.2e-07	5.55e-06
C11orf88	-3.38921	2.74544	25.9894	3.43e-07	5.87e-06
COL6A3	-3.35456	4.46447	39.3618	3.52e-10	2.56e-08
IBSP	-3.3363	4.09382	28.0782	1.17e-07	2.44e-06
LOX	-3.31745	4.00369	44.9854	1.99e-11	2.62e-09
MMP9	-3.30102	5.36521	27.7831	1.36e-07	2.75e-06
G0S2	-3.27916	4.09631	38.7179	4.9e-10	3.29e-08
DPT	-3.25394	2.62465	18.4559	1.74e-05	0.000150811
CXCL6	-3.17523	2.90153	21.8246	2.99e-06	3.48e-05
COL8A1	-3.17365	3.84041	37.592	8.72e-10	5.01e-08
IGHG3	-3.12087	4.35615	22.3731	2.24e-06	2.76e-05
NNMT	-3.11616	6.62797	36.5472	1.49e-09	7.84e-08
HP	-3.11388	5.01867	27.3742	1.68e-07	3.25e-06
RP11-1112C15.1	-3.1041	4.06543	10.5451	0.00116493	0.00484408
IGLV2-23	-3.05576	2.67986	21.8295	2.98e-06	3.48e-05
IGLV1-44	-3.03144	2.96141	22.4422	2.17e-06	2.68e-05
IGLV1-40	-3.01266	3.34168	21.2349	4.06e-06	4.47e-05
METTL7B	-2.97869	5.52133	52.705	3.88e-13	1.16e-10
IGHA1	-2.97057	5.40565	23.0794	1.55e-06	2.04e-05
IGKV3-11	-2.94437	3.34176	18.0999	2.1e-05	0.000174324
FCGR2B	-2.92372	4.13725	48.2876	3.68e-12	6.57e-10
IGLV3-19	-2.91794	2.89421	18.3822	1.81e-05	0.000154996
IGLV2-11	-2.91598	3.32398	17.6123	2.71e-05	0.000215015
ALDH1A3	-2.88622	2.95946	32.2638	1.35e-08	4.29e-07
IGLV1-51	-2.87789	3.50239	25.9159	3.57e-07	6.03e-06
COL6A2	-2.86231	6.80721	46.3292	1e-11	1.55e-09
IGKV1D-39	-2.85378	4.08375	16.8014	4.15e-05	0.000307266
IGHV3-23	-2.84033	3.1844	21.0361	4.51e-06	4.87e-05
NTS	-2.83239	3.41421	10.5155	0.0011838	0.00490191
MMP13	-2.73037	2.31592	13.6316	0.000222412	0.00123981
AQP9	-2.71738	2.66159	31.2499	2.27e-08	6.59e-07
IGHV3-33	-2.71147	2.84174	15.4701	8.38e-05	0.000551713
CA3	-2.70609	4.12312	27.6926	1.42e-07	2.86e-06
CHI3L2	-2.69912	7.68866	33.8174	6.05e-09	2.37e-07
PLA2G2A	-2.68536	5.65634	11.5026	0.000695005	0.00316427
FEZF1-AS1	-2.67281	2.6901	19.8656	8.31e-06	8.12e-05
FMOD	-2.66875	4.18493	38.4438	5.64e-10	3.6e-08
TNNT3	-2.66231	2.36664	16.5171	4.82e-05	0.000346554
MMP1	-2.66017	2.22631	22.0502	2.66e-06	3.16e-05
MYBPH	-2.64444	2.73773	22.8384	1.76e-06	2.26e-05
C15orf48	-2.62479	2.75939	30.8737	2.75e-08	7.66e-07
GDF15	-2.61825	3.87104	39.4232	3.41e-10	2.51e-08
IGKV3-20	-2.61372	4.12007	15.7196	7.35e-05	0.000492596
RARRES1	-2.60841	3.14886	38.5542	5.33e-10	3.48e-08
CXCL14	-2.60833	6.04016	45.4791	1.54e-11	2.18e-09
IGKC	-2.60099	7.41003	19.8603	8.33e-06	8.13e-05
LIF	-2.59607	3.67036	29.1241	6.79e-08	1.56e-06
IGLC1	-2.59584	4.89531	15.7481	7.24e-05	0.000486778
SEC61G	-2.58692	9.1062	44.8707	2.1e-11	2.74e-09
S100A9	-2.58594	6.43879	41.0841	1.46e-10	1.32e-08
S100A8	-2.58518	5.49535	38.555	5.32e-10	3.48e-08
DKK1	-2.58243	3.64647	25.3735	4.72e-07	7.63e-06
C9orf24	-2.5727	4.0535	26.4893	2.65e-07	4.71e-06
CCL18	-2.5681	2.96085	16.6641	4.46e-05	0.000325871
SERPINE1	-2.56204	6.06475	33.2868	7.95e-09	2.9e-07
MARCO	-2.55508	3.07866	26.0876	3.26e-07	5.64e-06
IL6	-2.5525	3.51308	26.0274	3.37e-07	5.76e-06
IGHV3-7	-2.55206	2.69891	17.7882	2.47e-05	0.000198745
IGJ	-2.51685	3.45813	24.7426	6.55e-07	9.97e-06
IGKV4-1	-2.50667	3.29089	16.5874	4.65e-05	0.000336535
RP11-161H23.5	-2.5037	4.20088	20.2119	6.93e-06	6.95e-05
PDPN	-2.49543	6.35917	36.9455	1.21e-09	6.56e-08
F13A1	-2.491	5.21637	34.0238	5.44e-09	2.18e-07
IL2RA	-2.4769	2.55333	27.4121	1.64e-07	3.2e-06
C6orf141	-2.47185	3.08252	30.6872	3.03e-08	8.26e-07
PLA2G5	-2.46756	4.07831	37.1214	1.11e-09	6.15e-08
IGHV3-30	-2.45929	3.14893	13.9001	0.000192793	0.00109661
HS3ST3B1	-2.45412	2.54727	33.5246	7.04e-09	2.67e-07
IGHA2	-2.44937	3.48806	18.5255	1.68e-05	0.000146311
IGLV1-47	-2.44543	2.97506	18.0188	2.19e-05	0.000180387
MEDAG	-2.44481	2.26981	28.8482	7.83e-08	1.76e-06
CXCL1	-2.44464	3.19315	24.7431	6.55e-07	9.97e-06
IGFBP3	-2.43484	7.25066	32.6312	1.11e-08	3.73e-07
CD70	-2.41684	2.30857	18.7477	1.49e-05	0.000132907
FAM183A	-2.41561	3.36502	16.2669	5.5e-05	0.000389297
PDLIM4	-2.36888	5.40374	37.4525	9.37e-10	5.35e-08
ETV4	-2.36182	3.64181	39.178	3.87e-10	2.73e-08
CD248	-2.35707	4.37537	41.5092	1.17e-10	1.1e-08
SERPINA5	-2.35106	3.38692	24.732	6.59e-07	9.98e-06
LINC00152	-2.31393	5.17632	45.9166	1.23e-11	1.83e-09
SOCS3	-2.30832	5.528	32.2074	1.39e-08	4.4e-07
HAMP	-2.30558	4.88915	32.1691	1.41e-08	4.47e-07
RP5-857K21.7	-2.28119	2.97706	17.5641	2.78e-05	0.000219392
TNFAIP6	-2.27872	3.36754	39.402	3.45e-10	2.53e-08
CCL2	-2.27863	7.51281	33.4168	7.44e-09	2.79e-07
ESM1	-2.27831	4.05903	24.9287	5.95e-07	9.18e-06
IGKV2-30	-2.27696	2.70939	13.626	0.000223073	0.00124233
OCIAD2	-2.27265	5.91934	36.8875	1.25e-09	6.71e-08
IGHG4	-2.2683	2.96522	16.2096	5.67e-05	0.000399218
HSPA6	-2.26745	3.88406	30.7095	3e-08	8.2e-07
IGLV2-8	-2.2613	2.74891	14.4097	0.000147046	0.000870611
ADAMDEC1	-2.25129	2.44059	28.0548	1.18e-07	2.46e-06
COL5A1	-2.24546	4.45469	28.9238	7.53e-08	1.7e-06
CSF3	-2.22616	2.29156	14.2546	0.000159669	0.000932845
HOXB3	-2.221	2.85627	20.5106	5.93e-06	6.1e-05
EMP3	-2.21455	6.30481	38.6426	5.09e-10	3.4e-08
SCGN	-2.21002	2.27452	17.8554	2.38e-05	0.000193141
LGALS3	-2.20904	6.99317	45.1094	1.86e-11	2.52e-09
NGFR	-2.20782	4.45068	34.8366	3.59e-09	1.57e-07
IL1RN	-2.20532	3.27655	23.8997	1.01e-06	1.43e-05
ANXA1	-2.20522	7.60955	38.2008	6.38e-10	4.01e-08
C5orf49	-2.20166	3.30334	27.9812	1.22e-07	2.54e-06
ANXA2	-2.19599	8.08837	44.3766	2.71e-11	3.44e-09
COL4A2	-2.19567	6.77958	38.0399	6.93e-10	4.23e-08
TFPI2	-2.19103	2.49041	23.5183	1.24e-06	1.68e-05
CA12	-2.18986	4.7185	43.0491	5.34e-11	5.86e-09
HS3ST3A1	-2.1865	2.29357	28.0757	1.17e-07	2.44e-06
RP3-340N1.5	-2.18621	2.36662	24.9911	5.76e-07	8.91e-06
GPX8	-2.18084	3.47229	33.813	6.07e-09	2.37e-07
PODNL1	-2.17995	3.04775	32.3159	1.31e-08	4.23e-07
RP11-395B7.4	-2.17785	2.79639	34.7657	3.72e-09	1.61e-07
COL4A1	-2.1777	6.77072	32.444	1.23e-08	4.02e-07
SPP1	-2.17566	11.153	38.1397	6.59e-10	4.05e-08
CXCL13	-2.1724	2.51779	16.9216	3.9e-05	0.000291365
HTRA3	-2.17161	2.90326	35.6808	2.32e-09	1.09e-07
FABP5P7	-2.16906	2.77639	25.7955	3.8e-07	6.31e-06
MMP7	-2.16886	3.25757	14.0818	0.000175029	0.00101167
CLCF1	-2.16396	3.10774	29.7027	5.04e-08	1.23e-06
COL5A2	-2.16249	4.90619	38.5389	5.37e-10	3.48e-08
PLAU	-2.16215	4.71743	34.8805	3.51e-09	1.54e-07
CXCL5	-2.159	3.32309	17.5111	2.86e-05	0.000224847
RETN	-2.15197	2.31413	16.1442	5.87e-05	0.000411189
STEAP3	-2.14612	4.41708	41.1244	1.43e-10	1.3e-08
LYZ	-2.14577	5.30721	41.5805	1.13e-10	1.08e-08
IGLL5	-2.14302	2.44419	15.2497	9.42e-05	0.000608544
RARRES2	-2.142	5.93277	26.5113	2.62e-07	4.68e-06
TREM1	-2.13875	4.29679	19.7638	8.76e-06	8.49e-05
RP11-290F20.3	-2.1358	2.76178	24.7432	6.55e-07	9.97e-06
TGFBI	-2.13567	6.8078	40.1883	2.31e-10	1.84e-08
THBS1	-2.13435	4.50984	31.1287	2.41e-08	6.9e-07
CNDP1	-2.13184	5.52263	25.9456	3.51e-07	5.96e-06
APCDD1L-AS1	-2.12749	2.1931	16.2547	5.54e-05	0.000391317
PLAUR	-2.1252	4.89161	38.5462	5.35e-10	3.48e-08
TNFRSF12A	-2.11728	5.85712	37.2318	1.05e-09	5.85e-08
HSPA7	-2.11712	4.07232	27.6628	1.44e-07	2.9e-06
SRPX2	-2.1167	3.86472	28.5425	9.17e-08	1.99e-06
FAM20A	-2.1145	3.67258	37.6608	8.42e-10	4.87e-08
VASN	-2.10958	3.56171	41.5983	1.12e-10	1.08e-08
TRH	-2.08893	3.6387	17.4973	2.88e-05	0.000226386
FABP5	-2.07998	7.1991	32.567	1.15e-08	3.81e-07
CHRNA9	-2.07968	3.09204	18.5745	1.63e-05	0.000143117
HMSD	-2.07166	3.08063	27.8286	1.33e-07	2.7e-06
IGFBP6	-2.07025	4.63173	33.7022	6.42e-09	2.48e-07
TUBA1C	-2.06895	6.37662	48.7324	2.93e-12	5.35e-10
FCGR2C	-2.06665	4.24858	29.712	5.01e-08	1.23e-06
ISLR	-2.06103	4.66178	41.5919	1.12e-10	1.08e-08
ADAM12	-2.05208	3.25034	33.5573	6.92e-09	2.64e-07
IFI30	-2.04423	6.97537	40.4727	1.99e-10	1.65e-08
STAC	-2.0438	2.66897	25.3074	4.89e-07	7.85e-06
AGAP2-AS1	-2.04185	3.5678	28.6149	8.83e-08	1.94e-06
IGLV7-46	-2.0417	2.42098	14.9727	0.000109081	0.000684092
SLPI	-2.03666	5.06161	21.8723	2.91e-06	3.42e-05
THBD	-2.03599	3.19942	34.5663	4.12e-09	1.76e-07
TAGLN	-2.02675	7.81136	39.172	3.88e-10	2.73e-08
NAMPT	-2.02148	7.33733	38.5173	5.43e-10	3.49e-08
SPON2	-2.01853	4.50912	36.0612	1.91e-09	9.44e-08
F2RL2	-2.00676	2.46175	22.9543	1.66e-06	2.16e-05
ARSF	-2.00524	2.6734	31.7851	1.72e-08	5.22e-07
NPTX2	-2.0026	4.95041	22.431	2.18e-06	2.7e-05
SDC1	-2.00048	3.38191	33.6759	6.51e-09	2.5e-07
HOXD11	-1.99056	2.50768	18.6372	1.58e-05	0.000139389
SERPINH1	-1.98575	6.48211	45.0163	1.95e-11	2.6e-09
ADAMTS14	-1.98565	2.58859	34.3153	4.69e-09	1.95e-07
GPNMB	-1.98492	6.45486	34.813	3.63e-09	1.58e-07
MIR4435-1HG	-1.98392	5.3008	37.0975	1.12e-09	6.21e-08
ASPN	-1.9805	2.75482	28.366	1e-07	2.16e-06
RP1-261G23.7	-1.9789	7.72437	16.9718	3.79e-05	0.000284895
MMP19	-1.97311	3.35871	26.8618	2.19e-07	4.02e-06
CTD-2339F6.1	-1.97166	4.1559	9.46682	0.00209222	0.00783113
OTOS	-1.97148	2.60492	18.5424	1.66e-05	0.000145093
PCSK1	-1.96433	3.33552	38.9821	4.28e-10	2.94e-08
PTRF	-1.95646	5.68413	66.4627	3.57e-16	3.99e-13
SPOCD1	-1.95527	5.5923	20.5156	5.91e-06	6.09e-05
VGF	-1.95404	5.32059	25.1198	5.39e-07	8.49e-06
PPBP	-1.94853	2.35399	15.8298	6.93e-05	0.000468271
IGHV3-15	-1.94511	2.40003	13.4432	0.000245901	0.00134844
MOXD1	-1.94202	4.59094	19.3403	1.09e-05	0.000102026
LGALS1	-1.94072	9.41821	60.1295	8.88e-15	4.81e-12
GAL	-1.94068	2.81204	16.5735	4.68e-05	0.000338573
TAGLN2	-1.94039	7.69341	53.0686	3.22e-13	9.83e-11
SERPINA3	-1.93422	9.02959	27.4652	1.6e-07	3.13e-06
CSTA	-1.93232	2.99667	36.7814	1.32e-09	7e-08
BCL2A1	-1.92867	3.84114	26.3833	2.8e-07	4.96e-06
IL13RA2	-1.92699	3.94102	21.7982	3.03e-06	3.51e-05
AREG	-1.92631	2.22508	11.6362	0.000646801	0.00298692
PDLIM1	-1.92524	4.85512	38.4739	5.55e-10	3.56e-08
SHH	-1.92401	2.43644	13.3817	0.000254087	0.00138474
RHOD	-1.91976	2.36746	25.1061	5.43e-07	8.51e-06
CARTPT	-1.91395	2.43453	10.5274	0.00117619	0.00487882
HMOX1	-1.91193	6.73071	32.4249	1.24e-08	4.03e-07
IGFBP2	-1.90395	8.41444	22.2635	2.38e-06	2.9e-05
CLIC1	-1.90052	7.16452	51.4949	7.18e-13	1.8e-10
DEFA1	-1.88927	2.51209	9.04486	0.00263434	0.00943417
KCNE4	-1.88769	3.7199	38.9152	4.43e-10	3.01e-08
FN1	-1.88213	8.98674	32.4811	1.2e-08	3.95e-07
CD52	-1.87997	4.19771	41.2988	1.31e-10	1.21e-08
DLX6-AS1	-1.87447	3.21294	13.6499	0.00022025	0.00122989
PRKCDBP	-1.87305	3.72068	38.6047	5.19e-10	3.42e-08
RP11-862L9.3	-1.87014	5.66461	12.843	0.000338751	0.001755
CHRNA1	-1.86501	2.56087	19.6558	9.27e-06	8.88e-05
ICAM1	-1.86349	4.64206	32.2687	1.34e-08	4.29e-07
FLNC	-1.85795	4.44164	33.7564	6.25e-09	2.42e-07
CFH	-1.85761	4.08551	42.6903	6.41e-11	6.73e-09
DLX2	-1.84206	2.44454	15.0386	0.000105336	0.000666175
KDELR3	-1.83419	2.87041	32.997	9.23e-09	3.26e-07
CHRDL2	-1.83221	2.32294	20.6787	5.43e-06	5.65e-05
NAMPTL	-1.82893	3.41411	29.1034	6.86e-08	1.57e-06
RP11-189B4.6	-1.81774	2.7734	11.5474	0.000678443	0.00310234
PDZK1IP1	-1.80618	2.31598	23.129	1.51e-06	2e-05
SPRY4	-1.80457	4.29621	36.0937	1.88e-09	9.4e-08
CTB-51J22.1	-1.7937	2.21663	25.0969	5.45e-07	8.55e-06
CCDC42B	-1.79337	2.50544	13.0466	0.000303836	0.00160684
MGP	-1.79033	7.24991	23.716	1.12e-06	1.54e-05
DES	-1.78984	2.84278	22.6255	1.97e-06	2.48e-05
TPPP3	-1.7888	6.76816	33.3611	7.65e-09	2.82e-07
DRC1	-1.78744	2.70725	17.2886	3.21e-05	0.0002487
SERPING1	-1.77951	7.17886	38.0524	6.89e-10	4.22e-08
CD163	-1.77729	6.26949	22.298	2.33e-06	2.86e-05
RP5-977B1.11	-1.77647	3.44543	9.7053	0.00183737	0.00701804
SOD3	-1.77252	4.19428	37.0533	1.15e-09	6.25e-08
IGHG2	-1.76564	5.27141	8.94525	0.00278193	0.00987137
CLEC5A	-1.76286	3.07503	17.8726	2.36e-05	0.000191684
C9orf117	-1.76277	3.12689	15.7758	7.13e-05	0.000480469
PLAT	-1.76252	5.14938	34.5108	4.24e-09	1.8e-07
TRPM8	-1.75758	2.48617	20.7626	5.2e-06	5.45e-05
S100A4	-1.75612	5.55151	30.6653	3.07e-08	8.34e-07
CCDC37	-1.75552	2.90201	11.2648	0.000789916	0.00351817
PLA2R1	-1.75096	2.25726	25.8756	3.64e-07	6.12e-06
PITX1	-1.74007	2.47345	18.1306	2.06e-05	0.000172172
LRRC32	-1.73799	3.74491	34.4408	4.39e-09	1.86e-07
S100A11	-1.73251	8.10603	39.6373	3.06e-10	2.31e-08
AC064875.2	-1.73093	2.63986	19.7082	9.02e-06	8.7e-05
MSMP	-1.72921	3.82451	9.52853	0.00202302	0.00763166
COL13A1	-1.72786	2.502	22.3597	2.26e-06	2.78e-05
PTGS2	-1.72721	2.90474	20.9289	4.77e-06	5.08e-05
UBXN10	-1.72202	2.25171	18.106	2.09e-05	0.000173907
FEZF1	-1.7209	2.23307	12.401	0.000429096	0.00213227
ANPEP	-1.71786	3.38089	27.2173	1.82e-07	3.46e-06
FAM20C	-1.71768	6.29412	43.9357	3.39e-11	4.16e-09
PAMR1	-1.7103	4.19563	49.2209	2.29e-12	4.47e-10
PHLDA2	-1.70931	2.82798	24.6959	6.71e-07	1.01e-05
HOXD10	-1.70426	2.8826	13.6068	0.000225371	0.00125388
CDC42EP5	-1.69564	2.93347	29.2169	6.47e-08	1.5e-06
SERPINA1	-1.69545	5.70246	26.99	2.05e-07	3.82e-06
IL21R	-1.69239	2.40731	22.1073	2.58e-06	3.09e-05
TSTD1	-1.68941	4.1884	27.0466	1.99e-07	3.73e-06
GJB2	-1.68907	3.14594	18.8978	1.38e-05	0.000124301
VAV3	-1.68767	2.74498	34.201	4.97e-09	2.03e-07
DCN	-1.68526	7.0571	33.1098	8.71e-09	3.13e-07
RP11-267A15.1	-1.68361	3.25353	19.3742	1.07e-05	0.000100401
STRA6	-1.68353	2.78902	27.7039	1.41e-07	2.84e-06
SLC47A2	-1.68052	3.26677	19.3618	1.08e-05	0.000100942
PLP2	-1.67961	5.5265	33.3289	7.78e-09	2.86e-07
DLX1	-1.67659	3.77114	16.1339	5.9e-05	0.000412802
MEOX2	-1.67497	3.05425	10.5833	0.00114115	0.00475933
OSM	-1.67435	3.27769	17.5704	2.77e-05	0.000218867
STC1	-1.67425	2.93234	18.2805	1.91e-05	0.000161592
SOD2	-1.67129	9.12758	28.5387	9.18e-08	2e-06
RP11-288G11.3	-1.66934	3.50883	17.6612	2.64e-05	0.00021045
DPP4	-1.66646	2.66904	20.6463	5.52e-06	5.73e-05
NOS2	-1.66513	2.5868	17.8444	2.4e-05	0.000193983
CNN1	-1.66013	3.12928	31.759	1.75e-08	5.26e-07
RGS16	-1.65822	4.18847	33.4297	7.39e-09	2.78e-07
RBP1	-1.65738	6.72686	20.3862	6.33e-06	6.45e-05
MDK	-1.65679	7.43095	40.8016	1.68e-10	1.45e-08
FOSL1	-1.65499	3.17244	22.644	1.95e-06	2.46e-05
TRAC	-1.65473	2.81913	27.9349	1.25e-07	2.58e-06
BCYRN1	-1.65048	2.89253	17.0481	3.64e-05	0.000275442
RP11-65J3.1	-1.6441	3.62861	44.3657	2.72e-11	3.44e-09
LCTL	-1.64383	2.53189	32.9549	9.43e-09	3.33e-07
RCAN1	-1.64255	7.23223	41.7234	1.05e-10	1.02e-08
LGR6	-1.64103	2.727	13.9377	0.000188971	0.00107742
MYL9	-1.64075	6.13824	40.4509	2.02e-10	1.66e-08
LOXL1	-1.64039	4.11026	22.2122	2.44e-06	2.96e-05
TDO2	-1.63755	2.73002	19.2966	1.12e-05	0.000103927
IGFBP4	-1.63749	6.1151	42.2901	7.87e-11	8.16e-09
CXCL3	-1.63443	3.30351	15.3379	8.99e-05	0.000585113
ARSJ	-1.63407	2.96587	27.2618	1.78e-07	3.39e-06
CCL8	-1.63081	2.61198	15.4217	8.6e-05	0.000563394
BIRC3	-1.62934	2.83551	23.0115	1.61e-06	2.11e-05
ITGA3	-1.61738	5.03586	34.3229	4.67e-09	1.95e-07
EMILIN1	-1.61572	5.01289	34.2498	4.85e-09	2e-07
TCTEX1D1	-1.61237	3.50026	12.5795	0.000390004	0.00197071
NRIP2	-1.61148	3.46512	18.1664	2.02e-05	0.000169516
HSD11B1	-1.6112	2.7764	25.325	4.84e-07	7.8e-06
IL11	-1.60617	2.18672	15.2971	9.19e-05	0.000595051
NKX6-1	-1.60523	2.17042	18.5761	1.63e-05	0.000143071
CARD16	-1.60449	4.60101	34.5868	4.08e-09	1.75e-07
CYB5R2	-1.60277	3.85811	33.1685	8.45e-09	3.06e-07
SNAI2	-1.60093	3.36764	25.086	5.48e-07	8.59e-06
SCG2	-1.6006	6.65598	39.7318	2.91e-10	2.22e-08
IL1R2	-1.59994	2.51773	14.9894	0.000108118	0.00067942
MRC2	-1.59894	6.05924	28.6251	8.78e-08	1.93e-06
ACP5	-1.59793	3.70509	29.5231	5.53e-08	1.31e-06
AKAP14	-1.59716	2.3033	12.0348	0.000522163	0.00249577
RAB42	-1.59569	2.85737	32.8397	1e-08	3.44e-07
TNFSF14	-1.5939	2.1753	18.4621	1.73e-05	0.000150397
LILRB3	-1.58911	2.75217	21.5217	3.5e-06	3.96e-05
TEX26	-1.58759	2.50371	19.6385	9.36e-06	8.93e-05
CCDC109B	-1.58759	4.02392	40.1567	2.34e-10	1.87e-08
NKX6-2	-1.58501	5.20256	16.4238	5.06e-05	0.000361873
COL12A1	-1.58349	3.41556	21.3046	3.92e-06	4.34e-05
MSR1	-1.58084	5.12175	31.2452	2.27e-08	6.59e-07
AEBP1	-1.58039	7.14406	25.1986	5.17e-07	8.21e-06
FCN1	-1.58029	2.19899	18.4154	1.78e-05	0.000153177
MMP11	-1.57637	3.23285	23.0309	1.59e-06	2.09e-05
C21orf62	-1.57227	4.75394	22.1619	2.51e-06	3.02e-05
DPYD	-1.57199	3.91216	32.5035	1.19e-08	3.92e-07
OLFML2A	-1.56986	3.16236	33.0452	9e-09	3.21e-07
MALL	-1.56871	2.29746	24.0777	9.25e-07	1.32e-05
BGN	-1.56667	7.00297	31.5486	1.95e-08	5.75e-07
ANGPT2	-1.56306	4.14233	27.0954	1.94e-07	3.66e-06
ANGPTL4	-1.56169	5.2709	21.814	3e-06	3.49e-05
CA2	-1.55783	6.58743	58.5654	1.97e-14	9.95e-12
RP11-38P22.2	-1.55328	3.80417	44.8788	2.1e-11	2.74e-09
LZTS1	-1.55079	3.96046	33.8308	6.01e-09	2.36e-07
AC096579.7	-1.55039	3.80311	11.3733	0.000745064	0.00335219
PRF1	-1.54738	2.72483	19.7358	8.89e-06	8.58e-05
HOXA-AS2	-1.54695	2.49867	9.88297	0.00166815	0.00648528
CD97	-1.54636	4.41609	54.5182	1.54e-13	5.21e-11
MAOB	-1.5455	6.52361	22.3175	2.31e-06	2.83e-05
GREM1	-1.54414	2.51052	22.0644	2.64e-06	3.14e-05
TWIST1	-1.54351	3.06533	22.9978	1.62e-06	2.12e-05
LAMC1	-1.54343	5.29077	38.616	5.16e-10	3.42e-08
PPIC	-1.54335	3.98764	45.7153	1.37e-11	1.96e-09
CD93	-1.54326	4.25408	31.223	2.3e-08	6.64e-07
MXRA5	-1.54026	3.09781	17.2998	3.19e-05	0.000247461
PPP1R14A	-1.5377	6.29211	27.7143	1.41e-07	2.83e-06
ROPN1L	-1.53708	2.40119	13.5461	0.000232771	0.00128949
MPZL2	-1.53495	2.63871	27.0758	1.96e-07	3.68e-06
VWA1	-1.53446	6.00927	52.3368	4.68e-13	1.33e-10
CES1	-1.53319	2.59659	19.6616	9.24e-06	8.85e-05
ITGA5	-1.52845	4.95309	31.4257	2.07e-08	6.08e-07
DUSP6	-1.5265	5.77742	45.7594	1.34e-11	1.95e-09
HOXD13	-1.52539	2.23539	11.105	0.000860942	0.00376362
CYP1B1	-1.52396	3.48995	26.0693	3.29e-07	5.68e-06
CTSK	-1.52389	4.40931	33.6576	6.57e-09	2.52e-07
EMILIN2	-1.52307	3.59525	31.0066	2.57e-08	7.26e-07
AC068057.1	-1.52207	2.89861	27.2659	1.77e-07	3.39e-06
PDGFA	-1.52145	5.10108	47.8489	4.6e-12	7.93e-10
FBLN1	-1.52037	4.75932	40.6429	1.83e-10	1.54e-08
FKBP9	-1.51858	5.8056	43.1357	5.11e-11	5.68e-09
C1QTNF1	-1.51632	5.07019	35.1981	2.98e-09	1.33e-07
AC147651.4	-1.51557	2.35195	25.9139	3.57e-07	6.03e-06
C1R	-1.51536	7.84174	26.6653	2.42e-07	4.36e-06
MAP3K7CL	-1.51481	3.60659	30.157	3.98e-08	1.03e-06
IGHV5-51	-1.51384	2.4799	8.37045	0.00381371	0.0128046
MMP14	-1.51224	6.22893	29.2036	6.52e-08	1.5e-06
ISG20	-1.50797	3.78628	33.5122	7.08e-09	2.68e-07
RP11-20I20.4	-1.50639	2.15662	14.1414	0.000169571	0.000983169
MUC12	-1.50432	2.98222	22.4732	2.13e-06	2.65e-05
CAPSL	-1.50385	2.4841	7.78825	0.0052587	0.0166194
MYL12A	-1.50285	7.02211	52.5114	4.28e-13	1.26e-10
MAB21L1	-1.50144	2.22086	13.3963	0.000252121	0.00137669
RP11-298D21.1	-1.49531	2.65619	14.8242	0.00011801	0.00072796
EDA2R	-1.49509	3.03087	34.1457	5.11e-09	2.07e-07
FAM129A	-1.49468	3.59982	31.8583	1.66e-08	5.07e-07
RDH10	-1.49347	5.05322	25.0153	5.69e-07	8.83e-06
LILRA6	-1.4924	2.37776	19.01	1.3e-05	0.000118215
LOXL2	-1.49235	4.564	24.6331	6.94e-07	1.04e-05
PITX2	-1.49125	2.25957	7.42573	0.00642977	0.0195478
UPP1	-1.49037	5.29082	33.2958	7.92e-09	2.9e-07
GJB1	-1.48953	4.71072	16.1332	5.9e-05	0.000412802
MT1L	-1.48702	3.68617	24.4588	7.59e-07	1.12e-05
TAC3	-1.48674	3.79476	8.88968	0.00286786	0.0101271
BATF	-1.48625	2.49703	24.0233	9.52e-07	1.35e-05
FSTL1	-1.4859	6.25188	37.4032	9.61e-10	5.43e-08
BCL3	-1.48487	4.18169	27.9669	1.23e-07	2.55e-06
OGN	-1.48245	2.80072	14.3195	0.000154258	0.000905798
STEAP1	-1.47881	2.60535	23.737	1.1e-06	1.53e-05
IFITM3	-1.47711	8.70872	35.5182	2.53e-09	1.17e-07
SHROOM3	-1.47168	2.5699	28.2688	1.06e-07	2.26e-06
TMEM158	-1.47151	4.91439	30.205	3.89e-08	1.01e-06
LXN	-1.46999	3.48349	36.2632	1.72e-09	8.8e-08
FRZB	-1.46934	4.06938	30.7769	2.89e-08	7.98e-07
ADAMTS4	-1.46915	3.56523	35.3962	2.69e-09	1.23e-07
RPL39L	-1.46705	3.45899	26.9225	2.12e-07	3.91e-06
PCOLCE	-1.46694	5.62065	22.773	1.82e-06	2.32e-05
SUSD2	-1.46626	2.89508	25.9057	3.59e-07	6.04e-06
SLC43A3	-1.46614	4.48769	38.3538	5.9e-10	3.75e-08
MAL	-1.46491	5.70535	14.4898	0.000140923	0.000842075
EFEMP2	-1.46425	5.84224	35.6632	2.35e-09	1.09e-07
ECSCR	-1.4638	5.06585	38.0132	7.03e-10	4.27e-08
CLDN11	-1.46031	6.39031	20.3998	6.28e-06	6.41e-05
CFD	-1.45773	3.7557	26.3661	2.82e-07	4.99e-06
AC005550.4	-1.45616	2.45919	7.87309	0.00501758	0.0160263
PLBD1	-1.45522	3.1306	30.0308	4.25e-08	1.08e-06
DDIT4L	-1.45394	2.89022	15.2261	9.54e-05	0.000614282
CPXM2	-1.45333	2.5924	16.9182	3.9e-05	0.000291484
CD14	-1.4532	6.91522	26.5338	2.59e-07	4.63e-06
CTC-510F12.6	-1.44882	2.65002	18.7315	1.5e-05	0.000133766
OAF	-1.44828	4.42255	41.538	1.16e-10	1.09e-08
HOXB2	-1.44581	3.00014	13.7122	0.00021307	0.00119604
TGFB2	-1.44537	5.06077	23.6508	1.16e-06	1.58e-05
RP5-857K21.11	-1.44419	2.33534	10.0847	0.00149506	0.00592483
KLK6	-1.44394	5.37488	14.2013	0.000164255	0.00095501
ABCC3	-1.44296	4.46292	12.3148	0.000449385	0.00221214
GPD1	-1.4426	4.5541	22.5586	2.04e-06	2.56e-05
RNASE2	-1.441	3.61001	18.449	1.75e-05	0.000151215
MYO1G	-1.44022	2.6151	22.8853	1.72e-06	2.22e-05
FAM46B	-1.43977	2.41424	19.7929	8.63e-06	8.37e-05
FAM110C	-1.43405	2.33791	17.7121	2.57e-05	0.000205973
ALOX5AP	-1.43331	6.34467	24.315	8.18e-07	1.19e-05
ACTA2	-1.43282	6.94235	27.6353	1.46e-07	2.92e-06
RAB34	-1.4296	5.32456	29.9395	4.46e-08	1.12e-06
HSPG2	-1.42777	4.81277	25.7547	3.88e-07	6.43e-06
CAPG	-1.42644	6.81532	33.1208	8.66e-09	3.12e-07
COL15A1	-1.41934	2.82682	17.6065	2.72e-05	0.000215565
CCDC153	-1.41626	2.32243	14.3978	0.000147979	0.000875514
HLA-DRB6	-1.4132	2.17934	13.6993	0.000214532	0.00120234
NPAS4	-1.41206	2.52486	6.58524	0.0102828	0.0287333
CLEC12A	-1.41201	2.29003	19.3076	1.11e-05	0.000103501
P2RY1	-1.40981	3.45151	36.1737	1.8e-09	9.16e-08
MFAP4	-1.4098	5.24902	18.5822	1.63e-05	0.000142834
IL1RAP	-1.40975	4.34262	27.4887	1.58e-07	3.11e-06
DAO	-1.40707	2.43552	10.072	0.00150543	0.0059626
CASP4	-1.40703	4.64516	33.4894	7.17e-09	2.7e-07
COL18A1	-1.40592	5.71821	37.7024	8.24e-10	4.79e-08
RP11-524D16__A.3	-1.40576	2.76333	14.9917	0.000107988	0.000678855
WIF1	-1.40565	3.08227	7.16412	0.00743761	0.0220489
PLEK2	-1.40408	2.31405	22.3719	2.25e-06	2.76e-05
LINC00900	-1.40282	2.39637	29.1226	6.79e-08	1.56e-06
TNNI2	-1.40266	2.31315	16.7898	4.18e-05	0.000308326
DBNDD1	-1.40015	4.96066	50.9722	9.37e-13	2.18e-10
CLMP	-1.39881	2.25846	15.1127	0.00010128	0.000645389
PKIB	-1.39823	4.1114	23.8924	1.02e-06	1.43e-05
C1S	-1.39817	6.53035	28.5894	8.95e-08	1.96e-06
APLN	-1.39746	6.01976	35.3648	2.73e-09	1.24e-07
RP11-23P13.7	-1.39716	2.58665	33.8719	5.89e-09	2.32e-07
RIIAD1	-1.39489	3.3284	27.7571	1.38e-07	2.78e-06
ENPP2	-1.39319	5.85533	19.9496	7.95e-06	7.83e-05
FCGR3A	-1.39225	6.98016	24.4227	7.74e-07	1.13e-05
DPEP1	-1.39176	3.04802	15.0399	0.000105261	0.000665954
ETV5	-1.3889	5.21193	50.4719	1.21e-12	2.67e-10
DUSP5	-1.38489	3.40312	27.6155	1.48e-07	2.94e-06
RIN1	-1.3847	3.5654	29.9875	4.35e-08	1.1e-06
SLC39A8	-1.38391	4.06605	43.8302	3.58e-11	4.3e-09
LAMC3	-1.3803	3.90764	26.2412	3.01e-07	5.28e-06
FAS	-1.3786	3.8531	35.8189	2.17e-09	1.04e-07
C16orf89	-1.3768	4.14151	29.1523	6.69e-08	1.54e-06
RP11-806H10.4	-1.37493	2.17151	15.8269	6.94e-05	0.000468809
FPR3	-1.37439	3.48887	24.5518	7.23e-07	1.08e-05
SLC16A3	-1.37263	5.193	25.2216	5.11e-07	8.13e-06
LY96	-1.37235	4.74041	33.9229	5.73e-09	2.27e-07
PTPRH	-1.37169	2.41813	24.2584	8.42e-07	1.22e-05
PLIN2	-1.37146	5.3422	28.0415	1.19e-07	2.47e-06
CYGB	-1.37055	3.18795	23.1301	1.51e-06	2e-05
CBR1	-1.3692	7.08182	37.7954	7.86e-10	4.61e-08
RPS2P32	-1.36724	2.32929	22.4539	2.15e-06	2.67e-05
IL1B	-1.36723	4.61606	13.959	0.000186837	0.0010667
TYMP	-1.36643	5.48987	21.5731	3.41e-06	3.88e-05
HLA-DQA2	-1.3663	2.64528	12.8725	0.00033345	0.00173365
AC005789.11	-1.36622	2.97319	28.0616	1.18e-07	2.46e-06
MPZ	-1.36616	3.61494	14.2865	0.000156988	0.000919422
MT1H	-1.36551	2.74763	12.9273	0.000323826	0.00169137
SFRP4	-1.36408	4.68358	17.9339	2.29e-05	0.000187054
MAG	-1.36253	6.45836	12.4619	0.000415337	0.00207491
C7	-1.3617	3.42567	16.2134	5.66e-05	0.00039876
SP9	-1.36139	2.31329	9.04899	0.0026284	0.00942513
EYA4	-1.35971	2.48453	14.2013	0.000164259	0.00095501
COX7A1	-1.35803	4.50143	23.7371	1.1e-06	1.53e-05
MIR7-3HG	-1.35558	3.03508	13.2498	0.000272616	0.0014693
BACE2	-1.35327	4.16124	35.9725	2e-09	9.74e-08
TRDC	-1.35304	3.36389	8.4978	0.00355576	0.0121105
PIRT	-1.35279	3.14885	21.8175	3e-06	3.49e-05
GZMA	-1.35258	2.64237	16.6907	4.4e-05	0.000322309
COL5A3	-1.35145	4.84939	31.0562	2.51e-08	7.12e-07
FCGR3B	-1.35081	2.88538	17.5312	2.83e-05	0.000222907
TXLNB	-1.3503	2.52809	21.9586	2.79e-06	3.29e-05
PVALB	-1.34861	3.33835	8.23118	0.00411767	0.0136263
SNHG18	-1.34828	2.8492	19.7392	8.88e-06	8.57e-05
FCGBP	-1.34736	4.76008	14.948	0.000110513	0.000690593
RP11-809C18.3	-1.34547	2.3865	13.5087	0.000237457	0.00131199
HK3	-1.34388	3.11552	21.9763	2.76e-06	3.27e-05
NNAT	-1.34377	5.82038	10.1236	0.00146383	0.00582757
C14orf23	-1.34045	3.24555	24.0741	9.27e-07	1.32e-05
PNOC	-1.33956	3.16069	8.77422	0.00305518	0.0106561
SEL1L3	-1.33845	4.23153	23.4625	1.27e-06	1.72e-05
FXYD1	-1.33777	6.07898	15.8647	6.8e-05	0.000461759
HLA-DPB1	-1.33776	6.82512	24.1059	9.12e-07	1.3e-05
FBXO17	-1.33615	3.65662	24.9178	5.98e-07	9.22e-06
BCAT1	-1.3347	4.28629	21.0679	4.43e-06	4.8e-05
CDH19	-1.33071	2.4624	12.5974	0.000386285	0.00195542
MSN	-1.33032	7.01689	34.2494	4.85e-09	2e-07
AMICA1	-1.32923	2.70612	22.133	2.54e-06	3.06e-05
METRNL	-1.32822	5.22042	40.4985	1.97e-10	1.65e-08
ERMN	-1.32807	6.23363	11.8622	0.000572835	0.00270258
PPAP2C	-1.32533	4.31754	22.45	2.16e-06	2.68e-05
PLVAP	-1.32448	4.67856	21.0294	4.52e-06	4.88e-05
IGHM	-1.32385	3.83646	6.93501	0.00845246	0.0244753
DYNLT3	-1.32273	4.59114	36.0759	1.9e-09	9.43e-08
SPRY1	-1.32262	4.90251	25.0726	5.52e-07	8.62e-06
SH2D4A	-1.32244	2.46638	18.2089	1.98e-05	0.000166775
LAMA2	-1.32035	3.33135	25.9436	3.52e-07	5.96e-06
RBP7	-1.31712	3.55625	20.9887	4.62e-06	4.97e-05
KCNN4	-1.31686	2.80134	14.9702	0.00010922	0.000684298
F3	-1.31306	6.64047	28.5718	9.03e-08	1.98e-06
MFAP2	-1.3119	3.79994	11.1628	0.000834547	0.00367054
HSPB7	-1.31066	2.6097	18.7555	1.49e-05	0.000132432
EGFR	-1.30985	7.0566	12.9269	0.000323891	0.00169137
PNPLA4	-1.30881	3.48855	31.9578	1.58e-08	4.88e-07
NOX4	-1.30865	2.71832	22.8128	1.79e-06	2.29e-05
FBLIM1	-1.30824	4.00314	20.8822	4.88e-06	5.19e-05
MCHR1	-1.30151	3.4589	21.8685	2.92e-06	3.42e-05
FABP7	-1.30035	7.94832	22.9157	1.69e-06	2.19e-05
TNNT2	-1.29895	2.64774	9.19488	0.00242693	0.00884344
SEMA3F	-1.29667	3.16466	24.5136	7.38e-07	1.09e-05
RAB32	-1.2955	4.09272	34.1918	4.99e-09	2.04e-07
CTSZ	-1.29518	7.24785	32.0261	1.52e-08	4.75e-07
SNAI1	-1.29497	2.43476	19.3338	1.1e-05	0.000102263
ENPEP	-1.29458	2.90418	19.6872	9.12e-06	8.77e-05
KCNS1	-1.29449	2.39453	8.78629	0.00303504	0.0105952
C1orf54	-1.29402	5.3572	53.0833	3.2e-13	9.83e-11
SLAMF8	-1.29371	3.12173	20.719	5.32e-06	5.55e-05
LMO2	-1.29354	6.0961	49.691	1.8e-12	3.77e-10
GNLY	-1.29316	3.26803	13.2459	0.000273173	0.00147156
NQO1	-1.28997	5.33381	45.9554	1.21e-11	1.83e-09
PCP4	-1.28969	4.8751	12.8265	0.000341753	0.00176838
PPP1R17	-1.2874	2.26945	9.52371	0.00202834	0.00764427
CAPN3	-1.28735	5.98453	19.0571	1.27e-05	0.000115773
CLEC2B	-1.28599	3.42033	25.7128	3.96e-07	6.53e-06
TCEA3	-1.28496	3.47968	22.3726	2.25e-06	2.76e-05
AC010441.1	-1.28452	4.91801	25.8535	3.68e-07	6.15e-06
SDS	-1.28287	4.06206	25.5483	4.31e-07	7.03e-06
FBLN7	-1.28261	3.3064	20.9553	4.7e-06	5.02e-05
TOM1L1	-1.2801	3.28643	21.0104	4.57e-06	4.92e-05
C17orf72	-1.2788	2.86239	15.0515	0.000104616	0.000662623
FBLN5	-1.27869	4.71466	23.4264	1.3e-06	1.74e-05
ADAM19	-1.27643	3.07273	26.1655	3.13e-07	5.45e-06
MAPK15	-1.2756	3.33888	6.84293	0.00889928	0.0255738
CFI	-1.27385	5.23898	19.0427	1.28e-05	0.000116419
CD3D	-1.2722	2.45236	16.7532	4.26e-05	0.000312819
ASS1	-1.27065	4.90787	23.5317	1.23e-06	1.67e-05
MCAM	-1.26974	6.06893	36.4436	1.57e-09	8.14e-08
RP11-320P7.2	-1.26817	2.78752	19.3916	1.06e-05	9.96e-05
CD48	-1.26665	3.23956	20.8154	5.06e-06	5.33e-05
ITGA1	-1.26653	3.59795	22.9231	1.69e-06	2.19e-05
MYO1B	-1.26492	4.54158	29.9452	4.44e-08	1.11e-06
CREB3L1	-1.2647	3.36277	19.8915	8.2e-06	8.04e-05
RP11-54O7.14	-1.2645	2.55265	6.38405	0.011515	0.0314952
PRSS23	-1.26424	5.72246	24.67	6.8e-07	1.02e-05
GRB10	-1.26418	5.08242	44.5906	2.43e-11	3.11e-09
TNFRSF11B	-1.26415	2.9343	15.2065	9.64e-05	0.000619279
C7orf57	-1.26133	2.58084	8.11625	0.00438703	0.014313
DUSP4	-1.26094	2.96023	21.5083	3.52e-06	3.98e-05
SYNJ2	-1.26041	3.66838	25.2204	5.11e-07	8.13e-06
S1PR5	-1.25997	3.28809	16.6883	4.41e-05	0.00032245
TYMS	-1.25857	5.46789	32.8633	9.89e-09	3.42e-07
DBX2	-1.25807	2.82191	23.4973	1.25e-06	1.7e-05
ADAMTS2	-1.25725	2.95918	20.7311	5.29e-06	5.52e-05
HDHD3	-1.2565	3.49916	36.4368	1.58e-09	8.15e-08
FPR2	-1.25525	2.43796	10.6373	0.0011083	0.00464422
SERPINF1	-1.25521	5.74265	30.0322	4.25e-08	1.08e-06
CDKN1A	-1.25512	6.44641	30.0014	4.32e-08	1.09e-06
ACTG2	-1.25392	3.76445	12.5376	0.000398844	0.00200509
TGM2	-1.25364	4.62544	31.4155	2.08e-08	6.1e-07
PHLDA3	-1.25319	5.6285	58.1331	2.45e-14	1.08e-11
TMEM125	-1.25235	3.60495	10.5356	0.001171	0.00486328
CPZ	-1.25127	2.62157	14.3002	0.00015585	0.000914036
CCDC8	-1.25099	2.70296	16.1456	5.87e-05	0.000411189
TM4SF1	-1.25074	5.04481	29.6508	5.17e-08	1.26e-06
COL6A1	-1.24978	7.36991	25.5826	4.24e-07	6.92e-06
MIR22HG	-1.24765	4.23537	37.9163	7.38e-10	4.41e-08
IL4I1	-1.24726	2.85307	18.2823	1.9e-05	0.000161522
DENND2D	-1.24599	3.20144	25.4763	4.48e-07	7.27e-06
CMYA5	-1.2458	2.83929	18.8654	1.4e-05	0.000126159
TMBIM1	-1.24554	6.19168	43.8309	3.58e-11	4.3e-09
SELM	-1.24454	5.82718	35.9921	1.98e-09	9.68e-08
MYADM	-1.24218	5.0313	40.4683	2e-10	1.65e-08
ADAMTS1	-1.24158	4.12363	23.4894	1.26e-06	1.7e-05
CCL5	-1.24053	3.62931	17.6291	2.68e-05	0.000213425
MAP1LC3A	-1.23864	6.21113	39.9755	2.57e-10	2.03e-08
PLXND1	-1.23849	6.39224	45.0604	1.91e-11	2.57e-09
CTSL	-1.23817	7.32949	36.7567	1.34e-09	7.07e-08
TESPA1	-1.23776	3.04189	8.12229	0.00437242	0.0142835
ACAN	-1.23659	3.12306	15.5041	8.23e-05	0.000542955
CGNL1	-1.23476	3.6024	29.5176	5.54e-08	1.32e-06
TRBC2	-1.23375	3.63518	17.9855	2.23e-05	0.000182861
CPVL	-1.23125	5.27539	33.3977	7.51e-09	2.79e-07
RP11-1035H13.3	-1.23033	3.86068	5.83162	0.0157407	0.0405744
RPH3A	-1.23008	4.78433	11.6528	0.000641053	0.00296445
C2	-1.22838	4.47815	24.329	8.12e-07	1.18e-05
SPHK1	-1.22737	3.87601	26.2219	3.04e-07	5.31e-06
B3GNT7	-1.22701	2.59912	18.0346	2.17e-05	0.000178986
RBPMS	-1.2266	4.18931	30.8922	2.73e-08	7.6e-07
FOXS1	-1.22545	2.7583	25.5109	4.4e-07	7.15e-06
DYDC2	-1.22459	2.40596	7.50354	0.00615778	0.018885
NAPSB	-1.22432	4.83563	16.0304	6.23e-05	0.000430726
FHL2	-1.22398	3.72741	21.2016	4.13e-06	4.53e-05
TMEM176B	-1.22328	6.53643	23.2534	1.42e-06	1.89e-05
IL32	-1.22273	5.97224	24.5303	7.32e-07	1.09e-05
BDKRB2	-1.22229	2.26684	15.9387	6.54e-05	0.000447136
TNFSF10	-1.2222	3.81971	30.7096	3e-08	8.2e-07
RGN	-1.22147	4.10009	25.4337	4.58e-07	7.41e-06
AF127577.10	-1.22049	3.26204	11.2392	0.00080086	0.00355747
HLA-DRA	-1.21959	8.69893	21.2045	4.13e-06	4.52e-05
C3	-1.21903	9.28198	16.7412	4.28e-05	0.000314397
CLDN10	-1.21849	4.41597	15.1407	9.98e-05	0.000637321
PROCR	-1.2183	3.53864	40.8143	1.67e-10	1.45e-08
C1RL	-1.21748	4.1794	26.0544	3.32e-07	5.72e-06
COL14A1	-1.21722	3.1924	12.3	0.000452965	0.00222715
KIAA0101	-1.217	3.9053	22.383	2.23e-06	2.75e-05
MYBPHL	-1.21452	2.1622	12.9365	0.00032224	0.00168799
KRT7	-1.21396	2.37074	14.2873	0.000156923	0.000919361
RP11-400K9.4	-1.21278	2.36779	11.796	0.000593565	0.00277697
CHODL	-1.21272	2.56416	9.25704	0.00234592	0.00859489
CPQ	-1.21251	4.44748	39.5982	3.12e-10	2.35e-08
ITGB1P1	-1.21198	3.32264	21.3956	3.74e-06	4.18e-05
ARL4C	-1.21138	5.26385	30.1781	3.94e-08	1.02e-06
CSRP1	-1.20989	7.95791	41.4023	1.24e-10	1.16e-08
RRM2	-1.20809	4.48006	17.3104	3.17e-05	0.000246197
S100A13	-1.2078	7.0149	32.5062	1.19e-08	3.92e-07
RP11-195F19.5	-1.20744	4.36059	16.553	4.73e-05	0.000341666
CPAMD8	-1.20727	2.58474	14.4594	0.00014321	0.000853616
TNFAIP2	-1.20683	5.43379	23.0114	1.61e-06	2.11e-05
FAM43A	-1.20618	3.14553	33.3873	7.55e-09	2.8e-07
IL1R1	-1.20343	3.47769	18.2664	1.92e-05	0.000162627
C5AR1	-1.20316	4.00708	16.5012	4.86e-05	0.00034904
ITGA8	-1.203	2.22127	20.3414	6.48e-06	6.56e-05
TMEM144	-1.20291	5.71516	13.708	0.000213546	0.00119801
PALM2-AKAP2	-1.20175	2.25192	16.7453	4.27e-05	0.000313996
IFITM2	-1.20141	6.72393	29.3639	6e-08	1.41e-06
LACC1	-1.20137	2.83512	26.9023	2.14e-07	3.94e-06
TAC1	-1.20047	3.57107	7.11368	0.0076498	0.0225462
NR2E1	-1.19945	3.63861	24.3682	7.96e-07	1.16e-05
HBA1	-1.19931	8.36575	10.9395	0.00094135	0.00405912
CNTN2	-1.19848	5.19876	13.7292	0.000211142	0.0011881
RP6-99M1.2	-1.1984	2.42731	14.488	0.000141058	0.000842286
EVA1B	-1.19366	4.60074	35.7453	2.25e-09	1.06e-07
CST7	-1.1935	2.48346	17.9814	2.23e-05	0.00018316
CHIT1	-1.19302	2.61852	10.0112	0.00155592	0.00612553
MYZAP	-1.1924	2.4978	13.8983	0.000192975	0.00109727
C9orf171	-1.19143	2.40196	10.5104	0.00118703	0.00491406
GCNT1	-1.19138	2.58561	18.4185	1.77e-05	0.000153005
CPPED1	-1.19115	3.54422	43.4882	4.27e-11	4.94e-09
TK1	-1.19049	3.68283	25.047	5.6e-07	8.72e-06
DNAH9	-1.19016	3.93616	20.9878	4.62e-06	4.97e-05
RAB36	-1.18897	3.00619	19.8415	8.41e-06	8.19e-05
FCGR2A	-1.18875	5.71213	22.8066	1.79e-06	2.29e-05
FTL	-1.18753	12.0003	31.7883	1.72e-08	5.22e-07
P4HA2	-1.18621	4.04055	27.8786	1.29e-07	2.64e-06
RIT2	-1.18484	3.82983	13.5128	0.000236936	0.00130997
FAM81B	-1.1845	2.62932	6.51992	0.0106673	0.0295861
EN1	-1.1839	2.79274	8.58092	0.00339704	0.0116574
SHOX2	-1.18361	2.76857	9.54962	0.00199991	0.00755806
TNFRSF10C	-1.18276	2.75525	23.9871	9.7e-07	1.37e-05
GPR3	-1.18001	2.65597	24.0729	9.28e-07	1.32e-05
FAM178B	-1.17791	2.56104	17.8636	2.37e-05	0.000192407
RP11-986E7.7	-1.17769	2.53639	11.3955	0.000736216	0.00331771
SEC14L5	-1.17592	3.034	10.6571	0.00109651	0.00460978
RP11-71N10.1	-1.17456	2.99663	22.2881	2.35e-06	2.87e-05
TNFRSF6B	-1.17434	3.08098	17.0261	3.69e-05	0.000277994
HSPB1	-1.17354	8.38267	27.4464	1.62e-07	3.15e-06
TNC	-1.17285	7.03514	16.4496	5e-05	0.000357733
OSMR	-1.17267	4.12921	19.6932	9.09e-06	8.75e-05
CTC-297N7.5	-1.17209	2.29551	18.0137	2.19e-05	0.000180695
LDHA	-1.17199	8.25131	25.9614	3.48e-07	5.94e-06
FAHD2B	-1.17134	4.22345	37.0626	1.14e-09	6.24e-08
PLS3	-1.17121	5.99882	39.7905	2.83e-10	2.17e-08
LAMB1	-1.16868	5.67068	17.7474	2.52e-05	0.000202663
PTGES	-1.16809	2.40615	14.5377	0.000137385	0.000824455
CYP27A1	-1.16701	4.95072	38.1802	6.45e-10	4.03e-08
OLFML1	-1.16662	2.54822	16.7969	4.16e-05	0.000307727
CTD-3049M7.1	-1.16624	3.68359	8.74856	0.00309846	0.0107849
PRPS2	-1.16588	3.7943	37.9728	7.17e-10	4.32e-08
PPP1R14C	-1.16443	3.19762	24.734	6.58e-07	9.98e-06
ABRACL	-1.16345	4.24803	49.2556	2.25e-12	4.44e-10
CTSC	-1.16271	6.11488	21.8877	2.89e-06	3.4e-05
ACSS3	-1.16257	3.8103	22.2439	2.4e-06	2.93e-05
LPIN3	-1.16102	2.5371	16.9287	3.88e-05	0.000290405
CRABP1	-1.16089	3.85297	5.99197	0.0143711	0.0377041
OPALIN	-1.16047	4.31307	5.86849	0.0154143	0.0399107
AC002454.1	-1.15963	2.32048	7.3729	0.0066214	0.0200108
NDUFA4L2	-1.15927	5.82655	21.5957	3.37e-06	3.84e-05
PENK	-1.15916	3.60422	10.3109	0.0013225	0.00535602
LTBP2	-1.15891	3.01059	18.2415	1.95e-05	0.00016452
TRIP4	-1.15878	3.87452	73.2813	1.12e-17	1.89e-14
TES	-1.15756	3.206	24.5075	7.4e-07	1.1e-05
HTATIP2	-1.15725	4.30786	32.2788	1.34e-08	4.29e-07
ARAP3	-1.15697	3.81972	22.4738	2.13e-06	2.65e-05
CD34	-1.15642	4.63326	38.269	6.16e-10	3.91e-08
SLC25A24	-1.15602	3.18519	29.9196	4.5e-08	1.12e-06
SNX10	-1.15377	5.01919	23.8846	1.02e-06	1.44e-05
CETP	-1.15366	2.43927	20.8608	4.94e-06	5.24e-05
COL2A1	-1.15324	2.17892	7.32164	0.00681293	0.0205084
TEAD3	-1.15313	2.98895	21.9639	2.78e-06	3.28e-05
DUSP2	-1.15307	2.75879	15.3605	8.88e-05	0.00057904
TPBG	-1.15288	2.83468	16.6521	4.49e-05	0.000327736
XKR8	-1.1519	2.94916	29.5693	5.4e-08	1.3e-06
MOG	-1.15173	6.57697	9.28711	0.00230772	0.00847712
LAMB3	-1.15049	2.99443	26.733	2.34e-07	4.25e-06
HLA-B	-1.15036	8.95067	24.6549	6.86e-07	1.03e-05
SGMS2	-1.15023	2.52534	24.6235	6.97e-07	1.04e-05
ACTN1	-1.14997	6.56019	21.424	3.68e-06	4.12e-05
EMR1	-1.14958	2.39183	11.4158	0.000728235	0.00328704
HMGN1P3	-1.14926	2.17944	11.2651	0.000789781	0.00351817
LRRC43	-1.14635	2.51397	15.4863	8.31e-05	0.000547863
GPR65	-1.14612	3.03705	18.399	1.79e-05	0.000154145
TMEM235	-1.14429	3.46535	8.53372	0.00348627	0.0119173
FOXJ1	-1.14425	4.07017	10.3851	0.00127037	0.00518935
CISH	-1.14413	2.59102	18.5615	1.65e-05	0.000143871
SYNPO	-1.14379	5.46472	19.3363	1.1e-05	0.000102183
TPD52L1	-1.14359	5.14976	19.2231	1.16e-05	0.000107412
TMSB4XP6	-1.13973	6.27162	5.40265	0.0201062	0.0493715
MS4A6A	-1.13949	6.6625	16.9146	3.91e-05	0.000291792
RP11-689K5.3	-1.1382	2.25154	9.88337	0.00166779	0.00648528
GSDMD	-1.13608	4.65558	28.8254	7.92e-08	1.77e-06
AC007192.6	-1.13581	3.66454	9.14939	0.00248802	0.00901142
FCER1G	-1.13551	7.23944	23.4632	1.27e-06	1.72e-05
MLTK	-1.13438	3.80966	50.3039	1.32e-12	2.83e-10
BHLHE40	-1.13381	5.42655	26.1041	3.24e-07	5.6e-06
TMEM88B	-1.13333	4.2191	7.55993	0.00596804	0.0184208
AC131056.3	-1.13269	2.21491	12.1055	0.000502725	0.00241731
ARSD	-1.13255	3.66126	42.0288	8.99e-11	9.15e-09
CP	-1.13212	5.36699	10.8732	0.000975665	0.00418559
COL23A1	-1.13175	2.50976	12.1996	0.000477999	0.00232505
PDE1C	-1.13114	3.4238	25.6292	4.14e-07	6.77e-06
CHL1	-1.13059	5.85864	21.7374	3.13e-06	3.6e-05
HAPLN4	-1.12993	3.06302	12.1246	0.000497619	0.00240165
ZMYND10	-1.1295	3.96168	10.6566	0.00109679	0.00460982
TMSB10	-1.12929	10.9796	29.5588	5.42e-08	1.3e-06
NKG7	-1.1289	2.95442	17.8311	2.41e-05	0.000195163
DYSF	-1.1278	3.51746	32.7973	1.02e-08	3.5e-07
IGF2BP3	-1.12765	3.23664	10.5435	0.00116599	0.00484606
LBH	-1.12733	4.67375	37.7002	8.25e-10	4.79e-08
CTSB	-1.12619	9.36716	31.774	1.73e-08	5.23e-07
RAC2	-1.12414	3.92821	23.2182	1.45e-06	1.92e-05
TMSB4XP8	-1.12395	4.7345	19.9707	7.86e-06	7.76e-05
SLC2A3	-1.12241	4.92113	22.557	2.04e-06	2.56e-05
TGFBR3L	-1.12088	2.84121	8.18718	0.00421873	0.0138977
AGAP2	-1.12067	6.14946	10.0321	0.00153837	0.00606648
ULBP2	-1.1205	2.41961	21.4838	3.57e-06	4.02e-05
ENG	-1.12016	5.58999	37.1326	1.1e-09	6.14e-08
MAN1C1	-1.11988	5.46532	20.9052	4.83e-06	5.13e-05
MBP	-1.11635	11.14	7.51571	0.00611633	0.0187956
ECM1	-1.11602	4.10813	27.3331	1.71e-07	3.31e-06
NKX2-5	-1.11495	2.47256	6.93602	0.00844771	0.024473
SULT1A1	-1.11469	4.36281	25.6587	4.07e-07	6.68e-06
ADORA1	-1.11406	5.37743	42.8241	5.99e-11	6.41e-09
RGS4	-1.11351	5.26743	9.00218	0.00269658	0.00960914
HLA-DQA1	-1.11334	5.62543	7.43628	0.00639218	0.0194546
MBOAT1	-1.11306	2.48543	22.5733	2.02e-06	2.54e-05
PDGFRL	-1.11248	2.57849	17.9417	2.28e-05	0.000186566
DIRAS3	-1.11219	3.95734	12.9238	0.000324439	0.00169253
NPC2	-1.11128	7.93504	31.0004	2.58e-08	7.26e-07
PERP	-1.11094	2.46484	19.7544	8.81e-06	8.51e-05
EFNB2	-1.11077	4.04972	28.5246	9.25e-08	2.01e-06
LINC00323	-1.11034	2.31405	11.6843	0.000630312	0.00292041
SERPINB1	-1.11013	4.5279	30.5071	3.33e-08	8.92e-07
COL9A3	-1.10984	5.90457	13.818	0.000201397	0.00114034
SPEF1	-1.10961	3.25378	10.0477	0.00152536	0.00602785
CAPS	-1.10811	5.55384	16.5767	4.67e-05	0.000338141
FAM181A	-1.1078	3.80557	17.3977	3.03e-05	0.000236242
SLC27A3	-1.10606	4.74622	29.7755	4.85e-08	1.2e-06
HEXB	-1.1051	6.20747	46.7724	7.97e-12	1.25e-09
HIC1	-1.10507	2.87903	23.4968	1.25e-06	1.7e-05
RP11-436F9.1	-1.10418	2.24589	11.0272	0.000897867	0.00390072
HIST1H4H	-1.10403	3.08036	25.6923	4e-07	6.6e-06
MYO5B	-1.10364	2.82755	16.0401	6.2e-05	0.000429047
NFKBIZ	-1.10294	3.52922	16.6882	4.41e-05	0.00032245
SOCS1	-1.10245	2.6776	16.6776	4.43e-05	0.000323696
CD74	-1.10138	10.8	17.1872	3.39e-05	0.00025958
IGFBP7-AS1	-1.10098	3.45926	7.85212	0.00507612	0.0161763
RP11-14N7.2	-1.0994	4.64119	22.4742	2.13e-06	2.65e-05
SLC31A2	-1.09897	4.95371	21.5062	3.53e-06	3.99e-05
TPSB2	-1.09895	2.39177	5.72723	0.0167038	0.0425605
SMYD2	-1.0984	4.86156	37.4071	9.59e-10	5.43e-08
FABP6	-1.09816	2.74662	9.42958	0.00213514	0.0079563
TNFAIP8	-1.09785	3.00781	22.263	2.38e-06	2.9e-05
FAM65C	-1.09657	2.92317	14.447	0.000144157	0.000858044
APOL1	-1.09606	3.88749	20.1647	7.11e-06	7.09e-05
H2AFJ	-1.09595	4.45618	31.9507	1.58e-08	4.89e-07
STEAP1B	-1.09469	2.38813	14.9577	0.00010995	0.000688102
AC015936.3	-1.09456	4.86276	8.49169	0.00356773	0.0121414
TNFRSF10D	-1.09392	2.48802	18.4053	1.79e-05	0.000153752
COLEC11	-1.0936	2.34715	11.7246	0.000616792	0.00287044
IL2RG	-1.09314	3.13651	18.9125	1.37e-05	0.000123495
TNFRSF1A	-1.09294	6.46006	28.8257	7.92e-08	1.77e-06
FAM109B	-1.09263	2.67038	22.7596	1.84e-06	2.34e-05
RBM24	-1.09117	2.35282	13.7637	0.000207298	0.00117039
LAYN	-1.08961	4.1185	41.9515	9.36e-11	9.35e-09
SEMA3A	-1.08926	2.73423	13.5674	0.000230153	0.00127794
HFE	-1.08913	2.8588	24.669	6.81e-07	1.02e-05
WWTR1	-1.08908	5.54648	23.3471	1.35e-06	1.81e-05
C1orf158	-1.08877	2.50778	5.59813	0.0179797	0.0450996
VNN2	-1.08848	2.56336	15.467	8.4e-05	0.000552183
CD151	-1.08841	7.10388	37.5795	8.78e-10	5.03e-08
S100B	-1.08811	9.62761	30.3586	3.59e-08	9.47e-07
HLA-DPA1	-1.08759	8.18967	17.4812	2.9e-05	0.000228204
NUAK2	-1.08641	2.54995	17.2667	3.25e-05	0.000250774
HEYL	-1.08637	3.63148	17.2218	3.33e-05	0.000255593
SLC25A20	-1.08603	4.17049	44.6578	2.35e-11	3.03e-09
CTB-171A8.1	-1.08564	2.16742	10.6244	0.00111607	0.00466991
APOBEC3C	-1.08509	3.91931	23.4482	1.28e-06	1.73e-05
COLEC12	-1.08454	4.27696	25.1154	5.4e-07	8.5e-06
CARNS1	-1.08441	5.23146	8.49236	0.00356642	0.0121414
SPRED3	-1.08278	2.80274	19.2478	1.15e-05	0.000106323
NINJ2	-1.08273	3.85231	18.393	1.8e-05	0.00015451
GPR62	-1.08244	2.83623	11.026	0.000898404	0.00390199
CDCA7L	-1.08225	4.90493	24.6683	6.81e-07	1.02e-05
RP11-61L23.2	-1.08128	3.18029	13.6775	0.000217045	0.0012146
PCOLCE2	-1.081	3.65929	14.1877	0.000165448	0.00096159
FABP3	-1.08058	5.15429	19.5411	9.85e-06	9.3e-05
PARVB	-1.08008	4.2606	33.3703	7.62e-09	2.81e-07
HBEGF	-1.07952	4.34205	25.7257	3.94e-07	6.5e-06
AC007362.1	-1.07918	3.91866	22.7941	1.8e-06	2.3e-05
CHST6	-1.07852	3.27698	19.4564	1.03e-05	9.69e-05
C11orf63	-1.07697	2.45586	13.5503	0.000232254	0.0012879
ITGBL1	-1.07579	2.82989	14.6446	0.000129804	0.000787693
[truncated: 275 more rows]

## Sheet: CGGA325_DESeq2
id	baseMean	log2FoldChange	lfcSE	stat	pvalue	padj
[truncated: 1,233 more rows]

[truncated: 3 more sheets: CGGA693_limma, CGGA693_edgeR, CGGA693_DESeq2]
