# Supplementary material for: Scoring model based on the signature of non-m6A-related neoantigen-coding lncRNAs assists in immune microenvironment analysis and TCR-neoantigen pair selection in gliomas
Source: J Transl Med. 2022 Oct 29;20:494. doi: 10.1186/s12967-022-03713-z (PMC9617417; doi:10.1186/s12967-022-03713-z)
Supplement: Supplementary file 14 — Additional file 14: Table S3. Primer sequences used for qRT-PCR. [file 12967_2022_3713_MOESM14_ESM.xlsx]

## Sheet: Sheet1
Gene	Forward(5'-3')	Reverse(5'-3')
β-actin	GAAGAGCTACGAGCTGCCTGA	CAGACAGCACTGTGTTGGCG
COL5A2	GACTGTGCCGACCCTGTAAC	CCTGGACGACCACGTATGC
PVT1	TGTTACACCTGGGATTTAGGCA	GAGCACCAAGACTGGCTCTTAAT
CHI3L2	TGGAGACCAAGGTTCAGTTCTT	CTGGTTGCAGGATTTGCCAG
SOX10	GCTGCTGAACGAAAGTGACA	TCTTGTAGTGGGCCTGGATGG
SUZ12	CCGTCCCTTGCAGTTTCCA	GTCTTTTCCCCATCCTCACGA
EZH2	AAGGGCACAGCAGAAGAACTA	GGGGGTACATTCAGGAGGAAG
REST	ACTTTGTCCTTACTCAAGTTCTCA	TTGCATGGCGGGTTACTTCA
MYC	CCCCTACCCTCTCAACGACA	CTTCTTGTTCCTCCTCAGAGTCG
SOCS3	GCTCCAAGAGCGAGTACCAG	CTGTCGCGGATCAGAAAGGT
SERPINE1	TTGGTGAAGGGTCTGCTGTG	GGGTGAGAAAACCACGTTGC
