# Supplementary material for: Scoring model based on the signature of non-m6A-related neoantigen-coding lncRNAs assists in immune microenvironment analysis and TCR-neoantigen pair selection in gliomas
Source: J Transl Med. 2022 Oct 29;20:494. doi: 10.1186/s12967-022-03713-z (PMC9617417; doi:10.1186/s12967-022-03713-z)
Supplement: Supplementary file 15 — Additional file 15: Table S4. Identified regulators in Ψ, m5C and m1A. [file 12967_2022_3713_MOESM15_ESM.xlsx]

## Sheet: Regulators
Identified regulators in pseudouridine (Ψ), 5-methylcytosine (m5C) and N1-methyladenosine (m1A)
Modifications	Genes	Type
Ψ	TRUB1	writer
	TRUB2
	DKC1
	PUS1
	PUS3
	PUS7
	RPUSD2
m5C	NOP2	writer
	NSUN2
	NSUN3
	NSUN4
	NSUN5
	NSUN6
	NSUN7
	DNMT1
	DNMT3A
	DNMT3B
	TRDMT1
	TET2	eraser
	YBX1	reader
	ALYREF
m1A	TRMT6	writer
	TRMT61B
	TRMT61A
	FTO	eraser
	ALKBH1
	ALKBH3
	YTHDC1	reader
	YTHDF3
	YTHDF1
	YTHDF2
