# Supplementary material for: Scoring model based on the signature of non-m6A-related neoantigen-coding lncRNAs assists in immune microenvironment analysis and TCR-neoantigen pair selection in gliomas
Source: J Transl Med. 2022 Oct 29;20:494. doi: 10.1186/s12967-022-03713-z (PMC9617417; doi:10.1186/s12967-022-03713-z)
Supplement: Supplementary file 16 — Additional file 16: Table S5. The correlations between non-m6A or m6A regulators and related-lncRNAs. [file 12967_2022_3713_MOESM16_ESM.xlsx]

## Sheet: Non-m6A
Non-m6A-related genes	lncRNA	cor	pvalue	Regulation
TRMT61A	LINC01896	0.404647	7.00197e-29	postive
PUS3	AP006545.1	0.464256	1.32841e-38	postive
NSUN6	AP006545.1	0.42676	2.90284e-32	postive
YTHDC1	AC104596.1	0.4359	9.76541e-34	postive
TET2	AC104596.1	0.504331	2.61932e-46	postive
YTHDF3	AC073046.1	0.401427	2.07448e-28	postive
DNMT1	AC073046.1	0.418213	6.31171e-31	postive
TET2	AC073046.1	0.4919	8.2858e-44	postive
FTO	LINC01963	0.410885	8.24885e-30	postive
YTHDF2	TLX1NB	-0.453453	1.07505e-36	negative
NSUN4	TLX1NB	-0.417996	6.81661e-31	negative
YTHDC1	AL645608.6	0.468976	1.85352e-39	postive
NSUN6	AL645608.6	0.567956	7.32655e-61	postive
TET2	AL645608.6	0.405026	6.15741e-29	postive
FTO	AL591848.4	0.480698	1.21617e-41	postive
YTHDC1	AL591848.4	0.500414	1.64846e-45	postive
NSUN6	AL591848.4	0.515707	1.0917e-48	postive
PUS3	AP000757.1	0.430335	7.79608e-33	postive
YTHDC1	AP000757.1	0.496147	1.19074e-44	postive
NSUN6	AP000757.1	0.613794	1.72034e-73	postive
TET2	AP000757.1	0.457914	1.78575e-37	postive
FTO	MID1IP1-AS1	0.401021	2.37768e-28	postive
YTHDF2	AL355916.2	-0.465494	7.94821e-39	negative
NSUN4	AL355916.2	-0.42751	2.20602e-32	negative
YBX1	AL355916.2	-0.403833	9.22401e-29	negative
PUS3	SNHG32	0.535731	4.20253e-53	postive
RPUSD2	SNHG32	0.44968	4.80903e-36	postive
ALKBH3	SNHG32	0.41421	2.58982e-30	postive
TRMT61B	ZNNT1	-0.423664	8.9476e-32	negative
NSUN6	ZNNT1	0.513641	2.9996e-48	postive
NSUN6	AC034236.2	0.488833	3.30792e-43	postive
RPUSD2	OSER1-DT	0.419615	3.83204e-31	postive
PUS3	LINC01918	0.496828	8.69982e-45	postive
NSUN7	AC006026.3	0.474804	1.56027e-40	postive
YTHDF2	AC008014.1	-0.475612	1.10314e-40	negative
NSUN4	AC008014.1	-0.415368	1.72498e-30	negative
NSUN5	HOTAIRM1	0.435739	1.03732e-33	postive
NSUN7	HOTAIRM1	0.504611	2.29468e-46	postive
YBX1	AL596244.1	-0.403136	1.16736e-28	negative
NSUN7	AL358334.2	0.412442	4.80379e-30	postive
PUS1	AC040977.1	0.420735	2.56693e-31	postive
NSUN6	LINC02593	0.536277	3.15516e-53	postive
FTO	AC068643.1	0.433603	2.31217e-33	postive
YTHDC1	AC068643.1	0.499457	2.57489e-45	postive
TET2	AC068643.1	0.428731	1.40891e-32	postive
PUS1	LINC01730	0.408882	1.64732e-29	postive
YTHDC1	LNCTAM34A	-0.4073	2.83576e-29	negative
NSUN7	LNCTAM34A	0.462351	2.9163e-38	postive
NSUN6	AP000350.5	0.483049	4.33427e-42	postive
DNMT1	AC017104.1	0.421555	1.91288e-31	postive
ALYREF	AC017104.1	0.42335	1.00222e-31	postive
NSUN6	AC021739.3	0.604006	1.27591e-70	postive
TET2	AC021739.3	0.406786	3.38004e-29	postive
YBX1	AC092720.2	-0.438971	3.05073e-34	negative
DNMT1	AC091057.1	0.430238	8.08086e-33	postive
DNMT3B	AC091057.1	0.438346	3.87031e-34	postive
NSUN6	AC073195.2	0.445488	2.48393e-35	postive
PUS3	AC023632.2	0.416404	1.19749e-30	postive
YTHDC1	AC023632.2	0.434008	1.98708e-33	postive
NSUN6	AC023632.2	0.502546	6.07499e-46	postive
FTO	OIP5-AS1	0.434883	1.43145e-33	postive
YBX1	OIP5-AS1	-0.483221	4.01849e-42	negative
ALYREF	OIP5-AS1	-0.411375	6.96152e-30	negative
NSUN7	MIR1915HG	0.442344	8.38922e-35	postive
PUS1	AC022167.2	0.552646	4.53507e-57	postive
NOP2	AC022167.2	0.555454	9.4559e-58	postive
NSUN2	AC022167.2	0.548772	3.8472e-56	postive
DNMT1	AC022167.2	0.464808	1.05691e-38	postive
DNMT3B	AC022167.2	0.422667	1.28235e-31	postive
TRDMT1	DLEU2L	0.413263	3.60799e-30	postive
TET2	DLEU2L	0.416388	1.20417e-30	postive
NSUN7	FP325335.1	-0.443758	4.8604e-35	negative
YTHDF2	AL022476.1	-0.412763	4.2953e-30	negative
NSUN4	AL022476.1	-0.408229	2.06179e-29	negative
NSUN7	AL022476.1	-0.461407	4.29727e-38	negative
YBX1	AL022476.1	-0.406279	4.01926e-29	negative
NOP2	AC006064.2	0.636604	1.38154e-80	postive
FTO	AC090578.1	0.410128	1.07213e-29	postive
YTHDC1	AC019080.1	0.497182	7.39019e-45	postive
NSUN3	AC019080.1	0.451073	2.77167e-36	postive
NSUN6	AC019080.1	0.466544	5.13242e-39	postive
TET2	AC019080.1	0.590927	6.14957e-67	postive
NSUN7	LINC00092	0.503317	4.22707e-46	postive
TET2	AC011477.3	0.498891	3.34952e-45	postive
YTHDF2	AL162171.3	-0.41051	9.39277e-30	negative
NSUN7	AL162171.3	-0.414566	2.28634e-30	negative
YBX1	AL162171.3	-0.440382	1.78105e-34	negative
YBX1	LINC02588	0.412742	4.32645e-30	postive
YTHDF2	ZNF529-AS1	0.49467	2.34552e-44	postive
NSUN4	ZNF529-AS1	0.469912	1.24986e-39	postive
NSUN7	ZNF529-AS1	0.530802	5.4665e-52	postive
YBX1	ZNF529-AS1	0.485537	1.44186e-42	postive
YTHDC1	AL645608.2	0.474893	1.5019e-40	postive
NSUN6	AL645608.2	0.530046	8.07437e-52	postive
TET2	AL645608.2	0.472911	3.50437e-40	postive
NSUN6	AC021739.2	0.556423	5.48624e-58	postive
NSUN6	AL008582.1	0.476909	6.30892e-41	postive
YTHDF2	FOXD3-AS1	0.400244	3.08301e-28	postive
NSUN7	FOXD3-AS1	0.452065	1.86951e-36	postive
YBX1	FOXD3-AS1	0.486475	9.49939e-43	postive
ALYREF	FOXD3-AS1	0.452514	1.56366e-36	postive
YTHDF2	INHBA-AS1	-0.479862	1.7524e-41	negative
NSUN4	INHBA-AS1	-0.443476	5.42112e-35	negative
YBX1	INHBA-AS1	-0.485592	1.40703e-42	negative
PUS1	AC008764.6	0.524304	1.5098e-50	postive
NSUN6	AC008764.6	0.430107	8.48262e-33	postive
TRMT61B	AC074135.1	0.450366	3.66714e-36	postive
YTHDF3	AC074135.1	0.420692	2.60696e-31	postive
NSUN2	AC074135.1	0.407817	2.37541e-29	postive
NSUN3	AC074135.1	0.484298	2.49698e-42	postive
DNMT1	AC074135.1	0.538228	1.12696e-53	postive
DNMT3B	AC074135.1	0.428219	1.70071e-32	postive
TET2	AC074135.1	0.413995	2.79251e-30	postive
PUS1	ASAP1-IT2	0.415834	1.4641e-30	postive
YTHDF2	CRNDE	0.456888	2.70508e-37	postive
NSUN7	CRNDE	0.512456	5.33872e-48	postive
PUS3	AC006042.3	0.407719	2.45638e-29	postive
YTHDC1	AC006042.3	0.441439	1.18773e-34	postive
NSUN3	AC006042.3	0.427532	2.18843e-32	postive
TET2	AC006042.3	0.429981	8.88696e-33	postive
YTHDF2	AL161668.4	-0.444753	3.30578e-35	negative
YBX1	AL161668.4	-0.425214	5.1001e-32	negative
NSUN6	ZFHX2-AS1	0.604335	1.02541e-70	postive
NSUN7	ZFHX2-AS1	-0.406525	3.69552e-29	negative
NSUN3	AP001432.1	0.426658	3.01259e-32	postive
TET2	AP001432.1	0.410897	8.21589e-30	postive
PUS1	AL353622.1	0.407751	2.42964e-29	postive
FTO	LINC00339	-0.435092	1.32322e-33	negative
YTHDF2	LINC00339	0.531558	3.69784e-52	postive
NSUN4	LINC00339	0.533778	1.16709e-52	postive
NSUN7	LINC00339	0.434951	1.39518e-33	postive
YBX1	LINC00339	0.463137	2.10925e-38	postive
PUS1	AC097468.3	0.431633	4.81934e-33	postive
ALYREF	AC097468.3	0.463971	1.4945e-38	postive
YTHDF2	AC093157.1	0.4777	4.48243e-41	postive
NSUN4	AC093157.1	0.497552	6.22781e-45	postive
YBX1	AC093157.1	0.450993	2.86083e-36	postive
PUS1	AC135178.6	0.593362	1.30593e-67	postive
TRMT61A	AC135178.6	0.462895	2.33071e-38	postive
ALYREF	AC135178.6	0.477437	5.02271e-41	postive
NSUN7	AC093388.1	0.494047	3.11884e-44	postive
NSUN6	FAM27C	0.458177	1.60503e-37	postive
YTHDC1	AL158163.2	0.446877	1.44528e-35	postive
NSUN6	AL158163.2	0.523362	2.42783e-50	postive
YTHDF2	AC097468.2	-0.446654	1.57711e-35	negative
YTHDC1	ZEB1-AS1	0.485829	1.26632e-42	postive
NOP2	ZEB1-AS1	0.41633	1.22914e-30	postive
NSUN6	ZEB1-AS1	0.619474	3.33736e-75	postive
TRDMT1	ZEB1-AS1	0.43539	1.18313e-33	postive
NSUN6	AC025048.2	0.42668	2.98899e-32	postive
YTHDC1	AL513534.3	0.596464	1.77897e-68	postive
NSUN6	AL513534.3	0.577047	3.29369e-63	postive
ALKBH3	SNHG5	0.407721	2.4545e-29	postive
FTO	AC011912.1	0.492148	7.40356e-44	postive
TET2	AC011912.1	0.412509	4.69307e-30	postive
PUS1	AP000240.1	0.580332	4.47882e-64	postive
YTHDF2	AC090692.1	0.435989	9.44293e-34	postive
YBX1	AC090692.1	0.489201	2.80471e-43	postive
PUS1	AC106820.3	0.430047	8.6717e-33	postive
PUS1	AC010973.2	0.58973	1.31071e-66	postive
NOP2	AC010973.2	0.424545	6.50262e-32	postive
NSUN6	AC079906.1	0.421868	1.70937e-31	postive
NOP2	AL662791.1	0.416328	1.23008e-30	postive
DNMT1	AL662791.1	0.416882	1.01131e-30	postive
NOP2	AC010186.3	0.651937	1.05714e-85	postive
NSUN7	HOXA-AS2	0.400611	2.72734e-28	postive
PUS1	AC139530.1	0.461048	4.97962e-38	postive
RPUSD2	AC139530.1	0.427262	2.41564e-32	postive
TRMT61A	AC139530.1	0.454429	7.2761e-37	postive
ALYREF	AC139530.1	0.574855	1.23125e-62	postive
NSUN6	LINC02615	0.504135	2.8735e-46	postive
ALYREF	AC015909.2	0.418392	5.92268e-31	postive
PUS1	AC002553.2	0.524405	1.43412e-50	postive
NSUN6	AC002553.2	0.468186	2.58326e-39	postive
TET2	LINC00461	0.431445	5.16773e-33	postive
NSUN6	AC010536.3	0.487036	7.39698e-43	postive
YTHDC1	LINC01690	0.522072	4.64098e-50	postive
NSUN6	LINC01690	0.464283	1.3135e-38	postive
TET2	LINC01690	0.432897	3.00991e-33	postive
TRUB2	LINC00511	0.424383	6.89479e-32	postive
PUS3	LINC00511	0.462504	2.73828e-38	postive
TRMT61B	LINC00511	0.421853	1.71912e-31	postive
PUS1	AP002812.5	0.436145	8.9022e-34	postive
YTHDC1	AC027514.2	0.442573	7.67951e-35	postive
NSUN6	AC027514.2	0.410435	9.64228e-30	postive
TET2	AC027514.2	0.522412	3.91384e-50	postive
YTHDC1	SREBF2-AS1	0.410062	1.09673e-29	postive
NSUN2	SREBF2-AS1	0.403479	1.03959e-28	postive
PUS1	SCAT2	0.553298	3.15467e-57	postive
ALYREF	SCAT2	0.447698	1.04799e-35	postive
NSUN6	PITRM1-AS1	0.550215	1.74042e-56	postive
TRDMT1	PITRM1-AS1	0.415348	1.73744e-30	postive
PUS1	AC120053.1	0.463067	2.17137e-38	postive
YTHDC1	AC120053.1	0.501286	1.09715e-45	postive
NSUN6	AC120053.1	0.642261	1.93639e-82	postive
NSUN6	AC106052.1	0.525843	6.9254e-51	postive
YTHDC1	AL683813.2	0.48716	6.9996e-43	postive
NSUN6	AL683813.2	0.422363	1.43061e-31	postive
TET2	AL683813.2	0.446003	2.03334e-35	postive
PUS7	ADD3-AS1	-0.403037	1.20723e-28	negative
YTHDF2	ADD3-AS1	-0.424173	7.441e-32	negative
YBX1	ADD3-AS1	-0.452525	1.55658e-36	negative
YTHDF2	AL445493.3	-0.473634	2.57394e-40	negative
NSUN4	AL445493.3	-0.484004	2.84414e-42	negative
YBX1	AL445493.3	-0.51949	1.68511e-49	negative
YTHDF2	BASP1-AS1	-0.416223	1.27628e-30	negative
YBX1	BASP1-AS1	-0.494847	2.16259e-44	negative
NSUN6	AC004477.1	0.422535	1.34475e-31	postive
NSUN2	AC023908.3	0.453366	1.11305e-36	postive
NSUN6	AC034236.3	0.490844	1.33701e-43	postive
NSUN6	AL121827.2	0.462539	2.6986e-38	postive
PUS3	LINC01637	-0.432507	3.48191e-33	negative
YTHDC1	LINC01637	-0.453223	1.17886e-36	negative
TET2	LINC01637	-0.441684	1.08112e-34	negative
NSUN6	AL139089.1	0.504594	2.31347e-46	postive
PUS7	AP001486.2	-0.46285	2.37494e-38	negative
FTO	AP001486.2	0.480857	1.13445e-41	postive
YTHDC1	AP001486.2	0.409098	1.52923e-29	postive
YTHDF2	AP001486.2	-0.49886	3.39899e-45	negative
NSUN4	AP001486.2	-0.468851	1.95314e-39	negative
NSUN5	AP001486.2	-0.421975	1.64526e-31	negative
NSUN6	AP001486.2	0.416988	9.74093e-31	postive
NSUN7	AP001486.2	-0.497569	6.17906e-45	negative
YBX1	AP001486.2	-0.530754	5.60435e-52	negative
ALYREF	AP001486.2	-0.498543	3.93679e-45	negative
YBX1	FAM27E3	0.47726	5.42063e-41	postive
ALYREF	FAM27E3	0.44822	8.54177e-36	postive
PUS3	SNHG1	0.556082	6.64679e-58	postive
YTHDC1	SNHG1	0.410963	8.03094e-30	postive
NSUN6	SNHG1	0.511519	8.40996e-48	postive
DKC1	UBL7-AS1	0.44453	3.60371e-35	postive
TRMT6	UBL7-AS1	0.425834	4.06893e-32	postive
TRMT61B	UBL7-AS1	0.596924	1.32098e-68	postive
NSUN4	UBL7-AS1	0.432482	3.51421e-33	postive
DNMT1	UBL7-AS1	0.400786	2.57198e-28	postive
DNMT3B	UBL7-AS1	0.408238	2.05545e-29	postive
YBX1	UBL7-AS1	0.445214	2.76334e-35	postive
ALYREF	UBL7-AS1	0.40715	2.98503e-29	postive
YTHDF3	AF127577.4	0.472239	4.66432e-40	postive
NSUN2	AC000123.1	0.422051	1.60061e-31	postive
TET2	AC000123.1	0.404371	7.6885e-29	postive
TRMT61B	AC006333.1	0.450032	4.1842e-36	postive
YTHDC1	AC000068.1	0.503237	4.38985e-46	postive
TET2	AC000068.1	0.485433	1.51041e-42	postive
NSUN6	VPS13B-DT	0.407299	2.83616e-29	postive
DKC1	DLEU1	0.400567	2.76727e-28	postive
PUS3	DLEU1	0.430835	6.47898e-33	postive
PUS7	DLEU1	0.408952	1.60824e-29	postive
TRMT6	DLEU1	0.458881	1.20571e-37	postive
TRMT61B	DLEU1	0.473608	2.60271e-40	postive
PUS1	MELTF-AS1	0.458991	1.15305e-37	postive
ALYREF	MELTF-AS1	0.42037	2.92558e-31	postive
PUS1	LINC01004	0.510053	1.70691e-47	postive
NSUN2	LINC01004	0.43327	2.6187e-33	postive
NSUN6	LINC01004	0.431664	4.76374e-33	postive
FTO	LINC02035	0.442634	7.50068e-35	postive
YTHDC1	LINC02035	0.495526	1.58364e-44	postive
YTHDC1	AP000907.2	0.414203	2.59633e-30	postive
NSUN6	AP000907.2	0.499293	2.77861e-45	postive
ALYREF	RARA-AS1	0.472763	3.73199e-40	postive
ALKBH3	AC008946.1	0.417417	8.36868e-31	postive
YTHDC1	LINC02175	0.439146	2.85485e-34	postive
NSUN6	LINC02175	0.408726	1.73855e-29	postive
TET2	LINC02175	0.492264	7.02627e-44	postive
PUS3	AC233296.1	0.406138	4.21633e-29	postive
FTO	AC233296.1	0.409528	1.31891e-29	postive
YTHDC1	AC233296.1	0.449295	5.59722e-36	postive
TET2	AC233296.1	0.582351	1.29999e-64	postive
YTHDC1	AC073389.3	0.462582	2.65125e-38	postive
NSUN6	AC073389.3	0.640283	8.69909e-82	postive
PUS1	LINC01089	0.431162	5.73968e-33	postive
NSUN6	LINC01089	0.536919	2.25027e-53	postive
PUS3	AC016065.1	0.435066	1.33643e-33	postive
RPUSD2	AC016065.1	0.425649	4.3522e-32	postive
ALYREF	AC016065.1	0.417149	9.20274e-31	postive
YBX1	MIR181A2HG	0.434995	1.37245e-33	postive
ALYREF	MIR181A2HG	0.454597	6.80136e-37	postive
NSUN6	AC100793.4	0.44373	4.91431e-35	postive
NSUN7	AC020905.1	0.400236	3.09125e-28	postive
ALYREF	AC020765.2	0.476064	9.08077e-41	postive
PUS3	AC021188.1	0.446378	1.75631e-35	postive
RPUSD2	AC021188.1	0.430013	8.78382e-33	postive
FTO	AF131215.5	0.453596	1.01554e-36	postive
YTHDC1	AF131215.5	0.513777	2.80748e-48	postive
TET2	AF131215.5	0.64276	1.32313e-82	postive
YTHDC1	AL080276.2	0.411306	7.12975e-30	postive
PUS1	AC093788.1	0.480136	1.55448e-41	postive
NSUN6	AC093788.1	0.534213	9.30347e-53	postive
NOP2	AC022364.1	0.454153	8.12819e-37	postive
YTHDC1	LINC00632	0.41583	1.46629e-30	postive
NSUN6	LINC00632	0.490987	1.25315e-43	postive
NSUN7	AL021392.1	0.45427	7.75499e-37	postive
DKC1	AC025176.1	0.43684	6.84834e-34	postive
PUS1	AC025176.1	0.447118	1.3154e-35	postive
PUS7	AC025176.1	0.40127	2.1868e-28	postive
YTHDF2	AC025176.1	0.405893	4.58456e-29	postive
NOP2	AC025176.1	0.41558	1.60096e-30	postive
DNMT1	AC025176.1	0.549437	2.6699e-56	postive
DNMT3B	AC025176.1	0.562493	1.74005e-59	postive
ALYREF	AC025176.1	0.481267	9.48366e-42	postive
YBX1	LINC01586	-0.425147	5.22424e-32	negative
YTHDC1	POC1B-AS1	0.402998	1.22325e-28	postive
FTO	AC124312.2	0.57614	5.69149e-63	postive
YBX1	AC124312.2	-0.470655	9.13083e-40	negative
ALYREF	AC124312.2	-0.459191	1.06292e-37	negative
YTHDF2	LINC01587	0.411157	7.50708e-30	postive
PUS1	AC016716.1	0.420189	3.12124e-31	postive
YBX1	HAR1B	-0.406989	3.15336e-29	negative
ALKBH3	AC027644.3	0.452399	1.63684e-36	postive
FTO	ZNF114-AS1	-0.41381	2.97997e-30	negative
FTO	NORAD	0.500709	1.43663e-45	postive
YTHDF2	NORAD	-0.428704	1.42305e-32	negative
NSUN4	NORAD	-0.422844	1.20314e-31	negative
YBX1	NORAD	-0.602085	4.54355e-70	negative
ALYREF	NORAD	-0.461432	4.25315e-38	negative
YTHDC1	AC010536.1	0.461601	3.96868e-38	postive
NSUN6	AC010536.1	0.554794	1.36894e-57	postive
TRMT61B	CHROMR	0.468657	2.11947e-39	postive
NSUN2	CHROMR	0.44845	7.80442e-36	postive
NSUN3	CHROMR	0.453133	1.22189e-36	postive
ALKBH3	AC107032.2	0.464188	1.36643e-38	postive
DKC1	TMPO-AS1	0.544012	5.12547e-55	postive
PUS7	TMPO-AS1	0.404155	8.27256e-29	postive
TRMT6	TMPO-AS1	0.404318	7.82796e-29	postive
DNMT1	TMPO-AS1	0.585505	1.84866e-65	postive
DNMT3B	TMPO-AS1	0.549016	3.36575e-56	postive
ALYREF	TMPO-AS1	0.577426	2.61961e-63	postive
YTHDF2	AL118558.3	-0.518588	2.63668e-49	negative
NSUN4	AL118558.3	-0.439609	2.39234e-34	negative
YBX1	AL118558.3	-0.412069	5.46981e-30	negative
PUS1	AC046143.2	0.453992	8.66867e-37	postive
YTHDC1	ARHGAP31-AS1	0.450556	3.40214e-36	postive
YBX1	C17orf102	-0.464227	1.34429e-38	negative
NSUN6	SNHG21	0.492519	6.25616e-44	postive
NSUN6	AL359715.2	0.489608	2.33492e-43	postive
TET2	MESTIT1	0.42663	3.04319e-32	postive
DKC1	COX10-AS1	0.530575	6.14681e-52	postive
PUS3	COX10-AS1	0.405776	4.7709e-29	postive
PUS7	COX10-AS1	0.498476	4.0617e-45	postive
TRMT6	COX10-AS1	0.423362	9.97748e-32	postive
TRMT61B	COX10-AS1	0.449212	5.78132e-36	postive
YTHDF3	COX10-AS1	0.406481	3.75109e-29	postive
NOP2	COX10-AS1	0.446692	1.55399e-35	postive
NSUN2	COX10-AS1	0.443287	5.83148e-35	postive
DNMT1	COX10-AS1	0.545208	2.68418e-55	postive
DNMT3B	COX10-AS1	0.489865	2.07961e-43	postive
YTHDC1	PPP1R12A-AS1	0.444772	3.28101e-35	postive
NSUN6	PPP1R12A-AS1	0.416923	9.96726e-31	postive
TET2	AL133297.2	0.459705	8.61961e-38	postive
PUS1	AC025682.2	0.441208	1.29799e-34	postive
ALYREF	AC025682.2	0.411401	6.89889e-30	postive
YTHDF2	LINC00320	-0.467227	3.85941e-39	negative
YBX1	LINC00320	-0.464695	1.10757e-38	negative
YBX1	TRHDE-AS1	-0.433099	2.79133e-33	negative
PUS1	AL358781.2	0.408192	2.08815e-29	postive
DKC1	AC015967.1	-0.424038	7.81335e-32	negative
YBX1	AC015967.1	-0.486567	9.11942e-43	negative
NSUN6	LINC02878	0.500576	1.52841e-45	postive
ALYREF	KMT2E-AS1	0.473621	2.58899e-40	postive
NSUN6	LINC02636	0.661827	3.65575e-89	postive
NSUN7	AC005790.1	0.439414	2.57785e-34	postive
PUS1	AC009133.1	0.451888	2.00611e-36	postive
NSUN2	AC009133.1	0.420501	2.79187e-31	postive
NSUN6	AC009133.1	0.42418	7.42173e-32	postive
PUS1	LINC02604	0.531209	4.43029e-52	postive
NSUN2	LINC02604	0.444311	3.92401e-35	postive
PUS1	AC016876.3	0.581235	2.57849e-64	postive
FTO	AC016876.3	-0.488	4.80638e-43	negative
DNMT3B	AC016876.3	0.416389	1.20364e-30	postive
YBX1	AC016876.3	0.490191	1.79529e-43	postive
ALYREF	AC016876.3	0.456414	3.27505e-37	postive
PUS1	AC079907.1	0.412091	5.4272e-30	postive
NSUN2	AC079907.1	0.460597	5.98855e-38	postive
DNMT3B	AC079907.1	0.418361	5.98755e-31	postive
PUS1	AL513165.1	0.442733	7.22123e-35	postive
DNMT1	AF233439.1	0.433862	2.09915e-33	postive
DNMT3B	AF233439.1	0.432979	2.91965e-33	postive
ALYREF	AF233439.1	0.414099	2.69281e-30	postive
YTHDF2	ARHGEF26-AS1	-0.450777	3.11701e-36	negative
YBX1	ARHGEF26-AS1	-0.425775	4.15764e-32	negative
YTHDC1	C8orf31	0.482298	6.03301e-42	postive
NSUN6	C8orf31	0.550821	1.24591e-56	postive
TET2	C8orf31	0.427162	2.50534e-32	postive
RPUSD2	AP002360.2	0.421794	1.75571e-31	postive
ALKBH3	AP002360.2	0.417312	8.68729e-31	postive
DKC1	ELOA-AS1	0.401731	1.87363e-28	postive
PUS7	ELOA-AS1	0.448317	8.22356e-36	postive
TRMT61B	ELOA-AS1	0.425793	4.13073e-32	postive
YTHDF2	ELOA-AS1	0.508487	3.62276e-47	postive
NSUN4	ELOA-AS1	0.520276	1.13943e-49	postive
YBX1	ELOA-AS1	0.44376	4.85717e-35	postive
NSUN7	PSMB8-AS1	0.406901	3.25023e-29	postive
YTHDC1	AF117829.1	0.435574	1.10403e-33	postive
NSUN6	AF117829.1	0.518598	2.62318e-49	postive
TET2	AF117829.1	0.430331	7.8097e-33	postive
PUS1	AC006557.1	0.481788	7.54544e-42	postive
NOP2	AC006557.1	0.425302	4.93952e-32	postive
NSUN2	AC006557.1	0.430488	7.36807e-33	postive
NSUN6	AC006557.1	0.447944	9.51707e-36	postive
DNMT1	AC006557.1	0.402614	1.39187e-28	postive
DNMT3B	AC006557.1	0.492924	5.20323e-44	postive
NSUN6	AL121917.1	0.41191	5.78031e-30	postive
PUS1	AC211476.4	0.491865	8.4202e-44	postive
YTHDC1	ARPP21-AS1	0.530029	8.1427e-52	postive
NSUN6	ARPP21-AS1	0.444974	3.03389e-35	postive
TET2	ARPP21-AS1	0.540032	4.32553e-54	postive
YTHDC1	AC022098.1	0.487277	6.64177e-43	postive
NSUN6	AC022098.1	0.507476	5.87648e-47	postive
NSUN6	AC026367.2	0.407872	2.33103e-29	postive
TET2	AC008840.1	0.400213	3.11569e-28	postive
PUS1	AL161729.4	0.427951	1.87627e-32	postive
NSUN6	AL161729.4	0.40325	1.12349e-28	postive
PUS7	AC078842.2	0.407375	2.76337e-29	postive
PUS3	AL135925.1	0.419566	3.89829e-31	postive
YTHDC1	AL135925.1	0.446843	1.46474e-35	postive
NSUN6	AL135925.1	0.425008	5.4955e-32	postive
TET2	AL135925.1	0.471918	5.34594e-40	postive
PUS1	AL121832.2	0.495336	1.72845e-44	postive
RPUSD2	AL121832.2	0.458444	1.44013e-37	postive
TRMT61A	AL121832.2	0.515261	1.35889e-48	postive
ALYREF	AL121832.2	0.540481	3.40656e-54	postive
RPUSD2	AC138207.2	0.461253	4.57788e-38	postive
ALKBH3	AC138207.2	0.4392	2.79623e-34	postive
ALYREF	AC138207.2	0.489793	2.14871e-43	postive
PUS1	AC025171.4	0.400362	2.96401e-28	postive
NSUN6	AC025171.4	0.430625	7.00274e-33	postive
NSUN6	AC025162.2	0.498076	4.88708e-45	postive
NSUN6	CCDC18-AS1	0.526432	5.13181e-51	postive
NOP2	AC106028.3	0.42031	2.98933e-31	postive
YTHDC1	AL391834.2	0.481973	6.95745e-42	postive
YTHDF2	AL391834.2	-0.501757	8.7968e-46	negative
NSUN4	AL391834.2	-0.448673	7.14964e-36	negative
NSUN6	AL391834.2	0.40145	2.05858e-28	postive
NSUN7	AL391834.2	-0.421954	1.65779e-31	negative
TET2	AL391834.2	0.479039	2.50745e-41	postive
YBX1	AL391834.2	-0.414277	2.52994e-30	negative
PUS3	AL354892.2	0.592163	2.80399e-67	postive
YTHDC1	AL354892.2	0.474855	1.52641e-40	postive
NSUN6	AL354892.2	0.426015	3.8097e-32	postive
TET2	AL354892.2	0.40276	1.32506e-28	postive
DNMT3B	AC020911.1	0.475666	1.07754e-40	postive
DNMT3B	MNX1-AS2	0.419033	4.71409e-31	postive
YBX1	AC103855.2	-0.401782	1.84142e-28	negative
PUS3	AC138904.1	0.448827	6.72739e-36	postive
ALYREF	AC138904.1	0.433767	2.1751e-33	postive
PUS3	AL512625.1	0.561303	3.4419e-59	postive
PUS1	AC108488.1	0.539473	5.82411e-54	postive
YBX1	AC092687.3	0.400872	2.4987e-28	postive
ALYREF	AC092687.3	0.427905	1.90814e-32	postive
TET2	AL136090.1	0.406257	4.04888e-29	postive
PUS1	AL606760.2	0.525462	8.40144e-51	postive
NSUN4	AL606760.2	0.403154	1.16032e-28	postive
DNMT3B	AL606760.2	0.41011	1.07889e-29	postive
NSUN6	AC008991.1	0.406223	4.0961e-29	postive
YTHDC1	AC093535.1	0.406794	3.37144e-29	postive
NSUN6	AC093535.1	0.567728	8.36957e-61	postive
DNMT3B	AC008147.2	0.406845	3.31284e-29	postive
TET2	AC008147.2	0.481521	8.48425e-42	postive
RPUSD2	MAFG-DT	0.498867	3.3869e-45	postive
ALYREF	MAFG-DT	0.485875	1.2411e-42	postive
YTHDF2	AP001267.2	-0.408514	1.86997e-29	negative
NSUN4	AP001267.2	-0.409499	1.332e-29	negative
YBX1	AP001267.2	-0.414484	2.35326e-30	negative
YTHDC1	AL162231.2	-0.422052	1.60031e-31	negative
NSUN5	AL162231.2	0.445582	2.39553e-35	postive
NSUN6	AL162231.2	-0.453639	9.98007e-37	negative
NSUN7	AL162231.2	0.574069	1.97093e-62	postive
DNMT1	AC011503.2	0.451969	1.94203e-36	postive
DNMT3B	AC011503.2	0.506175	1.09251e-46	postive
YBX1	AC011503.2	0.403794	9.34776e-29	postive
YTHDC1	CPNE8-AS1	-0.405847	4.65652e-29	negative
YTHDC1	AL590666.2	0.551199	1.01111e-56	postive
NSUN6	AL590666.2	0.586905	7.72424e-66	postive
TET2	AL590666.2	0.557969	2.29371e-58	postive
YBX1	STXBP5-AS1	-0.496393	1.06307e-44	negative
YTHDF2	AC007938.1	-0.477721	4.44152e-41	negative
NSUN4	AC007938.1	-0.41293	4.05192e-30	negative
TET2	AL354793.1	0.400229	3.09836e-28	postive
YTHDC1	LINC02110	0.403614	9.93341e-29	postive
NSUN6	LINC02110	0.56536	3.32399e-60	postive
NSUN7	LINC02110	-0.400133	3.19968e-28	negative
PUS1	AC124045.1	0.462863	2.36161e-38	postive
DKC1	SNHG16	0.579931	5.72187e-64	postive
PUS7	SNHG16	0.60534	5.25413e-71	postive
TRMT6	SNHG16	0.500103	1.90573e-45	postive
ALKBH1	SNHG16	0.418549	5.6001e-31	postive
YTHDF3	SNHG16	0.422915	1.17262e-31	postive
YTHDF2	SNHG16	0.487458	6.12492e-43	postive
NSUN4	SNHG16	0.460816	5.47452e-38	postive
DNMT3B	SNHG16	0.49601	1.26796e-44	postive
YBX1	SNHG16	0.576265	5.27708e-63	postive
ALYREF	SNHG16	0.42392	8.15369e-32	postive
YTHDC1	AC093835.1	0.405033	6.14156e-29	postive
NSUN6	AC093835.1	0.440358	1.79712e-34	postive
YBX1	SLC26A4-AS1	-0.408201	2.08203e-29	negative
NSUN6	AC080013.3	0.506221	1.06877e-46	postive
FTO	BAIAP2-DT	0.464709	1.10095e-38	postive
YBX1	BAIAP2-DT	-0.438489	3.66527e-34	negative
YTHDF2	AL117335.1	-0.544845	3.26693e-55	negative
NSUN4	AL117335.1	-0.494506	2.52802e-44	negative
YBX1	AL117335.1	-0.519473	1.69865e-49	negative
YTHDC1	AC232271.1	0.443479	5.41507e-35	postive
NSUN2	AC232271.1	0.490647	1.46114e-43	postive
NSUN6	AC232271.1	0.521478	6.25108e-50	postive
RPUSD2	AC006449.7	0.4382	4.09117e-34	postive
ALYREF	AC006449.7	0.451279	2.55476e-36	postive
PUS1	AC078909.2	0.455466	4.79854e-37	postive
NSUN6	AC078909.2	0.559373	1.03469e-58	postive
PUS3	AP001469.3	0.443768	4.8417e-35	postive
YTHDC1	AP001469.3	0.516533	7.27277e-49	postive
NSUN6	AP001469.3	0.525045	1.03768e-50	postive
TET2	AP001469.3	0.404866	6.49938e-29	postive
PUS1	AP001160.1	0.66888	1.03112e-91	postive
FTO	AP001160.1	-0.400863	2.50681e-28	negative
NOP2	AP001160.1	0.411048	7.79589e-30	postive
DNMT3B	AP001160.1	0.413379	3.46458e-30	postive
ALYREF	AP001160.1	0.499014	3.16321e-45	postive
NSUN3	AC046134.2	0.502642	5.80812e-46	postive
NSUN6	AP001351.1	0.404482	7.40513e-29	postive
TET2	AC108693.2	0.41232	5.01183e-30	postive
PUS1	AC091946.2	0.403451	1.04972e-28	postive
NSUN6	AC091946.2	0.536983	2.17597e-53	postive
YTHDF2	AL135999.3	-0.509009	2.82052e-47	negative
NSUN4	AL135999.3	-0.433904	2.06586e-33	negative
YBX1	AL135999.3	-0.436568	7.59016e-34	negative
YBX1	AF111167.2	-0.511201	9.81146e-48	negative
ALYREF	AF111167.2	-0.422706	1.26436e-31	negative
NSUN6	AL132656.2	0.511533	8.35481e-48	postive
FTO	AC002044.1	-0.449374	5.4248e-36	negative
NSUN6	GLYCTK-AS1	0.510525	1.35998e-47	postive
DNMT3B	AC006450.2	0.447201	1.27344e-35	postive
TET2	AC005034.4	0.50175	8.82716e-46	postive
YTHDC1	AL118505.1	0.563603	9.18282e-60	postive
NSUN5	AL118505.1	-0.405339	5.53554e-29	negative
NSUN6	AL118505.1	0.614978	7.61155e-74	postive
NSUN7	AL118505.1	-0.489862	2.08288e-43	negative
TET2	AL118505.1	0.490707	1.4225e-43	postive
FTO	AL138724.2	-0.422236	1.49782e-31	negative
YBX1	AL138724.2	0.409241	1.45593e-29	postive
ALYREF	AL138724.2	0.404592	7.13369e-29	postive
TRMT61B	MFF-DT	0.462383	2.87769e-38	postive
NSUN3	MFF-DT	0.411368	6.97777e-30	postive
NSUN2	AL136368.1	0.407328	2.80839e-29	postive
NSUN3	AL136368.1	0.430756	6.67214e-33	postive
FTO	AC012146.1	-0.424328	7.03294e-32	negative
ALKBH3	AC012146.1	0.404307	7.85725e-29	postive
DKC1	AC074117.1	0.428278	1.66407e-32	postive
PUS1	AC074117.1	0.489479	2.47418e-43	postive
NOP2	AC074117.1	0.463709	1.66562e-38	postive
NSUN2	AC074117.1	0.528389	1.8907e-51	postive
DNMT1	AC074117.1	0.415318	1.75567e-30	postive
DNMT3A	AC074117.1	0.4495	5.16215e-36	postive
DNMT3B	AC074117.1	0.505903	1.24334e-46	postive
NSUN7	LEF1-AS1	0.458815	1.23869e-37	postive
YTHDF2	LINC01310	-0.441013	1.3987e-34	negative
NSUN6	LINC01310	0.48183	7.40773e-42	postive
YTHDF2	AC104083.1	-0.415066	1.91801e-30	negative
NSUN4	AC104083.1	-0.413495	3.32651e-30	negative
YBX1	AC104083.1	-0.463393	1.89778e-38	negative
PUS1	LINC00641	-0.409287	1.43322e-29	negative
FTO	LINC00641	0.598589	4.48552e-69	postive
YTHDC1	LINC00641	0.412858	4.15469e-30	postive
NSUN5	LINC00641	-0.492941	5.16428e-44	negative
NSUN7	LINC00641	-0.496966	8.16531e-45	negative
YBX1	LINC00641	-0.472364	4.4227e-40	negative
ALYREF	LINC00641	-0.507625	5.47247e-47	negative
DKC1	AP003119.3	0.454565	6.89053e-37	postive
PUS7	AP003119.3	0.483706	3.24435e-42	postive
DNMT3A	AP003119.3	0.514672	1.81295e-48	postive
DNMT3B	AP003119.3	0.437346	5.65389e-34	postive
PUS3	TRAF3IP2-AS1	0.431085	5.9062e-33	postive
YTHDC1	TRAF3IP2-AS1	0.520356	1.09446e-49	postive
NSUN6	TRAF3IP2-AS1	0.448685	7.11396e-36	postive
TET2	TRAF3IP2-AS1	0.51917	1.97504e-49	postive
NSUN6	AF131215.6	0.494102	3.04137e-44	postive
NSUN7	AL137847.2	0.430532	7.24814e-33	postive
TRUB2	PXN-AS1	0.456452	3.22617e-37	postive
RPUSD2	PXN-AS1	0.542867	9.49355e-55	postive
ALKBH3	PXN-AS1	0.490472	1.58157e-43	postive
PUS1	SNHG20	0.42656	3.12272e-32	postive
NSUN6	SNHG20	0.408903	1.63574e-29	postive
NSUN7	ADIRF-AS1	0.423701	8.82609e-32	postive
FTO	AC107398.3	0.446128	1.93664e-35	postive
YTHDF2	AC107398.3	-0.431569	4.93415e-33	negative
YBX1	AC107398.3	-0.571789	7.65787e-62	negative
ALYREF	AC107398.3	-0.443643	5.08085e-35	negative
PUS1	PSMA3-AS1	0.455415	4.89734e-37	postive
YTHDC1	PSMA3-AS1	0.425335	4.88052e-32	postive
NSUN2	PSMA3-AS1	0.536869	2.30995e-53	postive
NSUN6	PSMA3-AS1	0.494573	2.45148e-44	postive
NSUN6	AC073367.1	0.428705	1.42238e-32	postive
YTHDC1	LINC01545	0.418642	5.4187e-31	postive
NSUN6	LINC01545	0.481797	7.51599e-42	postive
YTHDC1	RNF157-AS1	0.471091	7.59287e-40	postive
TET2	RNF157-AS1	0.468531	2.23443e-39	postive
FTO	CARD8-AS1	-0.456291	3.44211e-37	negative
YTHDC1	CARD8-AS1	-0.473905	2.29248e-40	negative
NSUN4	CARD8-AS1	0.420813	2.49653e-31	postive
NSUN6	CARD8-AS1	-0.413558	3.25475e-30	negative
NSUN7	CARD8-AS1	0.408967	1.59974e-29	postive
NSUN6	AP001453.4	0.522268	4.20679e-50	postive
YTHDF2	HAR1A	-0.420084	3.24001e-31	negative
YBX1	HAR1A	-0.449644	4.87685e-36	negative
DKC1	AC026401.3	0.531481	3.84821e-52	postive
PUS1	AC026401.3	0.469334	1.59455e-39	postive
PUS7	AC026401.3	0.513453	3.288e-48	postive
TRMT6	AC026401.3	0.459989	7.67823e-38	postive
YTHDF2	AC026401.3	0.618538	6.42755e-75	postive
NSUN4	AC026401.3	0.529962	8.43039e-52	postive
NSUN7	AC026401.3	0.510707	1.24555e-47	postive
DNMT1	AC026401.3	0.452454	1.60145e-36	postive
DNMT3B	AC026401.3	0.475138	1.35213e-40	postive
YBX1	AC026401.3	0.635516	3.10844e-80	postive
ALYREF	AC026401.3	0.667882	2.3895e-91	postive
DNMT3B	LINC02082	0.420795	2.5124e-31	postive
DNMT3A	AC005041.3	0.432525	3.45829e-33	postive
YTHDF2	AC009126.1	-0.436955	6.55722e-34	negative
YBX1	AC009126.1	-0.542672	1.05433e-54	negative
NSUN6	AC105020.1	0.443086	6.30265e-35	postive
NOP2	ITFG2-AS1	0.505126	1.79801e-46	postive
FTO	AC016705.2	0.474956	1.46189e-40	postive
YTHDC1	AC016705.2	0.517408	4.72591e-49	postive
NSUN6	AC016705.2	0.401679	1.90633e-28	postive
TET2	AC016705.2	0.491013	1.23861e-43	postive
YBX1	AC016705.2	-0.410691	8.82403e-30	negative
PUS1	AC012510.1	0.627475	1.12465e-77	postive
RPUSD2	AC012510.1	0.406979	3.16431e-29	postive
TRMT61A	AC012510.1	0.526938	3.966e-51	postive
FTO	AC012510.1	-0.405435	5.35759e-29	negative
ALYREF	AC012510.1	0.570265	1.88557e-61	postive
NSUN6	AC068620.2	0.4514	2.43507e-36	postive
FTO	AC005070.3	0.400446	2.88157e-28	postive
YTHDC1	AC005070.3	0.461438	4.24404e-38	postive
YTHDF2	AC005070.3	-0.426142	3.63655e-32	negative
NSUN4	AC005070.3	-0.406692	3.4907e-29	negative
NSUN6	AC005070.3	0.459111	1.0981e-37	postive
NSUN7	AC005070.3	-0.403893	9.03935e-29	negative
YBX1	AC005070.3	-0.468973	1.85593e-39	negative
ALYREF	AC005070.3	-0.425973	3.86798e-32	negative
NSUN6	AL928654.2	0.46004	7.5189e-38	postive
YBX1	AC022400.1	-0.45635	3.36092e-37	negative
NSUN5	PAXIP1-AS2	0.403613	9.93817e-29	postive
NSUN6	PAXIP1-AS2	-0.458413	1.45833e-37	negative
NSUN7	PAXIP1-AS2	0.568335	5.86756e-61	postive
PUS1	AC005324.5	0.501226	1.12838e-45	postive
PUS3	ZFAS1	0.467208	3.88939e-39	postive
RPUSD2	ZFAS1	0.442859	6.87939e-35	postive
ALKBH3	ZFAS1	0.446469	1.69501e-35	postive
NSUN6	AC087645.2	-0.405399	5.42274e-29	negative
NSUN7	AC092957.1	0.406638	3.55529e-29	postive
DKC1	AC099850.4	0.622642	3.57198e-76	postive
PUS7	AC099850.4	0.596488	1.75191e-68	postive
TRMT6	AC099850.4	0.471747	5.74866e-40	postive
YTHDF2	AC099850.4	0.654156	1.81554e-86	postive
NSUN4	AC099850.4	0.572904	3.94746e-62	postive
NSUN7	AC099850.4	0.423208	1.05485e-31	postive
DNMT1	AC099850.4	0.578133	1.70742e-63	postive
DNMT3B	AC099850.4	0.536492	2.81709e-53	postive
YBX1	AC099850.4	0.601683	5.91927e-70	postive
ALYREF	AC099850.4	0.455055	5.65991e-37	postive
YTHDC1	LINC00663	0.416825	1.03185e-30	postive
NSUN6	LINC00663	0.40068	2.66482e-28	postive
DNMT3B	HOXD-AS2	0.400845	2.52177e-28	postive
ALYREF	HOXD-AS2	0.452384	1.64683e-36	postive
NSUN7	AL355974.2	0.472696	3.84061e-40	postive
DNMT3A	MEG9	0.639598	1.45968e-81	postive
NSUN7	AL390755.1	0.434239	1.82269e-33	postive
DNMT3A	HOXC-AS2	0.480835	1.14582e-41	postive
DNMT3B	HOXC-AS2	0.415344	1.73941e-30	postive
YTHDF2	AC139768.1	-0.443563	5.24114e-35	negative
YTHDC1	MCM3AP-AS1	0.566181	2.06318e-60	postive
NSUN2	MCM3AP-AS1	0.502627	5.84772e-46	postive
NSUN3	MCM3AP-AS1	0.400788	2.57021e-28	postive
NSUN6	MCM3AP-AS1	0.510648	1.28164e-47	postive
TET2	MCM3AP-AS1	0.607244	1.46979e-71	postive
ALKBH3	AL133353.1	0.422435	1.39403e-31	postive
FTO	AC078785.1	0.409324	1.41492e-29	postive
TET2	AC078785.1	0.446103	1.95562e-35	postive
RPUSD2	SNHG30	0.448838	6.70067e-36	postive
ALYREF	SNHG30	0.427599	2.13491e-32	postive
DNMT3A	AC011450.1	0.595825	2.68637e-68	postive
DNMT3B	AC011450.1	0.404918	6.38627e-29	postive
YBX1	AL356019.2	-0.449618	4.92652e-36	negative
PUS3	AC011346.1	0.417957	6.91176e-31	postive
YTHDC1	AC011346.1	0.544885	3.19706e-55	postive
NSUN6	AC011346.1	0.555513	9.14826e-58	postive
TET2	AC011346.1	0.544992	3.01648e-55	postive
YTHDC1	AC244517.7	0.550483	1.50163e-56	postive
TET2	AC244517.7	0.664726	3.33691e-90	postive
NSUN6	AC090578.2	0.418259	6.20794e-31	postive
YTHDC1	CTBP1-DT	0.496111	1.21069e-44	postive
TET2	CTBP1-DT	0.478614	3.01554e-41	postive
PUS1	AC103691.1	0.512533	5.1427e-48	postive
NSUN7	WAKMAR2	0.550872	1.21154e-56	postive
YTHDC1	LINC01278	0.480111	1.57152e-41	postive
TET2	LINC01278	0.465327	8.5187e-39	postive
YTHDC1	AL049597.2	-0.424882	5.75413e-32	negative
NSUN4	LINC00324	0.409158	1.49789e-29	postive
YTHDC1	LINC00928	0.516039	9.27419e-49	postive
NSUN6	LINC00928	0.520096	1.24611e-49	postive
TET2	LINC00928	0.6545	1.37899e-86	postive
NSUN6	AL049541.2	0.427654	2.09244e-32	postive
YTHDF2	AL023806.1	-0.426881	2.77737e-32	negative
NSUN4	AL023806.1	-0.424103	7.63148e-32	negative
NSUN6	AL023806.1	0.404874	6.48369e-29	postive
PUS1	ARRDC1-AS1	0.417092	9.38914e-31	postive
RPUSD2	ARRDC1-AS1	0.436692	7.24271e-34	postive
ALYREF	ARRDC1-AS1	0.458433	1.44671e-37	postive
NSUN7	AC093117.1	0.436201	8.7173e-34	postive
PUS3	ADCY6-DT	0.404435	7.52443e-29	postive
RPUSD2	ADCY6-DT	0.427605	2.13049e-32	postive
NSUN2	AC135178.4	0.400208	3.12037e-28	postive
DNMT1	AC135178.4	0.424949	5.61409e-32	postive
DNMT3B	AC135178.4	0.435061	1.33898e-33	postive
DNMT3A	AC011005.4	0.630976	8.83869e-79	postive
DNMT3B	AC011005.4	0.470754	8.75637e-40	postive
PUS1	ZNF528-AS1	0.425415	4.74028e-32	postive
NOP2	ZNF528-AS1	0.413866	2.92186e-30	postive
DNMT1	ZNF528-AS1	0.472011	5.13931e-40	postive
DNMT3B	ZNF528-AS1	0.496238	1.1419e-44	postive
ALKBH3	AL392172.1	0.508182	4.19407e-47	postive
PUS1	AL035461.3	0.65447	1.41239e-86	postive
TRMT6	AL035461.3	0.440391	1.77506e-34	postive
TRMT61A	AL035461.3	0.409753	1.22018e-29	postive
NOP2	AL035461.3	0.417766	7.39614e-31	postive
DNMT3B	AL035461.3	0.483317	3.85143e-42	postive
YBX1	AL035461.3	0.425902	3.96958e-32	postive
ALYREF	AL035461.3	0.673694	1.70646e-93	postive
PUS3	LINC00957	-0.429703	9.84698e-33	negative
TET2	LINC00957	-0.409704	1.24094e-29	negative
NSUN7	AC097358.2	0.411354	7.01258e-30	postive
ALYREF	POLH-AS1	0.400747	2.6057e-28	postive
PUS1	AC004801.6	0.517276	5.04376e-49	postive
ALYREF	AC004801.6	0.47235	4.4503e-40	postive
YTHDC1	GLCCI1-DT	0.485204	1.67146e-42	postive
TET2	GLCCI1-DT	0.503827	3.32367e-46	postive
NSUN7	LINC01537	-0.432123	4.0161e-33	negative
DKC1	AC087501.4	0.445899	2.11719e-35	postive
PUS7	AC087501.4	0.421431	1.99992e-31	postive
TRMT61B	AC087501.4	0.421928	1.67309e-31	postive
YTHDF2	AC087501.4	0.471867	5.46231e-40	postive
NSUN4	AC087501.4	0.453084	1.2461e-36	postive
DNMT3B	AC087501.4	0.401966	1.73111e-28	postive
YBX1	AC087501.4	0.417132	9.25682e-31	postive
ALYREF	AC087501.4	0.430721	6.7599e-33	postive
ALKBH3	AC008915.3	0.409211	1.47084e-29	postive
NSUN6	AL158212.2	0.569852	2.4059e-61	postive
PUS1	AC096708.3	0.436424	8.01193e-34	postive
NSUN7	LINC01831	0.487569	5.82891e-43	postive
PUS7	AC009403.1	0.496233	1.14438e-44	postive
NSUN5	AC009403.1	0.424863	5.79277e-32	postive
NSUN7	AC009403.1	0.475931	9.61829e-41	postive
DNMT3A	AL590652.1	0.40447	7.43571e-29	postive
YTHDF2	ST20-AS1	0.406305	3.98356e-29	postive
NSUN7	AC092675.1	0.463467	1.84061e-38	postive
FTO	ZBTB20-AS4	0.503069	4.75048e-46	postive
YTHDC1	ZBTB20-AS4	0.541202	2.31792e-54	postive
TET2	ZBTB20-AS4	0.600883	1.00133e-69	postive
NSUN6	AC027348.1	0.544612	3.7057e-55	postive
PUS1	SNHG10	0.439568	2.43064e-34	postive
TRMT61A	SNHG10	0.421735	1.79334e-31	postive
ALYREF	SNHG10	0.45866	1.31914e-37	postive
PUS3	AC090114.2	0.417742	7.46021e-31	postive
YBX1	AL139352.1	-0.42757	2.15783e-32	negative
PUS3	AC079089.1	0.456708	2.90948e-37	postive
YTHDC1	AC079089.1	0.533162	1.60893e-52	postive
NSUN6	AC079089.1	0.518519	2.72794e-49	postive
TET2	AC079089.1	0.509241	2.52304e-47	postive
TRUB2	SNHG29	0.473754	2.44613e-40	postive
PUS3	SNHG29	0.579572	7.12001e-64	postive
RPUSD2	SNHG29	0.422643	1.29352e-31	postive
DKC1	LINC01560	0.469012	1.82555e-39	postive
PUS3	LINC01560	0.417304	8.71224e-31	postive
TRMT61B	LINC01560	0.43156	4.95128e-33	postive
YTHDC1	LINC01560	0.488582	3.7025e-43	postive
NSUN3	LINC01560	0.403129	1.1702e-28	postive
DNMT1	LINC01560	0.432642	3.31055e-33	postive
TET2	LINC01560	0.444712	3.35888e-35	postive
PUS1	POLR2J4	0.427128	2.53734e-32	postive
PUS7	POLR2J4	0.442374	8.29024e-35	postive
FTO	POLR2J4	-0.412927	4.05637e-30	negative
NSUN5	POLR2J4	0.498321	4.36246e-45	postive
NSUN7	POLR2J4	0.531199	4.45266e-52	postive
TET2	PPFIA2-AS1	0.456132	3.6702e-37	postive
NSUN6	AC107294.1	0.487457	6.12989e-43	postive
YTHDF2	LINC02381	0.415775	1.49496e-30	postive
YBX1	LINC02381	0.437533	5.26751e-34	postive
DKC1	DDX11-AS1	0.517041	5.66305e-49	postive
PUS3	DDX11-AS1	0.414189	2.60945e-30	postive
PUS7	DDX11-AS1	0.415787	1.48826e-30	postive
RPUSD2	DDX11-AS1	0.419215	4.41934e-31	postive
TRMT6	DDX11-AS1	0.513308	3.52896e-48	postive
TRMT61B	DDX11-AS1	0.494076	3.07679e-44	postive
NOP2	DDX11-AS1	0.499958	2.03972e-45	postive
DNMT1	DDX11-AS1	0.512355	5.60686e-48	postive
DNMT3B	DDX11-AS1	0.420627	2.66816e-31	postive
ALYREF	DDX11-AS1	0.584582	3.2778e-65	postive
PUS1	AC080038.2	0.43454	1.62799e-33	postive
NSUN7	AC080038.2	0.512831	4.45058e-48	postive
NSUN7	AC010504.1	0.435099	1.31986e-33	postive
YTHDF3	AL023284.4	-0.424599	6.37601e-32	negative
YTHDC1	RAMP2-AS1	0.438607	3.5049e-34	postive
YTHDF2	AL512622.1	-0.458358	1.49115e-37	negative
PUS3	AC090152.1	0.411284	7.18334e-30	postive
DNMT3A	GCC2-AS1	0.445479	2.49348e-35	postive
YTHDC1	AL021368.2	0.580232	4.76142e-64	postive
NSUN6	AL021368.2	0.591674	3.82738e-67	postive
TET2	AL021368.2	0.611254	9.77331e-73	postive
NSUN7	LINC02084	0.409985	1.12642e-29	postive
PUS3	ASIC4-AS1	0.410962	8.03191e-30	postive
NSUN6	ASIC4-AS1	0.459796	8.30774e-38	postive
NSUN7	ASIC4-AS1	-0.411066	7.74934e-30	negative
DKC1	MIR17HG	0.412033	5.53806e-30	postive
PUS1	MIR17HG	0.491896	8.30174e-44	postive
NSUN2	MIR17HG	0.452675	1.46626e-36	postive
DNMT3A	MIR17HG	0.435776	1.02314e-33	postive
DNMT3B	MIR17HG	0.420557	2.73636e-31	postive
YTHDC1	AL353743.2	0.433245	2.64357e-33	postive
NSUN6	AL353743.2	0.444067	4.3122e-35	postive
TET2	AL353743.2	0.445898	2.11808e-35	postive
YBX1	AL353743.2	-0.439776	2.24512e-34	negative
PUS7	AC005229.4	0.429325	1.13196e-32	postive
PUS1	Z97200.1	0.47526	1.28311e-40	postive
PUS7	APTR	0.405008	6.19387e-29	postive
NSUN7	APTR	0.448159	8.74977e-36	postive
PUS1	AP001628.1	0.425932	3.92688e-32	postive
NSUN2	AP001628.1	0.455955	3.94172e-37	postive
YTHDC1	AC067750.1	0.462642	2.58728e-38	postive
NSUN6	AC067750.1	0.545373	2.45459e-55	postive
TET2	AC067750.1	0.412685	4.41305e-30	postive
YTHDF2	AL121827.1	-0.408148	2.12036e-29	negative
DNMT3A	MEG3	0.532093	2.8032e-52	postive
FTO	AC112491.1	-0.441388	1.21146e-34	negative
YTHDC1	AC112491.1	-0.417448	8.27736e-31	negative
YBX1	AC112491.1	0.478837	2.73675e-41	postive
DKC1	AL078644.2	0.435691	1.05637e-33	postive
TRMT6	AL078644.2	0.429559	1.03845e-32	postive
TRMT61B	AL078644.2	0.41025	1.02796e-29	postive
DNMT1	AL078644.2	0.411712	6.19161e-30	postive
PUS3	AC083867.2	0.434787	1.48376e-33	postive
TRUB2	AL358472.2	0.400039	3.30197e-28	postive
PUS1	AC005740.4	0.432423	3.59247e-33	postive
NSUN6	AL160412.1	-0.425696	4.27913e-32	negative
NSUN7	AL160412.1	0.436128	8.96005e-34	postive
RPUSD2	AL391069.2	0.448164	8.73233e-36	postive
YBX1	AL391069.2	0.422559	1.33315e-31	postive
ALYREF	AL391069.2	0.548504	4.45661e-56	postive
FTO	AC009690.2	-0.444174	4.13709e-35	negative
YTHDC1	LINC01126	0.479459	2.08819e-41	postive
NSUN2	LINC01126	0.448722	7.012e-36	postive
NSUN6	LINC01126	0.423775	8.59452e-32	postive
TET2	LINC01126	0.47612	8.86556e-41	postive
NSUN6	BX322234.1	-0.45198	1.93383e-36	negative
NSUN7	BX322234.1	0.578639	1.25627e-63	postive
PUS3	AC106881.1	-0.432031	4.15598e-33	negative
DKC1	AC104561.3	0.409942	1.14315e-29	postive
YTHDF2	FAM201A	-0.436589	7.52905e-34	negative
YTHDC1	AC093010.2	0.613852	1.65335e-73	postive
NSUN6	AC093010.2	0.58548	1.87707e-65	postive
TET2	AC093010.2	0.444497	3.65134e-35	postive
ALYREF	AC012306.2	0.470865	8.35486e-40	postive
YTHDC1	AL133243.2	0.478482	3.19376e-41	postive
NSUN6	AL133243.2	0.511763	7.47138e-48	postive
FTO	PCAT19	-0.444922	3.09608e-35	negative
FTO	LBX2-AS1	-0.411752	6.10584e-30	negative
NSUN7	LBX2-AS1	0.439053	2.9576e-34	postive
YTHDC1	LINC02285	-0.419782	3.60996e-31	negative
YBX1	AC026790.2	-0.447794	1.00945e-35	negative
YTHDF2	AL022313.4	-0.549453	2.6476e-56	negative
NSUN4	AL022313.4	-0.500887	1.32194e-45	negative
NSUN7	AL022313.4	-0.445639	2.34244e-35	negative
YBX1	AL022313.4	-0.490883	1.31327e-43	negative
YBX1	AC092720.1	-0.404118	8.3762e-29	negative
NSUN7	LINC00893	0.412451	4.78829e-30	postive
YTHDF2	AL136964.1	-0.527455	3.04671e-51	negative
NSUN4	AL136964.1	-0.51022	1.57512e-47	negative
YBX1	AL136964.1	-0.539992	4.41912e-54	negative
YBX1	LINC01166	-0.462805	2.41915e-38	negative
NSUN2	AC010442.1	0.48822	4.35524e-43	postive
DNMT3A	AL049840.2	0.435879	9.84183e-34	postive
DNMT3B	AL049840.2	0.418913	4.91982e-31	postive
YBX1	ACAP2-IT1	-0.438339	3.88075e-34	negative
PUS1	AC008875.1	0.421347	2.06162e-31	postive
YTHDC1	GABPB1-AS1	0.490039	1.9232e-43	postive
NSUN2	GABPB1-AS1	0.475608	1.10514e-40	postive
NSUN6	GABPB1-AS1	0.646051	1.05427e-83	postive
TET2	GABPB1-AS1	0.457479	2.13017e-37	postive
NSUN6	AC063948.1	0.43734	5.66786e-34	postive
NSUN6	AL021707.2	0.522348	4.0412e-50	postive
NSUN6	LINC00836	0.411815	5.97534e-30	postive
PUS1	AP003352.1	0.439638	2.36649e-34	postive
PUS3	AP003352.1	0.434225	1.83211e-33	postive
YBX1	AP003352.1	0.434872	1.43712e-33	postive
ALYREF	AP003352.1	0.44938	5.41126e-36	postive
YTHDC1	INTS6-AS1	0.428748	1.39995e-32	postive
NSUN6	INTS6-AS1	0.536816	2.3761e-53	postive
NSUN6	LINC01251	0.409416	1.37078e-29	postive
YTHDC1	AC007406.5	0.549393	2.73617e-56	postive
NOP2	AC007406.5	0.47654	7.39831e-41	postive
NSUN6	AC007406.5	0.478428	3.26921e-41	postive
TET2	AC007406.5	0.474907	1.49286e-40	postive
YTHDC1	SOX21-AS1	0.552954	3.82123e-57	postive
TET2	SOX21-AS1	0.525315	9.05237e-51	postive
ALYREF	AC007250.1	0.485348	1.56808e-42	postive
PUS1	AP001412.1	0.494715	2.29689e-44	postive
DNMT3A	AP001625.2	0.487857	5.12548e-43	postive
PUS1	AP000553.2	0.537649	1.5307e-53	postive
DNMT3B	AP000553.2	0.418502	5.69585e-31	postive
ALYREF	AP000553.2	0.475748	1.04019e-40	postive
YTHDF3	FGD5-AS1	0.466247	5.80948e-39	postive
NSUN3	FGD5-AS1	0.459769	8.39778e-38	postive
FTO	PCED1B-AS1	-0.417992	6.82645e-31	negative
YTHDC1	PCED1B-AS1	-0.467042	4.17006e-39	negative
YTHDC1	AL359541.2	0.540471	3.42368e-54	postive
NSUN6	AL359541.2	0.446338	1.78406e-35	postive
TET2	AL359541.2	0.476581	7.26877e-41	postive
RPUSD2	AL163051.1	0.492416	6.556e-44	postive
TRMT61A	AL163051.1	0.403512	1.02832e-28	postive
ALYREF	AL163051.1	0.522946	2.99332e-50	postive
PUS3	AC025211.1	0.461712	3.79141e-38	postive
TRMT61B	AC005562.1	0.495507	1.59786e-44	postive
YTHDF3	AC005562.1	0.539878	4.69472e-54	postive
NSUN3	AC005562.1	0.497313	6.95729e-45	postive
DNMT1	AC005562.1	0.462515	2.72618e-38	postive
TET2	AC005562.1	0.539957	4.50317e-54	postive
PUS1	SNHG9	0.408686	1.76235e-29	postive
FTO	SNHG9	-0.423454	9.65024e-32	negative
ALYREF	SNHG9	0.446525	1.65846e-35	postive
PUS3	AL121603.2	0.471615	6.08059e-40	postive
RPUSD2	AL121603.2	0.40439	7.64038e-29	postive
TRUB2	MAPKAPK5-AS1	0.491556	9.68644e-44	postive
PUS3	MAPKAPK5-AS1	0.481227	9.64921e-42	postive
RPUSD2	MAPKAPK5-AS1	0.52826	2.01985e-51	postive
ALKBH3	MAPKAPK5-AS1	0.568826	4.39896e-61	postive
ALYREF	MAPKAPK5-AS1	0.419635	3.80399e-31	postive
NSUN6	AC007383.1	0.443348	5.695e-35	postive
YTHDC1	LINC00900	-0.547583	7.37498e-56	negative
NSUN5	LINC00900	0.434858	1.44511e-33	postive
NSUN6	LINC00900	-0.544845	3.26677e-55	negative
NSUN7	LINC00900	0.50927	2.48844e-47	postive
TET2	LINC00900	-0.430956	6.19533e-33	negative
TRMT61B	AC073896.3	0.428561	1.49983e-32	postive
TRUB2	ZNF793-AS1	0.414857	2.06456e-30	postive
YBX1	ZNF793-AS1	0.409068	1.54547e-29	postive
YTHDF2	AC090229.1	0.414418	2.4082e-30	postive
YBX1	MACORIS	0.503314	4.23229e-46	postive
ALYREF	MACORIS	0.468654	2.12187e-39	postive
PUS1	AL021707.6	0.673909	1.41819e-93	postive
NSUN7	AC010273.3	0.442627	7.52044e-35	postive
FTO	AC015912.3	-0.405153	5.8976e-29	negative
ALYREF	AC015912.3	0.424698	6.15028e-32	postive
YTHDC1	AL512343.2	0.435746	1.03475e-33	postive
NSUN6	AL512343.2	0.465975	6.50575e-39	postive
YTHDC1	C21orf62-AS1	0.441317	1.24498e-34	postive
TET2	C21orf62-AS1	0.439282	2.71033e-34	postive
YTHDC1	AC004908.3	0.440561	1.66317e-34	postive
NSUN2	AC004908.3	0.401228	2.21811e-28	postive
NSUN6	AC004908.3	0.60438	9.95215e-71	postive
FTO	OTUD6B-AS1	0.561539	3.00672e-59	postive
YTHDC1	OTUD6B-AS1	0.487919	4.98499e-43	postive
NSUN5	OTUD6B-AS1	-0.404095	8.4428e-29	negative
NSUN7	OTUD6B-AS1	-0.419087	4.62497e-31	negative
YBX1	OTUD6B-AS1	-0.447153	1.29777e-35	negative
ALYREF	OTUD6B-AS1	-0.431019	6.05159e-33	negative
TET2	AL353658.1	0.402737	1.33562e-28	postive
NSUN6	LINC02656	0.522226	4.29732e-50	postive
PUS1	AC026740.1	0.516858	6.1989e-49	postive
NSUN2	AC026740.1	0.419301	4.28598e-31	postive
ALYREF	AC026740.1	0.466693	4.82293e-39	postive
NOP2	AC125494.2	0.622582	3.72812e-76	postive
DKC1	ZNF674-AS1	0.479641	1.92959e-41	postive
TRMT6	ZNF674-AS1	0.411127	7.58543e-30	postive
TRMT61B	ZNF674-AS1	0.491523	9.82989e-44	postive
ALYREF	LINC02875	0.415236	1.80677e-30	postive
YTHDC1	AL133243.3	0.414775	2.12453e-30	postive
YTHDC1	AC126407.1	0.525519	8.15971e-51	postive
NSUN6	AC126407.1	0.451361	2.47239e-36	postive
TET2	AC126407.1	0.629099	3.47117e-78	postive
YBX1	RFPL1S	-0.456892	2.70044e-37	negative
PUS1	AP005131.2	0.433901	2.06837e-33	postive
ALYREF	AP005131.2	0.436955	6.55547e-34	postive
NSUN6	AL353801.3	0.478212	3.58967e-41	postive
RPUSD2	TMEM99	0.403218	1.13538e-28	postive
ALKBH3	TMEM99	0.408123	2.13846e-29	postive
YBX1	TMEM99	0.410009	1.11717e-29	postive
ALYREF	TMEM99	0.503929	3.16779e-46	postive
YTHDF2	AC097641.1	-0.402933	1.2502e-28	negative
DKC1	AC005288.1	0.459891	7.99065e-38	postive
TRMT61B	AC005288.1	0.408931	1.61992e-29	postive
FTO	AC005288.1	0.41629	1.24641e-30	postive
YTHDC1	AC005288.1	0.596705	1.52259e-68	postive
YTHDF3	AC005288.1	0.497877	5.35993e-45	postive
NSUN2	AC005288.1	0.520684	9.29272e-50	postive
NSUN3	AC005288.1	0.512583	5.02005e-48	postive
DNMT1	AC005288.1	0.594805	5.18093e-68	postive
TET2	AC005288.1	0.638708	2.85398e-81	postive
PUS1	H1FX-AS1	0.529596	1.01741e-51	postive
YTHDF2	AL512353.1	0.408863	1.65847e-29	postive
NSUN4	AL512353.1	0.447765	1.02107e-35	postive
DKC1	AC011447.3	0.463585	1.75313e-38	postive
NOP2	AC011447.3	0.417957	6.91144e-31	postive
DNMT1	AC011447.3	0.642334	1.83129e-82	postive
DNMT3B	AC011447.3	0.536832	2.35614e-53	postive
NSUN6	PARD3-AS1	0.44205	9.39344e-35	postive
FTO	ARF4-AS1	-0.409358	1.39839e-29	negative
ALYREF	ARF4-AS1	0.423166	1.07084e-31	postive
YTHDC1	AC011008.1	0.434695	1.53635e-33	postive
NSUN6	AC011008.1	0.456424	3.26204e-37	postive
NSUN7	AF064860.2	0.473992	2.20952e-40	postive
PUS1	AC084824.6	0.59471	5.50524e-68	postive
TRMT61A	AC084824.6	0.416709	1.07529e-30	postive
NSUN6	AC084824.6	0.452978	1.2998e-36	postive
YTHDF2	GNAS-AS1	0.425453	4.67407e-32	postive
NSUN4	GNAS-AS1	0.430551	7.19827e-33	postive
YBX1	GNAS-AS1	0.439863	2.17131e-34	postive
YTHDC1	AC012360.3	0.583991	4.72648e-65	postive
NSUN2	AC012360.3	0.438879	3.15963e-34	postive
NSUN6	AC012360.3	0.567072	1.22782e-60	postive
TET2	AC012360.3	0.470246	1.08507e-39	postive
PUS7	AL137779.1	-0.421927	1.67379e-31	negative
YTHDF2	AL137779.1	-0.442825	6.9677e-35	negative
NSUN4	AL137779.1	-0.414418	2.40854e-30	negative
NSUN6	AC021739.5	0.599651	2.24292e-69	postive
TET2	AC021739.5	0.410027	1.11021e-29	postive
FTO	AC073941.1	0.456383	3.31668e-37	postive
PUS1	C1orf229	0.423681	8.89271e-32	postive
NSUN7	AC010168.2	0.571739	7.88645e-62	postive
ALYREF	AC099568.2	0.413337	3.51605e-30	postive
NSUN7	AP002840.2	0.471039	7.76161e-40	postive
PUS3	GAS5	0.421075	2.27252e-31	postive
NSUN6	AC000068.2	0.504225	2.75414e-46	postive
PUS3	AC073508.3	0.454819	6.2228e-37	postive
RPUSD2	AC073508.3	0.429832	9.39068e-33	postive
NSUN2	AC093627.5	0.442718	7.26219e-35	postive
NSUN7	LINC01114	0.431861	4.42738e-33	postive
YTHDF2	SNAI3-AS1	-0.419083	4.63208e-31	negative
YBX1	SNAI3-AS1	-0.453245	1.16836e-36	negative
YBX1	LANCL1-AS1	-0.481511	8.52035e-42	negative
ALYREF	AC020928.1	0.400918	2.46101e-28	postive
PUS1	LINC00174	0.44031	1.8306e-34	postive
NSUN2	LINC00174	0.457155	2.42773e-37	postive
NSUN6	AC006111.3	0.417991	6.82908e-31	postive
YTHDC1	MUC12-AS1	-0.436138	8.92572e-34	negative
PUS3	AC016876.2	0.400882	2.49056e-28	postive
PUS1	AC010883.1	0.481682	7.9042e-42	postive
NSUN6	AC010883.1	0.40218	1.61101e-28	postive
PUS1	AL451085.3	0.447352	1.20012e-35	postive
RPUSD2	AL451085.3	0.433766	2.17567e-33	postive
TRMT61A	AL451085.3	0.463067	2.17147e-38	postive
ALYREF	AL451085.3	0.512493	5.24475e-48	postive
TRMT61B	UBA6-AS1	0.405004	6.20304e-29	postive
YTHDC1	MANEA-DT	0.511334	9.19982e-48	postive
NSUN6	MANEA-DT	0.566894	1.36213e-60	postive
TET2	MANEA-DT	0.409985	1.12654e-29	postive
FTO	AC073896.2	-0.449007	6.26921e-36	negative
NSUN7	AC073896.2	0.406513	3.70997e-29	postive
PUS7	AC027307.2	0.401035	2.36642e-28	postive
FTO	AC027307.2	-0.415709	1.52984e-30	negative
YTHDF2	AC027307.2	0.42777	2.00514e-32	postive
NSUN7	AC027307.2	0.504498	2.42105e-46	postive
NSUN6	LINC02293	0.512331	5.67332e-48	postive
FTO	PCCA-DT	-0.412288	5.06795e-30	negative
PUS1	AC105137.2	0.465057	9.52949e-39	postive
DNMT1	AL121906.1	0.465989	6.46874e-39	postive
DNMT3A	AL121906.1	0.434806	1.47354e-33	postive
DNMT3B	AL121906.1	0.478017	3.9072e-41	postive
PUS1	LINC00926	0.554757	1.39774e-57	postive
NSUN2	THUMPD3-AS1	0.445286	2.68738e-35	postive
NSUN6	THUMPD3-AS1	0.508891	2.98481e-47	postive
NSUN7	AC010319.4	0.512551	5.0998e-48	postive
DNMT3B	AC010319.4	0.456711	2.90508e-37	postive
YBX1	AC010319.4	0.428408	1.58636e-32	postive
YTHDC1	RBM26-AS1	0.404019	8.66256e-29	postive
TET2	RBM26-AS1	0.531144	4.58246e-52	postive
PUS1	AL645940.1	0.546043	1.70578e-55	postive
DNMT3B	AL645940.1	0.420693	2.60581e-31	postive
YBX1	DCTN1-AS1	-0.428755	1.39641e-32	negative
ALKBH3	AL121944.2	0.444321	3.90823e-35	postive
DKC1	AL133215.2	0.459282	1.02429e-37	postive
YTHDF2	AL133215.2	0.433256	2.63256e-33	postive
DNMT1	AL133215.2	0.480752	1.18791e-41	postive
DNMT3B	AL133215.2	0.540779	2.90594e-54	postive
YBX1	AL133215.2	0.436297	8.40654e-34	postive
ALYREF	AL133215.2	0.535671	4.33814e-53	postive
YTHDC1	AL355574.1	0.470215	1.09959e-39	postive
PUS1	AL355388.1	0.413298	3.56351e-30	postive
YTHDC1	AL355388.1	0.419858	3.51366e-31	postive
NSUN2	AL355388.1	0.409554	1.30687e-29	postive
NSUN6	AL355388.1	0.577706	2.21093e-63	postive
FTO	RAB11B-AS1	-0.488798	3.36065e-43	negative
ALKBH3	RAB11B-AS1	0.426859	2.79964e-32	postive
ALKBH3	AP002748.4	0.464975	9.85976e-39	postive
YTHDC1	AC106820.5	0.412614	4.52382e-30	postive
TET2	AC106820.5	0.401461	2.0511e-28	postive
YTHDF2	LINC00294	-0.432597	3.36717e-33	negative
NSUN4	LINC00294	-0.405065	6.07548e-29	negative
NSUN7	LINC00294	-0.426771	2.89126e-32	negative
YBX1	LINC00294	-0.459789	8.33035e-38	negative
YTHDC1	AC105206.2	0.5507	1.33183e-56	postive
NSUN6	AC105206.2	0.535142	5.72227e-53	postive
TET2	AC105206.2	0.536919	2.25043e-53	postive
YTHDC1	AC008124.1	0.584069	4.50411e-65	postive
NSUN6	AC008124.1	0.560685	4.90036e-59	postive
TET2	AC008124.1	0.518184	3.21975e-49	postive
NSUN4	ATP1A1-AS1	0.445781	2.21636e-35	postive
FTO	LINC01023	-0.421263	2.12475e-31	negative
ALYREF	LINC01023	0.44816	8.74476e-36	postive
YTHDC1	UNC5B-AS1	-0.44041	1.76212e-34	negative
TET2	UNC5B-AS1	-0.409532	1.31681e-29	negative
YTHDC1	MIR22HG	-0.437931	4.53031e-34	negative
PUS1	AC137932.3	0.41477	2.12813e-30	postive
NSUN2	AC137932.3	0.476907	6.31381e-41	postive
DNMT3A	AC137932.3	0.433424	2.47214e-33	postive
DNMT3B	AC137932.3	0.430227	8.11488e-33	postive
RPUSD2	PANTR1	0.44408	4.2915e-35	postive
ALYREF	PANTR1	0.468421	2.34045e-39	postive
NSUN2	AC026412.3	0.413173	3.72306e-30	postive
DNMT1	AC026412.3	0.417694	7.58622e-31	postive
RPUSD2	TRIM52-AS1	0.421594	1.88639e-31	postive
YTHDF2	MIR124-2HG	-0.430954	6.20048e-33	negative
YTHDC1	AL133367.1	0.475661	1.08025e-40	postive
NSUN6	AL133367.1	0.440888	1.46714e-34	postive
YTHDC1	AC004921.1	-0.406711	3.46807e-29	negative
NSUN6	PRC1-AS1	0.541369	2.11955e-54	postive
DNMT3A	AL161729.1	0.436907	6.67731e-34	postive
PUS1	WARS2-AS1	0.427807	1.97857e-32	postive
YTHDF2	WARS2-AS1	0.405854	4.64622e-29	postive
NOP2	WARS2-AS1	0.406857	3.29965e-29	postive
NSUN4	WARS2-AS1	0.469458	1.51327e-39	postive
YTHDC1	AC090607.1	0.40237	1.51126e-28	postive
NSUN2	AC090607.1	0.40317	1.15405e-28	postive
TET2	AC090607.1	0.461093	4.88866e-38	postive
NSUN6	ALOX12-AS1	0.463034	2.20064e-38	postive
PUS3	LINC00237	0.590888	6.30148e-67	postive
TET2	LINC00237	0.401514	2.01499e-28	postive
PUS1	AL132655.2	0.593895	9.28673e-68	postive
TRMT61A	AL132655.2	0.410614	9.0608e-30	postive
PUS1	ATP2A1-AS1	0.439783	2.23855e-34	postive
RPUSD2	ATP2A1-AS1	0.425841	4.05895e-32	postive
YBX1	ATP2A1-AS1	0.402407	1.49275e-28	postive
ALYREF	ATP2A1-AS1	0.624834	7.4985e-77	postive
NSUN6	AC090241.3	0.406496	3.73227e-29	postive
DKC1	DLEU2	0.425381	4.79818e-32	postive
TRMT6	DLEU2	0.423712	8.79219e-32	postive
NSUN2	DLEU2	0.403728	9.55746e-29	postive
DNMT1	DLEU2	0.495795	1.3997e-44	postive
DNMT3B	DLEU2	0.556353	5.70845e-58	postive
PUS3	LINC00652	0.438245	4.02137e-34	postive
YBX1	AC005330.1	-0.471442	6.54239e-40	negative
YBX1	AL121895.1	-0.430438	7.50412e-33	negative
FTO	AC090409.1	-0.458662	1.31826e-37	negative
NSUN2	AC009955.4	0.419245	4.37181e-31	postive
NSUN6	AC009955.4	0.508617	3.40454e-47	postive
YTHDC1	AC004877.1	0.416326	1.23068e-30	postive
PUS1	RAP2C-AS1	-0.422662	1.28444e-31	negative
FTO	RAP2C-AS1	0.498257	4.49425e-45	postive
NSUN3	RAP2C-AS1	0.401904	1.76781e-28	postive
TET2	RAP2C-AS1	0.523968	1.78829e-50	postive
YTHDC1	DNAJC3-DT	0.505621	1.42199e-46	postive
TET2	DNAJC3-DT	0.453118	1.22887e-36	postive
NSUN6	AC008759.2	0.510871	1.15056e-47	postive
YTHDF2	ZNF649-AS1	0.458986	1.15544e-37	postive
YBX1	ZNF649-AS1	0.521622	5.81639e-50	postive
PUS1	AC092794.2	0.520209	1.17805e-49	postive
NSUN6	AC092794.2	0.402954	1.24116e-28	postive
NSUN7	AC025171.1	0.567066	1.23222e-60	postive
YTHDF2	AC092111.1	-0.404089	8.45927e-29	negative
YTHDC1	TSC22D1-AS1	0.428552	1.50495e-32	postive
NSUN6	TSC22D1-AS1	0.488604	3.66678e-43	postive
ALYREF	SNHG25	0.415803	1.47992e-30	postive
NSUN6	AC013391.3	0.573797	2.31755e-62	postive
NSUN6	LINC00173	0.529826	9.03843e-52	postive
TRMT6	AC115618.1	0.403593	1.00038e-28	postive
DNMT3A	AL117190.1	0.565461	3.13547e-60	postive
PUS1	AC097359.3	0.451941	1.96394e-36	postive
NSUN6	AC097359.3	0.465836	6.89453e-39	postive
DNMT1	HCG15	0.406071	4.31478e-29	postive
NSUN6	LINC02294	0.440604	1.63579e-34	postive
TET2	LINC02294	0.417296	8.73546e-31	postive
NSUN7	HOXB-AS1	0.522655	3.46466e-50	postive
RPUSD2	AC008608.2	0.473571	2.64411e-40	postive
ALKBH3	AC008608.2	0.415155	1.85943e-30	postive
ALYREF	AC008608.2	0.487452	6.14299e-43	postive
NSUN6	DGCR9	0.407946	2.27274e-29	postive
PUS7	AC048382.5	-0.437337	5.67511e-34	negative
TRMT6	AC048382.5	-0.411317	7.1029e-30	negative
NSUN6	AC048382.5	0.425925	3.93718e-32	postive
NSUN7	AL132780.2	0.405741	4.82851e-29	postive
PUS1	AC022007.1	0.430963	6.17995e-33	postive
ALYREF	AC022007.1	0.464968	9.89073e-39	postive
PUS7	AC120036.4	-0.404803	6.6415e-29	negative
FTO	AC120036.4	0.438663	3.43079e-34	postive
YTHDC1	AC120036.4	0.496073	1.23156e-44	postive
YTHDF2	AC120036.4	-0.57073	1.43368e-61	negative
NSUN4	AC120036.4	-0.500001	1.9991e-45	negative
NSUN5	AC120036.4	-0.402761	1.32463e-28	negative
NSUN6	AC120036.4	0.464545	1.17853e-38	postive
NSUN7	AC120036.4	-0.558444	1.75284e-58	negative
YBX1	AC120036.4	-0.521353	6.65466e-50	negative
ALYREF	AC120036.4	-0.408775	1.709e-29	negative
YBX1	HAS2-AS1	0.426712	2.95411e-32	postive
YTHDC1	AC006449.2	0.414604	2.25573e-30	postive
YTHDC1	LINC02609	-0.529281	1.19648e-51	negative
NSUN6	LINC02609	-0.48307	4.29441e-42	negative
NSUN7	LINC02609	0.448824	6.73574e-36	postive
TET2	LINC02609	-0.455674	4.41256e-37	negative
DKC1	AC004943.2	0.51423	2.25077e-48	postive
PUS7	AC004943.2	0.476665	7.00802e-41	postive
TRMT6	AC004943.2	0.464417	1.243e-38	postive
YTHDF2	AC004943.2	0.501584	9.54149e-46	postive
NOP2	AC004943.2	0.412523	4.67042e-30	postive
NSUN4	AC004943.2	0.458137	1.63157e-37	postive
NSUN7	AC004943.2	0.485831	1.26523e-42	postive
DNMT1	AC004943.2	0.600566	1.23303e-69	postive
DNMT3B	AC004943.2	0.445124	2.86251e-35	postive
YTHDC1	LINC00653	0.484946	1.87423e-42	postive
NSUN6	LINC00653	0.537743	1.45674e-53	postive
NSUN6	AC022762.2	0.537179	1.96227e-53	postive
PUS7	AC055720.2	-0.418733	5.24527e-31	negative
TRMT6	AC055720.2	-0.405405	5.41263e-29	negative
PUS1	AC048341.2	0.528376	1.90307e-51	postive
PUS1	AC116914.2	0.554358	1.74633e-57	postive
DNMT3B	AC116914.2	0.447706	1.04503e-35	postive
PUS1	AL137127.1	0.479529	2.02593e-41	postive
PUS1	AC009065.9	0.613171	2.63809e-73	postive
NSUN6	AC009065.9	0.418439	5.82384e-31	postive
NSUN2	ANKRD10-IT1	0.469411	1.54332e-39	postive
NSUN6	ANKRD10-IT1	0.414469	2.36535e-30	postive
TET2	ANKRD10-IT1	0.433713	2.21946e-33	postive
RPUSD2	SNHG19	0.404216	8.10385e-29	postive
NSUN6	AC007608.3	0.481449	8.75407e-42	postive
YTHDC1	AC008567.2	0.550832	1.23855e-56	postive
NSUN6	AC008567.2	0.415958	1.40155e-30	postive
TET2	AC008567.2	0.532696	2.05012e-52	postive
NSUN6	AC008393.1	0.459603	8.98602e-38	postive
TRUB2	PITPNA-AS1	0.40573	4.84642e-29	postive
PUS3	PITPNA-AS1	0.455851	4.11009e-37	postive
RPUSD2	PITPNA-AS1	0.476509	7.49829e-41	postive
ALKBH3	PITPNA-AS1	0.44057	1.65719e-34	postive
ALYREF	PITPNA-AS1	0.451469	2.36876e-36	postive
YTHDC1	OXCT1-AS1	0.411773	6.06243e-30	postive
NSUN6	OXCT1-AS1	0.513695	2.92205e-48	postive
YTHDC1	TTC28-AS1	0.577926	1.93559e-63	postive
NSUN6	TTC28-AS1	0.656368	3.08673e-87	postive
TET2	TTC28-AS1	0.431968	4.25445e-33	postive
NSUN6	AC092164.1	0.454758	6.37704e-37	postive
RPUSD2	AC133552.5	0.498191	4.63503e-45	postive
TRMT61A	AC133552.5	0.41897	4.82121e-31	postive
ALKBH3	AC133552.5	0.429411	1.0967e-32	postive
YTHDC1	NNT-AS1	0.483007	4.41596e-42	postive
TET2	NNT-AS1	0.536177	3.32543e-53	postive
PUS1	LINC01311	0.564	7.30351e-60	postive
NSUN6	LINC01311	0.434287	1.7898e-33	postive
PUS1	SNHG12	0.608247	7.48606e-72	postive
FTO	SNHG12	-0.43314	2.7491e-33	negative
YBX1	SNHG12	0.431993	4.21609e-33	postive
PUS1	SNHG7	0.401007	2.38848e-28	postive
PUS1	AC130324.1	0.414932	2.01097e-30	postive
NSUN7	LINC01995	0.481707	7.8207e-42	postive
NSUN7	LINC02308	0.470786	8.63679e-40	postive
YTHDC1	ZNF252P-AS1	0.469976	1.21608e-39	postive
NSUN6	ZNF252P-AS1	0.589699	1.33646e-66	postive
DNMT1	AL079343.1	0.491707	9.04645e-44	postive
DNMT3B	AL079343.1	0.482764	4.91383e-42	postive
TRMT61A	AC073896.4	0.430726	6.74623e-33	postive
YTHDF3	AC073896.4	-0.401555	1.9877e-28	negative
PUS1	AC016773.2	0.572667	4.54544e-62	postive
PUS3	SNHG6	0.406452	3.78927e-29	postive
RPUSD2	SNHG6	0.417238	8.91791e-31	postive
ALYREF	SNHG6	0.402953	1.24197e-28	postive
PUS3	SP2-AS1	0.426097	3.69782e-32	postive
TET2	SP2-AS1	0.439189	2.80841e-34	postive
YTHDC1	AP000487.1	0.4108	8.49606e-30	postive
NSUN6	AP000487.1	0.442437	8.09349e-35	postive
TET2	AP000487.1	0.401038	2.36378e-28	postive
YTHDF2	SNAP25-AS1	-0.402291	1.55216e-28	negative
YBX1	SNAP25-AS1	-0.413229	3.65038e-30	negative
NSUN7	AC074212.1	0.40654	3.67663e-29	postive
PUS1	AL117332.1	0.404111	8.39604e-29	postive
FTO	AL117332.1	-0.474158	2.05746e-40	negative
YTHDC1	AL117332.1	-0.406167	4.17582e-29	negative
YTHDF2	AL117332.1	0.430125	8.42591e-33	postive
NSUN5	AL117332.1	0.50451	2.40703e-46	postive
NSUN7	AL117332.1	0.527489	2.99521e-51	postive
YBX1	AL117332.1	0.454631	6.71021e-37	postive
ALYREF	AL117332.1	0.556685	4.73482e-58	postive
YTHDF2	Z82196.1	-0.448261	8.40477e-36	negative
YBX1	Z82196.1	-0.406526	3.69391e-29	negative
YBX1	LINC01616	-0.413405	3.43325e-30	negative
FTO	AC138207.5	-0.447879	9.76498e-36	negative
TET2	Z99716.1	0.467853	2.96914e-39	postive
TET2	STK32A-AS1	0.451158	2.67998e-36	postive
YTHDF2	AC103923.1	0.419178	4.47733e-31	postive
NSUN4	AC103923.1	0.45386	9.13871e-37	postive
YBX1	AL138955.1	-0.471064	7.67802e-40	negative
NSUN6	AC117490.2	0.447077	1.33656e-35	postive
NSUN6	AC092794.1	0.452086	1.85423e-36	postive
FTO	LINC00621	0.428442	1.56691e-32	postive
DKC1	ASB16-AS1	0.415258	1.79316e-30	postive
PUS1	ASB16-AS1	0.443867	4.66028e-35	postive
NSUN2	ASB16-AS1	0.454422	7.29615e-37	postive
DNMT1	ASB16-AS1	0.460262	6.86864e-38	postive
DNMT3B	ASB16-AS1	0.473673	2.53185e-40	postive
ALYREF	ASB16-AS1	0.445201	2.7779e-35	postive
DKC1	LINC00665	0.460946	5.19216e-38	postive
PUS7	LINC00665	0.551809	7.21196e-57	postive
TRMT6	LINC00665	0.409631	1.27265e-29	postive
YTHDF2	LINC00665	0.624167	1.20728e-76	postive
NSUN4	LINC00665	0.567082	1.22048e-60	postive
NSUN7	LINC00665	0.5893	1.71854e-66	postive
DNMT3B	LINC00665	0.412456	4.78091e-30	postive
YBX1	LINC00665	0.612408	4.44863e-73	postive
ALYREF	LINC00665	0.435576	1.1031e-33	postive
DKC1	AC004943.1	0.435512	1.12986e-33	postive
TRMT6	AC004943.1	0.401002	2.39269e-28	postive
NOP2	AC004943.1	0.420093	3.23012e-31	postive
NSUN2	AC004943.1	0.458377	1.47993e-37	postive
DNMT1	AC004943.1	0.550429	1.54708e-56	postive
DNMT3B	AC004943.1	0.555795	7.80899e-58	postive
YTHDC1	Z97989.1	0.591578	4.06954e-67	postive
NSUN6	Z97989.1	0.504816	2.08278e-46	postive
TET2	Z97989.1	0.461987	3.38729e-38	postive
TRMT61B	AC064807.1	0.468301	2.46084e-39	postive
YTHDF3	AC064807.1	0.526327	5.41426e-51	postive
TET2	AC064807.1	0.426385	3.32907e-32	postive
NSUN6	AP002336.2	0.479909	1.7169e-41	postive
YBX1	EMX2OS	-0.458548	1.38074e-37	negative
NSUN5	AC016822.1	-0.41914	4.53857e-31	negative
FTO	AL445524.1	-0.556377	5.63163e-58	negative
YTHDC1	AL445524.1	-0.51189	7.02694e-48	negative
YTHDF2	AL445524.1	0.469023	1.81722e-39	postive
NSUN4	AL445524.1	0.447533	1.11821e-35	postive
NSUN6	AL445524.1	-0.446117	1.94494e-35	negative
YBX1	AL445524.1	0.560028	7.12673e-59	postive
ALYREF	AL445524.1	0.431679	4.7367e-33	postive
YTHDC1	AC096992.2	0.457421	2.18088e-37	postive
NSUN6	AC096992.2	0.46901	1.82717e-39	postive
NSUN6	AC073655.1	0.445959	2.06777e-35	postive
PUS3	AC016394.2	0.42622	3.53442e-32	postive
NSUN6	AC016394.2	0.469964	1.22241e-39	postive
DKC1	AC012073.1	0.549649	2.37607e-56	postive
PUS1	AC012073.1	0.443012	6.48449e-35	postive
PUS7	AC012073.1	0.501086	1.20439e-45	postive
TRMT6	AC012073.1	0.413214	3.66918e-30	postive
YTHDF2	AC012073.1	0.535388	5.03116e-53	postive
NOP2	AC012073.1	0.446404	1.73865e-35	postive
NSUN4	AC012073.1	0.473815	2.38272e-40	postive
NSUN7	AC012073.1	0.411609	6.41699e-30	postive
DNMT1	AC012073.1	0.625169	5.90035e-77	postive
DNMT3A	AC012073.1	0.579283	8.49383e-64	postive
DNMT3B	AC012073.1	0.573892	2.19066e-62	postive
YBX1	AC012073.1	0.492148	7.40659e-44	postive
ALYREF	AC012073.1	0.537784	1.42529e-53	postive
DNMT3B	ATP1B3-AS1	0.456362	3.34436e-37	postive
FTO	LINC02058	0.421364	2.04874e-31	postive
NSUN6	AL138781.1	0.539228	6.63457e-54	postive
ALKBH3	SCAMP1-AS1	0.505476	1.52309e-46	postive
NOP2	DENND5B-AS1	0.408559	1.84104e-29	postive
NSUN2	MUC20-OT1	0.41	1.12044e-29	postive
NSUN6	MUC20-OT1	0.439903	2.1387e-34	postive
PUS3	CRTC3-AS1	0.467458	3.50349e-39	postive
TRMT61B	CRTC3-AS1	0.469829	1.29399e-39	postive
NSUN3	CRTC3-AS1	0.414459	2.37383e-30	postive
YTHDC1	CNIH3-AS2	-0.403725	9.56954e-29	negative
NOP2	AC026356.2	0.444411	3.77402e-35	postive
DKC1	AL359643.3	0.458463	1.42908e-37	postive
PUS7	AL359643.3	0.568347	5.8244e-61	postive
YTHDF2	AL359643.3	0.448365	8.06752e-36	postive
NSUN4	AL359643.3	0.45823	1.57121e-37	postive
NSUN7	AL359643.3	0.511997	6.67307e-48	postive
DNMT3A	AL359643.3	0.432882	3.02742e-33	postive
PUS1	AC073655.2	0.469697	1.36835e-39	postive
NSUN6	AC073655.2	0.480327	1.43041e-41	postive
PUS1	RFPL3S	0.578177	1.66211e-63	postive
NSUN6	RFPL3S	0.492319	6.85274e-44	postive
DKC1	ZNF433-AS1	0.409901	1.15952e-29	postive
PUS1	ZNF433-AS1	0.425672	4.31633e-32	postive
PUS7	ZNF433-AS1	0.439996	2.06398e-34	postive
FTO	ZNF433-AS1	-0.439998	2.06233e-34	negative
YTHDF2	ZNF433-AS1	0.403215	1.13661e-28	postive
DNMT3B	ZNF433-AS1	0.504395	2.54128e-46	postive
YBX1	ZNF433-AS1	0.52394	1.81396e-50	postive
ALYREF	ZNF433-AS1	0.454547	6.93908e-37	postive
DKC1	AP002026.1	0.424512	6.57974e-32	postive
PUS7	AP002026.1	0.451107	2.7343e-36	postive
NSUN2	AP002026.1	0.402719	1.3435e-28	postive
DNMT3B	AP002026.1	0.518485	2.7739e-49	postive
RPUSD2	HEIH	0.43136	5.33321e-33	postive
ALKBH3	HEIH	0.486545	9.20717e-43	postive
DNMT3A	AC048341.1	0.438672	3.4185e-34	postive
DNMT3B	AC048341.1	0.436422	8.01878e-34	postive
FTO	PPP1R14B-AS1	-0.447848	9.88495e-36	negative
YTHDC1	PPP1R14B-AS1	-0.442261	8.66053e-35	negative
NSUN2	AC007066.2	0.451983	1.93163e-36	postive
NSUN6	AC007066.2	0.41342	3.41481e-30	postive
PUS1	AC132872.2	0.428913	1.31785e-32	postive
NSUN6	AC132872.2	0.427518	2.1996e-32	postive
DKC1	AC010729.2	0.411487	6.69647e-30	postive
PUS1	AC010729.2	0.426294	3.44115e-32	postive
DNMT1	AC010729.2	0.401662	1.91757e-28	postive
DNMT3B	AC010729.2	0.460045	7.50459e-38	postive
YBX1	AC010729.2	0.433949	2.03195e-33	postive
ALYREF	AC010729.2	0.528114	2.17631e-51	postive
YTHDC1	AC007375.3	0.403138	1.16673e-28	postive
NSUN7	AC007375.3	-0.411595	6.44891e-30	negative
NSUN7	AC060766.4	0.418866	5.00344e-31	postive
PUS3	PDCD4-AS1	0.431357	5.33974e-33	postive
PUS1	TMED2-DT	0.568643	4.89741e-61	postive
NSUN2	TMED2-DT	0.455191	5.35979e-37	postive
NSUN6	TMED2-DT	0.481028	1.05268e-41	postive
YTHDC1	VCAN-AS1	0.442262	8.65754e-35	postive
NSUN6	VCAN-AS1	0.417384	8.46864e-31	postive
TET2	VCAN-AS1	0.583332	7.10359e-65	postive
PUS7	AC104836.1	-0.417085	9.41498e-31	negative
ALKBH1	AC104836.1	-0.411262	7.23975e-30	negative
YBX1	AC104836.1	-0.438582	3.53807e-34	negative
PUS3	CCDC26	0.426962	2.69547e-32	postive
PUS1	AC005363.2	0.401081	2.33002e-28	postive
PUS3	AC069224.2	0.41264	4.48332e-30	postive
NSUN3	AC069224.2	0.414615	2.2472e-30	postive
TRMT61A	AC093249.6	0.433128	2.76117e-33	postive
NSUN6	AC093249.6	0.403757	9.46623e-29	postive
TRUB2	GLIDR	0.431868	4.41527e-33	postive
PUS3	GLIDR	0.561536	3.01237e-59	postive
PUS1	SNHG3	0.497851	5.42311e-45	postive
YTHDF2	SNHG3	0.420957	2.37087e-31	postive
NOP2	SNHG3	0.43907	2.93876e-34	postive
NSUN4	SNHG3	0.474242	1.98548e-40	postive
YBX1	SNHG3	0.535581	4.54777e-53	postive
ALYREF	SNHG3	0.43637	8.17951e-34	postive
TRDMT1	AC025171.2	0.437052	6.32055e-34	postive
NSUN7	AC005821.1	0.450658	3.26706e-36	postive
PUS1	AP000345.2	0.409289	1.43179e-29	postive
NSUN6	AC068234.3	0.456985	2.60051e-37	postive
PUS1	MHENCR	0.509332	2.41553e-47	postive
TRMT61A	MHENCR	0.446565	1.63268e-35	postive
FTO	AL158212.3	0.520857	8.52606e-50	postive
YTHDF2	AL158212.3	-0.461104	4.86671e-38	negative
NSUN5	AL158212.3	-0.45513	5.49149e-37	negative
NSUN7	AL158212.3	-0.530976	4.99761e-52	negative
YBX1	AL158212.3	-0.537651	1.52917e-53	negative
ALYREF	AL158212.3	-0.46027	6.84476e-38	negative
PUS3	AC012645.3	-0.433542	2.36561e-33	negative
PUS1	Z97832.2	0.41621	1.28238e-30	postive
YTHDC1	Z97832.2	0.419999	3.34108e-31	postive
NSUN2	Z97832.2	0.459031	1.13437e-37	postive
NSUN6	Z97832.2	0.513731	2.87099e-48	postive
PUS3	C2orf27A	0.437717	4.91331e-34	postive
YTHDC1	C2orf27A	0.531463	3.88567e-52	postive
NSUN6	C2orf27A	0.56716	1.16632e-60	postive
NSUN7	C2orf27A	-0.448574	7.43365e-36	negative
TET2	C2orf27A	0.495272	1.77933e-44	postive
YTHDC1	AL139407.1	0.45292	1.33e-36	postive
NSUN6	AL139407.1	0.49819	4.63674e-45	postive
TET2	AL139407.1	0.514528	1.94507e-48	postive
NSUN7	AC128687.2	0.455127	5.49917e-37	postive
TET2	AC126614.1	0.435772	1.02446e-33	postive
NOP2	CACNA1C-AS2	0.409075	1.54182e-29	postive
PUS1	AC087239.1	0.430168	8.29209e-33	postive
TRMT61B	C9orf147	0.406707	3.47297e-29	postive
PUS3	AC002310.1	0.457066	2.51742e-37	postive
YTHDC1	EPCAM-DT	0.540267	3.81706e-54	postive
NSUN6	EPCAM-DT	0.486355	1.00232e-42	postive
TET2	EPCAM-DT	0.416381	1.20728e-30	postive

## Sheet: m6A
m6A-related genes	lncRNA	cor	pvalue	Regulation
WTAP	LINC02542	0.46779	3.04858e-39	postive
HNRNPC	AP003355.2	-0.40301	1.21828e-28	negative
METTL3	AL161668.3	0.47391	2.28813e-40	postive
METTL3	AP006545.1	0.465909	6.68744e-39	postive
METTL14	AC104596.1	0.415812	1.47565e-30	postive
ZC3H13	AC104596.1	0.409598	1.28714e-29	postive
YTHDC1	AC104596.1	0.4359	9.76541e-34	postive
RBMX	AC115618.2	0.444976	3.03133e-35	postive
VIRMA	AC073046.1	0.449832	4.52873e-36	postive
ZC3H13	AC073046.1	0.455128	5.49567e-37	postive
YTHDF3	AC073046.1	0.401427	2.07448e-28	postive
ZC3H13	LINC01963	0.417582	7.89527e-31	postive
FTO	LINC01963	0.410885	8.24885e-30	postive
RBMX	AC003991.2	0.431228	5.60097e-33	postive
YTHDF2	TLX1NB	-0.453453	1.07505e-36	negative
LRPPRC	TLX1NB	0.463371	1.9154e-38	postive
METTL3	AL645608.6	0.428091	1.78226e-32	postive
YTHDC1	AL645608.6	0.468976	1.85352e-39	postive
WTAP	AL591848.4	-0.451522	2.32006e-36	negative
YTHDC1	AL591848.4	0.500414	1.64846e-45	postive
IGFBP2	AL591848.4	-0.489393	2.57261e-43	negative
FTO	AL591848.4	0.480698	1.21617e-41	postive
METTL3	AC092681.3	0.480565	1.28912e-41	postive
METTL3	AP000757.1	0.519226	1.92124e-49	postive
YTHDC1	AP000757.1	0.496147	1.19074e-44	postive
ZC3H13	MID1IP1-AS1	0.433054	2.8393e-33	postive
FTO	MID1IP1-AS1	0.401021	2.37768e-28	postive
YTHDF2	AL355916.2	-0.465494	7.94821e-39	negative
RBMX	SNHG32	0.427702	2.05611e-32	postive
WTAP	ZNNT1	-0.400894	2.48102e-28	negative
IGFBP2	ZNNT1	-0.438429	3.75001e-34	negative
LRPPRC	AC104667.1	0.400635	2.70542e-28	postive
METTL16	AC034236.2	0.430033	8.71908e-33	postive
ZC3H13	AL451165.2	-0.524125	1.65237e-50	negative
METTL16	LINC01918	0.406906	3.24461e-29	postive
LRPPRC	AC012558.1	0.400635	2.70536e-28	postive
METTL3	AC006213.4	0.446063	1.98632e-35	postive
HNRNPA2B1	AC006213.4	0.556222	6.14337e-58	postive
HNRNPC	ZNF197-AS1	0.433571	2.34063e-33	postive
YTHDF2	AC008014.1	-0.475612	1.10314e-40	negative
WTAP	AL596244.1	-0.431169	5.72568e-33	negative
HNRNPC	AL596244.1	-0.464765	1.07567e-38	negative
IGFBP2	AL596244.1	-0.40016	3.17103e-28	negative
HNRNPC	AC104072.1	-0.415663	1.55477e-30	negative
YTHDC1	AC068643.1	0.499457	2.57489e-45	postive
FTO	AC068643.1	0.433603	2.31217e-33	postive
YTHDC1	LNCTAM34A	-0.4073	2.83576e-29	negative
IGFBP2	LNCTAM34A	0.400217	3.11067e-28	postive
IGFBP2	AC091563.1	-0.420005	3.33381e-31	negative
METTL3	AC021739.3	0.441829	1.02269e-34	postive
YTHDC2	AC243919.2	0.419362	4.19266e-31	postive
HNRNPC	AC092720.2	-0.415483	1.65686e-30	negative
METTL16	TUBA3FP	0.436235	8.60485e-34	postive
METTL16	AC023632.2	0.439236	2.75873e-34	postive
VIRMA	AC023632.2	0.54469	3.55228e-55	postive
YTHDC1	AC023632.2	0.434008	1.98708e-33	postive
ZC3H13	OIP5-AS1	0.45152	2.3215e-36	postive
LRPPRC	OIP5-AS1	0.463803	1.60251e-38	postive
FTO	OIP5-AS1	0.434883	1.43145e-33	postive
METTL3	AC078846.1	0.40802	2.21547e-29	postive
METTL3	AC022167.2	0.574519	1.50514e-62	postive
YTHDC2	AC022167.2	0.405027	6.15517e-29	postive
HNRNPA2B1	AC022167.2	0.530603	6.05826e-52	postive
METTL3	DLEU2L	0.458436	1.44492e-37	postive
RBM15	DLEU2L	0.430417	7.56361e-33	postive
YTHDC2	DLEU2L	0.572045	6.57785e-62	postive
HNRNPA2B1	DLEU2L	0.429425	1.09112e-32	postive
WTAP	AL022476.1	-0.45132	2.51327e-36	negative
YTHDF2	AL022476.1	-0.412763	4.2953e-30	negative
IGFBP2	AL022476.1	-0.451395	2.43927e-36	negative
METTL16	GASAL1	0.41203	5.54454e-30	postive
VIRMA	GASAL1	0.498148	4.72825e-45	postive
FTO	AC090578.1	0.410128	1.07213e-29	postive
METTL3	AC019080.1	0.480138	1.55326e-41	postive
METTL14	AC019080.1	0.427375	2.31799e-32	postive
METTL16	AC019080.1	0.440378	1.78362e-34	postive
ZC3H13	AC019080.1	0.41471	2.17363e-30	postive
YTHDC1	AC019080.1	0.497182	7.39019e-45	postive
YTHDC2	AC019080.1	0.472615	3.97456e-40	postive
FMR1	AC019080.1	0.475303	1.25979e-40	postive
LRPPRC	AC019080.1	0.4225	1.36186e-31	postive
ZC3H13	AC011477.3	0.511294	9.3793e-48	postive
WTAP	AL162171.3	-0.45864	1.32988e-37	negative
YTHDF2	AL162171.3	-0.41051	9.39277e-30	negative
HNRNPC	AL162171.3	-0.405608	5.05205e-29	negative
IGFBP2	AL162171.3	-0.429085	1.2369e-32	negative
RBMX	LINC02588	0.402164	1.61993e-28	postive
WTAP	ZNF529-AS1	0.53595	3.74576e-53	postive
ZC3H13	ZNF529-AS1	-0.420139	3.17761e-31	negative
YTHDF2	ZNF529-AS1	0.49467	2.34552e-44	postive
HNRNPC	ZNF529-AS1	0.438037	4.35153e-34	postive
IGFBP2	ZNF529-AS1	0.488134	4.52773e-43	postive
YTHDC1	AL645608.2	0.474893	1.5019e-40	postive
METTL3	AC021739.2	0.418991	4.78516e-31	postive
YTHDF2	FOXD3-AS1	0.400244	3.08301e-28	postive
YTHDF2	INHBA-AS1	-0.479862	1.7524e-41	negative
WTAP	ZNF561-AS1	0.408626	1.79914e-29	postive
METTL3	AC008764.6	0.487762	5.34799e-43	postive
METTL16	AC074135.1	0.419765	3.63213e-31	postive
VIRMA	AC074135.1	0.512248	5.90711e-48	postive
ZC3H13	AC074135.1	0.454219	7.91497e-37	postive
RBM15B	AC074135.1	0.445651	2.33134e-35	postive
YTHDC2	AC074135.1	0.44177	1.04622e-34	postive
YTHDF3	AC074135.1	0.420692	2.60696e-31	postive
FMR1	AC074135.1	0.443207	6.01405e-35	postive
LRPPRC	AC074135.1	0.511928	6.89915e-48	postive
RBMX	AC074135.1	0.498524	3.97202e-45	postive
YTHDF2	CRNDE	0.456888	2.70508e-37	postive
IGFBP2	CRNDE	0.418287	6.14706e-31	postive
METTL16	AC006042.3	0.400135	3.19728e-28	postive
VIRMA	AC006042.3	0.451586	2.26178e-36	postive
YTHDC1	AC006042.3	0.441439	1.18773e-34	postive
RBMX	AC006042.3	0.419712	3.70109e-31	postive
METTL16	AL161668.4	0.410569	9.20405e-30	postive
YTHDF2	AL161668.4	-0.444753	3.30578e-35	negative
METTL3	ZFHX2-AS1	0.45545	4.8294e-37	postive
IGFBP2	ZFHX2-AS1	-0.400671	2.67279e-28	negative
ZC3H13	AP001432.1	0.400719	2.63079e-28	postive
YTHDC2	AP001432.1	0.471888	5.41514e-40	postive
WTAP	LINC00339	0.589654	1.37496e-66	postive
ZC3H13	LINC00339	-0.555322	1.0184e-57	negative
YTHDF2	LINC00339	0.531558	3.69784e-52	postive
FTO	LINC00339	-0.435092	1.32322e-33	negative
YTHDF2	AC093157.1	0.4777	4.48243e-41	postive
HNRNPC	AC093157.1	0.413746	3.04713e-30	postive
HNRNPA2B1	AC093388.1	0.407163	2.97107e-29	postive
IGFBP2	AC093388.1	0.444413	3.77192e-35	postive
YTHDC1	AL158163.2	0.446877	1.44528e-35	postive
IGFBP2	AL158163.2	-0.43275	3.18038e-33	negative
YTHDF2	AC097468.2	-0.446654	1.57711e-35	negative
LRPPRC	AC097468.2	0.515221	1.3858e-48	postive
HNRNPC	ANKRD34C-AS1	-0.405281	5.64572e-29	negative
METTL3	ZEB1-AS1	0.422241	1.49484e-31	postive
RBM15	ZEB1-AS1	0.457054	2.52922e-37	postive
YTHDC1	ZEB1-AS1	0.485829	1.26632e-42	postive
METTL3	AC025048.2	0.434801	1.47603e-33	postive
METTL3	AL513534.3	0.493936	3.28009e-44	postive
YTHDC1	AL513534.3	0.596464	1.77897e-68	postive
ZC3H13	AC011912.1	0.585361	2.02148e-65	postive
LRPPRC	AC011912.1	0.480892	1.11745e-41	postive
FTO	AC011912.1	0.492148	7.40356e-44	postive
ZC3H13	AC098487.1	-0.432136	3.99658e-33	negative
YTHDF2	AC090692.1	0.435989	9.44293e-34	postive
HNRNPC	AC090692.1	0.408242	2.05258e-29	postive
METTL3	AC010973.2	0.401449	2.05934e-28	postive
HNRNPA2B1	AC010973.2	0.487543	5.89712e-43	postive
HNRNPA2B1	PAXIP1-AS1	0.459117	1.09535e-37	postive
IGFBP1	HID1-AS1	0.401346	2.13166e-28	postive
HNRNPC	KIAA1671-AS1	-0.414307	2.50412e-30	negative
METTL3	AC002553.2	0.514777	1.72218e-48	postive
HNRNPA2B1	AC002553.2	0.469034	1.80899e-39	postive
METTL16	LINC00461	0.434176	1.86584e-33	postive
YTHDC1	LINC01690	0.522072	4.64098e-50	postive
HNRNPC	LINC00511	0.425322	4.90221e-32	postive
RBMX	LINC00511	0.539	7.48626e-54	postive
RBMX	AC012447.1	0.433406	2.48963e-33	postive
METTL3	AC027514.2	0.459471	9.48462e-38	postive
ZC3H13	AC027514.2	0.445159	2.82311e-35	postive
YTHDC1	AC027514.2	0.442573	7.67951e-35	postive
YTHDC2	AC027514.2	0.543398	7.13631e-55	postive
FMR1	AC027514.2	0.415727	1.52037e-30	postive
METTL3	SREBF2-AS1	0.416829	1.03051e-30	postive
YTHDC1	SREBF2-AS1	0.410062	1.09673e-29	postive
HNRNPA2B1	SREBF2-AS1	0.440867	1.47924e-34	postive
METTL3	PITRM1-AS1	0.533285	1.50892e-52	postive
YTHDC2	PITRM1-AS1	0.445617	2.36273e-35	postive
METTL3	AC120053.1	0.543333	7.38798e-55	postive
YTHDC1	AC120053.1	0.501286	1.09715e-45	postive
HNRNPA2B1	AC120053.1	0.459952	7.79548e-38	postive
WTAP	AC007344.1	0.51246	5.32788e-48	postive
METTL3	AL683813.2	0.611806	6.70728e-73	postive
YTHDC1	AL683813.2	0.48716	6.9996e-43	postive
YTHDC2	AL683813.2	0.527084	3.68228e-51	postive
FMR1	AL683813.2	0.443171	6.09857e-35	postive
HNRNPA2B1	AL683813.2	0.455869	4.0803e-37	postive
YTHDF2	ADD3-AS1	-0.424173	7.441e-32	negative
YTHDF2	AL445493.3	-0.473634	2.57394e-40	negative
HNRNPC	AL445493.3	-0.420456	2.83666e-31	negative
HNRNPC	LINC02012	-0.409971	1.13179e-29	negative
METTL3	AL590666.1	0.426955	2.70251e-32	postive
YTHDF2	BASP1-AS1	-0.416223	1.27628e-30	negative
HNRNPC	BASP1-AS1	-0.40532	5.57046e-29	negative
LRPPRC	BASP1-AS1	0.406145	4.20743e-29	postive
METTL3	AC004477.1	0.411908	5.78402e-30	postive
METTL16	AC004477.1	0.43721	5.95355e-34	postive
METTL3	AC023908.3	0.491779	8.75536e-44	postive
YTHDC2	AC023908.3	0.439278	2.71419e-34	postive
HNRNPA2B1	AC023908.3	0.477364	5.18337e-41	postive
IGFBP2	AL121827.2	-0.408998	1.58319e-29	negative
METTL16	LINC01637	-0.439101	2.90391e-34	negative
VIRMA	LINC01637	-0.403578	1.0057e-28	negative
YTHDC1	LINC01637	-0.453223	1.17886e-36	negative
RBMX	LINC01637	-0.415935	1.41307e-30	negative
METTL3	AL139089.1	0.598525	4.67575e-69	postive
WTAP	AP001486.2	-0.517643	4.20867e-49	negative
ZC3H13	AP001486.2	0.409146	1.50415e-29	postive
YTHDC1	AP001486.2	0.409098	1.52923e-29	postive
YTHDF2	AP001486.2	-0.49886	3.39899e-45	negative
IGFBP2	AP001486.2	-0.559995	7.26172e-59	negative
FTO	AP001486.2	0.480857	1.13445e-41	postive
METTL3	SNHG1	0.506833	7.9885e-47	postive
YTHDC1	SNHG1	0.410963	8.03094e-30	postive
RBMX	SNHG1	0.476874	6.40536e-41	postive
HNRNPC	UBL7-AS1	0.48781	5.23425e-43	postive
RBMX	UBL7-AS1	0.606566	2.31611e-71	postive
YTHDF3	AF127577.4	0.472239	4.66432e-40	postive
METTL3	AC000123.1	0.417616	7.79948e-31	postive
RBM15	AC000123.1	0.401376	2.11043e-28	postive
YTHDC2	AC000123.1	0.464719	1.09672e-38	postive
HNRNPA2B1	AC000123.1	0.53312	1.64472e-52	postive
METTL16	AC000068.1	0.520664	9.38999e-50	postive
YTHDC1	AC000068.1	0.503237	4.38985e-46	postive
FMR1	AC000068.1	0.414708	2.17523e-30	postive
LRPPRC	AC000068.1	0.425034	5.44368e-32	postive
HNRNPC	DLEU1	0.532322	2.48905e-52	postive
RBMX	DLEU1	0.522421	3.89721e-50	postive
METTL3	LINC01004	0.603055	2.39402e-70	postive
HNRNPA2B1	LINC01004	0.594941	4.74759e-68	postive
YTHDC1	LINC02035	0.495526	1.58364e-44	postive
HNRNPC	LINC02035	-0.400383	2.94338e-28	negative
IGFBP2	LINC02035	-0.441945	9.77985e-35	negative
FTO	LINC02035	0.442634	7.50068e-35	postive
WTAP	LINC02207	0.528084	2.20981e-51	postive
YTHDC1	AP000907.2	0.414203	2.59633e-30	postive
ZC3H13	AC008946.1	-0.419091	4.61852e-31	negative
ZC3H13	LINC02175	0.488467	3.89958e-43	postive
YTHDC1	LINC02175	0.439146	2.85485e-34	postive
YTHDC2	LINC02175	0.477244	5.45765e-41	postive
FMR1	LINC02175	0.417729	7.49417e-31	postive
METTL3	PPP3CB-AS1	0.416553	1.13611e-30	postive
VIRMA	AC233296.1	0.446054	1.99287e-35	postive
ZC3H13	AC233296.1	0.433352	2.5401e-33	postive
YTHDC1	AC233296.1	0.449295	5.59722e-36	postive
FMR1	AC233296.1	0.41877	5.1777e-31	postive
FTO	AC233296.1	0.409528	1.31891e-29	postive
METTL16	AC073389.3	0.439654	2.35171e-34	postive
YTHDC1	AC073389.3	0.462582	2.65125e-38	postive
YTHDC2	AP000941.1	0.416399	1.19957e-30	postive
METTL3	LINC01089	0.487396	6.29706e-43	postive
RBMX	MIR181A2HG	0.454084	8.3541e-37	postive
IGFBP2	AC087627.1	0.412531	4.65753e-30	postive
IGFBP2	AC020905.1	0.494075	3.07895e-44	postive
YTHDC2	AC025034.1	0.517895	3.71519e-49	postive
ZC3H13	AC020765.2	-0.444327	3.89994e-35	negative
METTL16	AC021188.1	0.413731	3.06344e-30	postive
METTL14	AF131215.5	0.423218	1.05109e-31	postive
VIRMA	AF131215.5	0.457974	1.74309e-37	postive
ZC3H13	AF131215.5	0.55708	3.78868e-58	postive
YTHDC1	AF131215.5	0.513777	2.80748e-48	postive
YTHDC2	AF131215.5	0.44854	7.53094e-36	postive
FMR1	AF131215.5	0.449382	5.40847e-36	postive
LRPPRC	AF131215.5	0.456912	2.67903e-37	postive
FTO	AF131215.5	0.453596	1.01554e-36	postive
YTHDC1	AL080276.2	0.411306	7.12975e-30	postive
FMR1	AL080276.2	0.422609	1.30937e-31	postive
METTL3	AC093788.1	0.478025	3.89353e-41	postive
YTHDC1	LINC00632	0.41583	1.46629e-30	postive
RBM15	AC025176.1	0.418444	5.81316e-31	postive
YTHDF2	AC025176.1	0.405893	4.58456e-29	postive
HNRNPA2B1	AC025176.1	0.520654	9.43636e-50	postive
LRPPRC	LINC01586	0.491091	1.1956e-43	postive
METTL3	POC1B-AS1	0.445504	2.46874e-35	postive
YTHDC1	POC1B-AS1	0.402998	1.22325e-28	postive
YTHDC2	POC1B-AS1	0.465161	9.1276e-39	postive
WTAP	AC124312.2	-0.423231	1.04607e-31	negative
ZC3H13	AC124312.2	0.615198	6.54258e-74	postive
LRPPRC	AC124312.2	0.464049	1.44747e-38	postive
IGFBP2	AC124312.2	-0.407014	3.12716e-29	negative
FTO	AC124312.2	0.57614	5.69149e-63	postive
WTAP	LINC01587	0.522013	4.78146e-50	postive
YTHDF2	LINC01587	0.411157	7.50708e-30	postive
IGFBP2	LINC01587	0.457999	1.72491e-37	postive
METTL16	LINC00526	0.421627	1.86454e-31	postive
ZC3H13	AC027644.3	-0.404809	6.62647e-29	negative
WTAP	ZNF114-AS1	0.456999	2.58639e-37	postive
ZC3H13	ZNF114-AS1	-0.40113	2.2919e-28	negative
FTO	ZNF114-AS1	-0.41381	2.97997e-30	negative
WTAP	NORAD	-0.463594	1.74663e-38	negative
ZC3H13	NORAD	0.563485	9.82899e-60	postive
YTHDF2	NORAD	-0.428704	1.42305e-32	negative
HNRNPC	NORAD	-0.425407	4.75336e-32	negative
FMR1	NORAD	0.451308	2.52534e-36	postive
LRPPRC	NORAD	0.515243	1.37079e-48	postive
IGFBP2	NORAD	-0.41422	2.58092e-30	negative
FTO	NORAD	0.500709	1.43663e-45	postive
METTL3	AC010536.1	0.534688	7.25876e-53	postive
YTHDC1	AC010536.1	0.461601	3.96868e-38	postive
YTHDC2	CHROMR	0.528137	2.15091e-51	postive
RBMX	CHROMR	0.428182	1.72362e-32	postive
RBM15B	TMPO-AS1	0.422994	1.13973e-31	postive
RBMX	TMPO-AS1	0.537314	1.82689e-53	postive
YTHDF2	AL118558.3	-0.518588	2.63668e-49	negative
YTHDC1	ARHGAP31-AS1	0.450556	3.40214e-36	postive
LRPPRC	C17orf102	0.453011	1.28291e-36	postive
IGFBP2	AL391422.4	0.405578	5.10239e-29	postive
METTL3	SNHG21	0.44029	1.84463e-34	postive
METTL3	AL359715.2	0.516995	5.7932e-49	postive
METTL16	MESTIT1	0.429233	1.17116e-32	postive
LRPPRC	MESTIT1	0.407488	2.65822e-29	postive
LRPPRC	AL133163.3	0.416614	1.1118e-30	postive
METTL3	COX10-AS1	0.479568	1.99131e-41	postive
VIRMA	COX10-AS1	0.420177	3.13435e-31	postive
RBM15	COX10-AS1	0.413566	3.24467e-30	postive
YTHDF3	COX10-AS1	0.406481	3.75109e-29	postive
HNRNPA2B1	COX10-AS1	0.539891	4.66434e-54	postive
RBMX	COX10-AS1	0.598204	5.76134e-69	postive
YTHDC1	PPP1R12A-AS1	0.444772	3.28101e-35	postive
METTL3	AC008569.2	0.446713	1.54119e-35	postive
YTHDF2	LINC00320	-0.467227	3.85941e-39	negative
RBM15	WARS2-IT1	0.41106	7.76573e-30	postive
YTHDC2	AC010973.1	0.443573	5.22082e-35	postive
HNRNPC	AC015967.1	-0.451686	2.17375e-36	negative
METTL3	LINC02878	0.424052	7.77515e-32	postive
ZC3H13	KMT2E-AS1	-0.477001	6.06415e-41	negative
METTL3	AC009133.1	0.511825	7.25257e-48	postive
HNRNPA2B1	AC009133.1	0.441408	1.202e-34	postive
METTL3	LINC02604	0.426703	2.96386e-32	postive
HNRNPA2B1	LINC02604	0.560162	6.60382e-59	postive
WTAP	AC016876.3	0.428896	1.3258e-32	postive
ZC3H13	AC016876.3	-0.46013	7.24872e-38	negative
FTO	AC016876.3	-0.488	4.80638e-43	negative
HNRNPA2B1	AC079907.1	0.416533	1.14415e-30	postive
YTHDC2	AL049552.1	0.535779	4.09756e-53	postive
YTHDC2	MAGI2-AS3	0.406747	3.42611e-29	postive
METTL3	AC123768.2	0.432919	2.9853e-33	postive
RBMX	AF233439.1	0.448578	7.42203e-36	postive
YTHDF2	ARHGEF26-AS1	-0.450777	3.11701e-36	negative
METTL3	C8orf31	0.446745	1.5217e-35	postive
METTL16	C8orf31	0.402247	1.5753e-28	postive
VIRMA	C8orf31	0.441629	1.10406e-34	postive
YTHDC1	C8orf31	0.482298	6.03301e-42	postive
WTAP	ELOA-AS1	0.420487	2.80531e-31	postive
YTHDF2	ELOA-AS1	0.508487	3.62276e-47	postive
WTAP	PSMB8-AS1	0.490027	1.93287e-43	postive
ZC3H13	PSMB8-AS1	-0.413088	3.83456e-30	negative
METTL3	AF117829.1	0.486837	8.08279e-43	postive
YTHDC1	AF117829.1	0.435574	1.10403e-33	postive
METTL3	AC006557.1	0.529837	8.98755e-52	postive
HNRNPA2B1	AC006557.1	0.528064	2.23287e-51	postive
METTL16	AL121917.1	0.421679	1.82997e-31	postive
HNRNPA2B1	AC211476.4	0.449669	4.82881e-36	postive
ZC3H13	ARPP21-AS1	0.420874	2.44267e-31	postive
YTHDC1	ARPP21-AS1	0.530029	8.1427e-52	postive
METTL3	AC022098.1	0.601578	6.34407e-70	postive
YTHDC1	AC022098.1	0.487277	6.64177e-43	postive
HNRNPA2B1	AC022098.1	0.416577	1.12633e-30	postive
METTL16	AC008840.1	0.412091	5.42762e-30	postive
METTL3	AL161729.4	0.448068	9.06788e-36	postive
HNRNPA2B1	AL161729.4	0.422554	1.33564e-31	postive
HNRNPA2B1	AC078842.2	0.405385	5.45021e-29	postive
METTL16	AL135925.1	0.450414	3.59804e-36	postive
RBM15B	AL135925.1	0.403957	8.84552e-29	postive
YTHDC1	AL135925.1	0.446843	1.46474e-35	postive
HNRNPC	IBA57-DT	-0.405717	4.86655e-29	negative
ZC3H13	AL121832.2	-0.405318	5.57464e-29	negative
METTL3	AC099792.1	0.535418	4.95283e-53	postive
HNRNPA2B1	AC099792.1	0.433288	2.60173e-33	postive
METTL3	CCDC18-AS1	0.569424	3.09573e-61	postive
ZC3H13	AL391834.2	0.422371	1.42655e-31	postive
YTHDC1	AL391834.2	0.481973	6.95745e-42	postive
YTHDF2	AL391834.2	-0.501757	8.7968e-46	negative
IGFBP2	AL391834.2	-0.455932	3.97761e-37	negative
METTL16	AL354892.2	0.485043	1.79573e-42	postive
VIRMA	AL354892.2	0.420567	2.72668e-31	postive
RBM15B	AL354892.2	0.403244	1.12572e-28	postive
YTHDC1	AL354892.2	0.474855	1.52641e-40	postive
LRPPRC	AL354892.2	0.44352	5.32996e-35	postive
RBMX	AL354892.2	0.445946	2.07858e-35	postive
METTL3	AC020911.1	0.451605	2.24445e-36	postive
HNRNPC	AC103855.2	-0.41101	7.90136e-30	negative
RBMX	AC138904.1	0.483875	3.0111e-42	postive
METTL16	AL512625.1	0.422615	1.30674e-31	postive
RBMX	AL512625.1	0.416832	1.02935e-30	postive
IGFBP2	AC092687.3	0.408387	1.95285e-29	postive
ZC3H13	AL136090.1	0.418159	6.43416e-31	postive
METTL3	AL606760.2	0.496325	1.09682e-44	postive
HNRNPA2B1	AL606760.2	0.503928	3.16859e-46	postive
METTL3	AC093535.1	0.439931	2.11596e-34	postive
YTHDC1	AC093535.1	0.406794	3.37144e-29	postive
METTL3	AC008147.2	0.514678	1.80747e-48	postive
YTHDC2	AC008147.2	0.480113	1.57041e-41	postive
YTHDF2	AP001267.2	-0.408514	1.86997e-29	negative
HNRNPC	AP001267.2	-0.403245	1.12526e-28	negative
YTHDC1	AL162231.2	-0.422052	1.60031e-31	negative
LRPPRC	AC105053.1	0.417498	8.1336e-31	postive
METTL3	AC011503.2	0.432001	4.20318e-33	postive
HNRNPA2B1	AC011503.2	0.482167	6.38831e-42	postive
RBMX	AC011503.2	0.450533	3.43268e-36	postive
YTHDC1	CPNE8-AS1	-0.405847	4.65652e-29	negative
METTL3	AL590666.2	0.529042	1.35278e-51	postive
YTHDC1	AL590666.2	0.551199	1.01111e-56	postive
YTHDC2	AL590666.2	0.40585	4.65202e-29	postive
HNRNPC	STXBP5-AS1	-0.453349	1.12091e-36	negative
YTHDF2	AC007938.1	-0.477721	4.44152e-41	negative
YTHDC1	LINC02110	0.403614	9.93341e-29	postive
METTL3	AC124045.1	0.451485	2.35446e-36	postive
RBM15B	AC124045.1	0.50744	5.97905e-47	postive
HNRNPA2B1	AC124045.1	0.563016	1.28776e-59	postive
YTHDF2	SNHG16	0.487458	6.12492e-43	postive
YTHDF3	SNHG16	0.422915	1.17262e-31	postive
HNRNPC	SNHG16	0.519762	1.47136e-49	postive
RBMX	SNHG16	0.574591	1.44173e-62	postive
YTHDC1	AC093835.1	0.405033	6.14156e-29	postive
HNRNPC	SLC26A4-AS1	-0.416354	1.21891e-30	negative
RBMX	CEP83-DT	0.454987	5.8167e-37	postive
WTAP	BAIAP2-DT	-0.438236	4.03513e-34	negative
IGFBP2	BAIAP2-DT	-0.494652	2.36454e-44	negative
FTO	BAIAP2-DT	0.464709	1.10095e-38	postive
YTHDF2	AL117335.1	-0.544845	3.26693e-55	negative
HNRNPC	AL117335.1	-0.426851	2.80698e-32	negative
IGFBP2	LINC01185	-0.417838	7.21015e-31	negative
METTL3	AC232271.1	0.573449	2.85308e-62	postive
METTL16	AC232271.1	0.419229	4.3968e-31	postive
YTHDC1	AC232271.1	0.443479	5.41507e-35	postive
YTHDC2	AC232271.1	0.516336	8.01608e-49	postive
FMR1	AC232271.1	0.412524	4.66818e-30	postive
HNRNPA2B1	AC232271.1	0.42319	1.06185e-31	postive
METTL3	AC078909.2	0.415478	1.65947e-30	postive
METTL16	AP001469.3	0.489709	2.23157e-43	postive
YTHDC1	AP001469.3	0.516533	7.27277e-49	postive
ZC3H13	AC004241.3	-0.483005	4.41875e-42	negative
FTO	AP001160.1	-0.400863	2.50681e-28	negative
ZC3H13	AC108693.2	0.422557	1.33404e-31	postive
ZC3H13	AL135999.3	0.40176	1.85561e-28	postive
YTHDF2	AL135999.3	-0.509009	2.82052e-47	negative
LRPPRC	AL135999.3	0.559078	1.2237e-58	postive
HNRNPC	AF111167.2	-0.475547	1.13423e-40	negative
ZC3H13	AC002044.1	-0.437436	5.46548e-34	negative
FTO	AC002044.1	-0.449374	5.4248e-36	negative
METTL3	AC109460.1	0.475651	1.08494e-40	postive
ZC3H13	AC005034.4	0.541953	1.55075e-54	postive
LRPPRC	AC005034.4	0.469307	1.61281e-39	postive
YTHDC1	AL118505.1	0.563603	9.18282e-60	postive
IGFBP2	AL118505.1	-0.464754	1.0807e-38	negative
WTAP	AL138724.2	0.49939	2.65597e-45	postive
ZC3H13	AL138724.2	-0.482588	5.31051e-42	negative
IGFBP2	AL138724.2	0.404352	7.73838e-29	postive
FTO	AL138724.2	-0.422236	1.49782e-31	negative
HNRNPA2B1	AL592435.1	0.415637	1.56898e-30	postive
YTHDC2	AL136368.1	0.419247	4.36853e-31	postive
LRPPRC	AL136368.1	0.447827	9.96401e-36	postive
ZC3H13	AC012146.1	-0.483718	3.22741e-42	negative
FTO	AC012146.1	-0.424328	7.03294e-32	negative
METTL3	AC074117.1	0.569698	2.63434e-61	postive
HNRNPA2B1	AC074117.1	0.5296	1.01525e-51	postive
RBMX	AC074117.1	0.459342	9.9939e-38	postive
IGFBP2	LEF1-AS1	0.415285	1.77617e-30	postive
YTHDF2	LINC01310	-0.441013	1.3987e-34	negative
YTHDF2	AC104083.1	-0.415066	1.91801e-30	negative
WTAP	LINC00641	-0.508688	3.2903e-47	negative
ZC3H13	LINC00641	0.573844	2.25366e-62	postive
YTHDC1	LINC00641	0.412858	4.15469e-30	postive
IGFBP2	LINC00641	-0.531209	4.4294e-52	negative
FTO	LINC00641	0.598589	4.48552e-69	postive
METTL16	TRAF3IP2-AS1	0.429165	1.20091e-32	postive
YTHDC1	TRAF3IP2-AS1	0.520356	1.09446e-49	postive
RBMX	TRAF3IP2-AS1	0.432503	3.48676e-33	postive
RBMX	GAS5-AS1	0.424612	6.34579e-32	postive
METTL3	SNHG20	0.56822	6.27515e-61	postive
HNRNPA2B1	SNHG20	0.426722	2.94354e-32	postive
YTHDF2	AC107398.3	-0.431569	4.93415e-33	negative
HNRNPC	AC107398.3	-0.418683	5.33952e-31	negative
FTO	AC107398.3	0.446128	1.93664e-35	postive
HNRNPC	AL021395.1	-0.414859	2.06307e-30	negative
METTL3	PSMA3-AS1	0.741097	1.54165e-122	postive
YTHDC1	PSMA3-AS1	0.425335	4.88052e-32	postive
YTHDC2	PSMA3-AS1	0.511779	7.41416e-48	postive
HNRNPA2B1	PSMA3-AS1	0.564158	6.66578e-60	postive
YTHDC1	LINC01545	0.418642	5.4187e-31	postive
METTL16	RNF157-AS1	0.487601	5.74582e-43	postive
YTHDC1	RNF157-AS1	0.471091	7.59287e-40	postive
METTL16	AC025263.1	0.40528	5.64675e-29	postive
WTAP	CARD8-AS1	0.654872	1.02437e-86	postive
ZC3H13	CARD8-AS1	-0.453125	1.22566e-36	negative
YTHDC1	CARD8-AS1	-0.473905	2.29248e-40	negative
IGFBP2	CARD8-AS1	0.41065	8.9489e-30	postive
FTO	CARD8-AS1	-0.456291	3.44211e-37	negative
LRPPRC	HOMER3-AS1	-0.400006	3.33865e-28	negative
METTL3	AP001453.4	0.402579	1.40881e-28	postive
YTHDF2	HAR1A	-0.420084	3.24001e-31	negative
YTHDF2	AC026401.3	0.618538	6.42755e-75	postive
HNRNPC	AC026401.3	0.41001	1.11649e-29	postive
HNRNPA2B1	AC026401.3	0.44803	9.20249e-36	postive
IGFBP2	AC026401.3	0.583957	4.82597e-65	postive
YTHDC2	LINC02082	0.42765	2.09528e-32	postive
HNRNPA2B1	LINC02082	0.41638	1.20777e-30	postive
YTHDF2	AC009126.1	-0.436955	6.55722e-34	negative
HNRNPC	AC009126.1	-0.454225	7.89533e-37	negative
IGFBP2	AC009126.1	-0.406632	3.56252e-29	negative
METTL3	AC105020.1	0.44776	1.02316e-35	postive
METTL14	AC016705.2	0.450633	3.29952e-36	postive
METTL16	AC016705.2	0.514269	2.20735e-48	postive
ZC3H13	AC016705.2	0.419349	4.21203e-31	postive
YTHDC1	AC016705.2	0.517408	4.72591e-49	postive
FMR1	AC016705.2	0.419781	3.61082e-31	postive
IGFBP2	AC016705.2	-0.454496	7.08264e-37	negative
FTO	AC016705.2	0.474956	1.46189e-40	postive
FTO	AC012510.1	-0.405435	5.35759e-29	negative
WTAP	AC005070.3	-0.524567	1.32196e-50	negative
ZC3H13	AC005070.3	0.439286	2.7058e-34	postive
YTHDC1	AC005070.3	0.461438	4.24404e-38	postive
YTHDF2	AC005070.3	-0.426142	3.63655e-32	negative
HNRNPC	AC005070.3	-0.401434	2.07013e-28	negative
IGFBP2	AC005070.3	-0.524307	1.50696e-50	negative
FTO	AC005070.3	0.400446	2.88157e-28	postive
METTL3	AL928654.2	0.683789	2.42653e-97	postive
HNRNPA2B1	AL928654.2	0.456663	2.96193e-37	postive
HNRNPC	AC022400.1	-0.457516	2.09783e-37	negative
METTL16	AC016727.1	0.433674	2.25181e-33	postive
HNRNPC	ZFAS1	0.486155	1.09528e-42	postive
RBM15	AC099850.4	0.452684	1.46123e-36	postive
RBM15B	AC099850.4	0.45404	8.50337e-37	postive
YTHDF2	AC099850.4	0.654156	1.81554e-86	postive
HNRNPC	AC099850.4	0.429224	1.17504e-32	postive
IGFBP2	AC099850.4	0.463496	1.8192e-38	postive
RBMX	AC099850.4	0.515227	1.38168e-48	postive
HNRNPC	LINC02217	-0.402644	1.37811e-28	negative
METTL16	LINC00663	0.561588	2.92448e-59	postive
YTHDC1	LINC00663	0.416825	1.03185e-30	postive
METTL16	LINC01460	0.443651	5.06606e-35	postive
IGFBP2	AL355974.2	0.404524	7.30096e-29	postive
WTAP	LINC01506	0.541606	1.86758e-54	postive
ZC3H13	LINC01506	-0.423735	8.71808e-32	negative
WTAP	AL390755.1	0.515398	1.27029e-48	postive
IGFBP2	AL390755.1	0.549511	2.56453e-56	postive
YTHDF2	AC139768.1	-0.443563	5.24114e-35	negative
METTL3	MCM3AP-AS1	0.627017	1.56487e-77	postive
METTL14	MCM3AP-AS1	0.438979	3.04187e-34	postive
METTL16	MCM3AP-AS1	0.460882	5.32936e-38	postive
VIRMA	MCM3AP-AS1	0.402956	1.24045e-28	postive
YTHDC1	MCM3AP-AS1	0.566181	2.06318e-60	postive
YTHDC2	MCM3AP-AS1	0.561139	3.78001e-59	postive
FMR1	MCM3AP-AS1	0.441967	9.69741e-35	postive
LRPPRC	MCM3AP-AS1	0.414917	2.0215e-30	postive
HNRNPA2B1	MCM3AP-AS1	0.427351	2.33832e-32	postive
RBMX	MCM3AP-AS1	0.425457	4.66795e-32	postive
ZC3H13	AC078785.1	0.442502	7.89338e-35	postive
FTO	AC078785.1	0.409324	1.41492e-29	postive
HNRNPC	SNHG30	0.410452	9.58313e-30	postive
METTL3	AC011346.1	0.405186	5.82996e-29	postive
ZC3H13	AC011346.1	0.40534	5.53309e-29	postive
YTHDC1	AC011346.1	0.544885	3.19706e-55	postive
YTHDC2	AC011346.1	0.435423	1.16862e-33	postive
METTL14	AC244517.7	0.41981	3.57327e-31	postive
VIRMA	AC244517.7	0.400307	3.01873e-28	postive
ZC3H13	AC244517.7	0.497773	5.62458e-45	postive
YTHDC1	AC244517.7	0.550483	1.50163e-56	postive
METTL14	CTBP1-DT	0.423635	9.03898e-32	postive
METTL16	CTBP1-DT	0.541435	2.0462e-54	postive
VIRMA	CTBP1-DT	0.477389	5.12664e-41	postive
RBM15B	CTBP1-DT	0.434212	1.84131e-33	postive
YTHDC1	CTBP1-DT	0.496111	1.21069e-44	postive
YTHDC2	AP002449.1	0.435669	1.06519e-33	postive
METTL16	LINC01278	0.478274	3.49449e-41	postive
ZC3H13	LINC01278	0.4581	1.65594e-37	postive
YTHDC1	LINC01278	0.480111	1.57152e-41	postive
FMR1	LINC01278	0.476597	7.21813e-41	postive
LRPPRC	LINC01278	0.492072	7.66473e-44	postive
YTHDC1	AL049597.2	-0.424882	5.75413e-32	negative
WTAP	LINC00324	0.475077	1.38771e-40	postive
ZC3H13	LINC00324	-0.43907	2.93794e-34	negative
HNRNPC	LINC00324	0.435787	1.01876e-33	postive
METTL3	LINC00928	0.492592	6.0534e-44	postive
YTHDC1	LINC00928	0.516039	9.27419e-49	postive
METTL16	AC073957.1	0.413781	3.01051e-30	postive
METTL16	AL023806.1	0.434455	1.6806e-33	postive
YTHDF2	AL023806.1	-0.426881	2.77737e-32	negative
ZC3H13	MSH2-OT1	0.439883	2.1552e-34	postive
LRPPRC	MSH2-OT1	0.439789	2.2342e-34	postive
WTAP	AC093117.1	0.41964	3.79678e-31	postive
WTAP	UBE2E1-AS1	0.45039	3.63229e-36	postive
ZC3H13	UBE2E1-AS1	-0.411782	6.04291e-30	negative
METTL16	AC016596.1	0.490312	1.69986e-43	postive
METTL16	ADCY6-DT	0.433471	2.4294e-33	postive
METTL3	AC135178.4	0.509973	1.77387e-47	postive
METTL16	AC135178.4	0.420834	2.47766e-31	postive
YTHDC2	AC135178.4	0.428378	1.6044e-32	postive
RBMX	AC135178.4	0.467836	2.99066e-39	postive
METTL3	ZNF528-AS1	0.532209	2.64026e-52	postive
HNRNPA2B1	ZNF528-AS1	0.585945	1.40607e-65	postive
RBMX	ZNF528-AS1	0.438691	3.39409e-34	postive
ZC3H13	AL392172.1	-0.43968	2.32891e-34	negative
HNRNPA2B1	AL035461.3	0.451697	2.16441e-36	postive
HNRNPC	LINC00957	-0.403811	9.29301e-29	negative
RBMX	LINC00957	-0.403655	9.79856e-29	negative
YTHDC1	GLCCI1-DT	0.485204	1.67146e-42	postive
YTHDF2	AC087501.4	0.471867	5.46231e-40	postive
WTAP	AC008915.3	0.438098	4.25287e-34	postive
ZC3H13	AC008915.3	-0.508861	3.02886e-47	negative
WTAP	TPRG1-AS1	0.417276	8.79921e-31	postive
WTAP	LNCOG	0.435546	1.11571e-33	postive
IGFBP3	LNCOG	0.424765	6.0033e-32	postive
IGFBP2	AC009403.1	0.412181	5.25975e-30	postive
ZC3H13	AC090186.1	0.424862	5.79531e-32	postive
YTHDF2	ST20-AS1	0.406305	3.98356e-29	postive
METTL16	ZBTB20-AS4	0.40875	1.72375e-29	postive
VIRMA	ZBTB20-AS4	0.415311	1.76002e-30	postive
ZC3H13	ZBTB20-AS4	0.579369	8.0594e-64	postive
YTHDC1	ZBTB20-AS4	0.541202	2.31792e-54	postive
LRPPRC	ZBTB20-AS4	0.461716	3.78572e-38	postive
IGFBP2	ZBTB20-AS4	-0.427074	2.58746e-32	negative
FTO	ZBTB20-AS4	0.503069	4.75048e-46	postive
METTL3	SNHG10	0.437563	5.20894e-34	postive
METTL16	AC090114.2	0.40441	7.58846e-29	postive
HNRNPC	AC020907.2	-0.41135	7.02143e-30	negative
METTL3	AC079089.1	0.401951	1.73984e-28	postive
VIRMA	AC079089.1	0.478094	3.77839e-41	postive
YTHDC1	AC079089.1	0.533162	1.60893e-52	postive
HNRNPC	AC104024.2	-0.406617	3.5808e-29	negative
HNRNPC	SNHG29	0.494353	2.71073e-44	postive
RBMX	SNHG29	0.485009	1.82289e-42	postive
RBM15	LINC01560	0.452464	1.59487e-36	postive
RBM15B	LINC01560	0.464828	1.0482e-38	postive
YTHDC1	LINC01560	0.488582	3.7025e-43	postive
FMR1	LINC01560	0.432198	3.90636e-33	postive
HNRNPA2B1	LINC01560	0.41117	7.47345e-30	postive
RBMX	LINC01560	0.563802	8.18889e-60	postive
WTAP	POLR2J4	0.418089	6.59475e-31	postive
ZC3H13	POLR2J4	-0.402216	1.5919e-28	negative
HNRNPA2B1	POLR2J4	0.441939	9.80085e-35	postive
IGFBP2	POLR2J4	0.501865	8.36472e-46	postive
FTO	POLR2J4	-0.412927	4.05637e-30	negative
ZC3H13	PPFIA2-AS1	0.480552	1.29624e-41	postive
YTHDC2	PPFIA2-AS1	0.549252	2.95568e-56	postive
FMR1	PPFIA2-AS1	0.433339	2.55255e-33	postive
LRPPRC	PPFIA2-AS1	0.4605	6.23053e-38	postive
WTAP	LINC02381	0.441228	1.28818e-34	postive
YTHDF2	LINC02381	0.415775	1.49496e-30	postive
RBMX	DDX11-AS1	0.540629	3.14653e-54	postive
LRPPRC	AL161785.1	-0.450918	2.94732e-36	negative
IGFBP2	AC080038.2	0.494422	2.62676e-44	postive
YTHDF3	AL023284.4	-0.424599	6.37601e-32	negative
HNRNPC	AL023284.4	-0.425149	5.22132e-32	negative
YTHDC1	RAMP2-AS1	0.438607	3.5049e-34	postive
YTHDF2	AL512622.1	-0.458358	1.49115e-37	negative
METTL3	AC008443.1	0.435023	1.35822e-33	postive
METTL3	AL021368.2	0.538985	7.54693e-54	postive
METTL16	AL021368.2	0.403687	9.69112e-29	postive
YTHDC1	AL021368.2	0.580232	4.76142e-64	postive
YTHDC2	AL021368.2	0.423573	9.24672e-32	postive
METTL3	MIR17HG	0.435503	1.13375e-33	postive
HNRNPA2B1	MIR17HG	0.43978	2.24111e-34	postive
RBMX	MIR17HG	0.408395	1.9479e-29	postive
WTAP	AC083799.1	0.479608	1.95756e-41	postive
ZC3H13	AL353743.2	0.449766	4.64814e-36	postive
YTHDC1	AL353743.2	0.433245	2.64357e-33	postive
YTHDC2	AL353743.2	0.403487	1.03692e-28	postive
IGFBP2	AL353743.2	-0.415469	1.66497e-30	negative
METTL3	AP001628.1	0.470656	9.12603e-40	postive
YTHDC2	AP001628.1	0.41036	9.89322e-30	postive
HNRNPA2B1	AP001628.1	0.415068	1.91686e-30	postive
METTL16	AC067750.1	0.404616	7.07659e-29	postive
YTHDC1	AC067750.1	0.462642	2.58728e-38	postive
YTHDF2	AL121827.1	-0.408148	2.12036e-29	negative
LRPPRC	AL121827.1	0.406451	3.78974e-29	postive
ZC3H13	IDH1-AS1	-0.402482	1.45551e-28	negative
WTAP	AC112491.1	0.514951	1.58199e-48	postive
ZC3H13	AC112491.1	-0.469864	1.27492e-39	negative
YTHDC1	AC112491.1	-0.417448	8.27736e-31	negative
HNRNPC	AC112491.1	0.470204	1.1046e-39	postive
IGFBP2	AC112491.1	0.441754	1.05262e-34	postive
FTO	AC112491.1	-0.441388	1.21146e-34	negative
LRPPRC	GFOD1-AS1	0.430373	7.68843e-33	postive
RBMX	AL078644.2	0.45065	3.27791e-36	postive
LRPPRC	AC083867.2	0.472724	3.79535e-40	postive
RBMX	AL358472.2	0.517104	5.49104e-49	postive
HNRNPC	AC134312.1	-0.404739	6.78644e-29	negative
METTL3	AC008115.3	0.43941	2.58178e-34	postive
METTL14	AC008115.3	0.420465	2.82818e-31	postive
YTHDC2	AC008115.3	0.519695	1.52139e-49	postive
HNRNPA2B1	AC008115.3	0.414399	2.42398e-30	postive
WTAP	AC009690.2	0.413221	3.66048e-30	postive
IGFBP2	AC009690.2	0.481345	9.16414e-42	postive
FTO	AC009690.2	-0.444174	4.13709e-35	negative
METTL3	LINC01126	0.501274	1.10315e-45	postive
METTL16	LINC01126	0.415768	1.49866e-30	postive
YTHDC1	LINC01126	0.479459	2.08819e-41	postive
YTHDC2	LINC01126	0.536346	3.04225e-53	postive
FMR1	LINC01126	0.417972	6.87393e-31	postive
HNRNPA2B1	LINC01126	0.407815	2.377e-29	postive
RBM15B	AC104561.3	0.425859	4.0327e-32	postive
YTHDF2	FAM201A	-0.436589	7.52905e-34	negative
METTL14	AC093010.2	0.42392	8.15496e-32	postive
METTL16	AC093010.2	0.445703	2.28516e-35	postive
YTHDC1	AC093010.2	0.613852	1.65335e-73	postive
IGFBP2	AC093010.2	-0.48174	7.70832e-42	negative
YTHDC1	AL133243.2	0.478482	3.19376e-41	postive
IGFBP1	PCAT19	0.490081	1.88647e-43	postive
FTO	PCAT19	-0.444922	3.09608e-35	negative
IGFBP2	LBX2-AS1	0.460626	5.91759e-38	postive
FTO	LBX2-AS1	-0.411752	6.10584e-30	negative
WTAP	LINC02285	0.459964	7.75528e-38	postive
YTHDC1	LINC02285	-0.419782	3.60996e-31	negative
FMR1	LINC02285	-0.413172	3.72364e-30	negative
LRPPRC	LINC02285	-0.437672	4.99839e-34	negative
HNRNPC	AC026790.2	-0.418404	5.89676e-31	negative
YTHDF2	AL022313.4	-0.549453	2.6476e-56	negative
LRPPRC	AL022313.4	0.540457	3.44985e-54	postive
LRPPRC	AC092720.1	0.427836	1.95729e-32	postive
ZC3H13	AL136964.1	0.412298	5.05144e-30	postive
YTHDF2	AL136964.1	-0.527455	3.04671e-51	negative
LRPPRC	AL136964.1	0.534805	6.82698e-53	postive
METTL16	AC010442.1	0.43075	6.68756e-33	postive
METTL3	AL049840.2	0.597474	9.25094e-69	postive
YTHDC2	AL049840.2	0.499399	2.64503e-45	postive
HNRNPA2B1	AL049840.2	0.417569	7.93061e-31	postive
YTHDC2	ACAP2-IT1	0.410587	9.14805e-30	postive
LRPPRC	ACAP2-IT1	0.403857	9.14912e-29	postive
METTL16	IQCH-AS1	0.411527	6.60421e-30	postive
HNRNPA2B1	AC008875.1	0.425993	3.83963e-32	postive
METTL3	GABPB1-AS1	0.668691	1.20962e-91	postive
YTHDC1	GABPB1-AS1	0.490039	1.9232e-43	postive
YTHDC2	GABPB1-AS1	0.518185	3.21822e-49	postive
HNRNPA2B1	GABPB1-AS1	0.423851	8.36184e-32	postive
METTL3	AL021707.2	0.491027	1.23098e-43	postive
METTL16	AL021707.2	0.409319	1.41722e-29	postive
HNRNPC	RASGRF2-AS1	-0.424559	6.46815e-32	negative
HNRNPC	AP003352.1	0.410317	1.00417e-29	postive
RBMX	AP003352.1	0.51846	2.80882e-49	postive
METTL16	AC068473.5	0.403298	1.10529e-28	postive
METTL3	INTS6-AS1	0.442873	6.83988e-35	postive
YTHDC1	INTS6-AS1	0.428748	1.39995e-32	postive
METTL14	AC007406.5	0.426901	2.75627e-32	postive
YTHDC1	AC007406.5	0.549393	2.73617e-56	postive
METTL14	SOX21-AS1	0.413626	3.17754e-30	postive
METTL16	SOX21-AS1	0.453228	1.17617e-36	postive
YTHDC1	SOX21-AS1	0.552954	3.82123e-57	postive
LRPPRC	EMC1-AS1	-0.423781	8.57589e-32	negative
HNRNPA2B1	AP000553.2	0.446833	1.47068e-35	postive
YTHDF3	FGD5-AS1	0.466247	5.80948e-39	postive
WTAP	PCED1B-AS1	0.565763	2.63128e-60	postive
ZC3H13	PCED1B-AS1	-0.476465	7.64163e-41	negative
YTHDC1	PCED1B-AS1	-0.467042	4.17006e-39	negative
FMR1	PCED1B-AS1	-0.46847	2.29229e-39	negative
LRPPRC	PCED1B-AS1	-0.49196	8.0645e-44	negative
FTO	PCED1B-AS1	-0.417992	6.82645e-31	negative
METTL14	AL359541.2	0.42426	7.2096e-32	postive
METTL16	AL359541.2	0.437563	5.20804e-34	postive
VIRMA	AL359541.2	0.427109	2.55426e-32	postive
YTHDC1	AL359541.2	0.540471	3.42368e-54	postive
YTHDC2	CADM3-AS1	0.446049	1.9969e-35	postive
METTL16	AC025211.1	0.528448	1.83447e-51	postive
WTAP	MED14OS	0.443831	4.72548e-35	postive
VIRMA	AC005562.1	0.560375	5.84804e-59	postive
RBM15	AC005562.1	0.450398	3.62084e-36	postive
YTHDF3	AC005562.1	0.539878	4.69472e-54	postive
RBMX	AC005562.1	0.493332	4.32063e-44	postive
ZC3H13	SNHG9	-0.538203	1.14194e-53	negative
FTO	SNHG9	-0.423454	9.65024e-32	negative
METTL3	AL121603.2	0.454113	8.25751e-37	postive
RBMX	AL121603.2	0.469384	1.56114e-39	postive
METTL3	AP005899.1	0.493608	3.81086e-44	postive
YTHDC1	LINC00900	-0.547583	7.37498e-56	negative
HNRNPC	ZNF793-AS1	0.41408	2.71076e-30	postive
ZC3H13	YTHDF3-AS1	-0.44249	7.92894e-35	negative
YTHDF2	AC090229.1	0.414418	2.4082e-30	postive
WTAP	AC023644.1	0.430486	7.37233e-33	postive
ZC3H13	AC015912.3	-0.408856	1.66228e-29	negative
FTO	AC015912.3	-0.405153	5.8976e-29	negative
METTL16	AL512343.2	0.45993	7.86321e-38	postive
YTHDC1	AL512343.2	0.435746	1.03475e-33	postive
IGFBP2	AL512343.2	-0.445117	2.8699e-35	negative
METTL16	AC120498.9	0.427216	2.45664e-32	postive
METTL16	C21orf62-AS1	0.432175	3.93994e-33	postive
YTHDC1	C21orf62-AS1	0.441317	1.24498e-34	postive
METTL3	AC004908.3	0.565264	3.51529e-60	postive
YTHDC1	AC004908.3	0.440561	1.66317e-34	postive
YTHDC2	AC004908.3	0.425235	5.06143e-32	postive
HNRNPA2B1	AC004908.3	0.416648	1.09847e-30	postive
WTAP	OTUD6B-AS1	-0.437094	6.22024e-34	negative
ZC3H13	OTUD6B-AS1	0.448575	7.43072e-36	postive
YTHDC1	OTUD6B-AS1	0.487919	4.98499e-43	postive
IGFBP2	OTUD6B-AS1	-0.519579	1.61147e-49	negative
FTO	OTUD6B-AS1	0.561539	3.00672e-59	postive
ZC3H13	AL353658.1	0.418589	5.52162e-31	postive
YTHDC2	AL353658.1	0.42882	1.36332e-32	postive
LRPPRC	AL353658.1	0.4013	2.16494e-28	postive
WTAP	UBE2D3-AS1	0.536481	2.83406e-53	postive
ZC3H13	UBE2D3-AS1	-0.423023	1.12782e-31	negative
RBMX	ZNF674-AS1	0.536439	2.89658e-53	postive
YTHDC1	AL133243.3	0.414775	2.12453e-30	postive
YTHDC2	AL133243.3	0.455411	4.90489e-37	postive
LRPPRC	AL133243.3	0.428043	1.81444e-32	postive
METTL3	AC126407.1	0.405287	5.63493e-29	postive
ZC3H13	AC126407.1	0.405985	4.44276e-29	postive
YTHDC1	AC126407.1	0.525519	8.15971e-51	postive
HNRNPC	RFPL1S	-0.434511	1.64592e-33	negative
HNRNPC	TMEM99	0.518828	2.34031e-49	postive
ZC3H13	LINC02693	0.467022	4.20404e-39	postive
LRPPRC	LINC02693	0.42002	3.31536e-31	postive
YTHDF2	AC097641.1	-0.402933	1.2502e-28	negative
METTL14	AC005288.1	0.607564	1.18526e-71	postive
METTL16	AC005288.1	0.475223	1.30392e-40	postive
VIRMA	AC005288.1	0.678908	1.83794e-95	postive
ZC3H13	AC005288.1	0.559994	7.26776e-59	postive
RBM15	AC005288.1	0.450731	3.17401e-36	postive
RBM15B	AC005288.1	0.553887	2.27259e-57	postive
YTHDC1	AC005288.1	0.596705	1.52259e-68	postive
YTHDC2	AC005288.1	0.517353	4.85531e-49	postive
YTHDF3	AC005288.1	0.497877	5.35993e-45	postive
FMR1	AC005288.1	0.467607	3.29213e-39	postive
LRPPRC	AC005288.1	0.486713	8.54397e-43	postive
HNRNPA2B1	AC005288.1	0.438367	3.83913e-34	postive
RBMX	AC005288.1	0.470878	8.30739e-40	postive
FTO	AC005288.1	0.41629	1.24641e-30	postive
WTAP	AL512353.1	0.434045	1.95985e-33	postive
YTHDF2	AL512353.1	0.408863	1.65847e-29	postive
VIRMA	AC011447.3	0.447358	1.19768e-35	postive
RBM15	AC011447.3	0.520223	1.16946e-49	postive
RBM15B	AC011447.3	0.456665	2.95933e-37	postive
RBMX	AC011447.3	0.513247	3.63377e-48	postive
ZC3H13	ARF4-AS1	-0.459237	1.04304e-37	negative
FTO	ARF4-AS1	-0.409358	1.39839e-29	negative
METTL16	LINC01152	0.469053	1.79427e-39	postive
YTHDC1	AC011008.1	0.434695	1.53635e-33	postive
YTHDF2	GNAS-AS1	0.425453	4.67407e-32	postive
IGFBP2	GNAS-AS1	0.435118	1.3107e-33	postive
METTL3	AC012360.3	0.489459	2.49713e-43	postive
METTL14	AC012360.3	0.442736	7.21273e-35	postive
METTL16	AC012360.3	0.461268	4.55044e-38	postive
RBM15	AC012360.3	0.40843	1.92475e-29	postive
YTHDC1	AC012360.3	0.583991	4.72648e-65	postive
YTHDC2	AC012360.3	0.472526	4.12804e-40	postive
FMR1	AC012360.3	0.429454	1.07965e-32	postive
HNRNPA2B1	AC012360.3	0.462838	2.38635e-38	postive
YTHDF2	AL137779.1	-0.442825	6.9677e-35	negative
IGFBP2	AL137779.1	-0.400148	3.18374e-28	negative
METTL3	AC021739.5	0.467075	4.11314e-39	postive
METTL3	AC009065.3	0.502839	5.29423e-46	postive
YTHDC2	AC009065.3	0.413387	3.45516e-30	postive
FTO	AC073941.1	0.456383	3.31668e-37	postive
YTHDC2	ZNF346-IT1	0.499167	2.94627e-45	postive
LRPPRC	ZNF346-IT1	0.432727	3.20672e-33	postive
RBM15	AC099568.2	0.422067	1.59173e-31	postive
RBMX	GAS5	0.407617	2.54403e-29	postive
METTL16	AC000068.2	0.441296	1.25504e-34	postive
METTL16	AC073508.3	0.496814	8.75734e-45	postive
HNRNPA2B1	AC093627.5	0.477009	6.04291e-41	postive
RBMX	AC093627.5	0.403487	1.03697e-28	postive
YTHDF2	SNAI3-AS1	-0.419083	4.63208e-31	negative
HNRNPC	SNAI3-AS1	-0.449562	5.03674e-36	negative
ZC3H13	DLGAP1-AS1	-0.412786	4.26125e-30	negative
WTAP	LANCL1-AS1	-0.412841	4.17998e-30	negative
HNRNPC	LANCL1-AS1	-0.456765	2.84322e-37	negative
IGFBP2	LANCL1-AS1	-0.411438	6.81036e-30	negative
METTL3	LINC00174	0.445922	2.09801e-35	postive
HNRNPA2B1	LINC00174	0.550108	1.84641e-56	postive
YTHDC1	MUC12-AS1	-0.436138	8.92572e-34	negative
METTL16	AC016876.2	0.480696	1.21767e-41	postive
WTAP	UBA6-AS1	0.410709	8.7681e-30	postive
METTL3	MANEA-DT	0.431305	5.44312e-33	postive
YTHDC1	MANEA-DT	0.511334	9.19982e-48	postive
YTHDC2	MANEA-DT	0.4184	5.90479e-31	postive
FMR1	MANEA-DT	0.497912	5.27313e-45	postive
WTAP	AC073896.2	0.434159	1.87834e-33	postive
ZC3H13	AC073896.2	-0.499901	2.09371e-45	negative
FTO	AC073896.2	-0.449007	6.26921e-36	negative
METTL16	BX649601.1	0.440808	1.5129e-34	postive
WTAP	AC027307.2	0.449805	4.57723e-36	postive
YTHDF2	AC027307.2	0.42777	2.00514e-32	postive
IGFBP2	AC027307.2	0.54164	1.83355e-54	postive
IGFBP3	AC027307.2	0.425605	4.42254e-32	postive
FTO	AC027307.2	-0.415709	1.52984e-30	negative
METTL3	LINC02293	0.514152	2.3377e-48	postive
LRPPRC	AC009878.1	0.459634	8.87242e-38	postive
IGFBP2	PCCA-DT	0.478092	3.7826e-41	postive
FTO	PCCA-DT	-0.412288	5.06795e-30	negative
IGFBP2	AC021242.3	0.494227	2.87181e-44	postive
METTL3	LINC00926	0.581041	2.90328e-64	postive
HNRNPA2B1	LINC00926	0.501472	1.00544e-45	postive
METTL3	THUMPD3-AS1	0.622787	3.22365e-76	postive
YTHDC2	THUMPD3-AS1	0.436869	6.77289e-34	postive
HNRNPA2B1	THUMPD3-AS1	0.459875	8.04249e-38	postive
RBMX	THUMPD3-AS1	0.429633	1.0105e-32	postive
ZC3H13	ZSCAN16-AS1	-0.51942	1.74422e-49	negative
METTL16	RBM26-AS1	0.419787	3.60347e-31	postive
ZC3H13	RBM26-AS1	0.51682	6.31424e-49	postive
YTHDC1	RBM26-AS1	0.404019	8.66256e-29	postive
LRPPRC	RBM26-AS1	0.430702	6.80781e-33	postive
METTL3	AL645940.1	0.431639	4.80785e-33	postive
HNRNPA2B1	AL645940.1	0.445955	2.07158e-35	postive
HNRNPC	DCTN1-AS1	-0.450838	3.04273e-36	negative
METTL3	AC009065.6	0.48517	1.69684e-42	postive
YTHDC2	AC009065.6	0.415532	1.62858e-30	postive
ZC3H13	AL121944.2	-0.434827	1.46186e-33	negative
METTL3	AC093915.1	0.431777	4.56794e-33	postive
YTHDF2	AL133215.2	0.433256	2.63256e-33	postive
RBMX	AL133215.2	0.501803	8.60943e-46	postive
METTL16	AL355574.1	0.408513	1.8707e-29	postive
YTHDC1	AL355574.1	0.470215	1.09959e-39	postive
FMR1	AL355574.1	0.404878	6.47421e-29	postive
LRPPRC	AL355574.1	0.448086	9.00363e-36	postive
HNRNPC	AP001972.1	-0.411308	7.12479e-30	negative
METTL3	AL355388.1	0.538861	8.06095e-54	postive
YTHDC1	AL355388.1	0.419858	3.51366e-31	postive
ZC3H13	RAB11B-AS1	-0.466193	5.94302e-39	negative
LRPPRC	RAB11B-AS1	-0.415587	1.59681e-30	negative
FTO	RAB11B-AS1	-0.488798	3.36065e-43	negative
METTL16	AC106820.5	0.508432	3.71946e-47	postive
YTHDC1	AC106820.5	0.412614	4.52382e-30	postive
WTAP	LINC00294	-0.418633	5.43561e-31	negative
YTHDF2	LINC00294	-0.432597	3.36717e-33	negative
LRPPRC	LINC00294	0.41841	5.88527e-31	postive
IGFBP2	LINC00294	-0.41495	1.99826e-30	negative
METTL3	AC105206.2	0.474368	1.88103e-40	postive
VIRMA	AC105206.2	0.458098	1.65722e-37	postive
YTHDC1	AC105206.2	0.5507	1.33183e-56	postive
METTL16	AC008124.1	0.500407	1.65388e-45	postive
YTHDC1	AC008124.1	0.584069	4.50411e-65	postive
FMR1	AC008124.1	0.51464	1.8414e-48	postive
LRPPRC	AC008124.1	0.407882	2.32305e-29	postive
ZC3H13	LINC01023	-0.547819	6.48204e-56	negative
FTO	LINC01023	-0.421263	2.12475e-31	negative
YTHDC1	UNC5B-AS1	-0.44041	1.76212e-34	negative
METTL16	TMCO1-AS1	0.463918	1.52814e-38	postive
WTAP	MIR22HG	0.465852	6.84912e-39	postive
YTHDC1	MIR22HG	-0.437931	4.53031e-34	negative
METTL3	AC137932.3	0.519211	1.93505e-49	postive
YTHDC2	AC137932.3	0.466325	5.62418e-39	postive
HNRNPA2B1	AC137932.3	0.430787	6.59478e-33	postive
ZC3H13	TP53TG1	-0.470655	9.1314e-40	negative
YTHDF2	MIR124-2HG	-0.430954	6.20048e-33	negative
LRPPRC	MIR124-2HG	0.429636	1.00935e-32	postive
METTL3	AL133367.1	0.407155	2.98002e-29	postive
METTL16	AL133367.1	0.460254	6.88936e-38	postive
YTHDC1	AL133367.1	0.475661	1.08025e-40	postive
FMR1	AL133367.1	0.412841	4.17998e-30	postive
YTHDC1	AC004921.1	-0.406711	3.46807e-29	negative
HNRNPC	AP001972.3	-0.420048	3.28226e-31	negative
METTL3	PRC1-AS1	0.438825	3.22537e-34	postive
METTL16	ATP6V0E2-AS1	0.407698	2.47446e-29	postive
RBM15B	AL161729.1	0.422946	1.15945e-31	postive
METTL3	WARS2-AS1	0.404591	7.13655e-29	postive
RBM15	WARS2-AS1	0.471587	6.15166e-40	postive
YTHDF2	WARS2-AS1	0.405854	4.64622e-29	postive
HNRNPA2B1	WARS2-AS1	0.429255	1.16151e-32	postive
METTL3	AC090607.1	0.445116	2.87132e-35	postive
ZC3H13	AC090607.1	0.41314	3.76541e-30	postive
YTHDC1	AC090607.1	0.40237	1.51126e-28	postive
YTHDC2	AC090607.1	0.624794	7.71909e-77	postive
FMR1	AC090607.1	0.407074	3.06293e-29	postive
RBMX	LINC00237	0.404046	8.58316e-29	postive
METTL3	AL132655.2	0.420503	2.78949e-31	postive
HNRNPA2B1	DLEU2	0.450408	3.60718e-36	postive
RBMX	DLEU2	0.546362	1.43436e-55	postive
METTL3	AL121987.2	0.456	3.87019e-37	postive
YTHDC2	AL121987.2	0.496693	9.25832e-45	postive
ZC3H13	AC002456.1	-0.423261	1.03504e-31	negative
IGFBP2	AC002456.1	0.409644	1.26691e-29	postive
HNRNPC	AL121895.1	-0.431797	4.53466e-33	negative
IGFBP2	AC090409.1	0.550034	1.92291e-56	postive
FTO	AC090409.1	-0.458662	1.31826e-37	negative
METTL3	AC009955.4	0.50197	7.96038e-46	postive
METTL16	AC004877.1	0.420823	2.4879e-31	postive
YTHDC1	AC004877.1	0.416326	1.23068e-30	postive
ZC3H13	RAP2C-AS1	0.553943	2.2023e-57	postive
FMR1	RAP2C-AS1	0.527709	2.67642e-51	postive
FTO	RAP2C-AS1	0.498257	4.49425e-45	postive
METTL16	DNAJC3-DT	0.500792	1.38178e-45	postive
ZC3H13	DNAJC3-DT	0.466888	4.44634e-39	postive
YTHDC1	DNAJC3-DT	0.505621	1.42199e-46	postive
FMR1	DNAJC3-DT	0.461834	3.60666e-38	postive
LRPPRC	DNAJC3-DT	0.474557	1.73451e-40	postive
YTHDF2	ZNF649-AS1	0.458986	1.15544e-37	postive
YTHDF2	AC092111.1	-0.404089	8.45927e-29	negative
YTHDC1	TSC22D1-AS1	0.428552	1.50495e-32	postive
ZC3H13	SNHG25	-0.414035	2.75444e-30	negative
METTL3	AC013391.3	0.46241	2.8467e-38	postive
METTL3	LINC00173	0.435329	1.21042e-33	postive
METTL3	AC097359.3	0.400024	3.31839e-28	postive
METTL3	LINC02294	0.450586	3.36114e-36	postive
YTHDC2	LINC02294	0.436516	7.74005e-34	postive
ZC3H13	AC008608.2	-0.455848	4.1139e-37	negative
IGFBP2	AC048382.5	-0.428848	1.34961e-32	negative
RBMX	AP000704.2	0.405848	4.65577e-29	postive
WTAP	AC120036.4	-0.506967	7.49328e-47	negative
ZC3H13	AC120036.4	0.431658	4.77505e-33	postive
YTHDC1	AC120036.4	0.496073	1.23156e-44	postive
YTHDF2	AC120036.4	-0.57073	1.43368e-61	negative
LRPPRC	AC120036.4	0.42826	1.67515e-32	postive
IGFBP2	AC120036.4	-0.548178	5.32673e-56	negative
FTO	AC120036.4	0.438663	3.43079e-34	postive
METTL3	AC006449.2	0.434615	1.58303e-33	postive
YTHDC1	AC006449.2	0.414604	2.25573e-30	postive
WTAP	LINC02541	0.537387	1.75788e-53	postive
WTAP	LINC02609	0.423228	1.04741e-31	postive
ZC3H13	LINC02609	-0.401683	1.90386e-28	negative
YTHDC1	LINC02609	-0.529281	1.19648e-51	negative
IGFBP2	LINC02609	0.476929	6.25468e-41	postive
RBM15	AC004943.2	0.447274	1.23764e-35	postive
YTHDF2	AC004943.2	0.501584	9.54149e-46	postive
HNRNPA2B1	AC004943.2	0.426105	3.68655e-32	postive
METTL3	LINC00653	0.514319	2.15435e-48	postive
METTL16	LINC00653	0.463223	2.03631e-38	postive
YTHDC1	LINC00653	0.484946	1.87423e-42	postive
YTHDC2	LINC00653	0.418332	6.04899e-31	postive
WTAP	LINC01150	0.421534	1.92767e-31	postive
LRPPRC	LINC01150	-0.439916	2.12808e-34	negative
METTL3	AC048341.2	0.490265	1.73658e-43	postive
HNRNPA2B1	AC048341.2	0.519795	1.44743e-49	postive
METTL3	AC116914.2	0.541112	2.43146e-54	postive
HNRNPA2B1	AC116914.2	0.461246	4.58997e-38	postive
METTL3	AC009065.9	0.487178	6.94334e-43	postive
HNRNPA2B1	AC009065.9	0.44129	1.25769e-34	postive
ZC3H13	AC016717.2	0.442843	6.92157e-35	postive
LRPPRC	AC016717.2	0.497429	6.59181e-45	postive
METTL3	AC073592.1	0.429924	9.0766e-33	postive
HNRNPA2B1	AC073592.1	0.418794	5.13297e-31	postive
METTL3	AC092171.1	0.457493	2.1174e-37	postive
METTL3	ANKRD10-IT1	0.513404	3.3663e-48	postive
YTHDC2	ANKRD10-IT1	0.51178	7.41083e-48	postive
HNRNPA2B1	ANKRD10-IT1	0.412491	4.72294e-30	postive
HNRNPC	AC015961.1	-0.406845	3.31256e-29	negative
METTL3	AC007608.3	0.406321	3.96227e-29	postive
METTL3	AC008567.2	0.41741	8.38906e-31	postive
VIRMA	AC008567.2	0.413529	3.28687e-30	postive
YTHDC1	AC008567.2	0.550832	1.23855e-56	postive
METTL16	OXCT1-AS1	0.484565	2.21949e-42	postive
YTHDC1	OXCT1-AS1	0.411773	6.06243e-30	postive
METTL3	TTC28-AS1	0.526675	4.53519e-51	postive
METTL16	TTC28-AS1	0.445925	2.0959e-35	postive
YTHDC1	TTC28-AS1	0.577926	1.93559e-63	postive
METTL14	NNT-AS1	0.411186	7.43383e-30	postive
METTL16	NNT-AS1	0.548202	5.25769e-56	postive
ZC3H13	NNT-AS1	0.449794	4.59687e-36	postive
YTHDC1	NNT-AS1	0.483007	4.41596e-42	postive
FMR1	NNT-AS1	0.515746	1.07133e-48	postive
LRPPRC	NNT-AS1	0.590512	7.99665e-67	postive
METTL3	LINC01311	0.472381	4.39162e-40	postive
HNRNPC	AC138649.1	-0.404938	6.3444e-29	negative
METTL3	SNHG12	0.404708	6.85765e-29	postive
ZC3H13	SNHG12	-0.467142	3.99857e-39	negative
FTO	SNHG12	-0.43314	2.7491e-33	negative
LRPPRC	AC092667.1	0.449041	6.18482e-36	postive
METTL3	ZNF252P-AS1	0.560881	4.38175e-59	postive
METTL16	ZNF252P-AS1	0.438999	3.01904e-34	postive
YTHDC1	ZNF252P-AS1	0.469976	1.21608e-39	postive
METTL3	AL079343.1	0.45779	1.8775e-37	postive
RBM15B	AL079343.1	0.420571	2.72288e-31	postive
YTHDC2	AL079343.1	0.411525	6.60709e-30	postive
RBMX	AL079343.1	0.483612	3.38249e-42	postive
YTHDF3	AC073896.4	-0.401555	1.9877e-28	negative
METTL3	AC016773.2	0.411491	6.68619e-30	postive
VIRMA	SP2-AS1	0.423706	8.81068e-32	postive
LRPPRC	SP2-AS1	0.456595	3.04527e-37	postive
IGFBP2	SP2-AS1	-0.406592	3.61159e-29	negative
METTL3	AP000487.1	0.535465	4.83188e-53	postive
YTHDC1	AP000487.1	0.4108	8.49606e-30	postive
METTL3	AL512791.1	0.460508	6.20939e-38	postive
YTHDC2	AL512791.1	0.4826	5.28159e-42	postive
HNRNPA2B1	AL512791.1	0.430856	6.42925e-33	postive
YTHDF2	SNAP25-AS1	-0.402291	1.55216e-28	negative
WTAP	AL117332.1	0.471586	6.15498e-40	postive
ZC3H13	AL117332.1	-0.546247	1.52741e-55	negative
YTHDC1	AL117332.1	-0.406167	4.17582e-29	negative
YTHDF2	AL117332.1	0.430125	8.42591e-33	postive
IGFBP2	AL117332.1	0.544274	4.44775e-55	postive
FTO	AL117332.1	-0.474158	2.05746e-40	negative
YTHDF2	Z82196.1	-0.448261	8.40477e-36	negative
HNRNPC	LINC01616	-0.422162	1.53803e-31	negative
ZC3H13	AC138207.5	-0.447217	1.26547e-35	negative
LRPPRC	AC138207.5	-0.472647	3.92072e-40	negative
FTO	AC138207.5	-0.447879	9.76498e-36	negative
YTHDC2	Z99716.1	0.429248	1.16482e-32	postive
RBM15	AC103923.1	0.4327	3.23957e-33	postive
YTHDF2	AC103923.1	0.419178	4.47733e-31	postive
HNRNPC	AL138955.1	-0.407853	2.34595e-29	negative
YTHDC2	AC092794.1	0.467613	3.28432e-39	postive
FTO	LINC00621	0.428442	1.56691e-32	postive
HNRNPA2B1	ASB16-AS1	0.505686	1.37853e-46	postive
RBMX	ASB16-AS1	0.444656	3.43217e-35	postive
WTAP	LINC00665	0.465224	8.89312e-39	postive
YTHDF2	LINC00665	0.624167	1.20728e-76	postive
HNRNPC	LINC00665	0.501243	1.11941e-45	postive
IGFBP2	LINC00665	0.583672	5.75636e-65	postive
RBMX	LINC00665	0.410793	8.51634e-30	postive
IGFBP2	LINC02743	0.445255	2.71981e-35	postive
RBM15	AC004943.1	0.447947	9.5086e-36	postive
YTHDC2	AC004943.1	0.438501	3.64876e-34	postive
HNRNPA2B1	AC004943.1	0.472021	5.11763e-40	postive
RBMX	AC004943.1	0.435485	1.1416e-33	postive
YTHDC1	Z97989.1	0.591578	4.06954e-67	postive
METTL16	AC064807.1	0.438958	3.06603e-34	postive
VIRMA	AC064807.1	0.605536	4.60883e-71	postive
YTHDF3	AC064807.1	0.526327	5.41426e-51	postive
HNRNPC	EMX2OS	-0.446515	1.66479e-35	negative
WTAP	AL445524.1	0.6611	6.63696e-89	postive
ZC3H13	AL445524.1	-0.515278	1.34739e-48	negative
YTHDC1	AL445524.1	-0.51189	7.02694e-48	negative
YTHDF2	AL445524.1	0.469023	1.81722e-39	postive
IGFBP2	AL445524.1	0.556564	5.0683e-58	postive
IGFBP3	AL445524.1	0.400706	2.6422e-28	postive
FTO	AL445524.1	-0.556377	5.63163e-58	negative
YTHDC1	AC096992.2	0.457421	2.18088e-37	postive
HNRNPC	DLGAP1-AS4	-0.401027	2.37227e-28	negative
METTL3	AC073655.1	0.465201	8.97956e-39	postive
WTAP	AC074011.1	0.442073	9.31069e-35	postive
RBM15	AC012073.1	0.472335	4.47853e-40	postive
RBM15B	AC012073.1	0.40434	7.77045e-29	postive
YTHDF2	AC012073.1	0.535388	5.03116e-53	postive
HNRNPA2B1	AC012073.1	0.494553	2.47441e-44	postive
YTHDC2	ATP1B3-AS1	0.478904	2.65806e-41	postive
FTO	LINC02058	0.421364	2.04874e-31	postive
HNRNPC	SNHG28	-0.450465	3.52608e-36	negative
METTL3	MUC20-OT1	0.55805	2.19033e-58	postive
YTHDC2	MUC20-OT1	0.423089	1.10113e-31	postive
METTL16	AP001318.2	0.410838	8.38689e-30	postive
VIRMA	CRTC3-AS1	0.402674	1.36434e-28	postive
RBMX	CRTC3-AS1	0.524076	1.69375e-50	postive
YTHDC1	CNIH3-AS2	-0.403725	9.56954e-29	negative
IGFBP2	CNIH3-AS2	0.416237	1.27026e-30	postive
HNRNPC	AC012615.1	0.403695	9.667e-29	postive
WTAP	AL359643.3	0.459055	1.12352e-37	postive
YTHDF2	AL359643.3	0.448365	8.06752e-36	postive
IGFBP2	AL359643.3	0.414942	2.00354e-30	postive
METTL3	AC073655.2	0.543685	6.11359e-55	postive
HNRNPA2B1	AC073655.2	0.444189	4.11304e-35	postive
METTL3	RFPL3S	0.494827	2.18233e-44	postive
HNRNPA2B1	RFPL3S	0.405419	5.38651e-29	postive
WTAP	ZNF433-AS1	0.416252	1.26347e-30	postive
YTHDF2	ZNF433-AS1	0.403215	1.13661e-28	postive
HNRNPC	ZNF433-AS1	0.462373	2.88985e-38	postive
RBMX	ZNF433-AS1	0.466884	4.45421e-39	postive
FTO	ZNF433-AS1	-0.439998	2.06233e-34	negative
HNRNPA2B1	AP002026.1	0.484426	2.36023e-42	postive
ZC3H13	HEIH	-0.412817	4.21475e-30	negative
METTL3	AC048341.1	0.473469	2.7626e-40	postive
HNRNPA2B1	AC048341.1	0.514717	1.77368e-48	postive
HNRNPC	AC012603.1	-0.400585	2.75127e-28	negative
RBMX	AC012603.1	-0.421264	2.12405e-31	negative
WTAP	PPP1R14B-AS1	0.417063	9.48807e-31	postive
ZC3H13	PPP1R14B-AS1	-0.483187	4.07898e-42	negative
YTHDC1	PPP1R14B-AS1	-0.442261	8.66053e-35	negative
IGFBP2	PPP1R14B-AS1	0.410769	8.58764e-30	postive
FTO	PPP1R14B-AS1	-0.447848	9.88495e-36	negative
METTL3	AC007066.2	0.558373	1.82447e-58	postive
METTL16	AC007066.2	0.417462	8.23801e-31	postive
YTHDC2	AC007066.2	0.495078	1.94572e-44	postive
HNRNPA2B1	AC007066.2	0.438853	3.19106e-34	postive
METTL3	AC132872.2	0.424949	5.61587e-32	postive
METTL16	AL080250.1	0.402543	1.42591e-28	postive
RBM15B	AC010729.2	0.490769	1.3828e-43	postive
HNRNPA2B1	AC010729.2	0.431334	5.38526e-33	postive
RBMX	AC010729.2	0.419533	3.94563e-31	postive
ZC3H13	AC007375.3	0.422882	1.18641e-31	postive
YTHDC1	AC007375.3	0.403138	1.16673e-28	postive
FMR1	AC007375.3	0.419096	4.60931e-31	postive
LRPPRC	AC007375.3	0.523798	1.94861e-50	postive
RBMX	PDCD4-AS1	0.426228	3.52458e-32	postive
METTL3	TMED2-DT	0.5892	1.83039e-66	postive
HNRNPA2B1	TMED2-DT	0.458521	1.39563e-37	postive
YTHDC1	VCAN-AS1	0.442262	8.65754e-35	postive
HNRNPC	AC104836.1	-0.522907	3.0516e-50	negative
RBMX	AC104836.1	-0.496139	1.19515e-44	negative
METTL16	AC069224.2	0.483064	4.30611e-42	postive
METTL16	GLIDR	0.453141	1.21806e-36	postive
RBMX	GLIDR	0.450744	3.15751e-36	postive
YTHDF2	SNHG3	0.420957	2.37087e-31	postive
IGFBP2	AC005821.1	0.491774	8.77609e-44	postive
WTAP	AL158212.3	-0.574592	1.44073e-62	negative
ZC3H13	AL158212.3	0.551688	7.71386e-57	postive
YTHDF2	AL158212.3	-0.461104	4.86671e-38	negative
HNRNPC	AL158212.3	-0.482983	4.46214e-42	negative
IGFBP2	AL158212.3	-0.569694	2.64094e-61	negative
FTO	AL158212.3	0.520857	8.52606e-50	postive
METTL3	AP002812.3	0.452622	1.49802e-36	postive
METTL3	Z97832.2	0.655732	5.14775e-87	postive
YTHDC1	Z97832.2	0.419999	3.34108e-31	postive
YTHDC2	Z97832.2	0.42017	3.14279e-31	postive
HNRNPA2B1	Z97832.2	0.496609	9.62578e-45	postive
YTHDC1	C2orf27A	0.531463	3.88567e-52	postive
METTL3	HCG25	0.501829	8.50406e-46	postive
RBMX	HCG25	0.432195	3.91031e-33	postive
METTL3	AL139407.1	0.408082	2.16895e-29	postive
ZC3H13	AL139407.1	0.412442	4.80386e-30	postive
YTHDC1	AL139407.1	0.45292	1.33e-36	postive
YTHDC2	AL139407.1	0.486656	8.76415e-43	postive
HNRNPC	MIR600HG	-0.420059	3.27006e-31	negative
HNRNPC	AC009005.1	0.415879	1.44122e-30	postive
RBMX	C9orf147	0.447764	1.02134e-35	postive
METTL16	AC002310.1	0.43958	2.41891e-34	postive
YTHDC1	EPCAM-DT	0.540267	3.81706e-54	postive
