# Supplementary material for: Scoring model based on the signature of non-m6A-related neoantigen-coding lncRNAs assists in immune microenvironment analysis and TCR-neoantigen pair selection in gliomas
Source: J Transl Med. 2022 Oct 29;20:494. doi: 10.1186/s12967-022-03713-z (PMC9617417; doi:10.1186/s12967-022-03713-z)
Supplement: Supplementary file 17 — Additional file 17: Table S6. DEGs identified for non-m6A-related NAS model construction in scSeq data. [file 12967_2022_3713_MOESM17_ESM.xlsx]

## Sheet: GSE84465
id	logFC	pvalue.adj.FDR	norm_total_mean_1	norm_total_mean_2	norm_foldchange_ConCluster1	pvalue
IFIT1B	-8.2889	0.00963466	0.19001	0.000607533	0.00319737	0.00443226
BARX1	-7.69216	0.0207171	0.125644	0.000607533	0.00483537	0.010309
TCF24	-7.5816	0.0170449	0.116375	0.000607533	0.00522048	0.00831561
OR10A4	-7.0652	0.0242397	0.244078	0.0018226	0.00746728	0.0122631
C17orf47	-6.92129	0.0414043	0.147271	0.00121507	0.00825056	0.0221478
GJD4	-6.68029	0.00852225	0.0623069	0.000607533	0.00975065	0.00387668
TRIM50	-6.38591	0.00118917	0.15242	0.0018226	0.0119577	0.000462086
LOC100506650	-6.37613	0.0301833	0.0504634	0.000607533	0.0120391	0.0156145
CPA3	-6.37122	0.0336711	1.05613	0.0127582	0.0120802	0.0176102
EVPLL	-6.18769	0.038268	0.265705	0.0036452	0.013719	0.020275
LOC100130849	-6.13646	0.0275286	0.128218	0.0018226	0.0142148	0.0141021
GAGE1	-6.04682	0.0355698	0.0401648	0.000607533	0.015126	0.0187043
TH	-6.04682	0.0313537	0.0803296	0.00121507	0.015126	0.0162836
OR6C3	-6.03755	0.0315291	0.0798146	0.00121507	0.0152236	0.0163833
ERVFRD-1	-5.65906	0.02209	2.64006	0.0522479	0.0197904	0.011056
CYP4F8	-5.51631	0.0463943	0.0278064	0.000607533	0.0218487	0.0251456
GGNBP1	-5.48934	0.0297407	0.0818744	0.0018226	0.0222609	0.0153627
LOC100128338	-5.35814	0.00298365	1.39547	0.0340219	0.0243802	0.00124283
PM20D1	-5.148	0.000479176	0.646241	0.018226	0.0282031	0.000174114
RPL31P11	-5.05144	0.00404126	0.161174	0.00486027	0.0301554	0.00172694
PTPRH	-5.03164	0.00656683	18.3023	0.559538	0.0305721	0.00292202
ARMS2	-5.00935	0.036525	0.0587024	0.0018226	0.0310482	0.0192544
CCDC162P	-4.91117	0.0225706	0.109681	0.0036452	0.0332346	0.0113169
FAM41C	-4.8907	0.000190719	0.126159	0.00425273	0.0337094	6.5e-05
OR52E8	-4.84888	0.0428017	0.0525232	0.0018226	0.0347009	0.022988
CALCR	-4.82067	0.00268302	0.703913	0.0249089	0.0353863	0.00111034
GMCL1P1	-4.70002	0.0180958	0.0947477	0.0036452	0.0384727	0.00889197
C10orf91	-4.58739	0.0354879	0.160659	0.00668287	0.0415966	0.01865
LOC147093	-4.57449	0.0232806	0.130278	0.0054678	0.0419702	0.0117128
CLEC4D	-4.55289	0.00394955	1.06952	0.045565	0.0426034	0.00168472
ADAM30	-4.53401	0.0132769	0.126674	0.0054678	0.0431645	0.00630545
IL19	-4.51631	0.0364406	0.0417096	0.0018226	0.0436974	0.019205
SLC22A7	-4.47567	0.0122889	0.054068	0.00243013	0.0449459	0.00577912
FLJ41941	-4.43385	0.011833	0.105046	0.00486027	0.0462678	0.00554657
CLEC12B	-4.41205	0.0480368	0.219876	0.0103281	0.0469721	0.0261528
LOC100506229	-4.33574	0.0407443	0.208548	0.0103281	0.0495237	0.0217451
CEL	-4.3126	0.0401393	0.108651	0.0054678	0.0503245	0.0213842
MIR137HG	-4.25402	0.0127395	3.46601	0.181652	0.0524096	0.00602725
SNORD116-14	-4.22085	0.049742	0.0113285	0.000607533	0.0536286	0.0272091
ERCC-00164	-4.17799	0.000860072	17.0232	0.940462	0.055246	0.000325281
CACNA1S	-4.15301	0.026699	1.01596	0.0571081	0.0562109	0.0136422
EIF3IP1	-4.08335	0.0402058	0.0720906	0.00425273	0.0589915	0.0214251
MIR4457	-3.99846	0.0333861	0.0679712	0.00425273	0.0625667	0.0174431
LOC731789	-3.97087	0.00933283	0.114315	0.0072904	0.0637746	0.00428288
LOC440461	-3.95936	0.0265341	0.160659	0.0103281	0.0642856	0.0135519
ASAP1-IT1	-3.93789	0.00330111	4.20855	0.274605	0.0652494	0.00138787
ZNF878	-3.93535	0.0485669	0.185891	0.0121507	0.0653645	0.0264896
PDE6C	-3.88874	0.0168755	0.18898	0.0127582	0.0675107	0.00822232
PRCD	-3.86403	0.000369224	1.97271	0.13548	0.0686771	0.000131564
ERCC-00086	-3.84234	0.0145729	0.113285	0.00789793	0.0697172	0.00698537
FLJ35424	-3.82751	0.0053522	0.0345005	0.00243013	0.0704376	0.00234026
OR1E1	-3.80582	0.0168736	0.0169928	0.00121507	0.0715049	0.00821986
MIR3935	-3.78696	0.0249879	0.117405	0.00850547	0.0724457	0.0126709
REXO1L1	-3.74184	0.0235478	0.414521	0.0309842	0.074747	0.011861
TAS2R42	-3.71111	0.0260919	0.246653	0.0188335	0.0763564	0.0133002
SAMD12-AS1	-3.70002	0.0292197	0.0236869	0.0018226	0.0769454	0.0150633
CD3G	-3.69553	0.00937075	0.0550978	0.00425273	0.0771851	0.00430113
ALOX15	-3.66831	0.0324904	0.030896	0.00243013	0.0786553	0.0169194
GABRA1	-3.62948	0.000332441	25.5191	2.06197	0.0808011	0.000117557
C5orf52	-3.58342	0.0425769	0.0509784	0.00425273	0.0834223	0.0228499
PLA2G2C	-3.45142	0.0163772	0.212667	0.0194411	0.0914154	0.00794921
IGLL3P	-3.43602	0.000302063	0.0854789	0.00789793	0.0923963	0.000106078
LOC151174	-3.36981	0.000713437	4.2518	0.4113	0.0967355	0.00026593
C11orf88	-3.33711	0.00252417	2.47425	0.244836	0.0989535	0.00103834
MIR4742	-3.22085	0.0422918	0.0169928	0.0018226	0.107257	0.0226798
LINC00256B	-3.19971	0.0106682	0.139547	0.0151883	0.10884	0.0049539
UPK3A	-3.19694	0.0285238	0.523687	0.0571081	0.10905	0.0146672
NLRP5	-3.19438	0.00480023	0.0278064	0.00303767	0.109244	0.00207942
CCL18	-3.1702	0.0062554	3.47271	0.385784	0.11109	0.00277074
ARL13A	-3.13488	0.00644663	0.176107	0.0200486	0.113843	0.00286271
CLEC17A	-3.13318	2.88e-06	5.11174	0.582625	0.113978	7.44e-07
MIR4648	-3.10934	0.0487328	0.0576725	0.00668287	0.115876	0.0265867
MGC16121	-3.10019	0.000200051	1.46395	0.170717	0.116614	6.84e-05
LOC158696	-3.08335	0.0388794	0.061792	0.0072904	0.117983	0.0206341
ZNF847P	-3.04682	0.0399967	0.0602472	0.0072904	0.121008	0.021292
HIST1H2BE	-2.9656	0.0369399	0.175592	0.0224787	0.128017	0.0194998
PRR15	-2.95503	0.0220163	0.221421	0.0285541	0.128958	0.0110171
STAC3	-2.94116	0.0103247	0.531926	0.0692588	0.130204	0.0047781
RAX2	-2.8769	0.00245127	0.0267765	0.0036452	0.136134	0.00100459
SNORA15	-2.8769	0.0385652	0.0267765	0.0036452	0.136134	0.0204551
MIR4786	-2.84549	0.0179943	0.109166	0.0151883	0.139131	0.00883968
CORO7-PAM16	-2.82516	0.0306737	0.512358	0.0722965	0.141105	0.0158903
PRDM6	-2.82266	0.0356846	1.58599	0.22418	0.14135	0.0187744
HIST1H4D	-2.80404	0.0117659	1.14985	0.164642	0.143186	0.00551037
SCARNA22	-2.80324	0.0285527	0.0720906	0.0103281	0.143265	0.0146847
FAM71E2	-2.74748	0.0264567	0.106076	0.0157959	0.148911	0.0135064
ANKMY1	-2.71743	7.47e-09	25.7446	3.91434	0.152045	1.34e-09
SH3RF2	-2.70002	0.00616602	0.0118435	0.0018226	0.153891	0.00272781
SNORA76	-2.70002	0.0142946	0.0710608	0.0109356	0.153891	0.00683844
ERCC-00048	-2.69511	0.0130476	0.251802	0.0388821	0.154415	0.00618595
PLA2G3	-2.66831	0.0354427	0.015448	0.00243013	0.157311	0.0186215
2022-09-01	-2.66293	1.64e-11	2.27394	0.359052	0.157898	2.08e-12
LYG1	-2.62855	0.0472902	0.875386	0.141555	0.161706	0.025693
C2orf54	-2.61608	0.0148007	0.223481	0.036452	0.16311	0.00711124
LOC100134713	-2.58341	0	5.97168	0.996355	0.166847	0
B3GNT6	-2.56878	0.037847	0.0288363	0.00486027	0.168547	0.0200332
LINC00515	-2.5368	0.00198502	1.95314	0.336574	0.172324	0.00080017
TRIM63	-2.47883	0.0387071	0.176107	0.0315917	0.179389	0.0205374
FAM157B	-2.46186	2.05e-08	0.515448	0.0935601	0.181512	3.9e-09
HCG4	-2.43585	0.0164901	0.650875	0.120292	0.184815	0.00800924
FAM47A	-2.43385	0.0483762	0.0525232	0.00972054	0.185071	0.0263703
TNFSF15	-2.42421	0.000925176	5.61843	1.04678	0.186312	0.000352033
MPZL3	-2.4236	0.0123676	0.316169	0.0589307	0.18639	0.00582172
C12orf71	-2.41677	0.00156287	0.0324408	0.00607533	0.187275	0.000620341
LDLRAP1	-2.41393	4.37e-05	12.1576	2.28129	0.187643	1.35e-05
ACTL7A	-2.40357	0.0203893	1.19258	0.225395	0.188997	0.010133
SDS	-2.38122	3.56e-12	38.6807	7.42467	0.191947	4.15e-13
HCG26	-2.37445	0.0389937	0.774974	0.149453	0.192849	0.0207053
TMOD4	-2.37219	0.0177371	1.24871	0.241191	0.193152	0.00868771
CST7	-2.34752	4.64e-06	4.57003	0.897934	0.196483	1.23e-06
DMRT1	-2.33196	0.00371191	0.204943	0.0407047	0.198615	0.00157481
EMR1	-2.33021	2.13e-06	3.74562	0.744836	0.198855	5.38e-07
MIR3153	-2.32682	0.047737	0.301751	0.0601458	0.199323	0.025953
IL2RA	-2.32249	5.29e-13	9.74253	1.94775	0.199923	5.53e-14
TMPRSS11GP	-2.32214	0.0300769	0.030381	0.00607533	0.199971	0.0155527
NCRNA00185	-2.31633	0.000461886	2.05458	0.412515	0.200778	0.000167352
LGALS2	-2.30931	0.0139739	1.4243	0.287363	0.201757	0.0066705
MBP	-2.30444	0	323.98	65.5863	0.202439	0
DMRT2	-2.29033	0.000915651	5.39392	1.10267	0.204429	0.000348119
MFI2	-2.27523	6.05e-08	14.3105	2.95626	0.20658	1.23e-08
NUBPL	-2.26733	2.18e-10	15.0484	3.12576	0.207714	3.2e-11
AMICA1	-2.25925	9.24e-05	9.793	2.04557	0.20888	2.99e-05
CR1	-2.25243	0.00105677	2.96138	0.621507	0.209871	0.000406489
NEURL2	-2.2514	1.69e-12	12.6442	2.65553	0.21002	1.9e-13
MIR3945	-2.20271	0.00341354	0.447477	0.0972053	0.21723	0.00143884
DMP1	-2.19119	5.73e-06	6.65602	1.45747	0.21897	1.55e-06
CKM	-2.17893	0.00745835	0.200824	0.0443499	0.22084	0.00335168
LOC653653	-2.17155	0	0.251802	0.0558931	0.221972	0
CDH26	-2.16147	0.0327968	1.34809	0.301337	0.223528	0.0170997
CLDN7	-2.13705	0.0174468	1.49382	0.339611	0.227344	0.00853136
TAS2R8	-2.13582	0.0289581	0.0720906	0.0164034	0.227539	0.0149153
CST5	-2.13066	0.0471961	0.0159629	0.0036452	0.228354	0.0256259
MIR302C	-2.12182	0.013496	0.0978373	0.0224787	0.229756	0.00641864
FAM166A	-2.11626	0.0438777	0.547889	0.126367	0.230643	0.0236213
SLAMF7	-2.11158	0.000206974	4.57106	1.05772	0.231394	7.09e-05
NUDT16P1	-2.09929	0.0370942	1.40577	0.328068	0.233373	0.019593
LOC728724	-2.08948	0.0341353	0.243048	0.0571081	0.234966	0.0178776
VENTX	-2.08541	7.1e-11	7.19876	1.69623	0.235628	9.79e-12
RPL13AP6	-2.06504	0.000371231	0.282183	0.0674362	0.23898	0.000132346
C1orf233	-2.0615	0.0186443	1.75489	0.420413	0.239566	0.00918926
CD300E	-2.06031	0.00212854	4.73326	1.13487	0.239765	0.000861577
IL21R	-2.04954	4.96e-08	3.14882	0.760632	0.241561	9.9e-09
ZNF781	-2.04574	8.08e-05	5.24511	1.27035	0.242198	2.59e-05
RGPD2	-2.02195	0.0340101	0.0592173	0.0145808	0.246225	0.0178028
SPNS3	-2.01996	0.0405278	5.84706	1.44168	0.246564	0.0216186
GPR160	-2.01877	2.41e-08	4.17302	1.02977	0.246768	4.62e-09
TLR8	-2.00724	1.8e-07	1.84398	0.458688	0.248749	3.9e-08
CCL5	-2.00645	0.000324997	9.84706	2.45079	0.248885	0.000114749
ZFY	-2.00616	3.65e-05	4.0757	1.01458	0.248934	1.11e-05
POMC	-2.00045	0.00338312	1.2276	0.306804	0.249922	0.00142495
VMO1	-1.99312	0	24.2461	6.09052	0.251196	0
MOXD2P	-1.98381	0.0127936	0.00720906	0.0018226	0.252821	0.00605631
OR1L8	-1.98381	0.0130334	0.0144181	0.0036452	0.252821	0.00617803
LOC154092	-1.9824	0.000543886	1.05149	0.2661	0.253068	0.000199296
ERCC-00163	-1.97617	0	59.4331	15.1057	0.254163	0
IL34	-1.97237	0.000509934	2.04789	0.521871	0.254834	0.000186004
FAM160A1	-1.9662	0.00799961	0.61483	0.157351	0.255926	0.00361765
NRARP	-1.96244	1.29e-13	4.83007	1.23937	0.256594	1.25e-14
ATP5L2	-1.95936	0.00948747	0.240989	0.0619684	0.257142	0.00435898
FGL2	-1.95794	0	50.0999	12.8955	0.257396	0
ACSL1	-1.94112	0	323.819	84.3269	0.260413	0
FAM177B	-1.93867	0.00126488	4.67662	1.21993	0.260856	0.000494016
KIF4B	-1.93135	0.0461135	0.0185376	0.00486027	0.262184	0.0249705
HLA-DQA2	-1.92858	0	18.812	4.94168	0.262687	0
SLC5A4	-1.92533	0.0294612	0.431514	0.113609	0.263279	0.0152011
AGPAT9	-1.91798	1.7e-10	21.0252	5.56379	0.264624	2.45e-11
CCRL2	-1.91484	0	22.4593	5.95626	0.265202	0
DNAAF1	-1.91241	3.45e-07	1.71524	0.45565	0.265648	7.78e-08
KIAA1919	-1.90715	0.0241035	2.39032	0.637303	0.266618	0.0121855
ASCL2	-1.90541	0.0208964	0.482492	0.128797	0.266941	0.0104067
TMEM191A	-1.9019	0.000487687	1.04892	0.28068	0.26759	0.000177427
FDPSL2A	-1.89132	1.19e-05	1.20803	0.325638	0.26956	3.36e-06
HTRA4	-1.87211	0.00424182	1.13646	0.31045	0.273173	0.00181896
FAM157A	-1.85497	8.86e-06	1.00875	0.278858	0.276438	2.46e-06
S100A7	-1.85257	0.0414006	0.100927	0.0279465	0.276899	0.022144
ABHD12B	-1.84458	0.000404305	8.05355	2.24241	0.278437	0.000145103
IL15	-1.84153	0.00332326	4.35685	1.21567	0.279026	0.00139826
HCAR3	-1.8405	0.00731237	1.83419	0.512151	0.279224	0.0032808
ENAM	-1.83906	0.00045321	0.226056	0.0631835	0.279504	0.000163963
CD80	-1.83065	0.0082178	1.92327	0.540705	0.281138	0.00372782
IGF1	-1.8182	1.4e-09	7.9655	2.25881	0.283574	2.28e-10
TRPM8	-1.81664	1.97e-09	2.3862	0.6774	0.283882	3.26e-10
IL2RG	-1.81192	9.53e-07	8.05458	2.29405	0.284813	2.29e-07
HLA-DOA	-1.80198	0	29.4233	8.43803	0.286781	0
PAPOLG	-1.79839	0	30.4681	8.75942	0.287495	0
C12orf34	-1.79798	6.1e-05	5.63852	1.62151	0.287577	1.92e-05
TCHH	-1.79012	0.0233956	2.53605	0.733293	0.289148	0.011778
ZNF331	-1.78996	0	198.737	57.4708	0.289181	0
CEP85	-1.78643	2.51e-14	21.7497	6.30498	0.289888	2.22e-15
VNN2	-1.78326	4.29e-05	5.24459	1.52369	0.290527	1.32e-05
STAT4	-1.78142	4.37e-05	4.97477	1.44714	0.290897	1.35e-05
MGC39372	-1.78069	0.0028059	3.18332	0.926488	0.291045	0.00116486
MPZ	-1.77629	0.0170583	0.401648	0.117254	0.291932	0.00832294
CCR7	-1.77001	0.00441184	3.12461	0.91616	0.293208	0.00189804
IL10	-1.76276	1.43e-15	18.3363	5.4034	0.294684	1.11e-16
PSORS1C3	-1.7601	0.0309932	2.80278	0.827461	0.295228	0.016074
TBC1D8	-1.7593	0	51.759	15.2892	0.295392	0
AOAH	-1.75796	0	35.1576	10.3949	0.295666	0
ZBTB6	-1.75578	4.99e-06	4.99176	1.47813	0.296114	1.33e-06
DENND3	-1.75364	0	60.7734	18.0225	0.296552	0
RBM20	-1.75275	0.0012951	0.597837	0.1774	0.296736	0.000507164
LOC731424	-1.74243	1.83e-11	5.90731	1.76549	0.298866	2.34e-12
SNORD56B	-1.74003	3.07e-07	2.13697	0.639733	0.299364	6.88e-08
LOC729737	-1.73696	0	17.0453	5.11361	0.300001	0
CFD	-1.73581	0	17.9078	5.37667	0.300241	0
ADARB2	-1.73572	7.56e-08	12.7492	3.82807	0.300259	1.56e-08
FXYD4	-1.73227	0.0203132	0.0504634	0.0151883	0.300977	0.0100869
CIITA	-1.72862	0	27.9887	8.44532	0.301741	0
MB21D2	-1.72626	1.95e-11	14.3182	4.32746	0.302234	2.5e-12
LOC729080	-1.7249	0.0123072	0.0200824	0.00607533	0.30252	0.00578883
HAS1	-1.72416	9.17e-05	6.53347	1.97752	0.302675	2.97e-05
TAGAP	-1.71995	0	26.0278	7.90097	0.303559	0
GALNT12	-1.71866	0.0097457	2.8414	0.863305	0.303831	0.00448817
ORC2	-1.71722	1.16e-13	17.6447	5.36634	0.304133	1.12e-14
PLEKHG5	-1.71461	3.05e-06	3.60711	1.09903	0.304684	7.87e-07
HLA-DPB1	-1.7137	0	257.575	78.5286	0.304877	0
MIR4451	-1.70895	0.0360983	0.0139032	0.00425273	0.305882	0.0190132
GAPT	-1.70646	0.00514518	3.83265	1.17436	0.30641	0.00224185
TEX14	-1.7051	0.00606075	2.66426	0.817132	0.306701	0.00267787
ZNF829	-1.6927	1.74e-06	3.35633	1.03827	0.309348	4.35e-07
BGLAP	-1.68742	0.013106	0.0782698	0.0243013	0.310482	0.00621482
RNF39	-1.68024	0.0443016	0.515963	0.160996	0.312031	0.0238575
ALOX15B	-1.67588	0.000141224	5.01596	1.56987	0.312974	4.72e-05
SCIN	-1.67284	0	67.7472	21.2479	0.313635	0
FCGR3A	-1.67215	0	140.667	44.1391	0.313785	0
RAB38	-1.66818	0.000910692	2.92327	0.919806	0.314649	0.000345905
GPR183	-1.66275	0	339.615	107.263	0.315837	0
CDCP1	-1.66217	0	18.0608	5.70656	0.315965	0
OBP2B	-1.65954	0.0345209	0.0211123	0.00668287	0.31654	0.0180998
MLKL	-1.65745	0.00369743	12.9691	4.11118	0.316998	0.00156784
PSMA8	-1.65509	0.0149586	0.363543	0.115431	0.317518	0.00719386
TEC	-1.65324	0.0446246	1.76571	0.561361	0.317924	0.0240496
FAM65C	-1.64957	0	20.7915	6.62697	0.318736	0
ZNF729	-1.64776	0.000303115	0.0628218	0.0200486	0.319134	0.00010649
MMP9	-1.64204	0.00606224	3.91555	1.25456	0.320404	0.00267917
GOLGA6L10	-1.64158	0.00931372	0.130793	0.0419198	0.320505	0.00427243
KLHDC7B	-1.64129	0.0293816	0.367662	0.117861	0.32057	0.0151547
GSTCD	-1.63616	0.000111575	4.51339	1.452	0.321711	3.67e-05
HLA-DQB2	-1.63477	0	5.28064	1.70049	0.322023	0
MMP19	-1.63055	0	152.28	49.181	0.322965	0
SNORA14A	-1.62815	0.0132408	0.191555	0.0619684	0.323502	0.0062871
LILRB3	-1.62618	0	14.9434	4.84083	0.323945	0
CYP2S1	-1.62395	0.00168603	5.76365	1.86999	0.324445	0.000672722
RNF144B	-1.62244	0	65.1014	21.144	0.324785	0
MTUS2	-1.6212	0.00598747	3.2034	1.04131	0.325065	0.00264234
CTSZ	-1.60879	1.46e-11	11.4161	3.74301	0.327872	1.84e-12
THBD	-1.60597	0	35.3481	11.6124	0.328515	0
FCGBP	-1.60406	0	414.06	136.205	0.328951	0
IL16	-1.60217	3.48e-09	11.9835	3.94714	0.329381	5.98e-10
PLTP	-1.60168	0	228.293	75.2211	0.329494	0
HDC	-1.60022	0.00224761	1.89907	0.626367	0.329828	0.000913063
FIZ1	-1.59928	1.08e-12	4.70134	1.55164	0.330042	1.18e-13
C1QA	-1.59674	0	379.001	125.307	0.330624	0
STAB1	-1.59413	0	267.273	88.5267	0.331222	0
ANKRD22	-1.59378	2.19e-09	10.4727	3.46962	0.331301	3.66e-10
RIPK3	-1.59338	0.0037141	6.09011	2.01823	0.331394	0.00157591
LINC00346	-1.5876	0.000262039	4.15036	1.38092	0.332724	9.09e-05
F13A1	-1.5824	0	110.263	36.8196	0.333926	0
APOC1	-1.58221	0	140.471	46.9131	0.33397	0
DSPP	-1.57977	1.05e-05	8.71524	2.91555	0.334535	2.96e-06
TMCC3	-1.57725	2.15e-12	31.3738	10.514	0.335119	2.44e-13
IFIT5	-1.57533	0	17.9037	6.0079	0.335567	0
TMEM150B	-1.5752	0.0449414	0.34758	0.116646	0.335596	0.0242406
PARP15	-1.57239	0.0172831	4.42842	1.48906	0.336252	0.00844507
CD69	-1.57227	3.37e-12	23.8728	8.02795	0.33628	3.93e-13
RASGRP4	-1.57218	0.00332326	4.03759	1.35784	0.336299	0.00139839
LTC4S	-1.57141	0	19.4856	6.5565	0.33648	0
HAMP	-1.57099	0	26.0808	8.77825	0.336578	0
RNASE3	-1.56326	3.87e-07	3.62667	1.22722	0.338387	8.79e-08
RGL3	-1.56181	0.0165274	4.62564	1.56683	0.338727	0.00803184
IRF8	-1.56142	0	60.4078	20.4672	0.338817	0
KRT8	-1.55629	0.0302065	0.414521	0.140948	0.340026	0.0156278
MIR142	-1.55612	1.45e-07	0.73069	0.248481	0.340064	3.12e-08
GK	-1.55542	0	64.3677	21.8998	0.340229	0
CLEC12A	-1.55538	0.00504893	1.93203	0.657351	0.340239	0.00219649
MS4A6A	-1.5542	0	114.94	39.1391	0.340517	0
MX2	-1.55269	4.72e-09	12.8342	4.37485	0.340874	8.27e-10
STX11	-1.54915	0	46.3502	15.8384	0.341712	0
IL1RN	-1.54813	0	56.2008	19.2181	0.341954	0
ST3GAL4	-1.54806	0	11.5371	3.94532	0.341969	0
RAB20	-1.54338	0	48.3893	16.6015	0.343081	0
HLA-DRB5	-1.5431	0	250.919	86.1021	0.343147	0
LOC100506124	-1.54085	0.0197659	2.73996	0.941677	0.343683	0.00978489
NEUROG3	-1.54029	0.0447007	0.167868	0.0577157	0.343815	0.0240994
SAMSN1	-1.53926	0	84.7055	29.144	0.344063	0
NR4A3	-1.53359	0	180.858	62.4714	0.345417	0
GRASP	-1.53176	0	10.1637	3.51519	0.345855	0
ZBTB46	-1.52944	0.0121171	3.41813	1.18408	0.346413	0.00569453
ABCA7	-1.52832	0.00143752	7.27961	2.52369	0.34668	0.000566369
CD48	-1.52506	0.000443765	5.5654	1.93378	0.347465	0.000160266
NAPSB	-1.52364	0	25.3646	8.82199	0.347808	0
GFOD1	-1.51695	0.000268829	8.58033	2.99818	0.349425	9.35e-05
GPR65	-1.51257	0	18.173	6.36938	0.350486	0
HCAR2	-1.5115	0.00384022	2.52369	0.885176	0.350747	0.00163393
FAM20A	-1.50939	0	29.0536	10.2053	0.35126	0
TREML1	-1.50801	1.19e-07	12.7297	4.4757	0.351596	2.52e-08
SGK494	-1.50702	0.00313962	5.75695	2.02552	0.351838	0.00131361
LIPN	-1.50347	1.98e-05	1.26777	0.447145	0.352703	5.77e-06
GK3P	-1.50289	0.000288783	0.110196	0.0388821	0.352846	0.000100933
FCGR2C	-1.5013	0	5.02729	1.77582	0.353236	0
FCHSD1	-1.49943	0.000287922	12.1663	4.30316	0.353694	0.000100606
CDRT15	-1.49839	0.0299542	0.0257467	0.009113	0.353949	0.0154852
SLC25A41	-1.49839	0.0447892	0.015448	0.0054678	0.353949	0.0241524
TFRC	-1.49572	0	298.396	105.812	0.354603	0
TM7SF4	-1.49539	0.0139379	2.23018	0.791009	0.354684	0.00665204
OLR1	-1.49255	0	308.553	109.654	0.355383	0
C1QB	-1.49206	0	570.277	202.736	0.355504	0
KMO	-1.48992	1.45e-08	10.4346	3.71507	0.356033	2.72e-09
HIST1H2BI	-1.48631	0.00588789	0.061277	0.0218712	0.356923	0.002596
C7orf41	-1.48546	4.38e-06	11.8059	4.21628	0.357134	1.16e-06
DOK3	-1.48542	0	27.3059	9.75213	0.357144	0
CYLC1	-1.48521	0.0341283	0.0561277	0.0200486	0.357196	0.0178709
ERCC-00126	-1.4842	1.31e-07	37.4773	13.3961	0.357446	2.79e-08
LOC100133445	-1.4826	0.000895487	0.748713	0.267922	0.357844	0.000339686
BMF	-1.48115	0.000197292	4.19773	1.50365	0.358204	6.74e-05
ERCC-00071	-1.48088	0	274.291	98.2704	0.35827	0
DPEP2	-1.4803	3.71e-05	5.75644	2.06318	0.358413	1.13e-05
PTGER4	-1.47943	0	47.0536	16.8748	0.358631	0
MIR623	-1.47916	0.0317234	0.486097	0.174362	0.358698	0.0164904
AGTPBP1	-1.47745	9.51e-07	15.0731	5.41312	0.359124	2.28e-07
MAP3K8	-1.4748	0	113.294	40.7612	0.359783	0
SLC5A7	-1.46924	0.00211487	0.0504634	0.018226	0.361172	0.000855356
PKD1L1	-1.4628	0.00237255	2.18538	0.792831	0.362789	0.000969333
SULT1A2	-1.46186	0.0254241	0.140577	0.0510328	0.363025	0.0129219
PTCRA	-1.45981	0.0166713	0.633368	0.230255	0.363541	0.00810554
HLA-DRB6	-1.45976	0	22.7219	8.26063	0.363553	0
EMB	-1.45896	0	16.1622	5.8791	0.363756	0
C8orf73	-1.45795	0.0373242	2.65705	0.967193	0.36401	0.0197285
C16orf54	-1.45678	0.0080987	2.95675	1.07716	0.364305	0.00366612
NR2F6	-1.45665	0	19.2647	7.01883	0.364337	0
FIG4	-1.45491	0	22.7173	8.28676	0.364777	0
MS4A7	-1.44876	0	212.312	77.7776	0.366337	0
DSE	-1.44672	0	36.6071	13.4295	0.366856	0
FOLR2	-1.44534	0	55.1092	20.2363	0.367204	0
C8B	-1.44476	0.00197716	0.367147	0.134872	0.367352	0.000796822
UTF1	-1.44214	0.0170974	0.0561277	0.0206561	0.36802	0.00834278
LOC100128590	-1.4416	1.64e-05	3.66838	1.35055	0.368159	4.75e-06
HSPA7	-1.44109	0	43.1653	15.8973	0.36829	0
NR4A2	-1.4405	0	163.273	60.1561	0.368439	0
SERPINB9	-1.44028	0	111.161	40.9623	0.368495	0
HLA-DRA	-1.43881	0	1061.32	391.488	0.36887	0
STX4	-1.43682	0	55.8553	20.6318	0.36938	0
PILRA	-1.4355	0	20.0984	7.43074	0.369719	0
STARD5	-1.43406	0.00493223	5.26622	1.94897	0.370088	0.00214061
RGS1	-1.42867	0	680.464	252.775	0.371474	0
ZNF404	-1.42521	6.34e-06	4.52266	1.68408	0.372366	1.73e-06
PPM1N	-1.42476	0.00880158	2.28836	0.852369	0.37248	0.00401328
INHBA	-1.42413	0.000112906	19.6782	7.33293	0.372643	3.72e-05
IL12RB1	-1.42288	0.0412706	3.37024	1.25699	0.372967	0.0220651
SNORD83A	-1.42157	0.00133792	0.131823	0.0492102	0.373306	0.000525136
TBX19	-1.4136	0.0147706	3.04274	1.14216	0.375373	0.00709346
LIPC	-1.41189	0.0376964	0.661174	0.248481	0.375818	0.0199436
EREG	-1.40956	0.00108058	6.73018	2.53341	0.376426	0.00041643
IGSF6	-1.40829	0	40.9454	15.4265	0.376757	0
ARG2	-1.40781	1.48e-09	25.2518	9.51701	0.376884	2.42e-10
FLJ45445	-1.40601	0.00071756	0.254377	0.0959903	0.377354	0.000267629
SNX11	-1.40487	7.54e-13	23.1478	8.7418	0.377652	8.04e-14
ATHL1	-1.40293	1.62e-06	16.8141	6.35844	0.378161	4.02e-07
SPIB	-1.40011	0.039598	2.88774	1.09417	0.3789	0.0210654
HLA-DPA1	-1.39745	0	364.424	138.335	0.3796	0
TNFSF8	-1.39715	4.26e-07	12.6586	4.8062	0.379678	9.74e-08
C11orf86	-1.39666	0.0196998	0.0751802	0.0285541	0.379808	0.00975128
PCDH12	-1.3964	0.0292013	3.23378	1.22843	0.379875	0.0150512
SRGN	-1.39517	0	433.29	164.736	0.380199	0
G0S2	-1.39496	7.88e-10	84.9228	32.2922	0.380254	1.24e-10
SCARNA2	-1.39303	0.00106407	0.566426	0.215674	0.380763	0.000409393
SPAG5-AS1	-1.39285	0.0304586	3.10299	1.18165	0.380811	0.0157707
IL4R	-1.39232	0	23.3332	8.88882	0.380952	0
SNORA56	-1.38825	2.48e-09	5.54531	2.11847	0.382029	4.17e-10
HPGDS	-1.38756	1.18e-09	11.346	4.33657	0.38221	1.91e-10
ALPK3	-1.38657	1.78e-10	27.4022	10.4806	0.382472	2.58e-11
LOC100272216	-1.38648	0.0431731	1.52163	0.582017	0.382496	0.0232147
HLA-DMB	-1.38339	0	135.365	51.8876	0.383316	0
LAIR1	-1.38167	0	105.138	40.3493	0.383775	0
AREG	-1.37898	2.81e-10	4.40216	1.69259	0.38449	4.18e-11
NOMO3	-1.37665	7.85e-12	0.446447	0.171932	0.385112	9.52e-13
LOC100507086	-1.37328	0.0198543	0.19516	0.0753341	0.386013	0.00983312
OPRL1	-1.3714	0.000288831	2.15654	0.833536	0.386515	0.000100963
PLIN2	-1.37014	0	323.785	125.258	0.386854	0
NFKB2	-1.36984	3.61e-09	10.5041	4.0644	0.386934	6.23e-10
CATSPER3	-1.3697	0.013705	0.353244	0.136695	0.38697	0.00652729
NCKAP1L	-1.36786	0	24.327	9.42588	0.387466	0
SNORA71C	-1.36748	0.0256099	0.283728	0.109964	0.387567	0.0130302
TNFSF13B	-1.36608	0	20.2049	7.8384	0.387944	0
LOC100128993	-1.36537	0.00045681	0.945417	0.36695	0.388136	0.000165369
C6orf97	-1.36465	5.27e-05	2.57827	1.00122	0.388328	1.65e-05
GBGT1	-1.35954	0.0016209	5.33162	2.07776	0.389706	0.000644909
SECTM1	-1.35941	1.41e-08	2.63594	1.02734	0.389743	2.63e-09
PLAUR	-1.35771	0	233.013	90.9222	0.390202	0
SNORD99	-1.35623	0.0163036	0.454171	0.1774	0.390601	0.00790763
LPCAT4	-1.35514	1.99e-08	5.10865	1.99696	0.390898	3.78e-09
TNFRSF14	-1.35179	1.79e-14	31.6586	12.404	0.391805	1.55e-15
GPR84	-1.35168	1.46e-09	12.0752	4.73147	0.391834	2.37e-10
PPP1R3B	-1.35052	0.000325087	9.89495	3.88032	0.392151	0.000114795
CD93	-1.34887	0	32.8774	12.9077	0.392599	0
SLC7A7	-1.34738	1.59e-13	31.3301	12.3129	0.393005	1.57e-14
HAPLN2	-1.3473	1.14e-06	8.87745	3.48906	0.393026	2.77e-07
CHRNE	-1.34667	8.34e-07	2.63903	1.03767	0.3932	1.99e-07
KBTBD8	-1.34657	1.33e-10	20.3414	7.99878	0.393227	1.89e-11
DCST1	-1.34638	0.0020771	0.046344	0.018226	0.393277	0.000839255
IL4I1	-1.34575	5.06e-11	14.1087	5.55103	0.393449	6.84e-12
TSPAN33	-1.34563	1.58e-06	22.5206	8.86148	0.393483	3.92e-07
NCF1B	-1.34344	2.48e-08	3.7863	1.4921	0.394079	4.77e-09
C5AR1	-1.34262	0	58.4125	23.0322	0.394303	0
ST7-OT4	-1.34152	8.33e-13	3.50566	1.38335	0.394605	8.95e-14
OASL	-1.33849	0.000478003	6.56797	2.59721	0.395435	0.000173666
DNASE1L1	-1.33575	0.00324351	3.61895	1.43378	0.396186	0.00136087
METRNL	-1.33487	0	56.6313	22.4502	0.396427	0
TNFAIP8	-1.33457	0.00248922	8.13903	3.22722	0.396511	0.00102149
FCGR1A	-1.33406	0	36.3048	14.4004	0.396651	0
CD72	-1.33395	0	17.605	6.9836	0.396682	0
ADCY7	-1.33353	1.51e-13	25.4361	10.093	0.396796	1.48e-14
TLR1	-1.33337	6.26e-08	20.5772	8.16586	0.396839	1.27e-08
ADAM8	-1.33337	7.8e-08	34.9557	13.8718	0.39684	1.61e-08
RANBP2	-1.33306	0	182.791	72.5547	0.396926	0
REL	-1.33227	0	64.4197	25.5838	0.397143	0
PSD4	-1.32895	0.0118831	5.46241	2.17436	0.398059	0.00557411
CD300C	-1.32845	1.45e-06	13.1303	5.22843	0.398197	3.56e-07
APOE	-1.32782	0	1062.28	423.179	0.39837	0
SERPINA1	-1.32596	0	74.7513	29.8171	0.398885	0
IL18	-1.32549	0	40.9027	16.3208	0.399015	0
NRIP3	-1.3254	6.6e-07	21.2966	8.49818	0.399039	1.55e-07
CCDC69	-1.32387	6.13e-08	6.15499	2.45869	0.399462	1.24e-08
C1QC	-1.32378	0	212.296	84.8092	0.399486	0
BATF	-1.3235	0.0162163	2.35067	0.939247	0.399566	0.00786015
LOC100302650	-1.32265	1.64e-07	7.9171	3.16525	0.399799	3.53e-08
ERCC-00067	-1.31875	0.0458799	4.23429	1.69745	0.400881	0.0247964
NGEF	-1.31489	0.0342833	0.956746	0.384569	0.401955	0.0179675
RASSF5	-1.31428	0	35.8347	14.4101	0.402126	0
CASP10	-1.31416	2.89e-05	7.0896	2.85115	0.40216	8.64e-06
C7orf58	-1.31258	0.00891424	8.4068	3.38457	0.402599	0.00407108
IGIP	-1.31165	0.0168873	1.71164	0.68955	0.40286	0.0082296
LOC100505483	-1.31017	2.43e-05	2.95726	1.19259	0.403275	7.19e-06
SKAP1	-1.30891	0.0124042	0.15654	0.0631835	0.403626	0.00584194
CD74	-1.30873	0	2737.85	1105.21	0.403676	0
DSC2	-1.30774	3.29e-05	4.26828	1.72418	0.403952	9.92e-06
COL4A5	-1.30564	0	18.2842	7.39672	0.404541	0
TNFSF13	-1.30502	1.64e-08	8.86869	3.58931	0.404717	3.09e-09
ANKRD23	-1.30364	0.0293932	1.14727	0.464763	0.405103	0.015162
HLA-DRB1	-1.3036	0	528.876	214.255	0.405114	0
GIMAP4	-1.30343	1.9e-08	15.4372	6.25456	0.405162	3.59e-09
PLCB2	-1.30217	0	62.4604	25.3287	0.405516	0
MIR16-1	-1.29984	0.00505479	0.0942328	0.0382746	0.406171	0.00219927
TMEM99	-1.29756	0	7.0757	2.87849	0.406814	0
EMR2	-1.29598	0	34.3568	13.9921	0.407258	0
TEKT2	-1.29293	0.0118399	1.74614	0.712637	0.408122	0.00555143
FUCA1	-1.29139	3.67e-08	17.413	7.11422	0.408558	7.22e-09
EMILIN2	-1.29086	2.18e-13	17.4289	7.12333	0.408707	2.19e-14
HPSE	-1.2891	6.04e-05	6.05149	2.47631	0.409206	1.9e-05
PRMT10	-1.28873	0.000241567	11.4171	4.67315	0.409311	8.35e-05
CCDC151	-1.28662	0.00926437	1.53399	0.628797	0.409911	0.00424687
TGFBR1	-1.28565	0	41.7497	17.1252	0.410186	0
HLA-DMA	-1.2855	0	182.614	74.9137	0.410229	0
HCG27	-1.28094	0.00309631	0.687951	0.283111	0.411527	0.00129409
LCP2	-1.28051	0	61.2286	25.2047	0.41165	0
LILRB2	-1.28013	0	12.8852	5.30559	0.411759	0
TRMU	-1.2786	0	20.1555	8.30802	0.412196	0
LPAR5	-1.27827	5.39e-15	17.553	7.23694	0.41229	4.44e-16
CHRNB3	-1.27726	0.0158545	0.0839341	0.0346294	0.412579	0.00766335
LOC286367	-1.27655	0.00967582	4.56849	1.88578	0.412781	0.00445381
RAB40B	-1.27583	4.38e-11	9.47219	3.91191	0.412989	5.88e-12
ENGASE	-1.27367	0.00100987	11.0268	4.56075	0.413607	0.000387103
ARHGAP4	-1.27336	0	47.7925	19.7716	0.413696	0
SIGLEC14	-1.27209	1.35e-12	4.94027	2.04557	0.41406	1.49e-13
PLEK	-1.27171	0	210.639	87.24	0.414169	0
PSTPIP2	-1.27169	7.22e-08	7.70391	3.19077	0.414175	1.48e-08
ERCC-00025	-1.27096	0	244.12	101.159	0.414383	0
MIR3143	-1.27043	0.017892	0.0190525	0.00789793	0.414535	0.00877895
SERPINF1	-1.26899	0	44.2822	18.3748	0.414949	0
ERCC-00170	-1.26766	0	59.1236	24.5559	0.415332	0
EDEM1	-1.26188	1.01e-09	20.6401	8.60693	0.417001	1.61e-10
C2	-1.26158	4.8e-10	19.4938	8.13062	0.417087	7.34e-11
EVI2A	-1.26079	0	43.0644	17.9714	0.417316	0
C1orf38	-1.26036	0	100.586	41.9885	0.417438	0
GHRL	-1.25909	0.00067939	4.0206	1.67983	0.417806	0.000252442
ATG16L2	-1.25891	2.02e-06	27.1766	11.356	0.41786	5.1e-07
C6orf164	-1.25825	0.0167604	0.130793	0.054678	0.41805	0.00815262
TYROBP	-1.25753	0	231.692	96.907	0.418259	0
CSF2RB	-1.25688	2.97e-06	6.21112	2.59903	0.418447	7.68e-07
CD300A	-1.25684	0	56.3774	23.5917	0.418461	0
PUS10	-1.25586	3.38e-05	6.23429	2.61057	0.418744	1.02e-05
IL1R2	-1.25494	0.0014382	8.04274	3.36999	0.41901	0.000566703
SIGLEC10	-1.25334	0	61.3811	25.7479	0.419476	0
SEMA6B	-1.25076	0.0303522	1.93872	0.814702	0.420226	0.0157087
KCTD12	-1.247	0	49.758	20.9642	0.421322	0
SMPDL3A	-1.24538	7.91e-08	16.3666	6.9034	0.421797	1.64e-08
MSLN	-1.24314	0.00186687	3.12358	1.31956	0.422451	0.000749508
OSCAR	-1.24226	8.87e-08	8.6277	3.64702	0.422711	1.85e-08
C1orf110	-1.24069	0.0482596	0.433574	0.183475	0.423169	0.0262937
DCX	-1.24017	0.0175226	5.26416	2.22843	0.423322	0.00857239
SIGLEC5	-1.23909	0.00392268	5.2688	2.23208	0.423641	0.00167202
FGR	-1.23826	0	38.3625	16.2612	0.423884	0
LOC100132832	-1.23742	0.0430277	0.439753	0.186513	0.424131	0.0231268
FCAR	-1.23688	4.7e-06	12.897	5.47205	0.424288	1.25e-06
HMOX1	-1.23585	0	74.9614	31.8281	0.424593	0
ELL2	-1.2358	0	120.303	51.0814	0.424607	0
BCL2A1	-1.23476	0	57.0814	24.2546	0.424912	0
ATP1B3	-1.23254	0	236.624	100.699	0.425567	0
TNFRSF1B	-1.23126	0	118.833	50.616	0.425944	0
LST1	-1.22893	0	30.7801	13.1318	0.426634	0
SIGLEC9	-1.22556	6.15e-11	18.1081	7.74362	0.427632	8.42e-12
ARL11	-1.22542	0.00537113	3.01442	1.28919	0.427673	0.00235048
CCNYL1	-1.22417	0.000400952	6.04634	2.58809	0.428043	0.000143755
FILIP1L	-1.2241	0	26.6097	11.3906	0.428064	0
SLAMF8	-1.22358	1.32e-09	7.85273	3.3627	0.42822	2.14e-10
VAV1	-1.22317	3.11e-10	12.5324	5.36817	0.428342	4.66e-11
FCER1G	-1.22264	0	280.03	119.993	0.428499	0
MALT1	-1.22177	5.55e-12	27.9171	11.9696	0.428756	6.6e-13
SIK1	-1.21858	1.43e-15	21.947	9.43074	0.429706	1.11e-16
LPAR2	-1.2183	3.59e-07	12.0577	5.18226	0.429789	8.11e-08
TREM2	-1.21705	0	144.579	62.1926	0.430162	0
CD83	-1.21602	0	485.964	209.193	0.430469	0
SNX18	-1.21588	1.79e-05	5.85788	2.52187	0.430509	5.19e-06
LILRA6	-1.21017	6.25e-05	7.34295	3.17375	0.432218	1.97e-05
RHBDF2	-1.20985	0	121.584	52.5626	0.432313	0
SIGIRR	-1.20902	0.00035313	5.29918	2.29222	0.432562	0.000125494
EBI3	-1.20792	2.15e-14	9.72297	4.20899	0.432892	1.89e-15
CYBB	-1.20752	0	52.2013	22.6039	0.433014	0
TNFAIP8L2-SCNM1	-1.20483	0.000380591	0.899073	0.390036	0.433821	0.00013594
IFI30	-1.20276	0	378.402	164.394	0.434443	0
PHACTR1	-1.20247	1.89e-06	9.74923	4.23633	0.43453	4.75e-07
RALGPS2	-1.20227	0.0205192	4.59784	1.99818	0.434591	0.0102041
C17orf107	-1.20224	6.37e-08	3.50875	1.52491	0.434601	1.29e-08
FYB	-1.20213	0	73.4856	31.9392	0.434633	0
HLA-DQB1	-1.19889	0	128.794	56.1039	0.435611	0
FAM108B1	-1.1971	6.46e-09	16.8157	7.33414	0.43615	1.15e-09
CYP4F12	-1.19636	0.00630223	0.15036	0.0656136	0.436375	0.00279234
TCFL5	-1.19552	0.0014523	2.14418	0.936209	0.436628	0.000572783
SLC16A10	-1.19481	0	41.7775	18.2503	0.436845	0
SH3TC1	-1.19418	0	59.5834	26.0401	0.437036	0
SNORA36A	-1.19364	4.24e-05	0.797631	0.348724	0.4372	1.3e-05
CLECL1	-1.18981	2.22e-07	4.26725	1.8706	0.438361	4.87e-08
SYNGR2	-1.18862	0	132.587	58.1689	0.438722	0
LOC100268168	-1.18623	0.010647	1.62719	0.715067	0.439449	0.0049436
TMCO6	-1.1834	0.00193862	6.90577	3.0407	0.440314	0.000780155
TYMP	-1.18308	0	114.222	50.3044	0.440409	0
SNORD114-9	-1.18226	0.0105399	0.0427394	0.0188335	0.440659	0.0048891
INPP5D	-1.18027	0	78.2441	34.5267	0.44127	0
NYAP1	-1.17791	0.0496446	0.170443	0.0753341	0.441991	0.0271446
JAK3	-1.17699	0	15.4825	6.84751	0.442274	0
SLC11A1	-1.17492	0	422.651	187.196	0.442909	0
OSM	-1.17472	1.36e-12	25.4166	11.2588	0.442971	1.51e-13
HLA-DQA1	-1.17463	0	58.7595	26.0304	0.442998	0
DACT3	-1.17462	0.000219095	6.44696	2.85601	0.443002	7.53e-05
MS4A4A	-1.17446	0	69.3826	30.74	0.44305	0
PADI2	-1.17409	0	101.012	44.7649	0.443165	0
ANG	-1.17321	8.23e-06	7.09011	3.14399	0.443432	2.27e-06
SNORD58A	-1.17023	6.18e-06	0.158599	0.0704739	0.444352	1.68e-06
APOBEC3F	-1.16966	0.0227124	2.36303	1.05043	0.444525	0.0113972
PLA2R1	-1.16874	0.000357895	1.08857	0.484204	0.444808	0.000127317
LRIG3	-1.16615	5.48e-09	3.61432	1.61057	0.445609	9.67e-10
ZBTB42	-1.1661	1.62e-05	2.30947	1.02916	0.445626	4.67e-06
LOC285965	-1.16507	0.0325105	0.649846	0.289793	0.445942	0.0169328
FGF14-IT1	-1.1648	0.0028996	0.952111	0.424666	0.446025	0.00120572
EPB41L3	-1.16351	0	56.2631	25.1173	0.446425	0
FOSL2	-1.16145	4.09e-15	41.4531	18.5322	0.447064	3.33e-16
ADAMTSL4	-1.15898	5.88e-06	10.8584	4.8627	0.447828	1.59e-06
THBS1	-1.15777	8.19e-12	318.995	142.975	0.448204	9.98e-13
GMIP	-1.15633	1.55e-14	11.7539	5.27339	0.448652	1.33e-15
UQCRBP1	-1.1555	0.0088021	0.105561	0.0473876	0.448911	0.00401391
CORT	-1.15105	0.000833499	0.241504	0.108748	0.450298	0.000314781
FCGR1C	-1.14808	1e-08	4.6828	2.113	0.451226	1.83e-09
IL1A	-1.14785	0.000226649	17.6189	7.9514	0.451298	7.8e-05
LILRB5	-1.1477	0.000295069	0.997425	0.450182	0.451344	0.000103357
DUSP2	-1.14754	0	66.2317	29.8967	0.451396	0
KAL1	-1.14751	9.12e-08	8.34037	3.76488	0.451405	1.9e-08
CLEC2B	-1.147	1.68e-10	13.4809	6.08748	0.451562	2.42e-11
AIF1	-1.14639	0	156.637	70.7618	0.451756	0
CMIP	-1.14421	1.05e-05	4.38826	1.98542	0.452439	2.95e-06
NPY5R	-1.14285	0.00154878	0.0509784	0.0230863	0.452864	0.000614118
FBXL17	-1.1418	0.000324898	3.49485	1.58384	0.453192	0.000114699
ABCG1	-1.14154	0	31.6061	14.3262	0.453275	0
KCNE2	-1.14061	0.0117055	0.218332	0.0990279	0.453567	0.00547943
CD163	-1.14035	0	192.507	87.3305	0.453648	0
ANXA2P1	-1.13993	0.000840073	0.0401648	0.018226	0.453781	0.000317377
OTUD1	-1.13953	0	68.1833	30.949	0.453908	0
C1orf162	-1.13912	0	84.9392	38.5656	0.454038	0
STAP2	-1.13739	1.28e-05	1.75077	0.795869	0.454582	3.65e-06
CD37	-1.13687	0	24.1292	10.9727	0.454745	0
HCLS1	-1.13678	0	132.976	60.4739	0.454774	0
ERCC-00062	-1.1366	0	108.046	49.1428	0.45483	0
NOX1	-1.13488	0.00179361	0.117405	0.0534629	0.455373	0.000718399
PLCG2	-1.13388	5.67e-13	13.5015	6.15249	0.455688	5.95e-14
CYTH1	-1.13271	0	43.6982	19.9289	0.456058	0
TNF	-1.13056	5.46e-06	72.5309	33.1276	0.456738	1.47e-06
FPR1	-1.12996	0	178.64	81.6258	0.45693	0
QPCTL	-1.12759	0.00328992	1.79866	0.823208	0.457678	0.00138257
SLC31A2	-1.12755	0	47.6344	21.8019	0.457693	0
LOC100287559	-1.12636	0.000731286	7.26674	3.32868	0.45807	0.000273243
LY86	-1.12611	0	47.7714	21.8864	0.458149	0
C3	-1.12498	0	927.855	425.43	0.458509	0
MYO1G	-1.12373	1.48e-06	11.9851	5.5	0.458904	3.65e-07
CPM	-1.12323	0	48.4264	22.2309	0.459065	0
LACTB	-1.12298	6.18e-07	9.7863	4.49332	0.459143	1.45e-07
ERCC-00085	-1.12267	0.000196881	24.8177	11.3973	0.459242	6.72e-05
FLT1	-1.12242	2.88e-10	46.8821	21.534	0.459323	4.28e-11
TM6SF1	-1.12005	0	39.0129	17.949	0.460078	0
ADAMTS10	-1.11976	0.00706955	10.8682	5.00122	0.460171	0.00316357
TMEM119	-1.11808	0	29.5824	13.6288	0.460706	0
ARL4C	-1.11741	0	70.7549	32.6124	0.460921	0
ARHGAP15	-1.11706	9.36e-10	13.8445	6.38275	0.461031	1.49e-10
CLN8	-1.11601	0	48.8352	22.531	0.461368	0
SEMA4A	-1.11564	3.51e-10	22.5077	10.387	0.461486	5.28e-11
CD68	-1.11492	0	216.245	99.8439	0.461717	0
PSTPIP1	-1.11299	0.00042506	8.35736	3.86391	0.462336	0.000153032
CTSS	-1.11232	0	77.6576	35.9204	0.462549	0
WNT2B	-1.11131	0.0385614	3.43357	1.58931	0.462873	0.0204479
POU2F2	-1.10986	1.77e-13	7.80433	3.61604	0.463338	1.75e-14
BASP1	-1.10905	0	59.7497	27.6999	0.463598	0
LTB4R	-1.10751	0.0257966	9.5484	4.43135	0.464093	0.0131322
CREM	-1.10355	0	103.643	48.2321	0.465369	0
METTL10	-1.10236	0	7.69207	3.58262	0.465756	0
FAM113B	-1.10217	2.42e-08	3.25798	1.51762	0.465816	4.64e-09
CHCHD6	-1.09885	0	11.8568	5.53584	0.46689	0
HMHA1	-1.0979	1.43e-15	38.6097	18.0383	0.467196	1.11e-16
CXCL16	-1.09713	0	194.266	90.8086	0.467445	0
GNLY	-1.09687	0.00120088	7.31462	3.41981	0.46753	0.000466959
TMEM176A	-1.0935	5.45e-14	44.8913	21.0371	0.468622	5e-15
MIRLET7D	-1.09216	0.000473733	0.507724	0.238153	0.46906	0.000171966
AMPD3	-1.09175	1.14e-10	14.5917	6.84629	0.469192	1.61e-11
LAPTM5	-1.09166	0	562.753	264.057	0.469222	0
ANPEP	-1.08964	0.000988727	41.725	19.6057	0.469879	0.000377827
FAM26F	-1.08959	1.43e-15	15.8084	7.42831	0.469895	1.11e-16
MYO15B	-1.08762	2.3e-09	28.3924	13.3597	0.470537	3.86e-10
SNX9	-1.0876	0	73.3182	34.4994	0.470543	0
LIMCH1	-1.08532	0	46.1277	21.7394	0.471287	0
LILRB4	-1.07681	0	86.3342	40.9289	0.474075	0
CDKN1C	-1.07606	2.7e-06	3.9655	1.88092	0.474322	6.94e-07
TXNDC3	-1.07514	0.000536876	1.76004	0.835358	0.474624	0.000196606
CEBPA	-1.07452	3.04e-06	11.6138	5.51458	0.47483	7.86e-07
CMTM7	-1.07369	0	31.8574	15.1355	0.475101	0
AP5B1	-1.07289	1.46e-06	19.292	9.17072	0.475365	3.6e-07
ALOX5	-1.07276	0	80.6931	38.3621	0.475407	0
C10orf11	-1.07079	5.6e-06	10.6267	5.05893	0.47606	1.51e-06
C10orf125	-1.0702	3.14e-05	4.7518	2.26306	0.476253	9.44e-06
NHEJ1	-1.06884	6.07e-05	5.2966	2.52491	0.476704	1.91e-05
SGMS2	-1.06748	8.55e-08	5.63285	2.68773	0.477152	1.77e-08
TREML4	-1.06586	0.00154781	0.316684	0.151276	0.477687	0.000613665
RP2	-1.06574	3.51e-07	13.7765	6.58141	0.477727	7.93e-08
RGS13	-1.06531	7.17e-05	2.84398	1.35905	0.477871	2.28e-05
NKG7	-1.06332	0.0240142	3.83162	1.83354	0.478528	0.0121263
MIR3682	-1.06057	4.49e-05	0.274974	0.131835	0.479444	1.38e-05
LOC653786	-1.0601	0.00324988	0.586509	0.281288	0.479597	0.0013637
AVPI1	-1.0597	8.01e-11	21.1591	10.1507	0.47973	1.11e-11
JMJD6	-1.05784	2.74e-10	31.5232	15.1422	0.48035	4.06e-11
ZEB2-AS1	-1.05764	0.0177777	1.33162	0.639733	0.480418	0.00870924
AGER	-1.05744	0.047921	3.22554	1.54982	0.480483	0.0260703
NPL	-1.05654	7.35e-14	38.3321	18.4295	0.480785	6.88e-15
AKNA	-1.05575	4.92e-10	12.9552	6.23208	0.481048	7.53e-11
RBM47	-1.05518	3.22e-14	24.2364	11.6634	0.481237	2.89e-15
ERCC-00078	-1.05484	0	100.117	48.1914	0.481351	0
TMEM128	-1.0548	0	18.2678	8.79344	0.481364	0
EVI2B	-1.05425	0	38.9779	18.7697	0.481549	0
AQP9	-1.05125	0.00463448	7.99846	3.85966	0.482551	0.00200072
GGTA1P	-1.05079	0	23.2338	11.2151	0.482705	0
FCGR2A	-1.05076	0	126.221	60.9289	0.482715	0
LOC100288122	-1.04992	1.54e-05	6.76468	3.26731	0.482997	4.44e-06
LOC146880	-1.04864	0.000291668	21.9099	10.5917	0.483423	0.000102047
SLC16A6	-1.04779	0.00124276	2.49691	1.20778	0.483708	0.000484144
HBEGF	-1.04766	0	113.752	55.0279	0.483752	0
ERCC-00043	-1.04754	0	1547.62	748.724	0.483791	0
PDE8A	-1.04652	2.14e-12	43.9964	21.3001	0.484133	2.42e-13
KIAA1530	-1.04592	0.00128106	10.637	5.15188	0.484337	0.000501086
HHEX	-1.04582	0.0425102	5.47116	2.65006	0.484369	0.0228065
IPMK	-1.04535	0.00454521	4.94902	2.39793	0.484527	0.00195911
ERCC-00034	-1.04401	5.76e-06	47.3471	22.9623	0.484979	1.56e-06
MAN1A1	-1.04391	2.53e-10	15.8481	7.68651	0.485012	3.74e-11
ERCC-00116	-1.04336	0	650.658	315.696	0.485195	0
NFAM1	-1.04186	0	11.7817	5.72236	0.4857	0
ETV6	-1.04165	5.06e-09	25.1895	12.2363	0.485771	8.88e-10
ALPK1	-1.04087	0.00330845	13.6823	6.65006	0.486034	0.00139141
TNFSF9	-1.04053	6.68e-07	1.38465	0.673147	0.486148	1.57e-07
CYTIP	-1.03957	8.9e-06	20.7997	10.1185	0.486472	2.47e-06
RASSF4	-1.03911	0	187.542	91.2631	0.486627	0
LOC283177	-1.03896	0.000779094	0.370752	0.180437	0.48668	0.000292617
ITGAL	-1.03709	1.64e-06	7.68847	3.74666	0.487309	4.09e-07
RNF149	-1.03615	0	109.104	53.2017	0.487626	0
PTPRC	-1.03614	0	75.9331	37.0273	0.487631	0
MIR155HG	-1.03516	0.0023816	5.3898	2.63001	0.487961	0.000973996
LY96	-1.03372	1.41e-11	7.43666	3.63244	0.488451	1.77e-12
ICOSLG	-1.03262	3.56e-11	10.8563	5.3068	0.488821	4.73e-12
TMEM173	-1.03188	2.99e-14	17.4743	8.54617	0.489072	2.66e-15
HNRNPCL1	-1.03151	0.0385103	0.0211123	0.0103281	0.489198	0.0204191
TRPM2	-1.0292	0	25.0288	12.2637	0.489982	0
PTGS1	-1.02863	0	30.3795	14.8913	0.490174	0
IL8	-1.02803	6.18e-11	202.496	99.3001	0.49038	8.46e-12
FRG1	-1.02802	0	15.0947	7.40219	0.490382	0
RILP	-1.02705	0.00387122	7.2724	3.56865	0.490712	0.00164852
MERTK	-1.02606	1.43e-15	45.569	22.3767	0.49105	1.11e-16
ACCS	-1.02553	0.0118831	7.57518	3.72114	0.491228	0.00557437
RNF144A	-1.02513	1.07e-13	11.8671	5.83111	0.491365	1.02e-14
HS3ST5	-1.02495	0.0217295	0.299176	0.147023	0.491427	0.0108599
NOD2	-1.02322	9.28e-06	19.6504	9.66829	0.492016	2.58e-06
KIAA1274	-1.02279	0	52.3713	25.7752	0.492163	0
FGD3	-1.02239	0.0115431	7.40319	3.64459	0.4923	0.00539562
CXorf21	-1.01963	7.4e-10	14.7719	7.28615	0.493244	1.16e-10
LOC100216546	-1.01602	0.000678389	11	5.43925	0.494477	0.000251978
ZNF417	-1.01518	0.0158958	1.69207	0.837181	0.494767	0.00768619
MIR4461	-1.01518	0.0007578	0.11174	0.0552855	0.494767	0.000284141
TES	-1.0143	2.35e-12	14.4537	7.15553	0.495067	2.68e-13
APBB3	-1.01416	4.09e-09	38.9516	19.2855	0.495116	7.11e-10
SELL	-1.01414	0.00255823	8.40886	4.16343	0.495124	0.00105477
C15orf48	-1.01184	3.99e-08	12.1504	6.02552	0.495913	7.88e-09
MSR1	-1.01131	0	125.217	62.1197	0.496095	0
LYZ	-1.00999	0	90.6009	44.9878	0.49655	0
SNORD10	-1.00999	0.00239817	0.868692	0.431349	0.49655	0.000981209
DRP2	-1.00978	0.0237569	2.14573	1.06561	0.496621	0.011977
ANKDD1A	-1.00959	1.12e-05	7.79403	3.8712	0.496688	3.16e-06
HAVCR2	-1.00378	0	131.091	65.3742	0.498693	0
NPC2	-1.00264	0	246.657	123.103	0.499087	0
GPRIN3	-1.00215	4.65e-08	11.3888	5.68591	0.499255	9.25e-09
ERCC-00019	-1.00213	1.8e-11	70.4099	35.1531	0.499264	2.29e-12
SLC2A5	-1.00202	0	169.681	84.7217	0.499299	0
LSP1	-1.00125	5.39e-15	23.5793	11.7795	0.499568	4.44e-16
CHST12	1.00006	1.51e-13	4.92688	9.85419	2.00009	1.48e-14
ZNF428	1.00032	8.03e-14	1.67096	3.34265	2.00044	7.55e-15
KIF18A	1.00058	2.33e-11	0.976828	1.95443	2.0008	3.02e-12
APOBEC3B	1.00072	0.00113403	0.901133	1.80316	2.00099	0.000438716
SOBP	1.0008	8.76e-10	3.51081	7.02552	2.00111	1.39e-10
XYLT2	1.00141	0.0108658	1.89032	3.78433	2.00195	0.00505745
C6orf174	1.00161	2.77e-08	2.19773	4.40036	2.00223	5.37e-09
PAQR4	1.00179	3.26e-13	9.30742	18.6379	2.00248	3.32e-14
KBTBD6	1.00234	0.000348674	4.70803	9.43135	2.00325	0.000123738
MRPL3	1.00271	0	15.2987	30.6549	2.00376	0
CHURC1-FNTB	1.003	0.000197432	0.11792	0.23633	2.00417	6.74e-05
GRIK5	1.00312	2.48e-06	1.10453	2.21385	2.00434	6.34e-07
TOMM40	1.00341	7.5e-12	5.9516	11.9313	2.00473	9.07e-13
PLCE1	1.0035	0	10.7894	21.6312	2.00486	0
PLEKHA4	1.00369	0	1.35376	2.71446	2.00513	0
ZNF446	1.00452	3.87e-07	2.92945	5.87728	2.00627	8.79e-08
PON2	1.00454	0	94.6766	189.95	2.0063	0
PRR12	1.00484	0.044173	0.602472	1.20899	2.00672	0.0237862
MT3	1.00534	0	90.6421	181.956	2.00741	0
SERAC1	1.00587	7.28e-05	3.22348	6.47327	2.00816	2.32e-05
LIN52	1.00596	3.21e-09	4.06488	8.16343	2.00828	5.47e-10
FLNA	1.00605	0	30.1627	60.579	2.00841	0
CHL1	1.00673	0	40.9696	82.3226	2.00936	0
CDCA7L	1.00686	0	7.65036	15.3736	2.00953	0
GRM3	1.00762	0.0471961	4.50772	9.06318	2.01059	0.025627
TMEM178	1.00792	1e-11	3.59835	7.23633	2.01101	1.23e-12
ZNF507	1.00799	1.97e-06	1.87024	3.76124	2.0111	4.94e-07
FAM65B	1.00809	0.000337911	1.62513	3.26853	2.01124	0.000119666
LAPTM4B	1.00858	0	22.8563	45.9854	2.01193	0
ROBO1	1.00895	4.61e-08	9.97889	20.082	2.01245	9.15e-09
ALKBH3	1.00911	3.97e-09	5.44696	10.9629	2.01267	6.88e-10
TUBB2B	1.00923	0	37.9542	76.3955	2.01284	0
MFHAS1	1.00934	2.18e-06	1.65963	3.34083	2.013	5.53e-07
THBS3	1.00942	0	7.46807	15.034	2.01311	0
PTGFRN	1.00948	1.27e-10	7.31359	14.7236	2.01318	1.8e-11
CCT3	1.0095	0	41.2616	83.0687	2.01322	0
ZC4H2	1.01028	8.86e-05	3.10659	6.25759	2.0143	2.86e-05
BDNF-AS1	1.01077	0.0105463	0.779094	1.56987	2.01499	0.00489254
LOC100126784	1.01098	3.69e-08	3.69413	7.44471	2.01528	7.26e-09
LOC100505687	1.01112	0.000454699	4.02987	8.12211	2.01548	0.000164584
RANBP3L	1.01116	1.59e-05	2.83883	5.72175	2.01553	4.59e-06
TRMT1L	1.01165	2.22e-05	3.03193	6.113	2.01621	6.54e-06
RDH14	1.01191	1.38e-09	1.3033	2.62819	2.01657	2.25e-10
CHST10	1.01218	0	6.65139	13.4156	2.01695	0
LOC554206	1.01253	3.44e-05	0.372812	0.752126	2.01744	1.04e-05
TMEM53	1.01348	1.57e-11	2.42379	4.89307	2.01877	1.99e-12
RPA3	1.01354	0	7.8759	15.9004	2.01886	0
PFN2	1.01376	0	25.1818	50.8463	2.01917	0
XIST	1.01476	0	54.983	111.097	2.02056	0
TM9SF1	1.01485	1.23e-11	15.1143	30.5413	2.02069	1.53e-12
PVRL3	1.01512	3.04e-08	1.8517	3.74241	2.02107	5.92e-09
GBP3	1.01522	0.00548288	2.89547	5.85237	2.02122	0.00240334
CXorf69	1.01619	0.00470772	0.544284	1.10085	2.02257	0.00203531
B3GALT1	1.01619	0.000144637	0.425335	0.860267	2.02257	4.84e-05
C20orf29	1.01668	1.07e-06	3.62461	7.33354	2.02326	2.59e-07
SRP68	1.01692	3.81e-10	10.5649	21.3791	2.0236	5.75e-11
NDN	1.01695	0.000101121	8.30072	16.7977	2.02364	3.3e-05
POLR1E	1.01704	6.66e-12	4.72966	9.57169	2.02376	8e-13
METRN	1.01707	0	24.0257	48.6233	2.0238	0
SNRNP40	1.01721	2.77e-15	10.6735	21.6033	2.024	2.22e-16
CDCA4	1.0179	1.96e-11	2.20546	4.46598	2.02497	2.52e-12
KBTBD4	1.01833	3.59e-07	2.34037	4.74058	2.02557	8.13e-08
SLC27A3	1.01849	2.44e-05	3.8105	7.71932	2.0258	7.23e-06
STMN3	1.01862	0	3.56488	7.22236	2.02597	0
PTPN13	1.01895	2.92e-11	6.02575	12.2108	2.02644	3.84e-12
RBP1	1.01897	0	10.8965	22.0814	2.02647	0
PHF19	1.01914	0	4.80999	9.74848	2.02672	0
CCDC86	1.01929	4.22e-10	6.03811	12.2388	2.02692	6.43e-11
RNF14	1.01942	1.25e-09	10.3218	20.9235	2.02711	2.02e-10
HYAL3	1.01985	0.0020159	1.12925	2.28979	2.02771	0.000813253
RABL3	1.01994	3.21e-09	3.72039	7.54435	2.02784	5.47e-10
SYBU	1.02132	5.35e-10	7.83625	15.9058	2.02978	8.24e-11
ZNRF2P1	1.02138	9.31e-05	0.488157	0.990887	2.02986	3.02e-05
KCTD3	1.02211	0	9.8862	20.0778	2.03089	0
KIF21A	1.02212	0	16.3584	33.2224	2.03091	0
RWDD2B	1.02215	1.75e-12	1.93872	3.93742	2.03094	1.97e-13
TAS2R10	1.02219	0.0229025	0.0720906	0.146416	2.03099	0.0115029
TAF13	1.02225	8.4e-13	1.43666	2.91798	2.03108	9.03e-14
AHDC1	1.02235	8.81e-09	1.25232	2.54374	2.03123	1.6e-09
ABCD3	1.02284	0	8.82904	17.9399	2.03191	0
GLMN	1.02316	1.47e-09	2.36303	4.80255	2.03237	2.39e-10
GPSM2	1.02332	5.12e-10	7.8311	15.9174	2.03258	7.87e-11
CHID1	1.02345	2.77e-15	21.6782	44.0668	2.03277	2.22e-16
WDR54	1.02394	0	7.00309	14.2406	2.03347	0
MPDZ	1.02413	6.14e-14	7.06282	14.3639	2.03374	5.66e-15
WDR48	1.02413	1.51e-06	11.1545	22.6853	2.03374	3.72e-07
SERPINE1	1.02422	1.92e-10	39.6334	80.6087	2.03386	2.79e-11
FAM171A1	1.0244	3.76e-10	4.83728	9.83961	2.03412	5.67e-11
PCDHGC4	1.02441	0.0179482	2.08651	4.24423	2.03413	0.00881057
ZNF777	1.02453	4.67e-05	0.76931	1.56501	2.0343	1.44e-05
C6orf225	1.02498	0	6.31617	12.853	2.03493	0
EXOG	1.02513	2.8e-09	3.40731	6.93439	2.03515	4.74e-10
PAM	1.02514	0	16.483	33.5456	2.03516	0
C9orf68	1.02523	0.00877424	0.361483	0.735723	2.03529	0.00399938
PPP5C	1.0261	1.7e-13	4.0139	8.17436	2.03651	1.68e-14
LOC100506421	1.02666	0	9.88671	20.1422	2.0373	0
KCNA1	1.02707	0.00686436	0.402163	0.819563	2.03789	0.00306586
DDX28	1.02708	1.52e-05	4.13131	8.4192	2.0379	4.37e-06
SIGMAR1	1.02732	0	14.5541	29.6646	2.03824	0
C1QTNF6	1.02743	0.00393046	1.54686	3.1531	2.03839	0.00167569
DPAGT1	1.02771	2.5e-07	10.2791	20.9569	2.03879	5.52e-08
UBQLN4	1.02818	9.95e-07	2.0206	4.1209	2.03945	2.4e-07
IL6	1.02822	0.0143785	3.76107	7.67072	2.0395	0.00688245
LOC375295	1.02839	0.000545232	0.565911	1.15431	2.03974	0.000199813
LAS1L	1.02847	5.13e-06	5.82647	11.8852	2.03986	1.37e-06
LOC100505933	1.02888	0.0329428	0.325438	0.664034	2.04043	0.0171877
HEY1	1.02928	0	13.4186	27.3876	2.04101	0
REEP2	1.02938	6.1e-10	4.49949	9.18408	2.04114	9.49e-11
B3GNT1	1.02961	0	14.2858	29.164	2.04147	0
NR2F1	1.02967	0	5.0345	10.2783	2.04156	0
SYNE2	1.02984	0	9.40371	19.2005	2.0418	0
POLR2J4	1.02989	4.09e-08	2.22142	4.53584	2.04187	8.08e-09
LZIC	1.03025	1.42e-14	4.06128	8.29465	2.04238	1.22e-15
CDC42BPA	1.03032	0	10.8126	22.0844	2.04248	0
FKBP9	1.03056	0	7.07158	14.4459	2.04282	0
GBAP1	1.03133	5.61e-06	2.00875	4.10571	2.04391	1.51e-06
FAM115C	1.03149	1.12e-07	1.3517	2.76306	2.04414	2.36e-08
SEZ6	1.03172	1.07e-09	3.8105	7.7904	2.04445	1.72e-10
ZNF689	1.03181	0.0312537	2.46241	5.03463	2.04459	0.016226
NRSN1	1.03194	1.76e-05	2.11071	4.31592	2.04477	5.1e-06
KCNJ10	1.03204	1.29e-08	15.1153	30.9095	2.04491	2.4e-09
ZNF395	1.03206	6.08e-11	7.05355	14.4241	2.04494	8.32e-12
IL17RB	1.03214	2.03e-14	17.4609	35.7084	2.04505	1.78e-15
DONSON	1.03245	6.55e-09	4.83265	9.88518	2.0455	1.17e-09
PID1	1.03248	3.92e-09	7.79248	15.9399	2.04554	6.8e-10
TIFA	1.03328	0.0317674	3.09217	6.32868	2.04668	0.0165157
TMEM8B	1.03329	9.58e-06	3.05922	6.26124	2.04668	2.67e-06
CDK2	1.03345	1.43e-15	4.79042	9.80559	2.04692	1.11e-16
PYCR2	1.03394	0	4.07106	8.33597	2.04762	0
LOC100288911	1.03397	1.42e-07	0.730175	1.49514	2.04765	3.05e-08
ZNF736	1.03402	0.00104317	0.786818	1.61118	2.04772	0.000400881
PROSC	1.03428	2.85e-10	10.7091	21.9332	2.04809	4.24e-11
SCYL3	1.03479	0.00332326	1.97013	4.03645	2.04882	0.00139837
DGKI	1.03492	0.00355189	3.20134	6.55954	2.049	0.00150084
C12orf52	1.03505	3.09e-05	2.91761	5.97874	2.04919	9.31e-06
SLC38A3	1.03516	5.36e-08	7.24974	14.8572	2.04935	1.08e-08
TCTN3	1.03567	4.44e-12	10.6555	21.8445	2.05006	5.23e-13
EN1	1.03599	0.000112915	0.524717	1.07594	2.05052	3.72e-05
SRPK1	1.03695	1.66e-09	8.91452	18.2916	2.05189	2.73e-10
ZNF564	1.03862	0.0265746	2.31359	4.75273	2.05426	0.0135738
YIF1A	1.03893	0	15.0747	30.9739	2.0547	0
PEX10	1.03917	0	6.15088	12.6403	2.05505	0
CDKL1	1.03953	0.000164245	1.14676	2.35723	2.05556	5.55e-05
PLCD1	1.0397	4.43e-13	8.33162	17.1282	2.05581	4.59e-14
DSCC1	1.0398	2.99e-07	1.31823	2.71021	2.05595	6.71e-08
LOC541471	1.0399	0	2.64573	5.43985	2.05609	0
EMP1	1.04	0	30.8054	63.3426	2.05622	0
C14orf178	1.04015	0.0309622	0.202369	0.41616	2.05645	0.0160551
MGC27345	1.04028	4.82e-05	2.70855	5.57047	2.05663	1.49e-05
CNPY4	1.04055	1.53e-11	2.33059	4.79405	2.05701	1.94e-12
SHC2	1.0406	8.17e-09	2.77291	5.70413	2.05709	1.48e-09
SHROOM4	1.04066	0.0287653	2.07467	4.26792	2.05716	0.014807
ROM1	1.04096	3.87e-12	2.77755	5.71507	2.05759	4.53e-13
TOE1	1.04099	0.000130791	4.34295	8.93621	2.05764	4.35e-05
ORC6	1.04126	5.87e-07	1.86303	3.83414	2.05802	1.37e-07
ALDH1L1	1.04207	0	12.637	26.0219	2.05919	0
ADCY8	1.04263	2.1e-08	3.57003	7.35419	2.05998	3.99e-09
LOC100505695	1.04293	9.34e-06	0.600927	1.23815	2.06041	2.6e-06
MAGED1	1.04372	0	47.2533	97.4143	2.06153	0
YOD1	1.04395	0.0163772	2.2482	4.63548	2.06186	0.00794848
DUSP12	1.0444	7.95e-15	7.67302	15.8256	2.06251	6.66e-16
DOK5	1.04495	0	6.25232	12.9004	2.06329	0
SLC4A8	1.04502	9.9e-09	3.47374	7.16768	2.06339	1.81e-09
SLC37A3	1.04554	0	7.57364	15.633	2.06414	0
NIM1	1.04598	6.07e-09	4.39856	9.08202	2.06477	1.08e-09
ATRNL1	1.0462	0.00173144	3.52266	7.27461	2.06509	0.000691857
ASAP2	1.04667	0	2.60041	5.37181	2.06575	0
CAP2	1.0471	5.24e-12	3.74099	7.73026	2.06637	6.22e-13
UBXN8	1.04825	8.11e-12	3.79557	7.84933	2.06802	9.85e-13
DNAJC18	1.04905	1.4e-10	6.62564	13.7096	2.06917	2.01e-11
DYRK3	1.04912	2.44e-08	1.82853	3.78372	2.06927	4.69e-09
GANAB	1.04962	0	38.7049	80.1185	2.06998	0
POP7	1.04966	0	9.93666	20.5693	2.07004	0
TRIM47	1.05021	0	16.0005	33.1343	2.07082	0
SLC30A6	1.05075	1.35e-06	2.83677	5.87667	2.07161	3.3e-07
POLR3A	1.05077	3.14e-05	4.88517	10.1203	2.07164	9.46e-06
GNMT	1.05078	0.026338	0.61174	1.26731	2.07165	0.0134372
FAM69C	1.05152	1.3e-05	4.68332	9.70717	2.07271	3.69e-06
AGFG2	1.05158	5.27e-09	3.16838	6.56744	2.0728	9.28e-10
C16orf46	1.0525	0.000780547	0.870237	1.80498	2.07413	0.000293233
INTS4L2	1.05283	0.00826064	0.076725	0.159174	2.0746	0.00374911
GRIN2A	1.05298	0.0157545	0.676107	1.40279	2.07481	0.00761004
SKP2	1.05306	2.27e-06	5.00978	10.3949	2.07492	5.76e-07
HOMEZ	1.05308	0.0125677	0.533471	1.10693	2.07495	0.00593011
COL27A1	1.05336	0.000471657	1.95314	4.05346	2.07536	0.000171105
LRRC57	1.05362	7.42e-05	2.71112	5.62758	2.07574	2.37e-05
RHPN1	1.0537	6.99e-05	3.62616	7.52734	2.07584	2.22e-05
AGBL5	1.05374	5.68e-12	5.29918	11.0006	2.07591	6.76e-13
MMD2	1.05386	0.00386328	2.33728	4.85237	2.07607	0.00164461
ZNF514	1.05402	0.0133167	0.981977	2.03888	2.0763	0.00632494
NME6	1.05439	9.99e-06	4.86766	10.1094	2.07684	2.79e-06
KIAA1984	1.05536	0.0389224	0.224511	0.466586	2.07823	0.0206604
GAS8	1.05613	1.43e-15	3.30947	6.88153	2.07934	1.11e-16
DCLRE1B	1.05632	1.83e-05	2.74871	5.71628	2.07962	5.33e-06
TUBG1	1.05702	0	8.42636	17.5322	2.08064	0
STOML2	1.05775	0	17.5896	36.616	2.08169	0
CNTNAP2	1.05778	0.00437643	5.30742	11.0486	2.08173	0.00188103
MED20	1.0578	5.8e-09	2.83316	5.89793	2.08175	1.03e-09
ZNF682	1.05801	1.22e-07	2.5036	5.21264	2.08205	2.59e-08
DCTPP1	1.0585	0	7.74717	16.1355	2.08276	0
FAM155A	1.05894	3.44e-06	1.58342	3.29891	2.08341	8.96e-07
KIAA1524	1.05921	1.95e-06	2.56128	5.33718	2.0838	4.89e-07
CRMP1	1.05993	0	17.9192	37.3584	2.08483	0
NANP	1.06022	0.00587767	1.46344	3.05164	2.08525	0.00259123
HINFP	1.06031	1.67e-06	3.41555	7.12272	2.08538	4.15e-07
FOXJ2	1.06073	1.86e-05	6.8553	14.3001	2.08599	5.4e-06
MMP25	1.06125	1.57e-07	0.999485	2.08566	2.08674	3.37e-08
TIMP1	1.06218	0	79.3919	165.776	2.08808	0
URB1	1.06232	8.64e-10	3.39392	7.08748	2.08829	1.37e-10
DCPS	1.06252	3.06e-12	4.50463	9.40826	2.08857	3.53e-13
ILDR2	1.0626	1.67e-06	2.93718	6.13487	2.0887	4.16e-07
MIR26A1	1.06268	4.77e-08	0.132338	0.276428	2.0888	9.5e-09
ATP8B2	1.06318	0.00593893	1.3517	2.82442	2.08953	0.00262012
SLC4A10	1.06392	0.000535941	0.973223	2.03463	2.09061	0.000196191
AGPAT5	1.06423	0	11.7343	24.5371	2.09106	0
ACOT8	1.06425	5.07e-08	3.77755	7.89915	2.09108	1.01e-08
FANCA	1.06443	4.13e-06	2.65602	5.55468	2.09135	1.09e-06
EEF1A2	1.06449	4.01e-06	0.636457	1.33111	2.09143	1.05e-06
CDH11	1.06456	0	7.38877	15.4538	2.09153	0
PRKG1	1.06497	0.000273541	0.897013	1.87667	2.09213	9.53e-05
MOK	1.06536	4.45e-09	2.724	5.70049	2.09269	7.78e-10
CHRD	1.06578	0.00112243	1.65139	3.45687	2.09331	0.00043362
APITD1	1.06623	4.51e-08	0.76828	1.60875	2.09396	8.95e-09
SETBP1	1.06662	2.97e-13	2.8275	5.92224	2.09451	3.02e-14
ACOX2	1.06666	1.8e-05	2.14521	4.49332	2.09458	5.22e-06
ZNF775	1.06699	0.00400382	0.835736	1.75091	2.09505	0.00170986
NCKIPSD	1.06726	1.69e-08	4.58496	9.60753	2.09544	3.18e-09
LOC100506686	1.06726	6.73e-07	1.60041	3.35358	2.09545	1.58e-07
CHST8	1.06746	0.0127638	1.6689	3.49757	2.09574	0.00603987
PCDH10	1.06772	5.18e-08	2.69258	5.64399	2.09612	1.04e-08
MYBL1	1.06855	0.00049236	0.428424	0.898542	2.09732	0.000179216
C1QTNF1	1.06884	0.000251094	1.25026	2.62272	2.09775	8.7e-05
GRB10	1.06885	0	5.67868	11.9125	2.09776	0
SYP	1.06916	0.000610992	0.548404	1.15067	2.09821	0.000225265
LDOC1L	1.06944	3.72e-11	6.40731	13.4465	2.09862	4.94e-12
BEND7	1.06962	0.00411824	0.528836	1.10996	2.09888	0.00176262
WWOX	1.06962	2.38e-05	5.79866	12.1707	2.09888	7.02e-06
FANCD2	1.06975	5.65e-06	3.98198	8.35844	2.09907	1.53e-06
NOP16	1.06976	0	8.50515	17.853	2.09908	0
COQ3	1.0702	1.83e-05	1.44439	3.03281	2.09972	5.31e-06
OLA1	1.07081	0	10.3939	21.8335	2.10061	0
NRCAM	1.07199	0	68.5134	144.038	2.10234	0
PRAF2	1.07214	0	13.5772	28.5468	2.10255	0
C8orf22	1.07222	0.00110283	0.156025	0.328068	2.10267	0.00042565
FLNC	1.07241	2.47e-13	5.9068	12.4216	2.10294	2.49e-14
TTC26	1.07312	5.79e-10	1.76313	3.7096	2.10398	8.97e-11
RAD51AP1	1.07393	1.57e-11	2.06488	4.3469	2.10516	1.99e-12
P4HA2	1.07407	9.43e-05	3.16323	6.65978	2.10537	3.06e-05
KCNN2	1.07414	0.000486949	1.19979	2.52612	2.10546	0.000177136
SULT1C4	1.07417	1.38e-06	3.01442	6.3469	2.10551	3.39e-07
LEO1	1.07462	3.34e-13	5.03296	10.6002	2.10617	3.4e-14
ATP2B2	1.07513	0.00767512	1.6586	3.49453	2.10692	0.00345844
CSPG4	1.07513	8.73e-09	18.6365	39.2655	2.10692	1.59e-09
PPIL3	1.07523	1.66e-11	5.53399	11.6604	2.10705	2.11e-12
ZC3HAV1L	1.07537	1.87e-08	0.717302	1.51154	2.10726	3.54e-09
FAM86EP	1.07543	1.99e-06	0.758496	1.59842	2.10735	5.01e-07
GRHL1	1.07555	0.0290401	0.571061	1.20352	2.10752	0.0149589
TCEAL2	1.07569	1.43e-15	5.34861	11.2734	2.10772	1.11e-16
C3orf80	1.07573	0.000644767	0.0916581	0.193196	2.10779	0.000238763
FABP7	1.0765	0	43.2909	91.2971	2.10892	0
PTCD2	1.07653	2.84e-06	1.22863	2.59113	2.10896	7.3e-07
PTPRG	1.0766	7.3e-13	6.16014	12.9921	2.10906	7.76e-14
GLT8D1	1.07697	0	9.72812	20.5225	2.1096	0
AHNAK2	1.07761	2.43e-06	4.04325	8.53341	2.11053	6.18e-07
TMEM64	1.07781	8.53e-05	3.2863	6.93682	2.11083	2.75e-05
DCHS1	1.07805	2.01e-13	10.1905	21.514	2.11117	2e-14
SEMA6C	1.07846	0.00655686	0.509784	1.07655	2.11178	0.00291669
PHYHD1	1.07888	3.07e-08	3.34398	7.06379	2.11239	5.98e-09
WDR3	1.07917	2.21e-11	4.92739	10.4107	2.11282	2.86e-12
CADM4	1.07929	5.61e-08	1.29557	2.73755	2.113	1.13e-08
REXO2	1.07933	0	10.086	21.3123	2.11306	0
EFNA2	1.07938	0.0488919	0.103502	0.218712	2.11313	0.0266823
PSIMCT-1	1.07966	0.000233608	0.849125	1.79465	2.11353	8.06e-05
FLRT2	1.07972	8.76e-06	3.75077	7.9277	2.11362	2.43e-06
NDUFS1	1.0798	1.48e-12	8.75798	18.5122	2.11375	1.64e-13
ITGA8	1.07988	0.00726233	0.704428	1.48906	2.11386	0.00325573
POLD3	1.0801	2.44e-13	4.09114	8.64945	2.11419	2.45e-14
LOC100130522	1.08015	0.00122677	0.708033	1.49696	2.11426	0.000477693
TP53I3	1.08027	2.62e-07	4.95726	10.4818	2.11443	5.82e-08
GATSL2	1.0807	0.0275924	0.0422245	0.0893074	2.11506	0.0141405
DNALI1	1.08132	0	6.8311	14.4544	2.11597	0
C9orf46	1.08154	0	5.94645	12.5844	2.1163	0
DDIT4L	1.08158	2.83e-07	1.58805	3.36087	2.11635	6.33e-08
POLRMT	1.08166	3.22e-06	4.00721	8.48117	2.11648	8.34e-07
PBXIP1	1.08195	1.02e-08	8.23841	17.4399	2.11689	1.86e-09
DPH2	1.08222	4.51e-09	5.96087	12.6209	2.11729	7.88e-10
N6AMT2	1.08293	4.46e-13	3.01339	6.38335	2.11833	4.62e-14
HIST1H2BH	1.08323	0.00327225	0.247168	0.523694	2.11878	0.00137441
CDC42EP1	1.08354	0	2.45366	5.19988	2.11924	0
PFKP	1.08419	0	16.6653	35.3335	2.12019	0
PLP2	1.08455	0	17.9449	38.0559	2.12071	0
CDK14	1.08595	0	6.38105	13.5456	2.12278	0
ZNF607	1.08612	1.7e-05	1.45829	3.09599	2.12303	4.91e-06
KIF1C	1.08613	4.58e-06	2.98095	6.32868	2.12304	1.22e-06
PSMG3	1.08619	0	8.37333	17.7776	2.12313	0
SOWAHC	1.08632	9.17e-06	2.2724	4.82503	2.12332	2.55e-06
THAP10	1.08649	0.00124292	0.939238	1.99453	2.12356	0.000484289
PCBP4	1.08649	0	10.5118	22.3226	2.12357	0
POGK	1.0865	5.46e-09	12.5942	26.7448	2.12358	9.62e-10
CENPO	1.08658	0.000309001	1.59372	3.38457	2.12369	0.000108725
MIR611	1.08658	0.0319179	0.03862	0.082017	2.12369	0.0165968
MIR320B2	1.08658	0.0301215	0.0205973	0.0437424	2.12369	0.0155771
DCAF12	1.08693	0.000119144	7.70494	16.367	2.12421	3.93e-05
TMPRSS5	1.08724	0.00498579	2.3553	5.00425	2.12467	0.00216678
ADCYAP1R1	1.08798	2.4e-11	13.3455	28.3694	2.12576	3.12e-12
DPCD	1.08821	0	5.60556	11.918	2.1261	0
TRIB2	1.0883	0	14.5798	31	2.12623	0
STK33	1.08833	1.53e-05	1.8378	3.90765	2.12627	4.38e-06
EXOSC2	1.08847	2.9e-10	6.58651	14.0061	2.12648	4.32e-11
ASNS	1.08875	1.3e-14	13.2853	28.2564	2.12689	1.11e-15
CORO2B	1.08951	0	4.69464	9.99028	2.12802	0
ZNF253	1.08973	0.00477881	1.62307	3.45443	2.12834	0.00206928
NCAPD2	1.09	9.09e-09	5.63543	11.9964	2.12874	1.65e-09
LOC154761	1.09015	0.00103876	0.184346	0.392467	2.12897	0.000399049
TBC1D3P1-DHX40P1	1.09019	0.00136695	0.0684861	0.145808	2.12902	0.000537087
AIMP2	1.09029	0	6.43666	13.7047	2.12917	0
CLCA3P	1.09048	0.00722914	0.0211123	0.0449575	2.12945	0.00323954
GABRB1	1.09152	4.99e-08	6.42688	13.6956	2.13099	9.97e-09
LOC648987	1.09159	4.14e-05	2.1344	4.5486	2.13109	1.27e-05
PTPN4	1.09268	1.22e-06	2.17353	4.63548	2.13269	2.98e-07
BMP7	1.09319	3.25e-13	12.9372	27.6009	2.13345	3.31e-14
TRIP10	1.09356	8.34e-07	3.39753	7.2503	2.13399	1.99e-07
FAM213A	1.09375	1.16e-08	4.85736	10.367	2.13428	2.13e-09
SLC5A11	1.09382	0.0465333	0.749743	1.60024	2.13439	0.0252335
SH3BGR	1.09499	2.12e-06	2.7966	5.97388	2.13612	5.36e-07
FAM27B	1.09505	0.00218069	0.0679712	0.1452	2.13621	0.00088406
LDB2	1.09516	9.53e-08	0.987642	2.10996	2.13637	2e-08
LURAP1L	1.09554	0.00309003	0.88105	1.88275	2.13693	0.00129132
MIR181A2HG	1.09587	0.00260873	0.407312	0.870595	2.13742	0.0010776
ICMT	1.09598	1.42e-07	5.74768	12.2861	2.13758	3.04e-08
ARMC10	1.09616	0	7.47734	15.9854	2.13785	0
BEND3	1.09617	0.020016	0.325953	0.696841	2.13786	0.00992491
ALG6	1.09653	6.32e-09	4.17353	8.92467	2.1384	1.13e-09
GALNTL1	1.0967	0.00311916	0.88517	1.89307	2.13866	0.00130462
P2RY14	1.09686	3.52e-07	1.79145	3.83171	2.13889	7.94e-08
ZNF626	1.09723	3.2e-08	1.84552	3.94836	2.13943	6.26e-09
NR2E1	1.09736	3.67e-12	4.76571	10.1968	2.13963	4.29e-13
LOC729970	1.09753	2.23e-06	1.34346	2.87485	2.13988	5.65e-07
PTP4A3	1.09757	0.0001782	1.4516	3.10632	2.13993	6.05e-05
COG8	1.09784	6.38e-13	5.13285	10.986	2.14034	6.76e-14
RNF182	1.09812	0.0023794	1.03244	2.21021	2.14076	0.000972886
RIOK2	1.09825	9.06e-05	3.89444	8.33779	2.14095	2.93e-05
SLC45A1	1.09859	0.0299017	0.629248	1.34751	2.14146	0.0154526
HSP90AB2P	1.09882	0.000290414	0.214727	0.459903	2.1418	0.000101564
ALDH6A1	1.0992	4.88e-12	13.3306	28.5589	2.14236	5.78e-13
PACRG	1.10025	1.47e-06	1.88105	4.03281	2.14391	3.61e-07
PHLDA3	1.10026	9.7e-08	4.48352	9.61239	2.14394	2.03e-08
INADL	1.10043	1.13e-06	1.44078	3.08931	2.14419	2.73e-07
LOC100506474	1.10162	2.57e-08	1.22812	2.63548	2.14595	4.96e-09
DDX20	1.10193	0.000170495	4.9346	10.5917	2.14642	5.77e-05
BRIX1	1.10247	0	7.33522	15.7503	2.14722	0
ADCY2	1.10278	8.7e-06	4.80639	10.3226	2.14768	2.41e-06
GJC1	1.10313	6.37e-10	2.14624	4.61057	2.14821	9.93e-11
ZRANB3	1.10406	0.0489259	1.01802	2.18834	2.14959	0.0267075
C8orf33	1.10462	0	14.9887	32.2321	2.15043	0
NOL6	1.10557	8.89e-06	6.42276	13.8208	2.15184	2.47e-06
SYTL2	1.10572	1.05e-14	4.32544	9.30863	2.15207	8.88e-16
COPS6	1.10579	0	42.6344	91.7564	2.15217	0
GPR89B	1.10585	3.51e-06	0.582904	1.25456	2.15225	9.17e-07
FAM70A	1.10601	1.18e-11	8.16117	17.5668	2.15249	1.47e-12
ADAMTS1	1.10631	1.06e-07	8.73481	18.8056	2.15295	2.22e-08
CCDC34	1.10699	7.95e-15	1.21679	2.6209	2.15395	6.66e-16
RNF24	1.10699	0	10.9722	23.6337	2.15396	0
RASL10B	1.10703	0.0273724	0.236354	0.509113	2.15402	0.0140159
ABCG8	1.10791	0.0245523	0.092173	0.198663	2.15533	0.0124345
ZMYM1	1.10797	6.64e-06	2.34398	5.05225	2.15542	1.82e-06
CD160	1.10799	0.0110235	0.214212	0.461725	2.15546	0.00513731
POLE4	1.1083	0	11.0772	23.8815	2.15591	0
PRPH	1.10845	0.000534018	0.823893	1.77643	2.15614	0.000195439
HSPA12A	1.10872	7.56e-07	3.76262	8.11422	2.15654	1.79e-07
EBNA1BP2	1.10958	0	11.5288	24.8773	2.15783	0
UMPS	1.10995	4.19e-09	5.27909	11.3943	2.15838	7.3e-10
TMEM130	1.11003	0.000548382	7.24253	15.633	2.15851	0.000201017
SLC25A22	1.11004	5.39e-15	2.31359	4.99392	2.15851	4.44e-16
ARC	1.11026	0	28.8074	62.1908	2.15885	0
NUP35	1.11035	8.15e-09	2.37642	5.13062	2.15897	1.47e-09
BACE1	1.11114	0	8.43872	18.229	2.16017	0
TMEM67	1.11182	1.43e-15	3.40062	7.34933	2.16118	1.11e-16
RPP40	1.11331	2.76e-10	2.09269	4.52734	2.16341	4.1e-11
ZNF764	1.11336	0.00361203	3.45623	7.47752	2.16349	0.00152967
SPRED3	1.11349	0.00279597	0.151905	0.328676	2.16369	0.00116036
PMS2P5	1.11349	2.13e-13	1.20906	2.61604	2.16369	2.13e-14
DPYSL4	1.11388	4.85e-06	2.7518	5.95565	2.16427	1.29e-06
PKIG	1.1141	0	7.76777	16.8141	2.1646	0
MIR3671	1.1144	0.0396383	0.499485	1.08141	2.16505	0.0210905
SCAI	1.11452	0.000425232	1.73738	3.76185	2.16524	0.000153113
ADAM23	1.11504	8.33e-06	1.08548	2.35115	2.16601	2.3e-06
ELMOD3	1.1152	8.3e-07	4.38208	9.49271	2.16626	1.98e-07
AMZ1	1.11549	5.77e-10	5.30484	11.4939	2.16669	8.93e-11
MESP1	1.11581	1.11e-12	0.978373	2.12029	2.16716	1.21e-13
DCHS2	1.11602	0.00164252	1.79557	3.89186	2.16748	0.000654103
TBRG4	1.11686	0	13.1581	28.5365	2.16874	0
C2orf56	1.11724	0.00138291	3.56849	7.74119	2.16932	0.000543855
LMBRD2	1.1178	5.77e-06	2.25695	4.89793	2.17015	1.56e-06
LOC100270804	1.11792	0.0481198	0.442842	0.961118	2.17034	0.0262024
LOC100379224	1.11869	2.99e-05	0.716787	1.5565	2.1715	8.98e-06
FANCI	1.1193	1.94e-06	3.42636	7.4435	2.17242	4.87e-07
SEC22A	1.11931	3.02e-07	5.14006	11.1665	2.17244	6.77e-08
IPO4	1.11939	3.24e-12	5.53913	12.034	2.17255	3.77e-13
SGCB	1.1201	0	12.6704	27.5407	2.17362	0
RNF25	1.12041	5.63e-12	3.63388	7.90036	2.17408	6.71e-13
C4orf21	1.12056	0.000127598	1.94696	4.23329	2.17431	4.23e-05
C12orf26	1.12057	0.0118595	1.78991	3.89186	2.17434	0.00556221
CAPN5	1.12069	2.25e-10	6.45417	14.0346	2.17451	3.31e-11
MAST1	1.12072	0.000845426	1.76571	3.83961	2.17455	0.000319475
KIRREL3	1.12092	0.00729364	0.624614	1.35844	2.17486	0.00327141
NME1-NME2	1.1213	0	1.54995	3.37181	2.17543	0
SLC2A1	1.12158	0	33.5319	72.9605	2.17585	0
DTX3	1.12175	1.92e-14	1.65499	3.60146	2.17611	1.67e-15
ASAH2B	1.12198	0.000937422	0.0829042	0.180437	2.17646	0.000356988
IL33	1.12209	0	2.82801	6.15553	2.17663	0
CNKSR3	1.1231	0.000100693	1.47271	3.20778	2.17815	3.28e-05
ROCK1P1	1.12333	0.00100271	0.824923	1.79708	2.17849	0.000383796
C6orf52	1.12387	7.97e-09	0.926365	2.01883	2.17931	1.44e-09
NT5DC3	1.12395	0	6.95057	15.1482	2.17942	0
MRS2	1.12395	1.38e-09	4.75644	10.3663	2.17943	2.24e-10
ABCF2	1.12406	0	15.1148	32.9441	2.17959	0
CENPW	1.12432	7.49e-09	1.5757	3.43499	2.17999	1.34e-09
ZNF398	1.1245	8.73e-07	3.38311	7.37606	2.18026	2.09e-07
FAM206A	1.12498	0	10.4078	22.6993	2.18098	0
TMEM14A	1.12543	0	6.76159	14.7515	2.18167	0
NES	1.12556	0	9.00721	19.6525	2.18186	0
PIPSL	1.12602	5.04e-08	0.233265	0.509113	2.18256	1.01e-08
LOC401052	1.12644	0.00516306	0.296087	0.646416	2.1832	0.0022501
MRTO4	1.12714	1.43e-15	6.62255	14.4654	2.18426	1.11e-16
ZFYVE21	1.12717	0	15.9712	34.8858	2.1843	0
GRM5	1.12771	0.000400952	4.44851	9.72053	2.18512	0.00014374
PIR	1.1278	1.18e-09	1.27497	2.78615	2.18526	1.9e-10
MT1E	1.12787	0	12.1504	26.5529	2.18536	0
SLC6A9	1.12807	0	7.19619	15.7284	2.18566	0
C1orf109	1.12854	3.04e-09	3.28167	7.17497	2.18638	5.17e-10
PCDHB8	1.12888	3.75e-11	1.45932	3.19137	2.18689	4.98e-12
C3orf71	1.12934	4.33e-05	1.45108	3.17436	2.18758	1.33e-05
DIRAS2	1.12964	6.59e-05	1.862	4.07412	2.18804	2.09e-05
MBOAT2	1.12981	1.43e-15	6.07312	13.2898	2.1883	1.11e-16
CAPN9	1.13058	0.0282439	0.264161	0.578372	2.18947	0.0145067
CLEC18A	1.1307	1.22e-05	0.296601	0.649453	2.18965	3.47e-06
CROT	1.13081	0	4.86818	10.6604	2.18981	0
PCDHB9	1.13106	2.39e-08	1.79969	3.94168	2.1902	4.58e-09
LGALS7B	1.13166	0.00846734	0.0180227	0.0394897	2.19111	0.00384941
ZNF280C	1.13175	0.00276137	1.35633	2.97205	2.19124	0.00114463
FBXO31	1.13213	9.49e-07	6.95005	15.2333	2.19182	2.28e-07
FBXO17	1.13215	1.07e-09	2.80587	6.15006	2.19186	1.71e-10
PTPN21	1.13217	5.04e-09	3.05252	6.69077	2.19188	8.84e-10
DCAF13	1.13222	0	11.7554	25.7673	2.19195	0
PRKCDBP	1.13251	0.00180899	0.813594	1.78372	2.19239	0.000725047
MCAT	1.13285	9.31e-08	2.26622	4.96962	2.19291	1.95e-08
LOC100289341	1.13286	0.00330408	1.14779	2.51701	2.19293	0.00138927
ITM2A	1.13287	0.00011504	7.22657	15.8475	2.19295	3.79e-05
C19orf29	1.13319	0.000114401	1.27549	2.79769	2.19343	3.77e-05
FIBIN	1.13332	0	11.2703	24.723	2.19363	0
C1RL	1.13362	1.26e-07	1.86406	4.08991	2.19409	2.68e-08
TMEM47	1.13364	1.43e-11	4.80021	10.5322	2.19411	1.8e-12
TAF6	1.13416	0	6.18023	13.565	2.1949	0
C8orf48	1.13438	0.0378347	0.524717	1.15188	2.19525	0.020025
MAP1A	1.13479	0	21.4578	47.1185	2.19587	0
C9orf25	1.13495	5.76e-12	2.56694	5.6373	2.19612	6.86e-13
AP3M2	1.13512	1.14e-05	3.25541	7.15006	2.19636	3.23e-06
PRRX1	1.13572	0	4.97992	10.9423	2.19728	0
GNG4	1.13591	9.46e-08	3.86818	8.50061	2.19757	1.98e-08
MARS2	1.13594	0.000385841	2.34706	5.15796	2.19762	0.000137937
NAT10	1.13605	4.11e-07	8.17765	17.9727	2.19778	9.37e-08
POP5	1.13628	0	7.11637	15.6428	2.19814	0
PELO	1.13715	4.13e-11	4.61535	10.1513	2.19946	5.53e-12
LOC153469	1.13722	0.0231998	0.277034	0.609356	2.19957	0.01167
BMP1	1.13754	1.89e-11	3.48301	7.66282	2.20006	2.41e-12
ZNF610	1.13826	1.22e-06	1.70185	3.74605	2.20116	2.96e-07
FKBP7	1.13832	1.6e-06	1.21576	2.67618	2.20125	3.97e-07
DAAM2	1.13854	0.000199024	5.28424	11.6337	2.20157	6.8e-05
LOC642846	1.14028	9.73e-06	1.44233	3.17922	2.20423	2.72e-06
LACE1	1.14031	0.00132459	1.67353	3.68894	2.20429	0.000519547
DPF3	1.14051	5.68e-14	1.97065	4.34447	2.20459	5.22e-15
KLHDC5	1.14075	0	7.20237	15.8809	2.20496	0
PDZRN3	1.14301	3.63e-12	2.83986	6.27157	2.20841	4.24e-13
TTC8	1.14316	9.41e-09	3.21833	7.10814	2.20864	1.72e-09
SNCAIP	1.14337	7.29e-12	3.06797	6.77704	2.20896	8.8e-13
ZNF498	1.1435	1.38e-09	3.7585	8.30316	2.20917	2.24e-10
CASP2	1.14419	0	7.29351	16.1203	2.21022	0
WDR76	1.14428	4.06e-11	1.6725	3.69684	2.21036	5.42e-12
AHCY	1.14432	2.87e-14	11.2884	24.952	2.21042	2.55e-15
FAN1	1.14495	1.04e-05	5.7034	12.6124	2.21138	2.92e-06
LRP5	1.14498	3.24e-07	2.11895	4.68591	2.21143	7.28e-08
IQCK	1.14526	0	5.22039	11.5468	2.21186	0
CRYGS	1.14631	0.000251428	0.473738	1.0486	2.21346	8.71e-05
ZNF17	1.14632	0.0250598	1.50875	3.33961	2.21349	0.0127153
IGFBP5	1.14641	0	11.5278	25.5182	2.21362	0
IFT57	1.14647	0	8.37127	18.5316	2.21371	0
COQ7	1.14666	8.41e-12	3.07415	6.8062	2.21401	1.03e-12
POU3F2	1.14676	7.95e-15	4.76416	10.5486	2.21416	6.66e-16
CES1	1.14686	0.000700673	0.781668	1.73086	2.21432	0.000260888
MANEAL	1.14695	1.62e-08	2.71524	6.01276	2.21445	3.04e-09
RAPGEF3	1.14704	0.00267576	1.89289	4.19198	2.21459	0.00110709
TEX2	1.14726	6.76e-05	6.94284	15.3779	2.21493	2.14e-05
SMYD5	1.1474	4.12e-07	2.74511	6.0808	2.21514	9.39e-08
CTU2	1.14774	3.83e-10	2.24047	4.96416	2.21567	5.78e-11
DACT1	1.14808	0.00225028	1.02472	2.27096	2.21618	0.000914406
CCDC121	1.14811	0.000637232	0.919156	2.03706	2.21623	0.000235714
PRRT3	1.14892	4.75e-11	1.77755	3.94168	2.21748	6.4e-12
MNS1	1.14895	1.21e-08	3.41504	7.5729	2.21752	2.25e-09
RADIL	1.14905	0.0022262	1.25798	2.78979	2.21767	0.000903515
HIRIP3	1.14918	6.46e-12	3.96807	8.80073	2.21788	7.75e-13
SOX5	1.14928	2.82e-06	4.39238	9.74241	2.21802	7.26e-07
MAP6D1	1.14954	6.33e-05	3.91452	8.68408	2.21843	2e-05
KLHL4	1.1497	7.28e-11	3.96035	8.78676	2.21868	1.01e-11
MT1X	1.15021	0	30.1637	66.9471	2.21946	0
TCF19	1.15023	2.27e-07	2.86921	6.36817	2.21949	4.98e-08
CLDN12	1.15067	0	7.43924	16.5164	2.22017	0
C9orf116	1.15147	1.97e-06	0.92276	2.04982	2.2214	4.95e-07
ST7-OT3	1.15181	0.0116844	0.23378	0.519441	2.22193	0.00546746
CD101	1.15185	0.000190568	1.01493	2.25516	2.22198	6.49e-05
PRR24	1.15206	0	6.43151	14.2928	2.22231	0
PAX6	1.15221	1.3e-14	3.82801	8.5079	2.22254	1.11e-15
PLOD1	1.15223	1.22e-12	21.6972	48.2236	2.22257	1.34e-13
PAQR6	1.1524	2.83e-08	4.52472	10.0577	2.22284	5.49e-09
TSPAN6	1.15242	0	9.78836	21.7582	2.22286	0
ZNF501	1.15254	3.45e-06	1.0896	2.42224	2.22305	9.01e-07
DNAJA3	1.15259	0	10.3229	22.949	2.22312	0
FAM13C	1.15287	1.89e-07	3.03553	6.7497	2.22356	4.12e-08
FLRT3	1.15428	0.0140922	1.64212	3.65492	2.22573	0.00673335
PGAM4	1.15484	1.52e-05	0.0684861	0.152491	2.2266	4.36e-06
C5orf54	1.15488	0.00241957	1.12822	2.51215	2.22665	0.000990618
LRP11	1.15495	0.000187758	1.27549	2.84022	2.22677	6.39e-05
TSPAN5	1.15503	5.91e-14	5.59629	12.4623	2.22689	5.44e-15
RTN4RL2	1.15506	0.0229486	0.247168	0.550425	2.22693	0.0115302
PLOD2	1.15596	0	9.75592	21.7394	2.22833	0
HBE1	1.15612	0.00319786	0.0324408	0.0722965	2.22857	0.0013397
FANCF	1.15648	2.95e-10	1.8105	4.03584	2.22913	4.4e-11
RORA	1.15693	0	6.09681	13.5948	2.22982	0
FERMT2	1.15694	0	11.2127	25.0024	2.22984	0
CECR7	1.15736	0.00573343	1.71679	3.82928	2.23049	0.00252144
NME5	1.15771	1.51e-06	1.15242	2.57108	2.23103	3.74e-07
C1orf226	1.15842	5.64e-07	2.23893	4.99757	2.23213	1.31e-07
EPHB4	1.1588	1.5e-09	1.0242	2.28676	2.23272	2.44e-10
CLUAP1	1.15907	1.18e-12	4.32647	9.6616	2.23314	1.29e-13
TSHZ2	1.15941	7.91e-05	1.41761	3.16646	2.23366	2.53e-05
RABEPK	1.16025	0	6.13903	13.7205	2.23497	0
C16orf55	1.16029	1.67e-14	0.658084	1.47084	2.23503	1.44e-15
RHPN2	1.16104	2.81e-07	2.4897	5.56744	2.23619	6.26e-08
C5	1.16158	0.00785951	2.02111	4.52126	2.23702	0.0035472
MCM3	1.16365	0	8.76519	19.6361	2.24024	0
ACTN2	1.16379	1.06e-11	4.89238	10.9611	2.24045	1.31e-12
GTF2H2D	1.16394	1.94e-06	0.183831	0.411908	2.24069	4.86e-07
NOA1	1.16423	6.4e-07	3.56231	7.9836	2.24113	1.5e-07
NMBR	1.16458	0.0204488	0.061792	0.138518	2.24168	0.0101653
MTSS1L	1.16459	0	12.5865	28.2151	2.24169	0
SNORD55	1.16509	2.95e-06	0.30587	0.685905	2.24247	7.6e-07
DVL1	1.16511	8.9e-08	2.50463	5.61665	2.2425	1.85e-08
SGCE	1.1657	0	8.52935	19.1349	2.24341	0
LSM5	1.16575	0	9.5345	21.3906	2.2435	0
EARS2	1.16657	2.13e-06	2.90319	6.51701	2.24477	5.38e-07
C19orf48	1.16672	0	11.2714	25.3044	2.24501	0
CENPN	1.167	6.62e-07	3.17559	7.13062	2.24545	1.56e-07
POMT2	1.16711	5.2e-10	6.39753	14.3663	2.24561	8e-11
WLS	1.16716	0	15.1076	33.9271	2.24569	0
JAKMIP2	1.16755	3.12e-12	5.63285	12.6531	2.2463	3.61e-13
TUBB3	1.16806	0	16.6509	37.4162	2.2471	0
KLHL29	1.16854	0.0124873	0.483522	1.08688	2.24783	0.00588707
F3	1.16889	0	37.845	85.0899	2.24838	0
RFC2	1.16897	0	12.724	28.61	2.2485	0
GABRB2	1.16901	0.0167225	0.475798	1.06987	2.24857	0.00813118
SNORD116-26	1.16917	1.16e-08	0.323378	0.727217	2.24882	2.13e-09
GMDS	1.17013	3.14e-08	2.65602	5.97691	2.25032	6.14e-09
SNX21	1.17043	1.75e-10	3.67714	8.27643	2.25078	2.53e-11
ST7	1.1712	1.02e-12	8.45263	19.0352	2.25199	1.11e-13
HOXA4	1.17215	6.73e-12	1.33316	3.00425	2.25348	8.1e-13
VRK1	1.17218	4.34e-07	2.81617	6.34629	2.25352	9.95e-08
FARSB	1.17232	0	12.4058	27.9593	2.25373	0
SLC16A4	1.17239	0.0159919	0.918641	2.07047	2.25385	0.00774129
TPST1	1.17432	0	28.5541	64.4429	2.25687	0
ITGB4	1.17454	3.12e-11	8.00515	18.0693	2.2572	4.12e-12
CPSF4	1.17466	0	5.72091	12.9143	2.25739	0
ZHX1	1.17545	1.56e-08	6.90319	15.5917	2.25863	2.92e-09
PLAT	1.17576	6.25e-14	13.3723	30.2096	2.25912	5.77e-15
ECT2L	1.17588	0.0127297	0.496395	1.12151	2.2593	0.00602147
CASQ1	1.17697	0.0216278	0.776004	1.75456	2.26101	0.0108051
MGAT4C	1.17702	0.000591723	0.628733	1.42163	2.2611	0.000217732
ST13P4	1.17761	5.01e-10	0.0746653	0.168894	2.26202	7.69e-11
MT2A	1.178	0	146.493	331.459	2.26262	0
TSSC1	1.178	5.23e-08	5.61637	12.7078	2.26263	1.05e-08
MAGI2-AS3	1.17897	0	5.5345	12.531	2.26416	0
C21orf59	1.17977	0	12.5118	28.3445	2.26541	0
PAM16	1.18	0	0.685891	1.55407	2.26577	0
PHOSPHO2-KLHL23	1.18003	0.0372596	0.0453141	0.102673	2.26581	0.0196887
PAICS	1.18017	0	13.2626	30.0535	2.26603	0
CCDC132	1.18086	1.48e-06	3.6895	8.36452	2.26712	3.65e-07
ZNF319	1.1813	0.0158392	1.67353	3.79526	2.26781	0.00765308
FBXL7	1.18131	1.43e-15	1.9516	4.42588	2.26783	1.11e-16
TMEM56	1.18137	0.000865487	1.19207	2.70352	2.26792	0.000327603
ALKBH4	1.18141	3.58e-13	3.96962	9.00304	2.26799	3.66e-14
SRCRB4D	1.18148	2.01e-05	0.928939	2.10693	2.2681	5.89e-06
ARHGEF26	1.18211	0	11.4562	25.9951	2.26908	0
DPYSL5	1.18212	1.43e-15	5.15911	11.7066	2.2691	1.11e-16
GPRIN1	1.18282	1.02e-12	1.94902	4.42467	2.2702	1.1e-13
PODXL	1.18328	8.38e-09	2.33471	5.30194	2.27093	1.52e-09
HSD17B10	1.18347	0	18.9876	43.1252	2.27122	0
S1PR1	1.18444	0	10.9058	24.7861	2.27276	0
SLC25A43	1.18509	9.44e-10	2.89341	6.57898	2.27378	1.51e-10
ANKRD34A	1.18635	0.00183597	0.470649	1.07108	2.27576	0.000736442
TSEN2	1.18649	3.84e-08	2.8826	6.56075	2.27599	7.58e-09
FH	1.18664	0	7.35376	16.7388	2.27622	0
RGS20	1.18733	1.74e-10	1.92533	4.38457	2.2773	2.52e-11
CENPM	1.18763	6.79e-08	1.93666	4.4113	2.27778	1.39e-08
SUMF2	1.18778	0	30.0062	68.3548	2.27802	0
SLC12A2	1.18808	1.04e-07	3.40577	7.76002	2.2785	2.19e-08
NRG1	1.18845	1.33e-07	1.04789	2.38821	2.27907	2.83e-08
CENPE	1.18849	6.17e-05	2.4068	5.48542	2.27914	1.95e-05
NUDT12	1.18967	2.91e-10	1.707	3.89368	2.281	4.33e-11
HDHD2	1.18985	0	9.14006	20.8512	2.28129	0
FN1	1.19034	4.09e-15	83.8187	191.279	2.28206	3.33e-16
ACOT7	1.19127	0	5.09938	11.6446	2.28353	0
TMEM22	1.19155	0	5.2585	12.0103	2.28399	0
NRG2	1.19192	1.14e-08	0.307415	0.702309	2.28456	2.1e-09
SCRN3	1.19217	2.61e-11	2.41555	5.51944	2.28496	3.4e-12
B4GALNT4	1.19242	5.72e-10	2.20752	5.04496	2.28535	8.86e-11
SLC2A10	1.19302	3.9e-05	1.18435	2.70778	2.28631	1.19e-05
SNAP25	1.19303	8.25e-14	10.2055	23.3329	2.28632	7.77e-15
DENND2A	1.19303	1.36e-11	4.35788	9.96355	2.28633	1.71e-12
SSPO	1.1933	0.0209146	0.916581	2.09599	2.28675	0.0104167
C1orf88	1.19336	0.000853873	2.87848	6.58262	2.28684	0.000322745
LOC202781	1.1934	1.43e-15	3.45726	7.90644	2.28691	1.11e-16
ANKRD42	1.19377	6.09e-07	1.64161	3.75516	2.28749	1.42e-07
AGBL2	1.19379	0.0199748	0.564367	1.29101	2.28754	0.00990002
GOLM1	1.19448	0	19.3182	44.212	2.28862	0
GGH	1.1945	0	6.31411	14.4508	2.28865	0
C5orf49	1.19584	0.0118868	0.88208	2.02066	2.29078	0.00557717
TMCO7	1.19588	1.87e-06	2.96653	6.79587	2.29085	4.68e-07
EXD2	1.19626	3.76e-10	4.45314	10.2041	2.29145	5.67e-11
SMAGP	1.19654	0.00135467	1.38054	3.16403	2.29189	0.000532138
PFN4	1.19714	0.00527936	0.400103	0.917375	2.29285	0.00230555
ZNF521	1.19818	4.62e-11	7.11329	16.3214	2.29449	6.22e-12
LRRC16A	1.19833	4.63e-14	2.27394	5.2181	2.29474	4.22e-15
CAMK2N1	1.19896	0	8.60247	19.7491	2.29575	0
ZNF275	1.19912	3.43e-07	7.96859	18.2959	2.296	7.75e-08
FBN1	1.19918	2.45e-12	2.87642	6.6045	2.29608	2.81e-13
UNG	1.19938	0	7.48301	17.1841	2.29641	0
GPR173	1.19945	0.0110678	0.336766	0.77339	2.29652	0.00515943
MIR423	1.20068	0.0471185	0.069516	0.159781	2.29848	0.0255764
VWC2	1.20117	0.0298105	1.5793	3.63123	2.29926	0.0154028
CD163L1	1.20138	8.29e-12	0.768795	1.76792	2.2996	1.01e-12
POLD2	1.20163	0	18.7261	43.0699	2.3	0
HOXC13	1.2019	0.0171138	0.246138	0.566221	2.30042	0.00835231
CCT6A	1.20227	0	52.0319	119.726	2.30101	0
NT5M	1.20252	0.0266989	0.740474	1.70413	2.30141	0.0136409
CHAMP1	1.20275	2.4e-10	1.83677	4.22783	2.30178	3.55e-11
VANGL2	1.20374	4.36e-07	2.3414	5.39307	2.30335	9.99e-08
LOC643201	1.20378	0.0128121	0.529351	1.21932	2.30342	0.00606568
VANGL1	1.20437	0.0125978	1.06591	2.45626	2.30437	0.00594882
FAM161B	1.20483	0.0453447	1.33625	3.08019	2.3051	0.0244867
GAP43	1.20585	0	40.9804	94.531	2.30673	0
SPATA24	1.20593	0.0315539	0.368177	0.849332	2.30686	0.016399
PCDHGC3	1.20594	0	33.5314	77.353	2.30688	0
MAEL	1.20637	1.66e-06	0.431514	0.995747	2.30757	4.12e-07
ANLN	1.20816	2.07e-10	4.56643	10.5504	2.31043	3.03e-11
TUB	1.20899	2.32e-07	3.34809	7.73998	2.31176	5.1e-08
NAV2	1.20904	0	10.1241	23.4052	2.31183	0
FAM27A	1.21009	0.000610992	0.184346	0.426488	2.31352	0.000225276
ZNF320	1.2104	0.0064315	2.87539	6.65371	2.31402	0.00285571
CDH4	1.21054	3.31e-09	2.54119	5.88092	2.31424	5.66e-10
FAM86C1	1.21083	2.16e-10	0.608136	1.40765	2.3147	3.16e-11
ACD	1.21133	2.53e-13	5.22966	12.1094	2.31551	2.55e-14
MPP3	1.21188	0.00637939	0.631823	1.46355	2.31639	0.00282998
LOC254559	1.21217	0.0146065	2.01545	4.6695	2.31686	0.00700417
ZDHHC23	1.21236	0.00523209	0.300206	0.695626	2.31716	0.0022826
DOLK	1.21313	1.24e-10	5.91967	13.7242	2.3184	1.76e-11
SCRN1	1.21366	0	17.7286	41.1173	2.31926	0
RSPO2	1.21383	0.0025282	1.10505	2.56318	2.31953	0.00104034
HJURP	1.21445	4.75e-07	1.10196	2.55711	2.32052	1.09e-07
SYNM	1.21474	4.82e-11	3.28373	7.62151	2.32099	6.5e-12
TRIM4	1.21476	7.93e-14	8.19104	19.0115	2.32102	7.44e-15
EGLN3	1.21507	3.1e-08	6.08496	14.1264	2.32152	6.04e-09
CHAC2	1.21652	9.98e-05	0.644696	1.49818	2.32385	3.25e-05
NAT8L	1.21667	1.95e-09	1.72503	4.00911	2.32409	3.24e-10
MAP2K5	1.21729	3.84e-08	3.86766	8.99271	2.3251	7.57e-09
SIAE	1.21741	1.3e-12	5.23275	12.1677	2.32529	1.43e-13
OPTN	1.21774	5.81e-10	5.07981	11.8147	2.32581	9.02e-11
CLEC3B	1.2182	1.38e-05	0.532441	1.23876	2.32657	3.94e-06
LOC255130	1.21829	3.45e-06	0.368692	0.857837	2.3267	8.99e-07
ESR2	1.21846	0.00972373	0.353244	0.821993	2.32698	0.00447674
SRD5A1	1.21898	0	2.59475	6.0401	2.32782	0
ZDHHC9	1.21907	0	20.9372	48.7412	2.32797	0
SNORD38A	1.21939	0.00702843	0.11689	0.272175	2.32847	0.00314401
LYPD1	1.2194	0	3.54789	8.26124	2.32849	0
VIPR2	1.2196	0.0169507	1.77291	4.1288	2.32882	0.00826199
DBN1	1.22049	0	7.19001	16.7546	2.33025	0
FRMD3	1.222	1.97e-11	3.20031	7.46537	2.3327	2.53e-12
SNAP47	1.22251	5.77e-11	6.27703	14.6476	2.33353	7.87e-12
INTS5	1.22368	2e-05	2.30484	5.38275	2.33541	5.84e-06
KIF14	1.22388	5.89e-10	0.964985	2.25395	2.33574	9.15e-11
LGALSL	1.22421	5.14e-05	1.53244	3.58019	2.33627	1.6e-05
BEX5	1.22424	0.00622552	1.43203	3.34569	2.33633	0.00275666
RAB15	1.22439	0.000422606	1.89392	4.42527	2.33656	0.000152072
DAPK2	1.22442	0.00118441	0.869722	2.0322	2.33661	0.000460128
ADAM33	1.22468	0.00394025	1.45005	3.38882	2.33704	0.00168013
TMED4	1.2253	0	22.0675	51.5948	2.33805	0
PLCB4	1.22556	0.00519562	1.08908	2.54678	2.33846	0.0022657
CCDC150	1.22567	3.84e-05	0.809475	1.89307	2.33865	1.17e-05
ZNF653	1.2257	0.000941687	0.11586	0.27096	2.33869	0.00035874
SNORD38B	1.22661	0.016847	0.0623069	0.145808	2.34016	0.00820537
LRTM1	1.22691	0.0400531	0.702884	1.6452	2.34064	0.0213293
OSCP1	1.22745	6.79e-09	2.27806	5.33414	2.34152	1.21e-09
PRMT3	1.22764	0	4.02214	9.4192	2.34184	0
MAPK8IP2	1.22803	0.0416783	0.848095	1.98663	2.34247	0.0223113
NTNG1	1.22842	8.72e-09	3.52214	8.25273	2.3431	1.58e-09
HAS2-AS1	1.22843	8.01e-08	0.440783	1.03281	2.34312	1.66e-08
NCAPG2	1.22927	1.17e-13	3.20082	7.50425	2.34448	1.13e-14
TUSC1	1.22947	0	6.8723	16.1142	2.34481	0
CNGA3	1.23045	2.5e-07	1.87848	4.40765	2.3464	5.51e-08
ATIC	1.2307	0	11.3018	26.5231	2.34681	0
ALK	1.23085	5.58e-05	1.25283	2.94046	2.34705	1.75e-05
FAM86DP	1.2313	0	2.35273	5.52369	2.34778	0
TTC9	1.23159	0.0421554	0.213182	0.500608	2.34826	0.0225914
POLA2	1.23193	1.54e-06	1.73584	4.07716	2.34881	3.82e-07
STK16	1.2326	0.000990913	0.995881	2.34022	2.3499	0.000378789
DPY19L2P2	1.23286	7.65e-06	0.910402	2.13973	2.35032	2.11e-06
FIGN	1.23303	3.34e-11	2.75129	6.46719	2.35061	4.41e-12
GRIA1	1.23324	1.9e-08	3.0654	7.20656	2.35094	3.59e-09
GGCT	1.2338	0	8.25798	19.4216	2.35186	0
HEMK1	1.23384	1.93e-06	2.66941	6.27825	2.35192	4.83e-07
NQO1	1.23393	5.12e-10	4.31874	10.158	2.35206	7.87e-11
PDIA4	1.23474	0	24.4387	57.514	2.3534	0
NUMBL	1.23477	0	1.95263	4.59538	2.35344	0
TULP3	1.23498	1.42e-13	4.13852	9.74119	2.35379	1.39e-14
LOC642852	1.23504	1.52e-09	2.52163	5.9356	2.35388	2.48e-10
KLC2	1.23547	5.65e-08	1.79506	4.22661	2.35458	1.14e-08
DECR2	1.2361	8.38e-09	2.69619	6.35115	2.3556	1.52e-09
LGR4	1.23618	9e-12	1.70649	4.02005	2.35574	1.1e-12
NEBL	1.23707	5.31e-10	4.67765	11.0261	2.35719	8.19e-11
CITED1	1.2371	0.000423003	1.00772	2.37546	2.35725	0.000152234
NPAS3	1.23742	0	5.44078	12.8281	2.35776	0
PREX2	1.23777	2.2e-12	4.5932	10.8323	2.35834	2.5e-13
PCNA	1.23854	0	10.4861	24.743	2.3596	0
PIP5KL1	1.23858	8.03e-07	0.352214	0.831106	2.35966	1.91e-07
UHRF2	1.23896	1.43e-15	6.84089	16.1464	2.36028	1.11e-16
CA2	1.23911	0	35.793	84.4903	2.36053	0
SHCBP1	1.23949	0.000168602	2.43924	5.75942	2.36115	5.71e-05
CPT1C	1.23988	2.95e-13	6.25592	14.7752	2.3618	2.99e-14
ADCY9	1.23993	0.00495248	1.92997	4.55832	2.36186	0.00215029
MYBPH	1.24092	0.00151233	2.06025	4.86938	2.36349	0.000598983
EVC2	1.24107	0.0215428	0.595263	1.40705	2.36374	0.0107597
KCTD8	1.24252	0.00251753	0.84758	2.00547	2.36611	0.00103481
ZWILCH	1.24275	4.95e-09	2.31462	5.47752	2.36648	8.69e-10
TMEM229A	1.2429	0	2.74974	6.5079	2.36673	0
FAM212B	1.243	9.96e-05	3.60505	8.53281	2.36691	3.24e-05
CSTF2	1.24309	3.63e-08	4.19258	9.92406	2.36705	7.13e-09
KANK3	1.24335	0.00225246	0.776519	1.8384	2.36748	0.000915595
SLC24A4	1.24407	0.0375886	1.28321	3.03949	2.36866	0.0198795
PAWR	1.24577	3.33e-06	1.08239	2.56683	2.37145	8.65e-07
IQCH	1.24627	0.0304318	0.38517	0.91373	2.37228	0.0157548
RNASEH2A	1.24679	0	3.69773	8.77521	2.37313	0
PHYHIP	1.2472	0.00730619	0.73069	1.73451	2.37379	0.0032777
MKRN3	1.24781	0.00754331	2.76828	6.57412	2.3748	0.00339428
RAB23	1.2482	3.69e-08	1.23069	2.92345	2.37546	7.27e-09
THBS2	1.24827	0	19.4856	46.2892	2.37556	0
2022-09-11	1.2497	0	13.24	31.4836	2.37792	0
TRMT5	1.2499	2.5e-06	3.33265	7.92588	2.37825	6.4e-07
FAM46B	1.25042	0.000396557	0.718332	1.70899	2.37911	0.000142054
AAGAB	1.25044	1.43e-15	5.20649	12.387	2.37915	1.11e-16
OSBPL6	1.25128	0	7.39753	17.61	2.38052	0
EFCAB6	1.25146	0.0370135	0.746138	1.77643	2.38083	0.0195453
PPAP2B	1.2518	0	38.4583	91.5838	2.38138	0
TFAP2A	1.2525	0.0349946	0.185891	0.442892	2.38254	0.0183656
ASS1	1.2532	0.000470944	1.08651	2.58991	2.3837	0.000170783
TRAM2	1.2536	2.07e-08	1.91916	4.57594	2.38435	3.94e-09
CNIH2	1.2539	1.04e-08	0.289392	0.690158	2.38485	1.91e-09
TMEM54	1.25407	0	7.72709	18.4301	2.38513	0
SLC10A4	1.25423	3.47e-06	2.19464	5.23512	2.3854	9.06e-07
C14orf79	1.2549	2.56e-10	1.69773	4.05164	2.3865	3.79e-11
TRMT61A	1.25515	1.82e-07	2.07209	4.94593	2.38693	3.95e-08
LRRN2	1.2558	1.92e-07	3.88002	9.26549	2.388	4.17e-08
TMC1	1.25622	0.000366985	0.292997	0.699878	2.38869	0.000130716
COL15A1	1.25652	0.0082494	0.638002	1.5243	2.38918	0.00374364
ASTN2	1.25813	5.33e-09	5.73635	13.7205	2.39186	9.38e-10
CDKN2B	1.25869	0	7.20649	17.2436	2.39279	0
SOD3	1.25899	1.22e-12	1.55407	3.71932	2.39328	1.34e-13
RAPGEF5	1.25899	0.00179873	1.42739	3.41616	2.39328	0.000720612
C10orf107	1.25985	0.00255861	0.502575	1.20352	2.39472	0.00105505
RAD54L	1.25986	1.92e-07	1.94027	4.64642	2.39473	4.19e-08
CHST1	1.26079	4.21e-10	1.4104	3.37971	2.39627	6.41e-11
URB2	1.26082	0.000351373	2.02214	4.84569	2.39631	0.000124791
FBXW8	1.26099	5.59e-06	2.00669	4.80923	2.3966	1.51e-06
MOXD1	1.26108	0	11.0731	26.5395	2.39675	0
ZNF583	1.26362	2.16e-05	2.29403	5.5079	2.40097	6.34e-06
ENO2	1.26454	0	51.2194	123.055	2.4025	0
RNF138P1	1.26556	0.00831736	0.586509	1.41009	2.4042	0.00377685
BGN	1.26556	0	13.3502	32.0966	2.40421	0
MRPS9	1.26618	2.86e-10	5.91813	14.2345	2.40524	4.26e-11
MFI2-AS1	1.26648	0.00117058	0.329557	0.792831	2.40575	0.000454175
HOXC10	1.26753	2.53e-06	1.06694	2.56865	2.40749	6.47e-07
LINC00271	1.26812	0.000913067	0.671988	1.61847	2.40848	0.000346931
WDR17	1.26812	0.00890659	2.46395	5.93439	2.40848	0.00406598
YIPF2	1.26877	1.32e-05	3.59217	8.65553	2.40955	3.77e-06
STOML1	1.2692	3.08e-12	2.91607	7.02855	2.41029	3.56e-13
TSPAN9	1.27144	4.09e-08	0.335221	0.809235	2.41403	8.07e-09
L2HGDH	1.27303	0.000617463	0.92688	2.23998	2.41668	0.000227816
PHEX	1.27305	0.00150708	0.457775	1.10632	2.41673	0.000596767
NR2F2	1.2742	0	4.18126	10.113	2.41865	0
DDX11	1.27444	6.49e-09	1.862	4.50425	2.41904	1.16e-09
MYO5C	1.2747	0.00750266	1.19825	2.89915	2.41949	0.00337464
ANGPTL1	1.27568	0.0226012	0.919156	2.22539	2.42113	0.0113342
SCAMP5	1.27618	7.41e-08	3.5	8.47691	2.42198	1.52e-08
CDKN2C	1.27675	2.93e-13	8.42122	20.404	2.42293	2.96e-14
SCN4B	1.27691	2.44e-07	0.688465	1.66829	2.4232	5.39e-08
ENOX1	1.27745	0.0053583	1.89495	4.59356	2.4241	0.00234381
DUSP14	1.27784	2.82e-11	4.20855	10.2047	2.42476	3.69e-12
MLK7-AS1	1.27911	2.48e-06	0.460865	1.11847	2.42689	6.33e-07
KLHDC8A	1.28011	0	6.45366	15.6731	2.42857	0
CIB2	1.28036	0.00020854	0.525747	1.27704	2.42899	7.14e-05
HSPA12B	1.28092	0.0278114	0.164264	0.399149	2.42993	0.0142683
ZFP62	1.2813	4.42e-06	2.43306	5.91373	2.43057	1.17e-06
ZNF487P	1.28191	0.00224497	0.675592	1.64277	2.4316	0.00091164
ZNF382	1.28376	0.00355189	0.712152	1.7339	2.43473	0.00150079
UACA	1.28398	1.91e-05	5.03296	12.2558	2.4351	5.57e-06
C8orf55	1.28436	1.03e-08	3.88929	9.47327	2.43573	1.89e-09
IL13RA2	1.28679	2.37e-05	4.05304	9.88882	2.43985	6.99e-06
RCAN2	1.28699	2.66e-09	5.54583	13.5328	2.44018	4.49e-10
GLI3	1.287	0	3.93718	9.60753	2.44021	0
ZNF502	1.28724	4.29e-05	1.80124	4.39611	2.44061	1.32e-05
NDRG4	1.28726	2.97e-13	13.9912	34.1476	2.44064	3.01e-14
BARD1	1.28826	0	4.84964	11.8445	2.44234	0
SPRY4	1.29009	0	9.39856	22.9836	2.44544	0
AADAT	1.2917	5.68e-05	1.59938	3.91555	2.44817	1.78e-05
HOPX	1.29201	0	18.9428	46.3852	2.44869	0
OGG1	1.29248	4.48e-10	2.70546	6.62697	2.44948	6.84e-11
ZNF415	1.29266	7.68e-12	3.38363	8.28919	2.44979	9.3e-13
MIR135A2	1.29303	0.0165225	0.00669413	0.0164034	2.45042	0.0080287
SPATA2	1.29328	0.000266685	1.09938	2.69441	2.45084	9.27e-05
FGFRL1	1.29426	0	3.00978	7.38153	2.45251	0
DIAPH3	1.29458	4.76e-09	1.13182	2.77643	2.45306	8.34e-10
GRIN2B	1.29494	0.0392147	0.458805	1.12576	2.45368	0.0208333
CEP41	1.29553	0	4.88517	11.9915	2.45467	0
LRRCC1	1.2961	0	4.4243	10.8645	2.45564	0
LHFP	1.29679	0	7.25386	17.8214	2.45681	0
NT5DC2	1.29704	0	8.64727	21.2485	2.45725	0
HIST1H3C	1.29717	0.00222033	0.291967	0.717497	2.45746	0.000900935
CCDC113	1.29735	1.36e-05	1.44902	3.56136	2.45777	3.87e-06
SHROOM1	1.29815	1.8e-09	3.09629	7.61422	2.45914	2.97e-10
GPR63	1.2987	0.00852225	0.169413	0.416768	2.46007	0.00387653
KIAA1161	1.29877	0.00463216	1.16632	2.86938	2.46019	0.00199951
KIF3B	1.29879	0	4.18641	10.2995	2.46023	0
METTL2B	1.2988	0	3.41864	8.41069	2.46024	0
FAM107A	1.29938	0	31.4135	77.3159	2.46123	0
GPR146	1.29949	0.0021329	2.92533	7.20049	2.46142	0.000863434
RAB6B	1.29963	1.89e-07	3.37127	8.29891	2.46166	4.12e-08
ACTL6A	1.29985	0	6.93769	17.0808	2.46203	0
SLC13A3	1.3	8.13e-09	1.6931	4.16889	2.46228	1.47e-09
ZNF221	1.30102	0.00970053	0.267765	0.659781	2.46403	0.00446562
LOC283143	1.30106	0.0159198	0.703913	1.73451	2.46409	0.00770211
RAD54B	1.3011	0.000125339	0.883625	2.1774	2.46417	4.15e-05
SLC44A3	1.30126	2.69e-06	1.98867	4.90097	2.46445	6.91e-07
WBSCR16	1.30231	0	3.40886	8.40705	2.46624	0
KCNN1	1.30238	0.0468439	0.296087	0.730255	2.46636	0.0254146
IGDCC4	1.30325	0	3.5829	8.84204	2.46784	0
CRTC3	1.30393	2.05e-10	4.3172	10.6592	2.469	2.99e-11
ZDHHC13	1.30396	6.08e-11	2.42122	5.97813	2.46906	8.32e-12
TLE2	1.30501	2.31e-07	1.4861	3.67193	2.47086	5.09e-08
FAT3	1.30554	2.02e-08	2.99691	7.40765	2.47176	3.84e-09
GJB6	1.30596	0.0324439	5.0242	12.4222	2.47248	0.0168923
TYRO3	1.30623	2.73e-11	7.98043	19.7351	2.47294	3.58e-12
SMAD9	1.30623	5.61e-08	2.67611	6.61786	2.47294	1.13e-08
ANKFN1	1.30633	0.00103211	1.81514	4.48906	2.47312	0.000396262
CCDC51	1.30678	2.77e-15	2.13285	5.27643	2.47388	2.22e-16
EFCAB4A	1.30716	0.00039439	0.528836	1.30863	2.47454	0.000141243
SLC25A42	1.30731	2.04e-08	1.3033	3.22539	2.4748	3.87e-09
FBLN5	1.30773	5e-05	2.6586	6.58141	2.47552	1.56e-05
NRGN	1.30829	1.84e-06	0.0520082	0.128797	2.47647	4.6e-07
S100A14	1.30897	0.0201958	0.046344	0.114824	2.47764	0.0100241
LOC645206	1.30911	0.0180982	1.02781	2.54678	2.47788	0.008894
STBD1	1.30945	0.00249444	0.296601	0.735115	2.47846	0.00102386
THAP7-AS1	1.30973	0.000527771	0.46344	1.14885	2.47895	0.000192986
FAM86B1	1.31033	1.7e-07	0.207003	0.513366	2.47999	3.67e-08
NPDC1	1.31043	0	14.0731	34.9034	2.48015	0
DTYMK	1.31071	0	8.08033	20.0443	2.48064	0
TMEM151A	1.31095	0.00383296	0.570546	1.41555	2.48105	0.00163067
LCTL	1.31195	3.52e-08	1.31771	3.27157	2.48276	6.9e-09
FBXO32	1.31237	0	9.71833	24.1355	2.4835	0
GFPT2	1.31247	0	10.8522	26.9532	2.48366	0
NAT6	1.31282	0.000179956	1.01905	2.53159	2.48426	6.11e-05
NRG3	1.31424	0.000668861	1.40113	3.4842	2.48671	0.000248107
EGFR	1.31542	0	69.8033	173.722	2.48874	0
SGOL2	1.31578	6.63e-06	1.27394	3.17132	2.48937	1.81e-06
ABCA13	1.31604	7.95e-07	3.27188	8.14642	2.48982	1.89e-07
LOC100507501	1.31695	0.0212093	0.631823	1.57412	2.49139	0.0105779
GLIS2	1.318	2.3e-08	0.659629	1.64459	2.49321	4.39e-09
FRMD6	1.3185	1.06e-05	1.87127	4.66707	2.49407	2.99e-06
ACHE	1.31858	0	5.66684	14.1343	2.49421	0
BUB1	1.31878	3.82e-06	1.13491	2.83111	2.49456	1e-06
SLC35E4	1.31925	0.00349403	1.01184	2.52491	2.49536	0.00147513
SMCR7	1.31937	0.00602958	1.35891	3.39125	2.49557	0.00266256
SPTB	1.31962	1.12e-05	1.43924	3.59235	2.49601	3.16e-06
GMPS	1.31976	0	7.77909	19.4186	2.49625	0
TUSC3	1.32065	3.43e-09	4.09938	10.2394	2.49778	5.89e-10
C11orf91	1.32068	0.0285987	0.0571576	0.14277	2.49784	0.0147096
MMACHC	1.32085	1.3e-14	1.61895	4.04435	2.49813	1.11e-15
WDR12	1.32117	0	4.8069	12.0109	2.49869	0
ZNF2	1.32287	0.00545737	1.46344	3.661	2.50164	0.00239068
MSH2	1.32313	0	4.37642	10.9502	2.50209	0
CDK5R1	1.32461	0.00784845	2.32132	5.81409	2.50465	0.0035415
ATP1A2	1.3251	3.4e-13	40.5294	101.546	2.5055	3.47e-14
SLC41A1	1.32528	5.25e-13	6.3723	15.9678	2.50582	5.48e-14
MT1L	1.32536	0	1.41607	3.5486	2.50596	0
PRRT1	1.32655	0.00406475	0.511843	1.28372	2.50803	0.00173826
LOC100506930	1.3266	0	2.21009	5.54313	2.5081	0
HNF4G	1.32682	8.64e-05	1.01236	2.53949	2.50849	2.79e-05
EFCAB11	1.32702	7.68e-08	0.627188	1.57351	2.50883	1.58e-08
TEX9	1.32708	7.34e-07	0.756952	1.89915	2.50894	1.74e-07
ZC3HC1	1.32735	0	5.80947	14.5784	2.50941	0
LOC407835	1.32861	3.74e-08	0.0679712	0.170717	2.51161	7.37e-09
ABCA17P	1.32887	1.32e-05	0.370752	0.931349	2.51205	3.76e-06
KIF22	1.32936	0	7.23481	18.1804	2.51291	0
TRIL	1.33004	2.15e-14	5.21215	13.1039	2.5141	1.89e-15
LGI1	1.33131	1.51e-13	4.44851	11.1938	2.51631	1.48e-14
DKFZP434I0714	1.33211	0.0113936	0.934089	2.35176	2.51771	0.00532367
DYX1C1	1.33291	0.0431649	0.114315	0.287971	2.5191	0.0232083
PRMT7	1.333	2.53e-07	6.00669	15.1324	2.51926	5.59e-08
ANGPT1	1.33452	3.64e-09	1.21318	3.05954	2.52191	6.29e-10
MTHFD1	1.33543	0	14.2688	36.0073	2.5235	0
SLC9B2	1.33609	1.92e-09	2.46704	6.22843	2.52465	3.17e-10
C11orf96	1.33631	0	12.9161	32.6136	2.52504	0
SLC20A2	1.33783	1.05e-14	9.15396	23.1385	2.5277	8.88e-16
ACTR3B	1.33874	1.77e-12	2.44593	6.18651	2.52931	1.98e-13
C2orf48	1.33911	0.0436175	0.0499485	0.126367	2.52994	0.0234733
RABL5	1.33924	0	8.75747	22.158	2.53018	0
LOC283335	1.33936	0.0230821	0.437693	1.10753	2.53039	0.011608
CDH3	1.3395	0.0233344	1.49588	3.78554	2.53064	0.011744
KIAA1462	1.33963	0.044885	0.457775	1.15857	2.53086	0.0242081
SLC6A15	1.34006	0.0275175	0.127188	0.321993	2.53162	0.0140952
SETMAR	1.3401	1.04e-08	2.01648	5.1051	2.53169	1.91e-09
HIST1H3G	1.34253	0.0395768	0.0447992	0.113609	2.53596	0.0210506
MCM7	1.34275	0	17.258	43.7722	2.53634	0
ITIH5	1.34298	0.00158714	1.03605	2.62819	2.53675	0.000630402
ZNF250	1.34337	0.000624801	3.39341	8.61057	2.53744	0.000230608
EFEMP1	1.34447	0	16.3157	41.4313	2.53936	0
RIN1	1.34546	8.46e-12	3.30793	8.40583	2.54112	1.03e-12
SHC1	1.34551	0	22.5062	57.1926	2.54119	0
LRRC4B	1.34565	0	1.22657	3.11725	2.54144	0
THEM4	1.3457	2e-06	4.1689	10.5954	2.54153	5.04e-07
NUP155	1.34775	2.5e-10	2.82338	7.18591	2.54514	3.69e-11
FLJ39739	1.34788	2.66e-05	0.0556128	0.141555	2.54537	7.91e-06
SHROOM2	1.34956	0.000561148	1.52626	3.88943	2.54834	0.000205975
ASPHD1	1.35038	5.13e-13	1.05767	2.69684	2.54979	5.35e-14
NPAS1	1.35074	0.000138794	0.5	1.27521	2.55043	4.64e-05
LOC100131655	1.35077	0.00216599	0.366117	0.933779	2.55049	0.000877807
DAG1	1.35079	0	15.1009	38.5152	2.55052	0
LOC100131067	1.35098	0.00015988	0.762616	1.94532	2.55085	5.39e-05
GAS1	1.35183	3.04e-08	2.05561	5.24666	2.55236	5.93e-09
IRS1	1.35219	4.95e-05	0.9207	2.35055	2.553	1.54e-05
MAPK4	1.35285	0	8.16169	20.8463	2.55416	0
SLC4A4	1.3539	0	6.16014	15.7454	2.55602	0
CHST9	1.35424	0.00493216	2.55098	6.52187	2.55662	0.00214013
HSPA4L	1.35501	2.09e-09	2.28527	5.84569	2.55798	3.48e-10
NME7	1.35609	5.16e-08	4.90268	12.5504	2.55991	1.03e-08
LTBP1	1.35626	0	10.2003	26.1148	2.5602	0
EXT1	1.35631	1.41e-08	3.6277	9.28797	2.56029	2.64e-09
SMOX	1.35673	0	23.7415	60.8032	2.56105	0
SLC25A18	1.35678	1.43e-15	7.66838	19.6397	2.56113	1.11e-16
LOC441454	1.35722	0.00316799	0.0720906	0.18469	2.56192	0.00132604
RAB3A	1.3574	0.00453948	0.836766	2.14399	2.56223	0.00195623
PSPH	1.35757	0	8.49588	21.771	2.56253	0
PCDHB7	1.35787	1.98e-13	1.87281	4.80012	2.56306	1.98e-14
PDLIM3	1.3594	0	7.91401	20.3056	2.56578	0
TRIM59	1.35971	0.00366254	0.746653	1.91616	2.56633	0.00155238
UNC13B	1.36042	4.51e-05	4.21318	10.8177	2.56759	1.39e-05
CX3CL1	1.36055	4e-13	2.76365	7.0966	2.56784	4.12e-14
ENDOD1	1.36111	0	9.33522	23.9806	2.56883	0
LYNX1	1.36122	1.17e-07	1.95005	5.00972	2.56902	2.47e-08
ENC1	1.36153	3.97e-09	6.45417	16.5844	2.56957	6.89e-10
SEMA5B	1.36177	2.04e-06	6.66066	17.1179	2.57	5.14e-07
ESPL1	1.3618	0.00358664	0.96447	2.47874	2.57005	0.00151698
TMEM177	1.36455	8e-07	1.70443	4.38882	2.57495	1.9e-07
MCART6	1.36499	0.00257165	0.880021	2.26671	2.57574	0.00106112
HFM1	1.36499	0.0337462	0.629763	1.62211	2.57575	0.0176571
PMF1-BGLAP	1.3655	6.48e-07	0.333162	0.858445	2.57666	1.52e-07
CGNL1	1.36667	0.00010166	1.13697	2.93196	2.57874	3.32e-05
CENPA	1.36725	0.000400255	0.552008	1.42406	2.57978	0.000143469
PRIMA1	1.36729	0.0297407	0.485582	1.25273	2.57986	0.0153599
LOC100505875	1.36804	0.0312585	0.959835	2.47752	2.58119	0.0162314
TMCO2	1.37049	0.0337349	0.0242019	0.0625759	2.58558	0.0176477
DLG3	1.37253	9.54e-05	0.817714	2.11725	2.58924	3.1e-05
LOC387647	1.37268	1.69e-07	3.02111	7.82321	2.58951	3.66e-08
MDK	1.37357	0	14.4578	37.4617	2.59111	0
C1orf213	1.3737	1.8e-09	0.852214	2.20838	2.59135	2.97e-10
HEY2	1.37373	5.13e-05	1.17971	3.05711	2.5914	1.6e-05
SDK2	1.37446	0.0425041	0.417096	1.08141	2.59271	0.0228013
PLEKHG1	1.37446	1.42e-14	4.84089	12.551	2.59271	1.22e-15
TNFRSF12A	1.37467	0	16.6128	43.0784	2.59309	0
AP4M1	1.37603	2.68e-13	4.24717	11.0237	2.59554	2.71e-14
MCAM	1.37609	1.51e-06	5.80793	15.0753	2.59565	3.72e-07
CDH2	1.37649	0	10.862	28.2017	2.59636	0
ZKSCAN3	1.37868	9.43e-05	1.01236	2.63244	2.60031	3.06e-05
MBTPS2	1.37904	5.94e-11	4.49434	11.6896	2.60095	8.12e-12
KCNN3	1.3799	0	6.26931	16.3159	2.60251	0
PTTG1	1.3804	0	5.54068	14.4247	2.60341	0
TNXB	1.38066	1.28e-12	1.10453	2.87606	2.60388	1.4e-13
HSPE1-MOB4	1.38112	0.00667792	0.0669413	0.174362	2.6047	0.00297446
CD151	1.38126	0	4.31205	11.2327	2.60495	0
EBF4	1.3836	2.07e-05	0.591658	1.54374	2.60918	6.06e-06
PGM2L1	1.38408	0	6.34964	16.5729	2.61005	0
FMO5	1.38521	5.62e-08	2.86148	7.47448	2.6121	1.14e-08
OXTR	1.38548	2.34e-06	1.54686	4.04131	2.61259	5.95e-07
FLJ42875	1.38548	0.00355882	0.379506	0.991495	2.61259	0.00150424
ZMYND12	1.38608	4.42e-05	1.00927	2.63791	2.61368	1.36e-05
EFEMP2	1.38658	0	9.30896	24.339	2.61458	0
RFC3	1.38677	1.99e-09	2.1586	5.64459	2.61493	3.29e-10
CNN3	1.38705	0	101.545	265.584	2.61544	0
THBS4	1.38794	3.6e-09	7.98507	20.8973	2.61705	6.21e-10
AUTS2	1.38943	0	3.71627	9.73572	2.61976	0
HSPB2	1.3898	2.65e-05	0.661689	1.7339	2.62042	7.88e-06
LOC284998	1.38994	5.16e-07	1.33368	3.49514	2.62068	1.2e-07
MRPL1	1.39012	4.16e-07	1.27394	3.339	2.621	9.51e-08
C10orf2	1.39025	0.0149392	0.782698	2.05164	2.62124	0.00718385
ZNF527	1.39035	0.000636743	1.41349	3.70535	2.62141	0.000235475
ABCA8	1.39038	4.22e-06	3.98661	10.4508	2.62147	1.11e-06
POC5	1.39303	4.62e-05	1.10505	2.90219	2.6263	1.43e-05
C16orf59	1.39314	3.32e-05	0.421215	1.10632	2.62649	1e-05
DLAT	1.39467	1.76e-10	2.75798	7.25152	2.62928	2.55e-11
APLN	1.39468	2.05e-11	1.34964	3.5486	2.6293	2.64e-12
ACTA1	1.39545	0.0216764	0.038105	0.100243	2.6307	0.0108314
NRSN2	1.39594	0	8.23481	21.6707	2.6316	0
LOC643723	1.39612	0.0304318	0.254377	0.669502	2.63193	0.0157533
XYLB	1.39634	8.29e-06	0.946962	2.49271	2.63232	2.29e-06
CALU	1.3964	0	40.6117	106.908	2.63245	0
CYP46A1	1.39653	0.000111998	1.37745	3.62637	2.63267	3.68e-05
CCDC148	1.3969	0.000216347	0.164264	0.432564	2.63335	7.43e-05
RUVBL1	1.39722	0	6.74459	17.7649	2.63394	0
RUNDC3A	1.39724	0.00360577	1.99331	5.2503	2.63397	0.0015267
CBR3	1.3976	0	2.69104	7.08991	2.63464	0
CLEC18B	1.39846	1.41e-06	0.700824	1.84751	2.6362	3.45e-07
SEZ6L2	1.39858	1.03e-13	3.6483	9.61847	2.63642	9.88e-15
C10orf10	1.39979	4.46e-07	12.4197	32.771	2.63863	1.02e-07
AATK	1.4014	5.16e-06	1.49125	3.93925	2.64158	1.38e-06
PYCR1	1.40199	1.43e-15	3.84912	10.1719	2.64266	1.11e-16
TCEA3	1.40267	0	1.61586	4.27217	2.6439	0
LPPR4	1.40285	2.4e-05	4.30381	11.3803	2.64424	7.09e-06
TSPAN12	1.40292	0	4.50463	11.9119	2.64437	0
DCP1B	1.40372	7.74e-05	1.50309	3.97691	2.64583	2.48e-05
SLITRK1	1.40476	0.0126495	1.3033	3.45079	2.64774	0.00597608
SHROOM3	1.40486	1.33e-07	1.04325	2.76245	2.64792	2.83e-08
BAI2	1.40507	0	5.84089	15.4684	2.6483	0
PLCXD3	1.40643	0.0355292	0.398558	1.0565	2.65081	0.0186733
LOC100131208	1.40684	0.00411724	0.247683	0.656744	2.65155	0.00176201
C2orf43	1.40684	1.13e-07	2.58702	6.85966	2.65156	2.38e-08
RPL17-C18ORF32	1.40767	0.00645826	0.0993821	0.26367	2.65309	0.00286846
GOLGA7B	1.40792	0.00905583	0.281153	0.746051	2.65354	0.00414147
MRGPRF	1.40836	0.0163193	0.57312	1.52126	2.65435	0.00791599
C8orf37	1.40909	1.6e-06	0.980947	2.6051	2.6557	3.98e-07
TIGD4	1.41011	0.0168505	0.30793	0.818348	2.65758	0.00820787
LOC100128811	1.41012	9.2e-05	0.152935	0.40644	2.6576	2.98e-05
CCDC74A	1.41092	1.36e-09	0.988157	2.62758	2.65907	2.21e-10
CSMD2	1.41175	0	5.51751	14.6798	2.66059	0
ALDH1B1	1.4131	7.97e-08	2.18641	5.8226	2.66309	1.65e-08
ARHGAP11A	1.41426	6.94e-05	0.858908	2.28919	2.66523	2.2e-05
SNCB	1.41436	0.0218114	0.506694	1.35055	2.66541	0.0109076
CENPP	1.4174	2.57e-07	1.10041	2.93925	2.67104	5.7e-08
AP1S1	1.42095	0	1.21524	3.25395	2.67761	0
DBX2	1.42117	2.64e-14	2.63337	7.05225	2.67803	2.33e-15
FAM84A	1.42251	0	6.64058	17.8001	2.68051	0
HMMR	1.42288	1.49e-05	0.708548	1.89976	2.6812	4.27e-06
CAV2	1.42369	5.17e-06	2.58393	6.93196	2.68271	1.39e-06
PIPOX	1.42373	0	4.75695	12.7618	2.68278	0
RFC5	1.4241	1.49e-13	3.95881	10.6233	2.68347	1.45e-14
SLC14A1	1.42525	0.000186407	3.66632	9.84629	2.6856	6.34e-05
DNAH7	1.42725	1.11e-05	3.17147	8.52916	2.68934	3.14e-06
CPXM1	1.42806	0.000100705	2.69104	7.24119	2.69085	3.28e-05
CETN4P	1.42865	0.0149883	0.126159	0.339611	2.69194	0.00721087
MIR614	1.42903	0.0081243	0.403193	1.08566	2.69266	0.00367917
SALL4	1.43095	0.0266168	0.342945	0.924666	2.69625	0.0135966
GPC5	1.43176	2.08e-08	2.41504	6.51519	2.69776	3.95e-09
RBMS3	1.43177	0	2.48146	6.69441	2.69777	0
MMP28	1.43184	0.00495784	1.57878	4.25942	2.69791	0.00215284
CHN1	1.43187	0	7.29815	19.6902	2.69797	0
E2F5	1.43205	3.34e-14	1.13028	3.04982	2.69829	3e-15
ZNF423	1.43215	6.58e-08	3.05355	8.23998	2.69849	1.34e-08
PALMD	1.43372	0.0001636	0.723481	1.95443	2.70143	5.53e-05
SLC2A12	1.43425	0.00169462	1.16632	3.15188	2.70241	0.000676458
C21orf67	1.43509	0.000111428	0.69516	1.87971	2.704	3.66e-05
B3GNT9	1.4353	2.52e-12	2.24356	6.06744	2.70437	2.88e-13
KCNE4	1.43537	1.38e-08	2.00309	5.41738	2.70451	2.58e-09
SPTBN4	1.43568	4.95e-06	1.19773	3.23998	2.70509	1.32e-06
TNFAIP6	1.43662	7.17e-12	2.49176	6.74484	2.70686	8.64e-13
HOXA5	1.43784	1.01e-10	0.832647	2.25577	2.70916	1.42e-11
ZNF727	1.43835	0.0153231	1.2863	3.48603	2.71011	0.00738576
SORCS2	1.43853	1.77e-06	0.671988	1.82139	2.71044	4.43e-07
OLFM2	1.43928	0	7.41246	20.1015	2.71185	0
BAIAP3	1.44053	0.00954767	0.925335	2.51154	2.7142	0.00438922
MID2	1.4407	5.3e-08	2.1828	5.92527	2.71453	1.06e-08
MRPS17	1.44093	0	4.3517	11.8147	2.71496	0
DNAH9	1.44124	1.63e-09	1.78733	4.85358	2.71555	2.67e-10
CHRNA7	1.44144	0.0482596	0.49794	1.35237	2.71593	0.0262934
NNMT	1.44205	0	11.9413	32.4453	2.71707	0
TRIM32	1.44211	0.000110662	2.2482	6.10875	2.71718	3.64e-05
C2orf72	1.44318	4.13e-11	2.15448	5.85844	2.71919	5.53e-12
ZNF771	1.44434	5.1e-14	2.38157	6.48117	2.72139	4.66e-15
PLSCR4	1.44526	6.27e-13	3.23944	8.82139	2.72312	6.63e-14
PCDH19	1.44642	1.27e-06	2.16169	5.89125	2.7253	3.11e-07
SF3A2	1.44645	2.72e-07	0.506694	1.38092	2.72536	6.05e-08
DMRTA2	1.44678	3.25e-12	0.991761	2.70352	2.72598	3.78e-13
AK4	1.4468	0	10.7806	29.3882	2.72602	0
PON3	1.44709	0.0106227	0.299691	0.817132	2.72658	0.00493133
C19orf57	1.44711	1.92e-06	1	2.72661	2.72661	4.81e-07
KCNJ16	1.4483	0.0230082	0.454171	1.23937	2.72886	0.0115622
NT5E	1.44884	0	9.9413	27.1385	2.72988	0
TCEAL6	1.4496	4.18e-05	1.56437	4.27278	2.73132	1.28e-05
EIF4E1B	1.45042	0.0110946	0.0504634	0.13791	2.73287	0.00517359
F2R	1.45168	0	4.0242	11.0073	2.73527	0
GTF2E1	1.45246	0.00024116	1.30021	3.55832	2.73674	8.34e-05
LOC100505841	1.4527	0.0317032	0.0643666	0.176185	2.73721	0.016478
PLEKHG4B	1.45475	0.0355692	0.324923	0.890644	2.74109	0.0186999
MUC12	1.45511	2.42e-09	0.834706	2.28858	2.74178	4.07e-10
PCDHB4	1.45579	0.000223498	1.64006	4.49878	2.74306	7.69e-05
PNMA2	1.45591	9.37e-14	8.8033	24.1501	2.7433	8.88e-15
LMO7	1.45632	0.000610992	1.11895	3.07047	2.74407	0.000225282
RYR3	1.45659	0	9.91967	27.2254	2.74459	0
MGAT5B	1.45686	0.00674923	0.129248	0.3548	2.7451	0.00300866
ZNF709	1.45694	0.00039102	0.950051	2.60814	2.74526	0.000139877
LOC389765	1.45714	2.16e-05	1.63852	4.49878	2.74564	6.34e-06
GRIK1-AS2	1.45746	8.23e-11	0.513903	1.4113	2.74624	1.14e-11
GPR176	1.45813	0.000117252	0.897528	2.46598	2.74752	3.87e-05
HSPB6	1.46088	0	1.21936	3.35662	2.75277	0
GUCY1B3	1.46097	0.000902941	1.60814	4.4271	2.75294	0.000342798
IQCC	1.46143	0.00102999	1.16838	3.2175	2.7538	0.000395352
TRIM7	1.4616	0.000452586	0.671473	1.84933	2.75414	0.000163717
LOC100507127	1.46228	0.0198112	0.0813594	0.22418	2.75543	0.00980909
SERPINH1	1.46248	0	5.28012	14.551	2.75581	0
RBM26-AS1	1.46264	0.000629784	0.827497	2.28068	2.75612	0.000232703
ZNF837	1.46294	0.00710898	0.26931	0.742406	2.7567	0.00318217
LOC100506054	1.4635	0.000152429	0.839341	2.3147	2.75776	5.13e-05
ZNF334	1.46398	0.000255181	3.20185	8.83293	2.75869	8.85e-05
SIX5	1.46437	1.5e-06	0.468074	1.29162	2.75943	3.7e-07
LOC100125556	1.46552	0.0116682	0.326468	0.90158	2.76162	0.00545931
CDC42EP4	1.46587	1.06e-13	6.83368	18.8767	2.7623	1.01e-14
CELF4	1.46619	0.0454837	0.790937	2.1853	2.76292	0.0245679
ERCC4	1.46644	1.71e-07	3.42791	9.47266	2.76339	3.71e-08
ACBD7	1.46687	5.22e-05	0.394954	1.09174	2.76422	1.63e-05
NOS1AP	1.4672	2.25e-08	1.15602	3.19623	2.76485	4.31e-09
TRIM68	1.46744	9.56e-07	1.94851	5.38821	2.7653	2.3e-07
RDH5	1.46774	4.13e-13	0.828527	2.29162	2.76589	4.25e-14
CA3	1.46864	2.29e-08	1.29712	3.58991	2.76761	4.39e-09
CD274	1.46873	2.84e-08	6.07055	16.8019	2.76778	5.52e-09
GPC6	1.46898	2.46e-13	1.73069	4.79101	2.76826	2.48e-14
CALD1	1.46904	0	20.5335	56.8445	2.76838	0
LOC730091	1.46936	0.020975	0.302781	0.838396	2.76899	0.0104497
LOC100505679	1.47156	0.00469539	0.0499485	0.138518	2.77321	0.00202977
SGOL1	1.47158	3.4e-06	1.29557	3.59295	2.77326	8.84e-07
CHAF1B	1.472	2.09e-09	1.7827	4.94532	2.77407	3.48e-10
ACVRL1	1.47216	0.0305962	0.358908	0.995747	2.77438	0.015846
SLC13A4	1.47256	1.3e-05	0.41967	1.16464	2.77513	3.71e-06
KDR	1.47259	0.00325652	0.245623	0.681652	2.7752	0.00136678
FCGR3B	1.47373	0	0.298146	0.828068	2.77739	0
RCAN1	1.47429	0	37.3002	103.637	2.77846	0
FBLL1	1.47663	0.0372162	0.154995	0.431349	2.78299	0.0196624
CREB3L1	1.48619	2.36e-05	1.48507	4.16039	2.80148	6.97e-06
LRP8	1.48659	1.41e-07	3.36303	9.42406	2.80225	3.02e-08
AS3MT	1.48716	0.0284503	0.0602472	0.168894	2.80336	0.0146269
DEPDC1B	1.48795	0.0047225	0.54171	1.51944	2.8049	0.00204298
RHOD	1.48831	0.000308897	0.346035	0.970838	2.80561	0.000108674
HEPH	1.48892	3.45e-09	1.99331	5.59478	2.80678	5.92e-10
GALR1	1.48953	0.00651621	0.607106	1.70474	2.80798	0.00289626
GLI2	1.49144	1.58e-08	1.01339	2.84933	2.81169	2.97e-09
C21orf62	1.49178	0	5.8311	16.3991	2.81236	0
PTPN3	1.49211	9.81e-08	0.73172	2.05832	2.81299	2.06e-08
CUBN	1.49215	0.00287549	0.505149	1.42102	2.81307	0.00119531
KITLG	1.49324	2.21e-09	1.43769	4.04739	2.8152	3.7e-10
TK1	1.49502	3.71e-06	5.65294	15.9338	2.81867	9.71e-07
GABBR2	1.49581	0.00100425	0.887745	2.50365	2.82023	0.000384677
MGST1	1.49783	0	17.8002	50.271	2.82418	0
ADAM19	1.50027	7.02e-08	2.35221	6.65431	2.82896	1.44e-08
PTPRF	1.50152	0	11.3496	32.1355	2.83141	0
RANBP17	1.50161	0.00455406	0.373326	1.05711	2.83159	0.00196354
PRDM16	1.50161	2.44e-05	0.69516	1.96841	2.83159	7.23e-06
CCDC80	1.50185	0	5.4516	15.4392	2.83206	0
PTN	1.50209	0	59.9027	169.676	2.83252	0
SH3GL2	1.50224	0.00248208	1.58445	4.48846	2.83282	0.00101822
ABCB6	1.50242	2.48e-10	6.52678	18.4915	2.83317	3.66e-11
MANSC1	1.50413	6.65e-09	1.62049	4.5966	2.83654	1.19e-09
TIPIN	1.50496	3.9e-10	2.32853	6.60875	2.83817	5.91e-11
DOCK9	1.50712	0.000244257	4.32904	12.305	2.84243	8.45e-05
LRWD1	1.50867	1.43e-15	3.72039	10.5863	2.84547	1.11e-16
EVI5L	1.50971	6.42e-06	0.92276	2.62758	2.84752	1.75e-06
CPXM2	1.51014	0.0417676	0.123069	0.350547	2.84838	0.0223685
CAMK2B	1.51065	7.87e-06	2.82595	8.05225	2.84939	2.17e-06
C11orf82	1.5109	0.00113445	0.737384	2.10146	2.84988	0.000438931
POP1	1.51172	0.000110149	1.06231	3.02916	2.85149	3.62e-05
DERL3	1.51199	0.0131521	0.784758	2.23815	2.85203	0.00623934
GPR137	1.51216	0	1.27497	3.6367	2.85237	0
FAM43B	1.5125	0.0483599	0.198249	0.565614	2.85304	0.0263581
FKBP10	1.51394	1.14e-13	2.17559	6.21324	2.85589	1.1e-14
TMEM145	1.51412	0.000523842	0.364573	1.04131	2.85625	0.000191407
LOC646278	1.51537	0.000323127	0.658599	1.88275	2.85871	0.000114045
SLC35G1	1.51546	0.00204497	0.27137	0.77582	2.8589	0.000825442
CENPH	1.51663	2.07e-12	1.72606	4.93864	2.86123	2.34e-13
UBL4A	1.51683	0	7.74253	22.1561	2.86161	0
NODAL	1.5188	0.00132163	0.375901	1.07716	2.86553	0.000518265
PLOD3	1.51998	0	13.0855	37.5273	2.86786	0
COL28A1	1.52208	2.09e-09	1.99434	5.72783	2.87205	3.49e-10
STL	1.52353	0.0134484	0.252317	0.725395	2.87493	0.00639419
MTTP	1.52414	0.000952058	0.479918	1.38032	2.87615	0.000363034
TRIM46	1.52417	0.000120637	0.923275	2.65553	2.87621	3.98e-05
FLJ39051	1.52427	6.58e-05	0.390319	1.12272	2.87642	2.08e-05
PCDHB12	1.52511	7.32e-06	0.807415	2.32382	2.87809	2.01e-06
ZFPM2	1.52524	0.00450014	1.13852	3.27704	2.87834	0.00193846
ZNF205	1.52691	3.18e-07	0.975283	2.81045	2.88168	7.14e-08
TIGD7	1.52807	6.41e-11	1.82956	5.27643	2.88399	8.8e-12
CLIC4	1.5287	0	32.7812	94.582	2.88526	0
LOC401431	1.5295	0.0113794	0.644181	1.85966	2.88686	0.00531498
PYCRL	1.52971	8.18e-08	1.28733	3.71689	2.88728	1.7e-08
LOC729506	1.5332	0.01608	0.197734	0.572296	2.89427	0.00778901
FZD9	1.53649	0.0039037	2.09011	6.06318	2.90089	0.00166288
RGMA	1.53683	0	5.39598	15.6567	2.90156	0
NLRX1	1.5375	0.00500034	2.00515	5.82078	2.90291	0.00217378
CLCN2	1.53811	3.64e-07	1.47734	4.2904	2.90413	8.25e-08
CACNA1C	1.53829	2.22e-06	1.08496	3.15128	2.9045	5.63e-07
PCDHGB7	1.53865	5.92e-11	1.77394	5.15371	2.90522	8.08e-12
LOC100506795	1.53899	6.79e-09	1.03656	3.01215	2.90591	1.21e-09
SSX2IP	1.5392	6.68e-15	2.63491	7.65796	2.90634	5.55e-16
C17orf82	1.54023	0.000376644	0.110711	0.321993	2.90842	0.000134411
C1orf53	1.54152	6.09e-13	0.582904	1.69684	2.91101	6.42e-14
FAM64A	1.54244	7.6e-05	1.54737	4.50729	2.91286	2.43e-05
SLC9A11	1.54282	0.00705733	0.143666	0.418591	2.91363	0.00315778
AMOTL1	1.54286	1.04e-10	2.64264	7.69988	2.91371	1.46e-11
BMP2	1.54393	7.9e-13	1.41555	4.12758	2.91588	8.45e-14
CNPY1	1.54408	0.000450702	0.463955	1.35298	2.91618	0.000162954
LRRC24	1.54601	0.00474908	0.0411946	0.120292	2.92008	0.00205555
TMEM116	1.54624	5.69e-10	3.16066	9.23086	2.92055	8.81e-11
MB	1.54648	0.0426578	0.0638517	0.186513	2.92103	0.0228953
CFI	1.54691	2.9e-09	2.14161	6.25759	2.92192	4.91e-10
AKAP12	1.54811	0	13.7091	40.0899	2.92434	0
CCNE2	1.54816	2.61e-05	1.57055	4.59295	2.92443	7.77e-06
LAMB2	1.54909	0	14.8769	43.5346	2.92632	0
AIF1L	1.55104	4.09e-15	9.29248	27.2296	2.93029	3.33e-16
FAM86A	1.55113	4.35e-13	1.89238	5.54557	2.93047	4.5e-14
SEMA4G	1.55164	0.00845902	0.487642	1.42953	2.93151	0.00384525
MXRA8	1.55333	1.29e-12	2.8208	8.27886	2.93493	1.42e-13
PTK7	1.5536	1.22e-05	0.776519	2.27947	2.93549	3.46e-06
AGXT2L1	1.55383	0.000946523	10.5211	30.8894	2.93595	0.00036071
CDK1	1.55391	2.69e-08	3.72245	10.9295	2.93611	5.2e-09
PSMC3IP	1.55447	5.71e-10	1.15911	3.40462	2.93726	8.84e-11
PEG10	1.55551	0	5.0345	14.7983	2.93938	0
RTKN2	1.55589	0.0113007	0.418641	1.23086	2.94014	0.00527616
GPC1	1.55598	0	4.8275	14.1944	2.94032	0
BMP4	1.55615	0.00565759	0.648301	1.90644	2.94067	0.00248579
HILPDA	1.55671	1.05e-14	11.5597	34.0067	2.94182	8.88e-16
NRXN3	1.55762	0.00184631	1.0829	3.18773	2.94368	0.000740755
LRRC2	1.5592	0.00793059	0.341401	1.00608	2.94691	0.00358429
NPAS2	1.55951	8.54e-13	1.64109	4.83718	2.94754	9.19e-14
GJB2	1.5602	0.0117017	0.977343	2.88214	2.94895	0.00547658
CCDC15	1.56221	0.00394025	1.04325	3.0808	2.95307	0.00168023
FLJ30838	1.56244	0.000872533	0.30793	0.909478	2.95352	0.000330545
PRR7	1.56428	0	1.65294	4.88821	2.95729	0
ATAD2	1.56444	6.27e-09	3.73687	11.0522	2.95762	1.12e-09
C21orf7	1.568	6.37e-06	0.929454	2.75577	2.96494	1.74e-06
LOR	1.572	0.0370433	0.0128733	0.0382746	2.97317	0.0195644
PLAC9	1.57331	0.000285469	0.242533	0.72175	2.97588	9.97e-05
FER1L4	1.57359	6.95e-05	0.497425	1.48056	2.97644	2.2e-05
NID2	1.57426	0.00375417	1.06437	3.1695	2.97783	0.0015941
FGF1	1.57428	1.43e-15	4.93821	14.7053	2.97787	1.11e-16
LOC284581	1.57728	0.0123616	0.334706	0.998785	2.98406	0.00581778
PRC1	1.57815	1.12e-07	4.13388	12.3433	2.98587	2.37e-08
ETV4	1.57874	2.38e-10	1.25489	3.74848	2.98709	3.5e-11
UBD	1.57917	0.00862315	0.925335	2.76488	2.98798	0.0039257
NCDN	1.57998	0	4.0551	12.1233	2.98965	0
FZD7	1.58056	4.09e-15	1.66323	4.97448	2.99085	3.33e-16
LAMB4	1.58216	3.57e-09	1.0896	3.26245	2.99418	6.16e-10
HOXA3	1.58253	1.33e-12	0.240989	0.72175	2.99495	1.47e-13
TAAR3	1.58362	0.0186535	0.0829042	0.248481	2.99721	0.00919465
WNT7A	1.58527	2.05e-07	1.16014	3.48117	3.00063	4.48e-08
ZNF212	1.58657	1.17e-07	3.79712	11.404	3.00333	2.48e-08
SNORD44	1.58703	0.0108625	0.0499485	0.150061	3.00431	0.00505506
LOC154860	1.58738	4.75e-07	1.05716	3.17679	3.00503	1.09e-07
ROR1	1.58781	0.000458753	0.814109	2.44714	3.00592	0.000166134
TFR2	1.58852	2.18e-09	1.5757	4.73876	3.00741	3.64e-10
FBXO5	1.58879	5.46e-10	1.8414	5.53888	3.00797	8.42e-11
ZNF416	1.59028	0.00236073	1.17044	3.5243	3.01108	0.000964185
ECT2	1.59362	1.4e-08	1.65448	4.99332	3.01806	2.61e-09
RGP1	1.59478	0.0019187	0.415551	1.25516	3.02048	0.000771618
TTC4	1.59493	1.87e-13	0.392379	1.1853	3.0208	1.85e-14
FAM86B2	1.59574	0.00162986	0.045829	0.138518	3.02249	0.000648843
PDSS2	1.59694	4.02e-07	1.98146	5.99392	3.025	9.16e-08
ZNF768	1.59721	1.46e-05	1.38671	4.19563	3.02559	4.2e-06
GCK	1.59722	1.05e-08	0.99897	3.02248	3.02559	1.93e-09
ADRA1D	1.59733	0.00547099	0.0756952	0.22904	3.02582	0.00239763
CHST2	1.59877	0	3.98919	12.0826	3.02884	0
CENPQ	1.59947	2.95e-07	1.23018	3.72783	3.03032	6.6e-08
PTCD1	1.60009	7.89e-06	0.0777549	0.235723	3.03162	2.18e-06
NDP	1.60029	0	6.13697	18.6075	3.03204	0
TOB2P1	1.60115	0.0224308	0.479403	1.45443	3.03385	0.0112397
[truncated: 1,081 more rows]

## Sheet: CGGA
id	logFC	pvalue.adj.FDR	norm_total_mean_1	norm_total_mean_2	norm_foldChange_ConCluster1	pvalue
GPM6A	-1.1631	0	83.9451	37.4858	0.446551	0
ZBTB20	-0.945675	0	134.044	69.5937	0.519187	0
MAP2	-1.26573	0	48.6932	20.251	0.41589	0
SCG3	-1.44924	0	41.6396	15.249	0.366214	0
FXYD6	-1.08456	0	65.1014	30.6976	0.471534	0
NFIB	-1.24812	0	34.5854	14.5604	0.420998	0
IFNGR1	1.49549	0	16.1993	45.6755	2.8196	0
TUBA1A	-0.49867	0	276.077	195.396	0.707759	0
BEX3	-0.513047	0	100.621	70.5092	0.700741	0
BEX1	-1.01148	0	49.9945	24.7991	0.496037	0
FTL	0.848295	0	655.948	1180.95	1.80037	0
PTN	-0.505347	0	322.254	227.025	0.704491	0
NOVA1	-0.94848	0	21.9583	11.3783	0.518178	0
PLD4	2.16222	0	3.68549	16.4964	4.47603	0
GPX1	1.07774	0	46.6556	98.4776	2.11073	0
LINC00461	-1.41856	0	17.0635	6.38325	0.374087	0
ITM2B	0.811778	0	102.757	180.377	1.75537	0
GPM6B	-0.409998	0	143.423	107.944	0.752624	0
C1orf61	-0.692099	0	159.527	98.7394	0.618953	0
BCAN	-1.07364	0	82.7927	39.3364	0.475119	0
SOX4	-1.31281	0	141.399	56.9182	0.402535	0
S100A11	0.966154	0	84.2847	164.661	1.95363	0
NFIA	-0.996081	0	37.8601	18.9815	0.50136	0
P2RY12	2.382	0	7.41399	38.6461	5.21259	0
TUBB2B	-0.609016	0	43.2635	28.3654	0.655644	0
PTPRZ1	-0.824138	0	278.565	157.339	0.56482	0
CSF1R	1.82506	0	22.3963	79.3552	3.54322	0
CKB	-0.649732	0	139.86	89.1464	0.637399	0
MAP1B	-0.5339	0	82.3825	56.9004	0.690685	0
CX3CR1	2.0138	0	15.9544	64.4311	4.03844	0
APBB1IP	1.91988	0	7.87869	29.8123	3.78392	0
NCAM1	-0.813863	0	32.5712	18.5284	0.568856	0
FHL1	-0.815654	0	22.9114	13.0172	0.568151	0
CTSB	1.02429	0	76.6524	155.908	2.03396	0
CD37	1.47925	0	5.23877	14.6059	2.78804	0
TPT1	0.777639	0	158.619	271.925	1.71432	0
RNASET2	1.43924	0	32.7831	88.9004	2.71178	0
PLXDC2	1.83028	0	12.3408	43.8846	3.55605	0
VSIR	1.7646	0	6.87548	23.3615	3.3978	0
BHLHE41	1.59571	0	26.6845	80.6524	3.02244	0
SORL1	1.41171	0	23.0221	61.251	2.66053	0
CD53	1.38172	0	17.6341	45.9509	2.60579	0
GRIA2	-1.29706	0	23.3774	9.51352	0.406954	0
IRF8	1.969	0	4.44063	17.3849	3.91496	0
SOX2	-0.882766	0	34.9631	18.9614	0.542326	0
ZFP36	1.22209	0	42.0337	98.058	2.33284	0
NRXN1	-1.69862	0	14.2619	4.3938	0.30808	0
MARCKSL1	-0.686848	0	49.3569	30.6609	0.621209	0
ARHGDIB	1.25966	0	26.7121	63.9594	2.3944	0
RHBDF2	1.72727	0	5.85558	19.3879	3.311	0
HES6	-1.46725	0	21.2468	7.68437	0.361672	0
TREM2	1.75277	0	22.0148	74.1906	3.37004	0
ITGB2	1.32768	0	21.3713	53.6418	2.50999	0
SERPINE2	-1.07899	0	17.3039	8.19096	0.473359	0
LAPTM5	1.26286	0	62.9567	151.078	2.39971	0
LSAMP	-0.773942	0	20.5469	12.0162	0.584818	0
LILRB4	1.71656	0	13.8039	45.3668	3.28651	0
DUSP1	1.1059	0	118.091	254.172	2.15233	0
SCRG1	-0.511627	0	56.8232	39.8575	0.701431	0
DOCK8	1.57939	0	7.64955	22.8602	2.98843	0
SOX11	-1.5481	0	12.4718	4.26484	0.34196	0
ITGB8	-0.727722	0	43.3521	26.1784	0.603857	0
CSF2RA	1.96959	0	1.03402	4.0498	3.91657	0
RGS10	1.5307	0	10.0806	29.1253	2.88926	0
GPR34	1.85048	0	8.67651	31.2892	3.6062	0
A2M	1.61868	0	22.2754	68.4063	3.07094	0
ST6GAL1	1.68147	0	9.71341	31.1563	3.20756	0
SAT1	0.902401	0	136.474	255.094	1.86917	0
MLLT11	-1.23998	0	27.6159	11.692	0.423378	0
CD84	1.78328	0	7.27792	25.0511	3.44207	0
TYROBP	1.24369	0	31.0141	73.4426	2.36804	0
CRMP1	-1.31768	0	11.1717	4.48186	0.40118	0
CREG1	1.22646	0	14.2651	33.3793	2.33993	0
MAF	1.41051	0	12.1345	32.2573	2.65832	0
TCF4	-0.81008	0	42.0777	23.999	0.57035	0
ETV1	-1.01272	0	26.2423	13.0059	0.49561	0
PTPRC	1.1982	0	23.1232	53.0571	2.29453	0
ITGAX	1.2829	0	20.5016	49.8862	2.43328	0
S100B	-0.353728	0	192.224	150.426	0.782559	0
SRI	-0.503474	0	77.879	54.9363	0.705406	0
LINC01158	-0.946096	0	33.7266	17.5053	0.519035	0
SCN3A	-1.37529	0	7.29236	2.81102	0.385474	0
CYFIP1	1.27633	0	13.6085	32.9627	2.42222	0
OLFML3	1.72429	0	9.05809	29.9294	3.30417	0
CNTN1	-1.52302	0	10.6919	3.72032	0.347956	0
PCSK1N	-0.831436	0	20.827	11.7042	0.56197	0
PMP2	-0.742372	0	58.8691	35.1893	0.597756	0
TMEM119	2.48351	0	1.92715	10.7777	5.59256	0
CTSC	1.03876	0	19.2208	39.4885	2.05447	0
TSC22D1	-0.70543	0	35.5603	21.8077	0.61326	0
LY86	1.66395	0	7.28851	23.096	3.16882	0
MYO10	-0.82181	0	24.2978	13.746	0.565732	0
SELPLG	2.02236	0	4.77696	19.4063	4.06249	0
MAGED1	-0.486874	0	34.0026	24.2632	0.713569	0
MEF2C	1.41145	0	38.0552	101.228	2.66004	0
CD74	1.08244	0	258.053	546.457	2.11761	0
C3	1.44263	0	71.6964	194.883	2.71816	0
UBC	0.623442	0	87.0087	134.041	1.54055	0
ADAM28	1.70544	0	9.95154	32.4548	3.26129	0
PABPC1	0.864223	0	44.8607	81.6626	1.82036	0
NNAT	-1.44568	0	59.0205	21.6675	0.367119	0
CBX5	-0.59124	0	55.4528	36.808	0.663772	0
NKAIN4	-1.04279	0	14.0716	6.83015	0.485386	0
ABAT	-0.93587	0	15.0507	7.86741	0.522727	0
RPS16	0.641384	0	99.1374	154.637	1.55982	0
SOCS6	1.50412	0	10.0218	28.4271	2.83652	0
SLC2A5	1.80485	0	6.64121	23.2038	3.49392	0
PRKCD	1.81348	0	2.46951	8.68008	3.5149	0
LGALS9	1.26493	0	6.11072	14.685	2.40316	0
NREP	-1.20709	0	7.05712	3.05673	0.433141	0
FCGRT	1.18196	0	16.2378	36.841	2.26884	0
FCER1G	1.10167	0	64.5915	138.615	2.14603	0
TCEAL2	-0.988139	0	14.2275	7.17249	0.504128	0
EGR3	1.70479	0	12.0812	39.3826	3.25983	0
SLCO2B1	1.4743	0	12.2455	34.0241	2.77849	0
LAT2	1.52722	0	7.23813	20.8625	2.8823	0
LIPA	1.2334	0	19.1014	44.9113	2.3512	0
PARVG	1.27991	0	6.48684	15.7516	2.42825	0
P2RY13	1.84867	0	6.02953	21.7164	3.60167	0
ARPC1B	0.947135	0	15.2545	29.4113	1.92804	0
CD68	1.1695	0	10.7651	24.2144	2.24934	0
FCGR1A	1.45417	0	12.6431	34.6422	2.74	0
BLNK	1.67555	0	3.18838	10.185	3.19442	0
CNPY3	1.03517	0	13.8254	28.3331	2.04935	0
TBXAS1	1.54122	0	5.54589	16.1408	2.91041	0
IPCEF1	2.20866	0	2.00032	9.24637	4.62244	0
C1QB	1.20804	0	86.001	198.683	2.31024	0
DCX	-1.84753	0	7.78402	2.16293	0.277868	0
ATP6V0E2	-0.496228	0	21.8938	15.5218	0.708958	0
ZAK	1.51667	0	5.00481	14.3203	2.8613	0
C3AR1	1.38776	0	11.0096	28.809	2.61671	0
ADAP2	1.65482	0	7.00931	22.0712	3.14885	0
NDUFA4	-0.261314	0	266.72	222.532	0.834327	0
VASH1	1.26266	0	3.62356	8.69426	2.39937	0
RPLP1	0.487226	0	189.242	265.269	1.40175	0
2022-09-07	-0.391127	0	113.74	86.7309	0.762534	0
SGK1	1.09182	0	30.9188	65.9014	2.13143	0
C1QC	1.18928	0	13.568	30.9403	2.28038	0
JUNB	0.869096	0	50.2279	91.7421	1.82652	0
CORO1A	1.04332	0	3.73877	7.70547	2.06097	0
STMN1	-0.642573	0	127.853	81.8987	0.64057	0
CYBA	1.33843	0	8.63575	21.8377	2.52876	0
CTNND2	-1.04244	0	8.73813	4.24241	0.485506	0
ALOX5AP	1.12885	0	36.4422	79.6933	2.18684	0
CEBPA	1.76842	0	4.30295	14.6593	3.4068	0
CTSD	0.788666	0	46.1011	79.6385	1.72748	0
IFT81	-0.824773	0	10.0469	5.67216	0.564571	0
HTRA1	1.09137	0	22.4586	47.8539	2.13076	0
NAPSB	1.81117	0	3.00449	10.5435	3.50926	0
PTAFR	1.58316	0	7.45058	22.3239	2.99626	0
DHRS9	2.2616	0	1.51027	7.24208	4.79523	0
RPL13	0.501362	0	130.526	184.766	1.41555	0
BTG2	1.09878	0	29.0257	62.1652	2.14173	0
INPP5D	1.50645	0	6.10655	17.3493	2.84109	0
AIF1	1.21502	0	40.4618	93.9294	2.32143	0
YWHAH	1.15522	0	10.508	23.4034	2.22719	0
SPARC	-0.0918944	0	55.2959	51.8836	0.93829	0
CALD1	-0.544501	0	42.6755	29.2596	0.685628	0
SPP1	0.889831	0	461.307	854.783	1.85296	0
PALD1	1.79054	0	2.98845	10.3384	3.45945	0
NPC2	0.872991	0	26.0639	47.7348	1.83146	0
HLA-DRA	1.02594	0	116.136	236.486	2.03628	0
CTSS	1.14423	0	24.3649	53.8532	2.21028	0
DPYSL3	-1.01774	0	17.9008	8.84103	0.493889	0
LRRN1	-1.29086	0	7.89056	3.22493	0.408708	0
ASCL1	-1.24615	0	11.3707	4.79354	0.42157	0
CRIP2	-0.69304	0	17.2567	10.6741	0.618549	0
ENAH	-0.919846	0	16.6666	8.80937	0.528565	0
HLA-E	0.681156	0	61.6746	98.8905	1.60342	0
HCST	1.17085	0	12.0542	27.1395	2.25145	0
LPCAT2	1.39949	0	8.44705	22.284	2.63808	0
FOS	0.727424	0	289.098	478.653	1.65568	0
KCTD12	1.33045	0	15.3809	38.6801	2.51481	0
RGS1	1.17788	0	61.93	140.113	2.26244	0
SFMBT2	1.87855	0	2.53659	9.32718	3.67706	0
IGSF6	1.26689	0	15.6765	37.7243	2.40642	0
PBX1	-1.1416	0	7.02118	3.18239	0.453255	0
IL6R	1.73518	0	4.68646	15.6022	3.32922	0
TGFBR1	1.34167	0	11.5558	29.2876	2.53444	0
MYH10	-0.698827	0	10.6813	6.58047	0.616073	0
GMFG	1.34925	0	9.20475	23.4518	2.5478	0
LDHB	-0.355296	0	82.1457	64.2141	0.781709	0
DOCK4	1.33584	0	8.59692	21.7005	2.52422	0
MEF2A	1.19069	0	17.3469	39.5963	2.28261	0
SAMSN1	1.23534	0	10.904	25.6722	2.35437	0
CPE	-1.29706	0	26.3039	10.7045	0.406954	0
SOX2-OT	-0.464457	0	38.7153	28.0587	0.724744	0
NTRK2	-1.06334	0	23.474	11.2328	0.478523	0
HAVCR2	1.41452	0	7.08151	18.8773	2.66572	0
HLA-DMA	1.06918	0	14.5324	30.4924	2.09823	0
HCLS1	1.14922	0	12.3273	27.3414	2.21794	0
PSD2	-1.7285	0	6.28338	1.89611	0.301766	0
TSPAN3	-0.411353	0	58.9666	44.3381	0.751918	0
NR4A1	1.32224	0	12.2076	30.5257	2.50054	0
SERPINE1	1.76423	0	4.6181	15.6873	3.39692	0
TCF12	-0.692238	0	22.5177	13.936	0.618893	0
LINC01736	2.33392	0	1.4586	7.35389	5.04174	0
ARHGAP25	1.26452	0	4.1518	9.9746	2.40248	0
LCP1	1.20258	0	13.4015	30.8437	2.30151	0
JAKMIP2	-1.10173	0	9.54782	4.44888	0.465958	0
LOC284454	1.34582	0	12.6184	32.0729	2.54175	0
ADORA3	2.00277	0	3.51765	14.0976	4.00768	0
LTC4S	1.85364	0	3.93164	14.2094	3.61412	0
CD4	1.5734	0	5.95475	17.7216	2.97605	0
OLR1	1.35956	0	19.3078	49.5452	2.56608	0
GPNMB	1.37626	0	15.3289	39.7932	2.59595	0
ASAH1	0.828212	0	25.8774	45.9449	1.77548	0
PPT1	0.665355	0	34.2763	54.3608	1.58596	0
FYB	1.11464	0	18.0552	39.097	2.16541	0
DPP6	-1.02562	0	16.0517	7.88456	0.491199	0
IER2	0.891819	0	39.5854	73.4512	1.85551	0
BIN1	1.09463	0	17.2766	36.8958	2.13559	0
CPXM1	-0.800748	0	4.66239	2.67645	0.574052	0
APOC1	1.12916	0	97.9413	214.229	2.18732	0
SRGN	0.794749	0	97.0623	168.381	1.73478	0
GRN	0.873063	0	24.3036	44.5132	1.83155	0
NFIX	-0.940992	0	11.9997	6.25033	0.520875	0
DBN1	-0.988524	0	7.4432	3.75132	0.503993	0
HLA-DMB	1.17136	0	16.88	38.0178	2.25224	0
TMIGD3	1.55607	0	9.55263	28.0897	2.94052	0
RFTN2	-0.819091	0	5.61874	3.1847	0.566799	0
TM6SF1	1.57283	0	4.34564	12.9278	2.97489	0
PTPRS	-0.849106	0	12.4012	6.88423	0.555129	0
C1QA	1.10337	0	48.6406	104.507	2.14856	0
HSPA1A	0.96237	0	106.067	206.672	1.94851	0
CLU	-0.618091	0	357.905	233.187	0.651533	0
MKNK1	1.4192	0	6.29621	16.8384	2.67437	0
CTSH	1.21875	0	6.56515	15.28	2.32744	0
PSIP1	-0.572855	0	28.3074	19.0307	0.672285	0
HLA-DRB1	1.06826	0	25.4554	53.3776	2.09691	0
SKP1	-0.222877	0	85.982	73.6741	0.856855	0
GPSM3	1.30701	0	4.38896	10.8595	2.47428	0
BCHE	-0.850858	0	10.0237	5.55772	0.554455	0
DNER	-0.967064	0	13.5866	6.9502	0.511546	0
PDGFRA	-1.18851	0	33.4358	14.6702	0.438757	0
RPL10	0.526647	0	124.427	179.246	1.44058	0
UCHL1	-0.615672	0	31.8482	20.785	0.652626	0
PSAP	0.606184	0	111.232	169.32	1.52223	0
LAIR1	1.26767	0	6.13736	14.777	2.40772	0
SCD5	-0.830724	0	30.8963	17.3714	0.562247	0
CAP1	0.737627	0	22.915	38.2091	1.66743	0
LOC105375304	-1.14849	0	8.5061	3.83707	0.451097	0
LILRA4	2.70556	0	0.621951	4.05706	6.52311	0
LPAR6	1.32588	0	7.49134	18.7797	2.50685	0
IL10RA	1.45118	0	5.20443	14.2305	2.73431	0
LPAR5	1.50922	0	3.91078	11.1323	2.84655	0
IL13RA1	1.27592	0	7.36617	17.8374	2.42153	0
NR2F1	-1.11181	0	10.0838	4.6659	0.462714	0
DDR1	-0.430227	0	30.7259	22.8031	0.742145	0
YWHAE	-0.263241	0	54.596	45.4901	0.833214	0
ZFP36L1	0.938817	0	38.0119	72.8671	1.91696	0
TSPAN7	-0.601418	0	21.32	14.0521	0.659106	0
RBP1	-0.751073	0	57.3434	34.0712	0.594162	0
SERPINB9	1.27749	0	5.73203	13.8954	2.42418	0
IER3	1.16296	0	13.5995	30.4515	2.23917	0
TMEM161B-AS1	-0.846177	0	16.3373	9.08773	0.556257	0
TMSB4X	0.464298	0	583.357	804.826	1.37965	0
DOCK2	1.43562	0	7.15244	19.3473	2.70499	0
CYTH4	1.22147	0	3.26444	7.61214	2.33183	0
TNFRSF1B	1.11308	0	8.68806	18.7929	2.16307	0
NPL	1.38424	0	4.93004	12.8691	2.61034	0
AP1B1	1.11172	0	11.0257	23.8268	2.16103	0
EPB41L2	0.893715	0	30.2866	56.2711	1.85795	0
POU3F3	-0.995158	0	14.2128	7.13028	0.501681	0
SOX6	-1.11812	0	8.66463	3.99175	0.460695	0
WRB	-0.444602	0	14.3572	10.5495	0.734787	0
FOLR2	1.41545	0	12.4063	33.093	2.66744	0
CD86	1.35399	0	5.57125	14.2411	2.55618	0
HLA-C	0.573272	0	56.3694	83.8717	1.48789	0
IL18	1.43361	0	4.18421	11.3024	2.70121	0
RPL28	0.602853	0	82.1085	124.7	1.51872	0
MYL12A	0.737635	0	20.6483	34.4297	1.66744	0
MYH9	1.00548	0	8.957	17.9822	2.00761	0
CNN3	-0.336529	0	38.5465	30.5267	0.791944	0
PLCB2	1.33238	0	3.12163	7.86082	2.51818	0
RTN3	-0.399549	0	53.8427	40.8179	0.758095	0
PFN2	-0.635096	0	26.3126	16.9426	0.643898	0
PRDX2	-0.354884	0	67.7272	52.9581	0.781933	0
TMEM52B	1.24551	0	19.43	46.0689	2.37102	0
PTPN6	1.3252	0	4.90116	12.2807	2.50567	0
ATAT1	-0.775095	0	9.8129	5.73417	0.58435	0
ZNF827	-0.521318	0	16.0379	11.1741	0.696735	0
SGCB	-0.439698	0	17.0918	12.6016	0.737289	0
TTC3	-0.503153	0	53.4875	37.7388	0.705563	0
DSEL	-0.762525	0	13.3825	7.88852	0.589464	0
VAMP8	1.06067	0	10.5574	22.0218	2.0859	0
CD83	1.16683	0	21.7892	48.9205	2.24518	0
SRP9	-0.421454	0	35.285	26.3463	0.746672	0
CADM2	-1.04827	0	11.9336	5.77045	0.483548	0
SYT11	-0.322195	0	32.9377	26.3453	0.799852	0
HLA-DPA1	1.0379	0	40.9422	84.0643	2.05324	0
FXYD5	0.821146	0	14.156	25.0109	1.76681	0
SIGLEC10	1.87048	0	2.75385	10.0696	3.65655	0
GM2A	1.18202	0	9.00963	20.4423	2.26894	0
B4GALT1	1.2176	0	4.48235	10.4241	2.3256	0
OLIG1	-0.831786	0	38.9644	21.8915	0.561833	0
ARPC3	0.543376	0	49.9005	72.7239	1.45738	0
RCSD1	1.65789	0	3.31515	10.4611	3.15554	0
HSP90AA1	0.485862	0	213.059	298.373	1.40042	0
FMNL1	1.51495	0	3.22304	9.21108	2.85788	0
ABI3	1.45683	0	4.30327	11.8127	2.74504	0
HLA-DPB1	1.03044	0	29.6483	60.561	2.04265	0
ARHGAP45	1.18916	0	2.35334	5.36609	2.28021	0
FCGR1B	1.16935	0	5.05392	11.3668	2.2491	0
KLF6	0.946217	0	41.7054	80.3585	1.92681	0
CYBB	1.17065	0	13.587	30.5861	2.25113	0
IKZF1	1.673	0	3.0966	9.87434	3.18877	0
GAPDH	0.142353	0	342.406	377.915	1.1037	0
LST1	1.09302	0	17.7956	37.9614	2.13319	0
KIF21A	-0.755405	0	17.3543	10.2803	0.59238	0
MYO1F	0.986447	0	8.11746	16.0831	1.9813	0
RHOBTB3	-0.615789	0	20.3245	13.2632	0.652573	0
MAPT	-0.960834	0	8.90661	4.57586	0.51376	0
TGFBR2	1.49205	0	5.84146	16.4314	2.81289	0
SH2B3	1.36887	0	5.41624	13.9885	2.58269	0
PEG10	-0.915468	0	28.8694	15.3057	0.530172	0
THY1	-0.506222	0	19.2606	13.5607	0.704064	0
ARHGAP30	1.4282	0	4.17811	11.2437	2.6911	0
GNG4	-1.00632	0	7.67073	3.8186	0.497815	0
RGS19	1.21872	0	4.78723	11.1418	2.32741	0
LHFPL3	-0.972267	0	14.5112	7.39644	0.509704	0
GSTA4	-0.811286	0	8.84275	5.03925	0.569874	0
FCGR2A	1.01104	0	16.2346	32.7187	2.01537	0
SMAP2	1.30573	0	7.32895	18.1177	2.47208	0
NAP1L3	-1.1284	0	4.78691	2.18964	0.457424	0
PKIA	-1.29828	0	5.41592	2.20218	0.406612	0
CDO1	-1.13708	0	8.36072	3.80145	0.45468	0
PIK3CG	1.63799	0	1.79621	5.59037	3.11231	0
RPL9	0.506617	0	63.803	90.6458	1.42071	0
NTM	-0.887013	0	25.8158	13.9594	0.540732	0
PDK4	1.81936	0	5.50995	19.4459	3.52924	0
TUBB2A	-0.235754	0	20.122	17.0884	0.849241	0
AXL	1.40698	0	4.0215	10.6642	2.65181	0
REEP1	-1.43108	0	3.14827	1.16755	0.370854	0
MERTK	1.36157	0	5.10783	13.1253	2.56965	0
GLRX	1.17592	0	12.0353	27.1923	2.25938	0
TMEM59L	-0.821756	0	5.6303	3.18536	0.565753	0
RFX3	-1.05037	0	6.8819	3.32289	0.482845	0
PADI2	1.05751	0	11.2959	23.5106	2.08134	0
CAPG	1.02493	0	17.0565	34.7075	2.03485	0
SUSD3	2.16667	0	1.35398	6.07916	4.48984	0
SLC22A17	-0.885753	0	9.30263	5.03463	0.541205	0
KCNQ1OT1	-0.885399	0	32.147	17.4024	0.541338	0
EVI2B	1.17124	0	8.88286	20.0046	2.25205	0
SH3BGRL3	0.600505	0	65.8222	99.8028	1.51625	0
ZFP36L2	0.806774	0	28.6832	50.1755	1.74929	0
NCAN	-1.36504	0	10.4239	4.04683	0.388225	0
IRF5	1.94618	0	1.38575	5.34004	3.85353	0
SPARCL1	-0.906894	0	87.6868	46.7662	0.533332	0
RPS29	0.471935	0	325.206	451.05	1.38697	0
RDX	-0.311511	0	44.8187	36.1148	0.805797	0
TLR7	1.67058	0	2.82092	8.98021	3.18343	0
CD24	-1.38039	0	14.1855	5.44888	0.384116	0
MGAT4A	1.18411	0	7.74262	17.593	2.27223	0
PLEK	1.02074	0	15.9265	32.3143	2.02896	0
TSPO	0.818574	0	14.5154	25.6003	1.76366	0
MAN2B1	1.26585	0	6.2577	15.0478	2.40469	0
SLC1A5	1.45395	0	1.56964	4.30013	2.73956	0
ALOX5	1.22484	0	4.65789	10.8869	2.33729	0
FBXO21	-0.508656	0	13.9804	9.82652	0.702877	0
RPL37	0.472957	0	186.725	259.166	1.38795	0
HSPA1B	0.897376	0	32.2535	60.0778	1.86267	0
SPTAN1	-0.754663	0	14.0866	8.34894	0.592685	0
FMNL3	1.31566	0	4.86489	12.1095	2.48916	0
PAK3	-2.21009	0	2.91784	0.630607	0.216121	0
RPS24	0.549566	0	72.449	106.04	1.46365	0
HPGDS	1.41661	0	2.43646	6.50429	2.66957	0
RAB3IP	-1.03609	0	10.8498	5.2909	0.487649	0
YWHAQ	-0.319545	0	42.4336	34.003	0.801322	0
CXXC4	-1.03663	0	6.04332	2.94591	0.487465	0
IL17RA	1.27859	0	6.20732	15.059	2.42601	0
SRGAP2B	0.85879	0	4.6181	8.375	1.81352	0
SYNGR2	0.707264	0	20.1711	32.9334	1.6327	0
SLC1A2	-1.1199	0	16.3042	7.50198	0.460125	0
TMSB15A	-1.21254	0	5.43517	2.34532	0.431507	0
CAPZB	0.6558	0	17.5491	27.6484	1.57549	0
C16orf45	-0.367926	0	17.7426	13.7487	0.774896	0
TAGLN3	-1.2763	0	4.99134	2.06069	0.412853	0
CADM1	-0.564063	0	22.034	14.9037	0.676395	0
IL6ST	0.745342	0	17.9336	30.0633	1.67637	0
FAM181B	-0.969828	0	5.82285	2.97296	0.510567	0
TAGAP	1.48114	0	3.72689	10.4044	2.7917	0
TNFSF10	1.40722	0	5.90725	15.6675	2.65226	0
BRD8	-0.619951	0	26.3232	17.1283	0.650693	0
ABCC4	1.8974	0	2.04012	7.60026	3.72541	0
RASSF5	1.1966	0	3.09628	7.09664	2.29199	0
HLA-B	0.460745	0	213.61	293.981	1.37625	0
SIGLEC8	1.98167	0	1.66624	6.5808	3.9495	0
EGR1	0.615601	0	85.3068	130.707	1.5322	0
GRIA4	-1.37291	0	6.2715	2.4215	0.386112	0
LIMS1	0.983809	0	10.7394	21.2391	1.97768	0
MAP1A	-0.492193	0	26.1646	18.6016	0.710944	0
REV3L	-0.708465	0	19.2859	11.8024	0.611971	0
GYPC	1.22051	0	3.40276	7.92942	2.33029	0
SMOC1	-1.07146	0	6.83216	3.25099	0.475836	0
ACY3	2.37634	0	0.891528	4.62896	5.19216	0
AKAP12	0.829826	0	13.5812	24.1402	1.77747	0
MPDZ	-0.506043	0	10.8062	7.60917	0.704151	0
NRXN2	-1.15757	0	9.1197	4.08806	0.448267	0
SHD	-1.3119	0	3.26958	1.31695	0.40279	0
KIF3A	-0.738882	0	14.087	8.44096	0.599204	0
LRRK1	2.00112	0	0.976893	3.91062	4.00312	0
MEG3	-1.23837	0	25.8427	10.9535	0.423852	0
VTRNA1-1	1.19099	0	9.99069	22.8097	2.28309	0
BIN2	1.2665	0	4.50353	10.8344	2.40576	0
ATP6V1G2	-1.23334	0	4.8697	2.07124	0.425332	0
FYN	-0.532507	0	22.7275	15.7127	0.691352	0
NDUFA5	-0.188515	0	33.7532	29.6187	0.877509	0
NRCAM	-0.533344	0	21.0619	14.5528	0.690951	0
ATP1B2	-0.51997	0	24.949	17.3991	0.697386	0
GSN	0.695541	0	36.7821	59.5683	1.61949	0
VSIG4	1.29279	0	14.1136	34.5785	2.45001	0
IFI30	0.854464	0	29.3713	53.1059	1.80809	0
NAGA	1.34989	0	3.26733	8.32817	2.54892	0
FPR1	0.946873	0	19.4477	37.4891	1.92769	0
PDGFB	2.1241	0	1.22112	5.32322	4.3593	0
KIF1B	-0.435456	0	21.3386	15.779	0.73946	0
APC2	-1.08004	0	9.19127	4.34763	0.473017	0
TRIL	-1.04263	0	7.37709	3.58113	0.48544	0
C1QL1	-1.15117	0	7.94544	3.57751	0.450259	0
VCAN	-0.569088	0	25.8257	17.4077	0.674043	0
DUSP2	1.61076	0	3.26444	9.96999	3.05412	0
CH25H	1.18855	0	20.4098	46.5188	2.27924	0
SNCAIP	-1.10215	0	3.29942	1.53694	0.465821	0
VAV1	1.82187	0	1.32863	4.69723	3.5354	0
GFAP	-0.782506	0	115.803	67.3226	0.581356	0
IL16	1.55657	0	3.32221	9.77243	2.94155	0
SPINT2	1.30961	0	5.75513	14.2655	2.47874	0
CD300A	1.30253	0	3.98395	9.82685	2.46661	0
ENTPD1	1.24809	0	6.02182	14.3034	2.37527	0
LOC606724	1.04016	0	0.633825	1.30343	2.05645	0
STMN2	-1.91097	0	5.61489	1.49307	0.265913	0
CECR1	1.15148	0	4.06868	9.03826	2.22142	0
PTGS1	1.25354	0	4.09596	9.76583	2.38426	0
TROVE2	-0.355577	0	17.388	13.5897	0.781557	0
SNAP25	-1.16963	0	6.40212	2.84598	0.444537	0
FABP7	-0.119161	0	38.2837	35.2487	0.920723	0
SOX8	-0.723122	0	21.6922	13.1408	0.605785	0
ACTB	0.33422	0	401.788	506.532	1.2607	0
NINJ1	0.907557	0	16.0883	30.1794	1.87587	0
ID4	-1.03825	0	10.8241	5.27045	0.486916	0
DLL3	-1.43295	0	15.8793	5.88127	0.370372	0
MRFAP1	-0.180568	0	46.406	40.9466	0.882356	0
CSF3R	1.02807	0	14.3639	29.2922	2.03929	0
MNDA	1.10107	0	17.5562	37.6603	2.14513	0
FAM229B	-0.578378	0	16.1126	10.7909	0.669716	0
PYCARD	1.26268	0	7.02375	16.8529	2.39942	0
RPS11	0.458539	0	130.341	179.108	1.37415	0
B2M	0.325498	0	926.553	1161.06	1.2531	0
GIMAP4	1.60166	0	2.86746	8.70251	3.03492	0
FAM49B	0.75904	0	13.3363	22.5699	1.69236	0
ARPP21	-1.53024	0	5.59852	1.93832	0.346221	0
SRGAP2	1.0697	0	8.09499	16.9914	2.099	0
RPS19	0.448784	0	236.608	322.944	1.36489	0
TRIB1	0.840755	0	9.70282	17.3776	1.79099	0
KLRC2	-1.21505	0	6.67811	2.87665	0.430758	0
POU2F2	1.51086	0	4.67619	13.3262	2.8498	0
SIPA1	1.37099	0	2.4432	6.31926	2.58647	0
GOLIM4	-0.65907	0	25.8488	16.3697	0.633286	0
LHFPL2	1.15641	0	7.00834	15.6217	2.22901	0
NUCKS1	-0.389782	0	71.594	54.6438	0.763245	0
ZEB1	-0.60826	0	17.8963	11.7398	0.655987	0
GAP43	-0.329507	0	33.9365	27.0069	0.795809	0
FEZ1	-0.276075	0	40.5542	33.4911	0.825835	0
PLVAP	2.21869	0	0.675546	3.14446	4.6547	0
SKIL	0.831959	0	12.9634	23.0762	1.7801	0
ARHGAP27	1.37313	0	2.39538	6.20482	2.59033	0
SP100	1.01076	0	9.50289	19.1481	2.01498	0
LYN	0.923874	0	9.66688	18.34	1.8972	0
VBP1	-0.280956	0	28.8062	23.7088	0.823045	0
TCEAL5	-1.08055	0	9.18967	4.34532	0.472848	0
TRIM9	-0.544786	0	12.9406	8.87071	0.685493	0
ZNF528-AS1	-0.505373	0	13.1528	9.26583	0.704478	0
FGD2	1.92058	0	1.35655	5.13555	3.78576	0
CXCR4	1.26891	0	10.1788	24.5287	2.40979	0
MS4A7	1.08594	0	20.9294	44.4281	2.12276	0
C12orf75	1.49696	0	3.2837	9.26814	2.82247	0
MLXIPL	1.65825	0	1.57221	4.9624	3.15633	0
RPLP0	0.357795	0	81.3123	104.199	1.28147	0
RND2	-0.836653	0	7.43517	4.16326	0.559941	0
CXCL16	1.08551	0	5.85334	12.4215	2.12212	0
SUSD6	1.19499	0	6.33504	14.5036	2.28943	0
LOC441204	-1.16304	0	2.56868	1.1471	0.446571	0
COTL1	0.749751	0	26.8655	45.1745	1.6815	0
ELOB	-0.246521	0	172.86	145.708	0.842927	0
ELF1	0.910118	0	10.7567	20.2141	1.8792	0
PCED1B-AS1	1.08764	0	2.23331	4.74637	2.12526	0
RHBDD2	-0.29006	0	21.3918	17.4957	0.817868	0
MCL1	0.760336	0	27.699	46.9189	1.69388	0
TAF7	-0.22624	0	40.0905	34.2718	0.85486	0
MSI2	-0.64375	0	19.1743	12.2724	0.640047	0
FCGR3A	0.992739	0	29.3081	58.3219	1.98996	0
SLC15A3	1.2054	0	2.77824	6.40666	2.30601	0
GABBR1	-1.03707	0	5.3758	2.61972	0.487318	0
LMO3	-1.46545	0	5.62773	2.03793	0.362123	0
NCF1C	0.943765	0	3.60911	6.94228	1.92354	0
NFKBIA	0.845472	0	26.0988	46.8958	1.79685	0
PECAM1	1.08433	0	5.74487	12.1814	2.1204	0
MAPK10	-0.931172	0	5.48652	2.87731	0.524432	0
ATCAY	-0.998726	0	8.06675	4.03694	0.500442	0
RPS6KA1	1.15153	0	3.54268	7.87005	2.2215	0
TLR4	1.42231	0	6.07285	16.2761	2.68013	0
TGFB1	1.78364	0	0.70122	2.41425	3.44293	0
MNS1	-0.716441	0	16.5857	10.094	0.608597	0
ST8SIA4	1.16803	0	5.23877	11.7718	2.24705	0
LUC7L3	-0.432966	0	70.1024	51.9274	0.740737	0
KLF2	1.14562	0	17.0257	37.6679	2.21242	0
SEMA5A	-0.552259	0	12.1852	8.3097	0.681951	0
OAZ1	0.439909	0	72.5141	98.3668	1.35652	0
RPL21	0.500292	0	79.2965	112.165	1.4145	0
FCGR1CP	1.10991	0	3.30745	7.13852	2.15832	0
CD69	0.790397	0	11.8168	20.4377	1.72955	0
HCK	0.982974	0	7.13383	14.1003	1.97654	0
TOX3	-1.49533	0	3.13543	1.11214	0.3547	0
PSRC1	-0.615246	0	25.3639	16.558	0.652819	0
SASH3	1.44425	0	2.25096	6.12533	2.7212	0
THEMIS2	1.06503	0	5.85205	12.2437	2.09221	0
TSPAN13	-0.541807	0	7.31354	5.02375	0.68691	0
ASRGL1	-0.579029	0	10.9294	7.31629	0.669414	0
POU3F2	-0.490537	0	8.75	6.2279	0.71176	0
MGST2	1.10219	0	5.18549	11.1323	2.14681	0
ARHGAP9	1.46335	0	2.80359	7.73087	2.75749	0
SCAMP2	0.85277	0	9.46566	17.0947	1.80597	0
ANAPC11	-0.204168	0	69.1999	60.0683	0.868039	0
TUBB3	-0.615765	0	16.1804	10.559	0.652584	0
ADGRL3	-0.85519	0	5.87805	3.24934	0.552792	0
MEX3A	-1.35376	0	3.79236	1.48384	0.39127	0
RPL13A	0.420447	0	166.662	223.05	1.33834	0
USP53	1.42558	0	2.66335	7.15435	2.68622	0
DCTN3	-0.424922	0	15.2019	11.3235	0.744879	0
LIFR	-1.25231	0	10.6666	4.47757	0.419777	0
AASS	-0.687267	0	12.3646	7.67876	0.621029	0
RPS6	0.41605	0	137.958	184.074	1.33427	0
EIF1	0.374617	0	172.288	223.37	1.2965	0
AQP4	-1.01087	0	40.466	20.0811	0.496247	0
LOC101929497	1.87203	0	1.52407	5.57883	3.66048	0
CSRNP3	-1.33425	0	4.30359	1.70679	0.396597	0
KRT8	3.04667	0	0.574134	4.74406	8.263	0
NDRG4	-1.10043	0	6.54782	3.05376	0.466378	0
CD14	0.678111	0	37.7513	60.4037	1.60004	0
KIDINS220	-0.291056	0	22.449	18.3476	0.817304	0
SYNDIG1	1.42361	0	2.81772	7.55871	2.68257	0
TSC22D4	-0.378435	0	43.0735	33.1352	0.769272	0
DENND3	1.2798	0	4.74487	11.5208	2.42805	0
TLN2	1.28004	0	8.89056	21.5904	2.42846	0
APC	-0.605816	0	19.4923	12.8084	0.657099	0
PRAF2	-0.391852	0	12.328	9.39578	0.76215	0
PLA2G15	1.30021	0	4.23973	10.441	2.46265	0
MDK	-0.50994	0	51.3158	36.0366	0.702252	0
ETS2	1.21223	0	5.87131	13.6036	2.31696	0
MFSD1	0.868352	0	17.2734	31.534	1.82558	0
PSAT1	-0.514725	0	16.4868	11.5396	0.699927	0
LGMN	0.828219	0	26.9917	47.9235	1.77549	0
RGMA	-1.17302	0	5.49134	2.43536	0.443491	0
MYOF	1.28445	0	2.48171	6.04518	2.4359	0
RPL8	0.327667	0	124.746	156.553	1.25498	0
RIC3	-0.893498	0	5.61714	3.02375	0.538307	0
THRA	-0.801845	0	7.78691	4.46669	0.573615	0
LILRB1	1.41567	0	2.43742	6.50264	2.66784	0
TCIRG1	0.997849	0	3.82413	7.63687	1.99702	0
MGAT1	0.842549	0	11.491	20.6059	1.79322	0
RAMP1	-0.35848	0	29.1938	22.7708	0.779986	0
CSPG5	-1.00503	0	8.26027	4.11577	0.49826	0
AK1	-0.926439	0	48.7086	25.6283	0.526155	0
GLDN	1.40493	0	7.75674	20.5402	2.64805	0
SNRPE	-0.624335	0	48.3193	31.3456	0.648719	0
ARHGAP24	1.62806	0	2.09596	6.47856	3.09098	0
FHOD1	1.59873	0	1.17105	3.54683	3.02876	0
TLR10	1.86511	0	1.61714	5.89116	3.64296	0
RNU5F-1	1.36555	0	2.84178	7.32256	2.57675	0
USP11	-0.350109	0	14.4198	11.3127	0.784525	0
ZNF711	-0.710274	0	8.09531	4.94789	0.611204	0
FERMT3	1.32001	0	1.18838	2.96702	2.49669	0
COX6C	-0.130478	0	165.205	150.92	0.913529	0
SLIT1	-1.37745	0	5.04878	1.94327	0.384899	0
GPX2	2.88559	0	0.667522	4.93305	7.39008	0
HHEX	1.64043	0	1.96149	6.11511	3.11758	0
VAMP2	0.0900485	0	10.4422	11.1148	1.06441	0
ADCY7	1.15377	0	4.25642	9.47032	2.22495	0
C7orf50	-0.306687	0	25.5552	20.6613	0.808496	0
DPYSL2	-0.146625	0	68.1046	61.5231	0.903361	0
DTNA	-0.582051	0	17.5924	11.752	0.668014	0
PGK1	0.492433	0	63.4365	89.2434	1.40682	0
ST6GAL2	-1.42851	0	2.62067	0.973615	0.371514	0
SKA2	-0.479016	0	19.7737	14.187	0.717467	0
KLHDC8A	-1.02668	0	9.53691	4.68107	0.490837	0
NME1	-0.25921	0	42.7426	35.7134	0.835545	0
RPL27A	0.3952	0	124.334	163.515	1.31512	0
TMEM9	-0.483878	0	23.0411	16.4756	0.715053	0
SSR4	0.341345	0	70.3463	89.1243	1.26694	0
CLEC7A	0.85927	0	9.92362	18.0026	1.81412	0
B3GNT5	1.09361	0	5.61425	11.9812	2.13407	0
PLPPR1	-0.533236	0	5.99679	4.1438	0.691003	0
DPYSL4	-1.1112	0	2.41816	1.11939	0.46291	0
LY96	1.12983	0	6.78145	14.84	2.18833	0
NFKBID	1.29361	0	2.6335	6.4558	2.45141	0
AKR1B10	2.67585	0	0.362323	2.3153	6.39016	0
NCK2	1.2104	0	3.58248	8.28991	2.31402	0
TFEC	1.37285	0	2.59082	6.70976	2.58982	0
C14orf132	-0.893591	0	7.42811	3.99835	0.538273	0
RIMKLB	-0.863576	0	5.46823	3.00528	0.549589	0
MYL6B	-0.397382	0	19.3145	14.6642	0.759235	0
RPS23	0.415195	0	106.043	141.406	1.33348	0
RPS27A	0.373132	0	95.7506	124.013	1.29516	0
GALNT2	1.00951	0	7.76316	15.629	2.01322	0
SLC7A7	1.2981	0	2.40308	5.9093	2.45905	0
RCN2	-0.441526	0	23.6945	17.4476	0.736355	0
NR4A2	0.960566	0	13.6197	26.5049	1.94607	0
PARK7	-0.277372	0	72.56	59.8687	0.825093	0
MOB1A	0.820695	0	14.8703	26.2648	1.76626	0
ITGAL	1.28729	0	2.43196	5.93569	2.4407	0
BNIP3	0.349481	0	17.1749	21.8826	1.2741	0
SCIN	1.24985	0	6.02375	14.3255	2.37817	0
PCDHB10	-1.15234	0	2.76669	1.24472	0.449896	0
TMBIM4	0.523993	0	21.878	31.4591	1.43793	0
TIMP4	-1.25366	0	4.42683	1.85653	0.419382	0
CCR1	1.22429	0	4.29365	10.0317	2.3364	0
RUFY3	-0.565693	0	20.5173	13.8621	0.675631	0
TCEAL9	-0.292521	0	49.879	40.7249	0.816474	0
PIK3AP1	1.36394	0	3.82189	9.83707	2.57388	0
RGMB	-0.929294	0	5.87131	3.08311	0.525115	0
METRN	-0.324229	0	10.5536	8.42942	0.798725	0
FN1	0.940089	0	12.3883	23.7688	1.91865	0
SH3BGRL	0.480765	0	23.2561	32.4535	1.39548	0
TMEM173	1.24044	0	1.81707	4.29321	2.3627	0
TRIM38	0.87468	0	5.14185	9.4281	1.8336	0
RIN3	1.65617	0	2.15629	6.79617	3.15179	0
ELK3	1.25479	0	4.35141	10.3839	2.38633	0
STOM	0.787959	0	7.03209	12.1418	1.72663	0
ITPRIPL2	1.2416	0	3.99583	9.44855	2.3646	0
OTUD1	1.32012	0	6.49454	16.216	2.49687	0
DCLK2	-0.850431	0	9.76091	5.41359	0.554619	0
SLA	0.971266	0	8.14377	15.9664	1.96056	0
FAM105A	1.32172	0	3.99358	9.98252	2.49964	0
ITGAM	1.21486	0	3.81226	8.84894	2.32118	0
NHP2	-0.201711	0	36.973	32.1487	0.869519	0
FOSB	0.808132	0	23.9541	41.9423	1.75094	0
CYB5D2	0.470754	0	21.2378	29.4321	1.38583	0
PIK3R5	1.60872	0	1.73267	5.2843	3.0498	0
LOC101928307	-0.956227	0	4.67843	2.41128	0.515403	0
GSTA1	3.35401	0	0.221117	2.26088	10.2248	0
LMF1	-0.733566	0	24.837	14.9373	0.601415	0
RSPH1	-1.0925	0	20.9114	9.8064	0.468949	0
RIN2	1.10921	0	6.15148	13.2704	2.15728	0
RFX4	-0.91738	0	5.42747	2.87368	0.52947	0
CD33	1.70919	0	1.41175	4.61609	3.26978	0
FAM110B	-1.0226	0	10.5083	5.17249	0.492227	0
KRT16	3.15182	0	0.50353	4.47526	8.88778	0
UQCRQ	-0.150993	0	69.7478	62.817	0.90063	0
SLC35F1	-0.435614	0	7.61264	5.62863	0.739379	0
RPL18	0.360046	0	90.371	115.988	1.28347	0
ARPC2	0.500018	0	34.4307	48.6929	1.41423	0
RPLP2	0.380381	0	107.314	139.689	1.30169	0
TRPM2	1.36975	0	1.81418	4.68832	2.58426	0
PHPT1	-0.212334	0	45.7811	39.5155	0.863139	0
WDFY4	1.30934	0	1.93582	4.79749	2.47828	0
TLR2	1.21028	0	4.66881	10.8028	2.31382	0
C4orf48	-0.230692	0	55.0982	46.9561	0.852226	0
SPI1	0.702226	0	3.85173	6.26682	1.62701	0
FRMD4A	1.28635	0	5.71534	13.9403	2.4391	0
TPPP3	-0.834977	0	27.7811	15.5739	0.560592	0
TOP2A	-0.986961	0	54.93	27.7144	0.50454	0
WDR1	0.662828	0	13.6082	21.5442	1.58318	0
INSM1	-1.56559	0	2.95315	0.997691	0.33784	0
CLIC4	-0.299508	0	25.8809	21.029	0.812529	0
DNALI1	-0.859204	0	12.2741	6.76616	0.551257	0
LRRC8C	1.64987	0	1.53691	4.82289	3.13805	0
POLD2	-0.366229	0	19.361	15.0204	0.775808	0
POLD4	0.725208	0	12.9198	21.3582	1.65314	0
GRK2	1.09024	0	3.13318	6.67084	2.12909	0
DHRS3	0.917145	0	11.1483	21.0521	1.88838	0
TAL1	2.12453	0	1.26893	5.53331	4.3606	0
FMC1	-0.358656	0	12.5411	9.78067	0.779891	0
SH3TC1	1.48358	0	1.32638	3.7091	2.79641	0
GGTA1P	1.40374	0	2.62869	6.95515	2.64586	0
FGF14	-1.45572	0	2.09339	0.763193	0.364573	0
PHYHIPL	-0.906877	0	5.02696	2.68107	0.533338	0
NCF4	0.964214	0	3.74326	7.3031	1.951	0
PICALM	0.796016	0	12.4564	21.628	1.7363	0
TNF	1.68164	0	2.54493	8.16392	3.20792	0
RASAL3	1.43891	0	1.28306	3.47856	2.71116	0
DDX5	0.307668	0	114.2	141.346	1.23771	0
MATR3	-0.283104	0	40.5982	33.3644	0.821821	0
THSD7A	-1.326	0	5.43004	2.1659	0.398873	0
HIST1H4C	-0.542355	0	466.042	320.007	0.686649	0
WAS	1.19887	0	2.0982	4.81662	2.29559	0
PCDH17	-0.831795	0	7.90212	4.43964	0.56183	0
CNTFR	-1.59188	0	1.73588	0.575858	0.331738	0
RPL23	0.429115	0	62.8071	84.564	1.34641	0
XBP1	1.19022	0	7.98973	18.2315	2.28187	0
CMTM7	1.23724	0	2.56483	6.0465	2.35747	0
SUB1	-0.281926	0	98.4243	80.9532	0.822492	0
ADRB2	1.85725	0	1.07606	3.89875	3.62317	0
NES	-0.399062	0	35.1582	26.6623	0.758351	0
HNRNPR	-0.351764	0	38.6178	30.2619	0.783625	0
STXBP2	0.979688	0	2.52792	4.98516	1.97204	0
PHGDH	-0.545374	0	11.37	7.7909	0.685214	0
SCN1A	-1.17507	0	3.82125	1.69228	0.442861	0
SIRPA	0.853862	0	11.5067	20.7965	1.80733	0
C1orf162	1.08957	0	7.66207	16.3057	2.12811	0
RNASE6	1.17689	0	6.29685	14.2365	2.26089	0
ATP1A2	-1.02092	0	21.5263	10.6082	0.492801	0
SNTG1	-0.995709	0	5.7224	2.86972	0.501489	0
CXADR	-0.718685	0	12.4474	7.56365	0.607651	0
WDR60	-0.380819	0	19.8941	15.2787	0.768001	0
RPS17	0.364839	0	99.0055	127.493	1.28774	0
ANXA11	1.15351	0	3.95058	8.78826	2.22455	0
IL1B	0.731375	0	40.6531	67.4931	1.66022	0
LILRA2	1.48163	0	1.92009	5.36214	2.79265	0
IP6K2	-0.323932	0	22.0953	17.6517	0.79889	0
GPR183	1.04071	0	15.6871	32.2721	2.05724	0
DCAKD	-0.689462	0	4.6104	2.85884	0.620085	0
PCMT1	-0.123492	0	19.3787	17.7889	0.917963	0
GOLM1	-0.549363	0	14.1184	9.64743	0.683322	0
ENG	1.34623	0	3.24968	8.2622	2.54247	0
APOLD1	-0.884522	0	18.7173	10.1385	0.541667	0
EID1	-0.166655	0	46.3963	41.3348	0.890906	0
TBCA	-0.134748	0	44.9929	40.9809	0.910829	0
COX6A1	-0.171103	0	104.472	92.7883	0.888163	0
PPP2R2B	-0.39985	0	14.9095	11.3005	0.757937	0
TEAD1	-0.946088	0	8.26829	4.29156	0.519038	0
NGRN	-0.258103	0	20.5844	17.2124	0.836187	0
LIMA1	-0.447717	0	28.8947	21.1857	0.733202	0
TMC8	1.56047	0	1.5353	4.52836	2.94949	0
SOD1	-0.16509	0	55.5651	49.5571	0.891873	0
GIMAP6	2.54081	0	0.758344	4.41293	5.81916	0
WDR34	-0.675884	0	9.79621	6.13193	0.625949	0
RPL18A	0.386564	0	135.348	176.937	1.30728	0
LOC286178	-1.58662	0	4.89249	1.62896	0.332951	0
MT3	0.130159	0	100.063	109.51	1.09441	0
CSRNP1	0.920952	0	4.55712	8.6283	1.89336	0
AOAH	1.59647	0	2.33858	7.0719	3.02402	0
RPS18	0.343079	0	118.343	150.113	1.26846	0
LCP2	1.01299	0	9.48203	19.1356	2.01809	0
GPR37L1	-0.825318	0	8.793	4.9624	0.564358	0
ATP5O	-0.290909	0	67.6136	55.2665	0.817387	0
TMEM156	1.38278	0	2.17908	5.68239	2.60771	0
GATSL2	-0.637564	0	6.49936	4.17777	0.642797	0
EPN2	-0.517382	0	21.0889	14.7335	0.698638	0
SOX9	-0.874628	0	10.9111	5.95086	0.545395	0
PRAM1	1.79353	0	1.20315	4.17084	3.46662	0
GAB3	1.45866	0	1.85815	5.10719	2.74853	0
ZNF462	-0.922487	0	7.56964	3.99373	0.527599	0
CDH2	-0.451714	0	11.7587	8.59763	0.731174	0
ATP8B4	1.58848	0	1.57092	4.72427	3.00732	0
HYDIN	-1.10305	0	4.61072	2.14644	0.465532	0
GDAP1	-0.662318	0	5.19416	3.28199	0.631862	0
C11orf49	-0.302865	0	10.0298	8.13061	0.810641	0
TRAF3IP2-AS1	-0.588629	0	7.34499	4.88423	0.664975	0
PCMTD2	-0.519322	0	9.73941	6.79518	0.6977	0
SPAG16	-0.56142	0	10.4493	7.0808	0.677635	0
DYNLT1	-0.336051	0	35.4426	28.0778	0.792207	0
CDC42BPA	-0.483171	0	10.094	7.22131	0.715404	0
MORN5	-1.06964	0	6.49679	3.09532	0.476438	0
DDAH1	-0.46904	0	11.8546	8.56431	0.722445	0
KIF5C	-0.644445	0	11.8251	7.56497	0.639739	0
FIBIN	-0.581682	0	8.32702	5.56398	0.668184	0
FGL2	1.0498	0	8.24711	17.0735	2.07025	0
CLDN1	2.50821	0	0.394737	2.24571	5.68914	0
SOAT1	1.06136	0	5.14345	10.7338	2.08689	0
FKBP1A	0.243674	0	21.302	25.2216	1.184	0
FAM127A	-0.250025	0	23.9528	20.1415	0.840882	0
ICAM1	0.845757	0	6.59371	11.8503	1.79721	0
PHLDA1	-0.586453	0	23.5796	15.7035	0.665978	0
CCDC167	-0.531169	0	28.0555	19.4142	0.691994	0
TSC22D3	0.788093	0	17.5668	30.3341	1.72679	0
UBB	-0.14933	0	263.454	237.548	0.901669	0
ARL2BP	-0.232531	0	13.7949	11.7414	0.851141	0
CBX3	-0.299565	0	45.7067	37.1365	0.812497	0
TUFM	-0.163482	0	30.6707	27.3849	0.892867	0
ZFHX4	-0.822806	0	6.36072	3.59598	0.565341	0
SV2A	-0.723348	0	5.82863	3.53034	0.60569	0
CRB1	-0.430429	0	4.82028	3.57685	0.742041	0
DZIP3	-0.305944	0	5.94384	4.80805	0.808913	0
P2RX4	1.10539	0	3.54621	7.62995	2.15158	0
GRIK2	-1.14268	0	2.96887	1.34466	0.452919	0
CARD11	1.66122	0	0.761232	2.40765	3.16283	0
LSM5	-0.332587	0	41.7519	33.1557	0.794111	0
ELN	-0.616982	0	7.98395	5.2058	0.652033	0
SEZ6L	-1.09784	0	5.8344	2.72592	0.467215	0
ZNF302	-0.434751	0	10.3797	7.67909	0.739821	0
GMIP	1.49431	0	1.33376	3.75759	2.81729	0
SERPINA1	0.910515	0	17.8562	33.5646	1.87972	0
UCP2	0.938541	0	9.45347	18.1184	1.91659	0
2022-09-03	-1.34421	0	4.79814	1.88984	0.39387	0
COPS6	-0.27269	0	41.3107	34.1959	0.827775	0
UNC80	-1.14054	0	2.17555	0.986807	0.453591	0
GRIA3	-0.731925	0	6.7086	4.03925	0.6021	0
CCT7	-0.162519	0	21.0138	18.7751	0.893464	0
SPTBN1	-0.472869	0	18.879	13.6029	0.72053	0
MIS18BP1	0.899604	0	17.8983	33.3902	1.86555	0
PLEKHO2	1.0562	0	5.33825	11.1006	2.07944	0
HMGN2	-0.538793	0	37.913	26.0973	0.688346	0
CENPF	-0.844653	0	84.2478	46.9129	0.556845	0
CXXC5	-0.688122	0	11.9069	7.39017	0.620661	0
NMRAL2P	2.44807	0	0.181322	0.989446	5.45684	0
TMEM106B	-0.17639	0	14.8427	13.1346	0.884915	0
HLA-DOA	1.22419	0	4.56483	10.6646	2.33625	0
CHGB	-1.47634	0	4.50674	1.61972	0.3594	0
CEP126	-1.11649	0	7.96983	3.67579	0.461213	0
MPEG1	1.31102	0	3.56804	8.8529	2.48117	0
NDUFB10	-0.252318	0	44.0757	37.0036	0.839546	0
SPATA13	0.90741	0	12.5937	23.6217	1.87567	0
RN7SK	1.12884	0	10.2237	22.3575	2.18684	0
DEF6	1.05462	0	2.21309	4.59697	2.07717	0
IGFBPL1	-1.53346	0	3.9708	1.3717	0.345448	0
PFN1	0.37607	0	96.137	124.767	1.2978	0
FAM212A	1.58956	0	0.910462	2.74011	3.00958	0
ZNF704	-0.922863	0	6.26476	3.30442	0.527461	0
ARHGDIA	0.494819	0	12.2635	17.281	1.40914	0
CD276	0.989355	0	4.58184	9.09631	1.9853	0
EGR2	1.10889	0	13.6534	29.4476	2.15679	0
ABR	0.921048	0	7.6242	14.4363	1.89349	0
PLEKHO1	1.01171	0	7.86072	15.8496	2.0163	0
C9orf24	-1.14123	0	26.2667	11.9086	0.453374	0
PIEZO1	1.37908	0	1.50578	3.91656	2.60102	0
ATXN7L3B	-0.497066	0	9.66945	6.85125	0.708546	0
KIF2A	-0.428885	0	11.8533	8.80508	0.742835	0
C12orf57	-0.397218	0	24.9503	18.9453	0.759321	0
RAC2	1.10751	0	4.70218	10.1319	2.15473	0
NXPH1	-1.1954	0	4.97368	2.17183	0.436665	0
CDC42EP4	-0.293863	0	4.37805	3.57124	0.815715	0
PNMA1	-0.447057	0	9.47625	6.95119	0.733538	0
HMP19	-1.70847	0	2.93293	0.897427	0.305984	0
CEBPD	0.961026	0	14.4467	28.1234	1.94669	0
KRT6A	2.59152	0	2.51926	15.1844	6.02732	0
PPP1R15A	0.589762	0	26.0953	39.2734	1.505	0
HPS1	1.18092	0	2.33569	5.29551	2.26722	0
SYK	1.12305	0	4.67587	10.1844	2.17807	0
LOC100506844	-0.766287	0	13.8713	8.15534	0.587929	0
PSMB6	-0.188386	0	53.9573	47.3522	0.877587	0
RPS12	0.459473	0	86.8989	119.489	1.37504	0
DSP	2.88822	0	0.338254	2.50429	7.40357	0
CNPY2	-0.256678	0	32.0854	26.8559	0.837013	0
RPS27	0.344896	0	637.614	809.807	1.27006	0
HES5	-2.92858	0	2.14698	0.281992	0.131343	0
MSN	0.688989	0	15.069	24.2935	1.61215	0
SLC37A2	1.30338	0	2.10045	5.18404	2.46806	0
CLEC9A	2.71814	0	0.429397	2.82553	6.58023	0
LRRN2	-1.57443	0	3.30135	1.10851	0.335775	0
PLAUR	0.476413	0	22.7648	31.6722	1.39128	0
EEF1A1	0.302143	0	98.0446	120.887	1.23297	0
TLN1	0.782099	0	12.0295	20.6863	1.71963	0
CARD9	1.73423	0	1.16431	3.87368	3.32701	0
BAALC	-0.520515	0	15.5189	10.8186	0.697123	0
HLA-DRB5	1.30123	0	9.27246	22.8509	2.46439	0
HIP1	-0.590693	0	16.4653	10.9334	0.664024	0
DCLK1	-1.19979	0	6.34949	2.76418	0.435339	0
MORN2	-0.659617	0	12.5873	7.96834	0.633046	0
HPSE	1.49012	0	2.78659	7.82784	2.80911	0
PKIG	-0.534286	0	12.277	8.47724	0.6905	0
NPPA	-1.26948	0	3.59146	1.48978	0.41481	0
HSPA6	0.653355	0	11.0237	17.3384	1.57282	0
PLA2G7	1.68953	0	1.38511	4.46768	3.22551	0
NCKAP1L	1.39266	0	2.0568	5.4004	2.62563	0
COX7A2	-0.206666	0	173.504	150.347	0.866537	0
C1orf194	-1.16155	0	31.0979	13.9017	0.447031	0
HSBP1	-0.218159	0	74.6155	64.1441	0.859662	0
SF3B6	-0.124792	0	39.3476	36.0871	0.917136	0
MDM4	-0.791912	0	23.9628	13.8404	0.577578	0
IFI16	0.545738	0	47.4965	69.3338	1.45977	0
PHF14	-0.517089	0	17.7269	12.3872	0.69878	0
FZD3	-0.72907	0	8.51637	5.13786	0.603293	0
FAM183A	-0.822777	0	35.9175	20.3061	0.565353	0
NDUFA12	-0.331517	0	48.0276	38.1675	0.7947	0
LAMTOR3	0.121722	0	9.91175	10.7843	1.08803	0
HINT1	-0.0876325	0	79.2574	74.5864	0.941066	0
RPS3	0.371327	0	105.999	137.114	1.29354	0
RYR1	1.78419	0	1.52246	5.24373	3.44424	0
PON2	-0.215419	0	42.638	36.7239	0.861296	0
PIFO	-0.993354	0	13.2141	6.63753	0.502309	0
DLL1	-0.866335	0	3.53241	1.93766	0.548539	0
HSP90AB1	0.34351	0	88.7089	112.557	1.26884	0
FGD4	1.2649	0	4.56354	10.9667	2.40311	0
MAGED2	-0.197183	0	23.0411	20.0976	0.872252	0
MAP3K8	0.649167	0	3.94576	6.18799	1.56826	0
CFAP126	-1.23186	0	15.2356	6.48681	0.425768	0
LRRN3	-0.910327	0	8.25802	4.3938	0.532064	0
CXCL17	2.92781	0	0.290436	2.21009	7.60956	0
NDUFB2	-0.170881	0	94.2192	83.6949	0.8883	0
FOXG1	-0.788391	0	8.83055	5.1128	0.578989	0
2022-09-02	-0.194738	0	46.1544	40.3265	0.873731	0
VAT1L	-1.45247	0	1.26187	0.461082	0.365394	0
EPSTI1	0.409489	0	7.90212	10.4957	1.32822	0
SCN2A	-1.43506	0	2.69769	0.997691	0.369832	0
ST3GAL1	1.29383	0	2.42715	5.95086	2.45179	0
PPP1R9A	-0.889438	0	5.45411	2.94426	0.539825	0
SLC11A1	0.717024	0	8.56547	14.0798	1.64379	0
KCNIP3	-1.52418	0	2.25963	0.78562	0.347677	0
PLXNB1	-0.455867	0	6.89377	5.02606	0.729072	0
RPL19	0.288695	0	155.44	189.875	1.22153	0
TMEM132B	-1.01344	0	4.25449	2.10752	0.495363	0
LINC00094	-0.576248	0	5.78241	3.8783	0.670706	0
DCT	0.711145	0	2.20058	3.60257	1.6371	0
ALDOC	-0.957618	0	10.793	5.55739	0.514907	0
PFKM	-0.258387	0	5.70218	4.76715	0.836022	0
NEUROD1	-1.46109	0	3.99262	1.4502	0.36322	0
ZNF300	-0.915231	0	3.89987	2.06794	0.530259	0
HLA-DQB1	1.31113	0	3.32413	8.24835	2.48135	0
OLIG2	-0.753534	0	12.7689	7.57388	0.593149	0
PKP1	3.08408	0	0.105905	0.898087	8.48012	0
ZFHX3	1.02207	0	6.91046	14.034	2.03083	0
SWAP70	0.966678	0	6.27824	12.2698	1.95434	0
ZMYND10	-0.934067	0	9.48395	4.96372	0.523381	0
JDP2	1.79713	0	1.16142	4.03628	3.47528	0
DNAJB1	0.641935	0	54.6008	85.2002	1.56042	0
MOB3B	-0.678499	0	9.61393	6.00693	0.624815	0
IGFL2-AS1	1.73311	0	0.755777	2.51253	3.32444	0
STK32A	-0.658359	0	2.70058	1.71108	0.633598	0
TPGS2	-0.366343	0	12.3976	9.61741	0.775746	0
CLIC1	0.566455	0	27.4936	40.7147	1.48088	0
RPAIN	-0.412607	0	20.3707	15.3038	0.751265	0
GRAMD3	-0.802941	0	6.41816	3.67876	0.573179	0
NRSN1	-1.94537	0	1.42394	0.369723	0.259648	0
TMCO1	-0.128177	0	50.1698	45.9047	0.914987	0
LCAL1	2.76115	0	0.0946727	0.641821	6.77937	0
DRC3	-1.08722	0	5.72015	2.69228	0.470666	0
RPL13AP5	0.371555	0	30.0754	38.91	1.29375	0
SPINT1	1.90546	0	0.330231	1.23714	3.74628	0
PLCG2	1.38495	0	1.75513	4.58377	2.61164	0
DSG3	2.62439	0	0.331194	2.04222	6.16623	0
WASF1	-0.881412	0	4.07381	2.21141	0.542836	0
ACTR3	0.582786	0	14.3277	21.4591	1.49774	0
RTTN	1.27582	0	3.48331	8.43437	2.42136	0
GDI2	0.659288	0	11.311	17.8635	1.5793	0
ACSL6	-1.64728	0	3.00225	0.958443	0.319242	0
PLAC8	1.96062	0	1.94544	7.57223	3.89229	0
KLK8	3.16724	0	0.198331	1.78166	8.98327	0
FOXJ1	-1.26764	0	5.34499	2.21999	0.415339	0
SERPINF1	1.03324	0	6.5966	13.5007	2.04661	0
LRMP	1.35926	0	2.12259	5.44558	2.56553	0
ANKRD44	1.02337	0	5.7853	11.7596	2.03266	0
NUDCD2	-0.384747	0	16.931	12.9677	0.765913	0
CCDC103	-0.899244	0	3.29589	1.76715	0.536168	0
ARRB2	0.921395	0	8.76508	16.6006	1.89395	0
MCOLN1	0.72479	0	2.42234	4.0033	1.65266	0
RASD1	-0.943993	0	4.38639	2.28001	0.519792	0
CBX1	-0.504662	0	14.216	10.0198	0.704826	0
KIAA1549	-1.1332	0	3.00225	1.36873	0.455903	0
ALDOA	0.281778	0	112.288	136.508	1.21569	0
LY6H	-1.01473	0	2.59564	1.28463	0.49492	0
RNF5	-0.324636	0	9.18774	7.33641	0.7985	0
STARD4-AS1	-1.44632	0	1.16752	0.42843	0.366957	0
FRZB	-0.827169	0	4.11425	2.31893	0.563634	0
OPHN1	-1.28778	0	3.03177	1.24175	0.409581	0
C2orf68	-0.333178	0	21.1479	16.7869	0.793786	0
POLR2G	-0.343284	0	22.8858	18.0396	0.788245	0
ASIC1	-1.28202	0	3.82734	1.57388	0.41122	0
CALCRL	-1.36009	0	3.4111	1.32883	0.389559	0
CLEC2B	1.17215	0	5.19865	11.715	2.25348	0
TSPAN6	-0.725463	0	8.66142	5.23846	0.604803	0
TCTEX1D2	-0.624356	0	14.0369	9.10587	0.648709	0
S100A4	1.04063	0	18.517	38.0917	2.05712	0
H2AFZ	-0.442776	0	116.86	85.9763	0.735718	0
RPS10	0.310769	0	7.32478	9.08542	1.24037	0
SLC29A3	1.77872	0	1.72721	5.92645	3.43122	0
PCDHB9	-1.45582	0	2.79108	1.01748	0.364547	0
DST	-0.288546	0	56.4644	46.2289	0.818727	0
DUSP26	-0.933477	0	3.53755	1.85224	0.523595	0
SSR3	0.594016	0	16.8996	25.5089	1.50944	0
C11orf88	-1.12009	0	7.85494	3.61379	0.460065	0
MEST	-0.469508	0	21.223	15.3275	0.722211	0
NPDC1	-0.406124	0	10.4178	7.86181	0.754648	0
TMEM47	-1.55549	0	3.1749	1.08015	0.340214	0
ARL3	-0.455225	0	7.181	5.2378	0.729396	0
BCL7A	-0.759881	0	3.34146	1.97328	0.590545	0
NCAM2	-0.637588	0	6.73395	4.3285	0.642787	0
TCEAL6	-1.09219	0	2.10173	0.985818	0.46905	0
BTK	1.72937	0	1.01187	3.35521	3.31584	0
OSM	1.19332	0	7.66752	17.534	2.28678	0
SPN	1.57608	0	0.714698	2.13094	2.98159	0
GAA	0.821718	0	7.40051	13.0805	1.76751	0
TMBIM1	0.743477	0	7.85944	13.1583	1.67421	0
TACC1	0.696055	0	13.5225	21.9073	1.62007	0
CCT3	-0.179183	0	31.1415	27.5043	0.883203	0
HILPDA	0.276937	0	6.85398	8.30442	1.21162	0
DSTN	-0.137057	0	27.5375	25.0419	0.909372	0
CCDC74A	-1.15243	0	5.49487	2.47197	0.449868	0
NDUFS6	-0.13227	0	43.1499	39.3697	0.912395	0
RPS13	0.264715	0	96.016	115.354	1.2014	0
TCEAL4	-0.231976	0	43.2956	36.8648	0.851468	0
POLR2J	-0.250902	0	27.958	23.4951	0.840371	0
BEST3	-1.39188	0	4.39763	1.67579	0.381067	0
VIPR2	-1.56991	0	1.45603	0.490435	0.33683	0
SCCPDH	-0.4751	0	16.6573	11.9835	0.719417	0
CLIP3	-0.735274	0	7.293	4.38094	0.600704	0
UBE2E3	-0.205877	0	13.6345	11.8212	0.867012	0
PIK3CD	1.07093	0	2.90693	6.10686	2.10079	0
TFDP2	-0.731436	0	12.1297	7.30574	0.602304	0
PMAIP1	0.969528	0	2.40212	4.70383	1.9582	0
RAP1A	0.776286	0	10.5501	18.0693	1.71272	0
GBAS	-0.534463	0	34.3614	23.7236	0.690415	0
MILR1	1.4768	0	1.52696	4.25	2.78331	0
NDUFC2	-0.189237	0	19.2041	16.8433	0.87707	0
SLC24A3	-1.51809	0	2.90757	1.01517	0.349147	0
TCTEX1D1	-1.08051	0	10.5488	4.98813	0.472863	0
ATF7IP2	1.95215	0	0.470154	1.81926	3.8695	0
LUC7L	-0.341496	0	14.1354	11.156	0.789223	0
RBBP5	-1.00028	0	7.08055	3.53958	0.499901	0
BMP2K	1.21156	0	2.02343	4.68602	2.31588	0
L1CAM	-1.60213	0	2.4862	0.818931	0.329391	0
C2	1.33969	0	2.55424	6.46471	2.53098	0
LINC01480	1.95554	0	1.18453	4.59433	3.8786	0
ILF2	-0.26612	0	38.4358	31.9614	0.831553	0
LRP6	-0.626171	0	6.1932	4.01253	0.647894	0
AKR1C1	2.70479	0	0.760591	4.95877	6.51964	0
NDUFB7	-0.0956449	0	44.5651	41.7065	0.935854	0
MAFB	0.868403	0	11.4432	20.8912	1.82564	0
GSTP1	-0.0596934	0	61.0122	58.5392	0.959468	0
FAM78A	1.86027	0	1.08825	3.95119	3.63076	0
EIF4H	0.167729	0	23.0944	25.9416	1.12329	0
RB1	0.869593	0	10.3642	18.937	1.82715	0
TMEM237	-0.63593	0	7.93421	5.10587	0.643526	0
MRFAP1L1	-0.236961	0	14.137	11.9957	0.848531	0
INA	-2.08284	0	1.77728	0.419525	0.236049	0
PHACTR3	-0.719542	0	4.44576	2.69987	0.60729	0
IFNGR2	0.7512	0	13.6422	22.9624	1.68319	0
RUVBL1	-0.554604	0	15.905	10.8288	0.680844	0
PGAM2	-1.45977	0	4.73107	1.71999	0.363552	0
ARHGAP4	1.1652	0	2.54365	5.70449	2.24264	0
TOMM7	-0.0941706	0	120.991	113.346	0.936811	0
PILRA	0.744724	0	4.74198	7.94591	1.67565	0
APPL2	0.720933	0	6.98171	11.5076	1.64825	0
ARMCX4	-0.87931	0	5.112	2.77902	0.543627	0
NASP	-0.344018	0	32.1399	25.3212	0.787844	0
RCN1	-0.144809	0	11.5029	10.4044	0.904499	0
SNAR-C4	2.51929	0	1.47689	8.46702	5.73299	0
PAFAH1B3	-0.580931	0	14.0568	9.39743	0.668532	0
SCPEP1	0.732074	0	8.35109	13.8714	1.66103	0
BRINP3	-1.40715	0	3.92747	1.48087	0.377055	0
RNF166	0.924278	0	4.44705	8.43931	1.89773	0
APBB2	-0.617536	0	8.76123	5.71042	0.651783	0
TRIM2	-0.419891	0	21.5433	16.1032	0.747481	0
MRPS26	-0.0970551	0	10.5417	9.85587	0.93494	0
SRPK2	-0.303929	0	15.1406	12.2645	0.810043	0
ARPC4	0.559334	0	12.534	18.47	1.47359	0
SERPINB1	0.778606	0	7.35237	12.6128	1.71547	0
WDR17	-1.51965	0	1.94994	0.680079	0.34877	0
FAIM2	-0.448261	0	14.6839	10.7622	0.732926	0
PLEKHA6	-1.34945	0	2.90533	1.14017	0.392442	0
SYNE1	-0.557471	0	11.2978	7.67678	0.679492	0
OLFM2	-1.17491	0	1.52728	0.676451	0.442913	0
NDUFB6	-0.188871	0	54.051	47.4185	0.877292	0
ATP5I	-0.106346	0	215.998	200.649	0.928938	0
SYNE2	-0.345172	0	17.2224	13.5577	0.787214	0
PFKFB3	0.849178	0	11.7401	21.1494	1.80147	0
RASGEF1C	1.86013	0	0.83344	3.02573	3.6304	0
KRT6B	2.65489	0	0.463094	2.91656	6.29798	0
EMC4	-0.165024	0	18.2115	16.2431	0.891914	0
ACSM5	2.12447	0	0.733312	3.19756	4.36044	0
NDUFA7	-0.201086	0	43.9185	38.2045	0.869895	0
BEX4	-0.155011	0	17.4759	15.6956	0.898126	0
RAB11FIP1	1.33046	0	1.9663	4.94492	2.51483	0
CD63	0.316826	0	108.801	135.521	1.24559	0
TACSTD2	2.80608	0	0.377407	2.63951	6.99381	0
DYNLRB2	-1.01047	0	8.35462	4.1471	0.496384	0
CLGN	-1.50356	0	2.3482	0.828166	0.352681	0
TCEAL7	-0.396054	0	10.2343	7.77737	0.759934	0
ADCYAP1R1	-1.07195	0	4.52279	2.15139	0.475677	0
RUNX2	1.52748	0	1.54942	4.46669	2.88281	0
APOE	0.731538	0	56.4676	93.7592	1.66041	0
PSMC3	-0.202347	0	43.5956	37.8905	0.869135	0
DYNLL1	-0.149487	0	89.6775	80.8506	0.901571	0
LINC00643	-1.57878	0	2.26797	0.759235	0.334764	0
TYMP	0.834442	0	3.31098	5.90402	1.78317	0
UBA7	0.924703	0	3.14249	5.96537	1.89829	0
RPL31	0.335889	0	229.441	289.59	1.26215	0
KIFAP3	-0.586806	0	12.3418	8.21735	0.665815	0
PSMB7	-0.16272	0	3.79974	3.39446	0.893339	0
KCNE3	1.49153	0	1.43485	4.03463	2.81188	0
ERI3	-0.441934	0	8.707	6.40963	0.736147	0
COX5A	0.221024	0	23.8553	27.8047	1.16556	0
PXDN	-0.642078	0	2.64763	1.69657	0.640789	0
CCNL1	0.543021	0	32.7721	47.7497	1.45702	0
YAE1D1	-0.486802	0	8.75834	6.25	0.713605	0
PPM1E	-1.86961	0	1.72593	0.472296	0.273647	0
RPS20	0.347083	0	94.4073	120.085	1.27199	0
PCBP1	0.546051	0	23.9448	34.9614	1.46008	0
DYNC1LI2	-0.342753	0	26.7375	21.0834	0.788535	0
CD180	2.1203	0	0.808408	3.51484	4.34785	0
ZNHIT1	-0.097831	0	41.2218	38.5191	0.934437	0
RABEP1	0.353478	0	9.8681	12.6078	1.27764	0
GLIPR1	0.958373	0	3.80359	7.39083	1.94312	0
PPP1R18	0.90471	0	5.56707	10.4225	1.87217	0
PTGER4	0.97749	0	8.39698	16.534	1.96904	0
KLHL6	1.51346	0	1.38768	3.96174	2.85495	0
CCEPR	-0.75848	0	1.35526	0.801121	0.591119	0
KHDC1	-0.848418	0	4.35879	2.42084	0.555393	0
MFNG	1.45061	0	1.56386	4.27441	2.73323	0
LTBR	1.11218	0	2.59981	5.62005	2.16172	0
IGF1	1.32981	0	2.83697	7.13127	2.51369	0
ARHGAP15	1.19415	0	2.48042	5.67546	2.2881	0
KRT17	2.47248	0	1.95186	10.8328	5.54998	0
ADAM9	0.638197	0	14.6374	22.7813	1.55638	0
COX6B1	0.21892	0	90.4634	105.287	1.16386	0
RPL3	0.369271	0	72.6544	93.8476	1.2917	0
FXYD3	2.19333	0	3.75513	17.1745	4.5736	0
CD164	0.545019	0	15.646	22.8282	1.45904	0
TSPAN14	0.93463	0	5.45539	10.4274	1.9114	0
KLHL7	-0.575251	0	7.45411	5.00297	0.671169	0
SUMO2	-0.198756	0	55.5087	48.3648	0.871301	0
ID3	-0.943682	0	14.1422	7.35257	0.519904	0
SCG5	-0.431786	0	12.8212	9.50495	0.741344	0
CADM3	-1.19986	0	2.56386	1.11609	0.435318	0
DDX1	-0.279889	0	38.4528	31.6718	0.823654	0
COL8A2	1.77999	0	1.32253	4.54189	3.43424	0
PGRMC1	-0.156703	0	18.3854	16.4931	0.897073	0
ARL5A	0.787809	0	11.0507	19.0785	1.72645	0
ROPN1L	-1.0652	0	4.18838	2.00165	0.477905	0
HSPA8	0.226897	0	114	133.416	1.17032	0
NEURL1B	-0.957727	0	5.03562	2.59268	0.514867	0
PNMA2	-0.41037	0	7.42843	5.58938	0.75243	0
MEIS2	-1.03891	0	5.59275	2.72197	0.486696	0
POLR2L	0.0437273	0	84.6852	87.2912	1.03077	0
NAGK	0.66409	0	12.7978	20.279	1.58457	0
ADAM22	-1.08774	0	4.62163	2.17447	0.470499	0
TCAF1	-0.666041	0	6.2516	3.93997	0.630234	0
RPL30	0.327285	0	163.972	205.728	1.25465	0
NUDC	-0.388314	0	39.7481	30.3684	0.764022	0
UPF3A	-0.525247	0	14.4336	10.029	0.69484	0
THYN1	-0.327229	0	12.2766	9.78529	0.797066	0
HMOX1	0.841542	0	5.83151	10.4499	1.79196	0
SH3KBP1	0.624672	0	15.2125	23.4555	1.54186	0
AURKAIP1	-0.106979	0	28.3309	26.3061	0.92853	0
MYO9B	0.710989	0	9.93742	16.2668	1.63693	0
PTPRJ	1.05551	0	4.8819	10.1468	2.07845	0
CASP10	2.14623	0	0.68389	3.02737	4.4267	0
ST3GAL6	0.981076	0	6.63094	13.0891	1.97394	0
RPL7A	0.36009	0	80.9978	103.961	1.28351	0
COPS8	-0.272945	0	15.68	12.9772	0.827628	0
MAGI2-AS3	-0.473629	0	9.01123	6.48945	0.720151	0
RPL11	0.308898	0	130.996	162.272	1.23876	0
ALDH7A1	-0.588235	0	13.5083	8.98516	0.665156	0
KIF1A	-0.39477	0	8.27953	6.29749	0.76061	0
VEZF1	-0.284573	0	10.5748	8.68173	0.820985	0
ELF3	2.06834	0	0.58665	2.46042	4.19402	0
NDUFB9	-0.180934	0	38.0401	33.5564	0.882132	0
IGLL5	1.27302	0	48.2269	116.549	2.41668	0
CAMTA1	-0.25195	0	30.0485	25.2335	0.83976	0
CAMLG	-0.215589	0	16.1431	13.9024	0.861194	0
XAF1	0.682423	0	18.4907	29.6745	1.60483	0
HPF1	-0.402865	0	14.12	10.6797	0.756355	0
PCDH10	-0.505799	0	14.3415	10.1003	0.70427	0
RPL10A	0.298733	0	54.9814	67.6306	1.23006	0
CACNG4	-0.842506	0	3.51476	1.96009	0.557674	0
SDC3	-0.613697	0	14.4933	9.47164	0.65352	0
RPS7	0.262229	0	58.7718	70.4868	1.19933	0
GNG3	-1.60757	0	1.97497	0.648087	0.328151	0
ADH7	3.03538	0	0.0430039	0.352573	8.19863	0
STON2	-0.860496	0	10.9101	6.00891	0.550763	0
RPS6KA4	1.31623	0	1.42169	3.54024	2.49015	0
COL20A1	-0.753955	0	3.65982	2.17018	0.592976	0
SH3GL2	-1.88657	0	0.853659	0.230871	0.270449	0
JUN	0.558872	0	43.4272	63.9733	1.47312	0
BAG3	1.06195	0	4.89506	10.2197	2.08775	0
IL33	-1.75419	0	2.33087	0.690963	0.29644	0
BRD3	-0.65138	0	5.94544	3.78529	0.636671	0
TMX2	0.031095	0	13.1544	13.441	1.02179	0
MYBPHL	-0.93781	0	8.79782	4.59268	0.522025	0
IQCA1	-1.76813	0	2.30071	0.675462	0.293589	0
NR2F1-AS1	-0.92036	0	4.81386	2.54354	0.528377	0
EYA1	-1.5653	0	1.39185	0.470317	0.337908	0
TRAPPC1	0.146472	0	7.32092	8.10323	1.10686	0
LINC01094	1.32491	0	3.1672	7.93437	2.50517	0
SERPINB6	0.584197	0	10.9451	16.409	1.4992	0
MEF2D	1.03445	0	3.58633	7.34598	2.04833	0
SOX13	-1.56176	0	3.07092	1.04024	0.338738	0
COL11A1	-0.993904	0	4.03306	2.02507	0.502117	0
KIAA1161	-1.37321	0	1.92234	0.742084	0.386033	0
LMAN1	0.455746	0	17.3087	23.7388	1.37149	0
NCF1	1.35191	0	0.560655	1.43107	2.5525	0
CSF2RB	0.871793	0	2.27022	4.15435	1.82994	0
TNFAIP8L2	1.57973	0	1.04589	3.12632	2.98914	0
MAP9	-0.677181	0	10.5228	6.5808	0.625386	0
TRABD	0.852133	0	3.8604	6.96867	1.80517	0
RALA	-0.141845	0	15.3485	13.9113	0.906359	0
SGCE	-0.284703	0	10.37	8.51286	0.82091	0
SLC47A2	-0.754041	0	4.13062	2.44921	0.59294	0
MSR1	0.853737	0	11.2404	20.3133	1.80718	0
PSPH	-0.59889	0	8.42843	5.56497	0.660262	0
PCP4	-1.62678	0	3.85623	1.24868	0.323809	0
TRIM22	0.843947	0	6.9862	12.5399	1.79495	0
MMP16	-1.09089	0	3.37773	1.58575	0.469473	0
HRASLS	-1.03689	0	2.83408	1.38127	0.487377	0
CYTL1	1.2696	0	3.86553	9.31959	2.41095	0
PLD3	0.482276	0	18.053	25.219	1.39695	0
MOCS2	-0.0112148	0	6.98748	6.93338	0.992257	0
LRRC4C	-1.13486	0	4.19641	1.91095	0.455378	0
SLC38A3	-1.10569	0	2.45154	1.13918	0.46468	0
HMGB2	-0.613989	0	68.8299	44.9726	0.653388	0
RPL12	0.437206	0	50.9236	68.9495	1.35398	0
JPH4	-1.81573	0	1.92041	0.545515	0.284061	0
KLK11	3.03943	0	0.0840822	0.691293	8.22164	0
COA3	-0.224839	0	21.9156	18.753	0.855691	0
PDE3B	1.73827	0	1.22689	4.09334	3.33634	0
FLI1	1.33334	0	2.00257	5.04617	2.51985	0
DAZAP2	0.444622	0	28.1467	38.3064	1.36096	0
FAM179A	-0.281216	0	3.8665	3.18173	0.822897	0
KLHL23	-0.986628	0	5.07478	2.56102	0.504656	0
HNRNPA2B1	-0.194266	0	115.25	100.73	0.874017	0
PSMB10	0.604004	0	8.96662	13.6286	1.51993	0
S100A16	-0.039143	0	26.5927	25.8809	0.973233	0
FOXN3	0.838538	0	10.6313	19.0112	1.78824	0
RPS26P11	-0.193393	0	1.02503	0.896438	0.874546	0
RPS8	0.342511	0	108.385	137.428	1.26796	0
GPBP1	-0.180583	0	18.1451	16.0102	0.882346	0
CCT2	-0.174358	0	25.415	22.5218	0.886162	0
CIT	-0.760141	0	4.32798	2.55541	0.590439	0
UBE2V2	-0.388572	0	20.4901	15.652	0.763885	0
MSI1	-0.916701	0	2.67105	1.41491	0.529719	0
COL6A1	-0.362412	0	14.5475	11.316	0.777863	0
SMARCC2	-0.135038	0	12.3379	11.2355	0.910646	0
SERP1	0.494354	0	23.7892	33.5115	1.40869	0
SLC44A1	-0.325797	0	36.1101	28.8107	0.797857	0
LINC00632	-0.716726	0	1.74101	1.05937	0.608477	0
RPS5	0.264718	0	62.9965	75.684	1.2014	0
PTPRN2	-0.332563	0	11.1887	8.88522	0.794125	0
MAFF	1.10709	0	3.80937	8.2058	2.15411	0
SULT1C4	-0.970407	0	3.35462	1.71207	0.510362	0
CARD8	0.984363	0	4.9663	9.82553	1.97844	0
UBE2J1	0.776994	0	8.13222	13.935	1.71356	0
IFITM2	0.604093	0	21.404	32.5346	1.52002	0
DHRS7	0.600059	0	25.6656	38.9034	1.51578	0
BRI3	0.697295	0	9.85462	15.9789	1.62146	0
GAD1	-1.3202	0	2.58184	1.03397	0.400479	0
ELAVL4	-1.07983	0	6.07991	2.87632	0.473086	0
PAFAH1B2	-0.430202	0	13.068	9.69855	0.742158	0
LINC01133	2.70413	0	0.265404	1.72955	6.51667	0
DMD	-0.727474	0	7.77246	4.69426	0.60396	0
MAD2L2	-0.329681	0	13.9849	11.128	0.795712	0
OSTF1	0.641331	0	4.41913	6.89281	1.55977	0
COLGALT1	0.757699	0	4.25321	7.19129	1.69079	0
CCDC28B	-0.846703	0	5.68164	3.1593	0.556054	0
NABP1	0.722385	0	4.19608	6.92315	1.64991	0
ROMO1	-0.130769	0	133.434	121.871	0.913344	0
ARAP1	0.796133	0	5.78113	10.0386	1.73644	0
OBSL1	-0.201337	0	6.69191	5.82025	0.869744	0
RNF213	0.637965	0	21.1791	32.9575	1.55613	0
BLOC1S1	-0.0823137	0	24.8107	23.4347	0.944542	0
ROBO1	-0.761981	0	5.86489	3.45844	0.589686	0
PLK3	1.1215	0	1.84211	4.00792	2.17573	0
NLGN3	-0.595069	0	9.10462	6.02737	0.662013	0
LANCL2	-0.76897	0	10.3508	6.07421	0.586836	0
PUF60	-0.231529	0	27.0472	23.0369	0.851732	0
THAP5	-0.355792	0	22.6431	17.6943	0.781441	0
EDNRB	-0.616004	0	12.0472	7.86049	0.652476	0
BICD2	0.946069	0	4.38158	8.44162	1.92662	0
2022-03-06	-0.270742	0	22.2497	18.4426	0.828893	0
CSTA	1.28095	0	4.37869	10.6402	2.42999	0
SYBU	-0.975441	0	3.31836	1.68766	0.508585	0
SQRDL	0.968707	0	3.62612	7.09664	1.95709	0
KDELR2	0.291944	0	21.2837	26.0574	1.22429	0
RPL5	0.281754	0	100.869	122.624	1.21567	0
AHI1	-0.326725	0	16.8687	13.4502	0.797344	0
CLASP2	-0.370186	0	13.7693	10.653	0.773683	0
UBA52	0.34216	0	102.342	129.734	1.26765	0
BTG3	-0.449145	0	17.7214	12.9805	0.732477	0
NAA20	0.556899	0	14.9451	21.9858	1.4711	0
PREPL	-0.422328	0	13.3456	9.95877	0.746219	0
SNAR-G1	2.2748	0	0.431001	2.08575	4.83932	0
CCL2	0.874339	0	50.4961	92.5679	1.83317	0
TBC1D22A	1.1319	0	2.18164	4.781	2.19147	0
STXBP1	-0.92431	0	4.24872	2.23879	0.526932	0
TBC1D4	1.44642	0	2.28787	6.23516	2.72531	0
B4GAT1	-0.482081	0	7.87933	5.64116	0.715944	0
UBE2C	-0.818271	0	21.0263	11.9245	0.567121	0
TNIK	-0.796327	0	6.80006	3.91557	0.575813	0
LUZP2	-1.13942	0	3.39666	1.54189	0.453942	0
ZNRF2	1.42647	0	1.73492	4.66326	2.68789	0
CAPZA2	0.299297	0	16.3379	20.1046	1.23054	0
C8orf33	-0.17862	0	19.8155	17.5079	0.883548	0
NDUFS8	-0.157915	0	46.6364	41.8011	0.89632	0
PCDH9	-0.558014	0	17.5164	11.8978	0.679237	0
TFDP1	-0.0385259	0	5.53402	5.38819	0.973649	0
NAP1L4	-0.342162	0	33.0042	26.0356	0.788858	0
ANTXR1	-0.680427	0	5.49551	3.42909	0.623981	0
DSC3	2.80964	0	0.104621	0.733509	7.01109	0
NMU	-1.32479	0	2.85526	1.13984	0.399207	0
CDKN2C	-0.641272	0	11.544	7.40139	0.641147	0
SF3B2	-0.218001	0	23.5517	20.2487	0.859756	0
RPL4	0.374348	0	42.862	55.56	1.29625	0
ST8SIA3	-1.91738	0	1.53113	0.405343	0.264735	0
IFT22	-0.554067	0	17.775	12.1065	0.681098	0
NLGN4X	-0.528648	0	5.47818	3.79749	0.693204	0
BIRC5	-0.747226	0	16.9024	10.0696	0.595748	0
EXOSC8	-0.308455	0	14.7519	11.9123	0.807506	0
BBS2	-0.263955	0	8.21566	6.84202	0.832802	0
PAG1	0.90759	0	6.8113	12.7774	1.87591	0
ATP5B	-0.0669471	0	83.2118	79.4387	0.954656	0
RPS2	0.401325	0	72.4936	95.7437	1.32072	0
HK2	0.61024	0	4.13254	6.30838	1.52651	0
NDUFA8	-0.251408	0	22.9641	19.2916	0.840076	0
SUMO1	-0.326992	0	15.646	12.473	0.797197	0
NAV1	-0.660223	0	12.0594	7.63094	0.632781	0
STAT6	1.24786	0	1.2285	2.91755	2.37489	0
RPS6KA3	0.971001	0	4.03915	7.91755	1.9602	0
WASF2	0.654191	0	15.3447	24.1484	1.57373	0
NCBP2	-0.378327	0	12.6309	9.71735	0.769329	0
SBK1	-1.4054	0	2.04172	0.770778	0.377514	0
ADGRB2	-0.597067	0	4.11585	2.72098	0.661096	0
MRPL42	-0.436846	0	11.0899	8.19261	0.738748	0
VANGL2	-0.902184	0	3.13126	1.67546	0.535076	0
PRKCA	-0.259707	0	8.32221	6.95119	0.835258	0
SEC13	0.0964502	0	10.9368	11.6929	1.06914	0
CFAP100	-0.921726	0	1.82253	0.962071	0.527877	0
ZNF3	-0.663845	0	5.85334	3.69459	0.631194	0
SPAG8	-1.02912	0	6.32831	3.10092	0.490008	0
CELSR2	-0.565634	0	6.84371	4.62401	0.675658	0
HS3ST4	3.75881	0	0.093389	1.26418	13.5367	0
PNRC1	0.644984	0	23.146	36.1939	1.56372	0
GDI1	-0.287773	0	16.6348	13.6266	0.819166	0
CNRIP1	-0.65066	0	3.29718	2.10026	0.636989	0
CPVL	0.827653	0	15.0549	26.7193	1.7748	0
GATS	-0.764152	0	4.8957	2.88259	0.5888	0
DDX3X	0.480157	0	29.9769	41.8146	1.3949	0
LOC101927143	2.21476	0	0.42715	1.98285	4.64204	0
RAB3IL1	1.87685	0	0.683569	2.51055	3.67272	0
UNC93B1	1.21616	0	2.38126	5.53232	2.32328	0
FAU	0.264096	0	118.399	142.184	1.20088	0
NLRP1	1.57215	0	1.03177	3.06794	2.97347	0
REL	0.945624	0	7.40757	14.2672	1.92602	0
TMEM100	-1.96816	0	2.01829	0.515831	0.255578	0
WDR13	-0.0810094	0	9.87741	9.33806	0.945396	0
RPL26	0.35258	0	101.532	129.641	1.27684	0
CCL5	0.809774	0	9.5966	16.8222	1.75294	0
OAS1	0.878472	0	5.13158	9.43404	1.83843	0
IGDCC4	-1.47535	0	1.96341	0.706135	0.359646	0
JAM2	-0.423796	0	12.216	9.10653	0.74546	0
ATM	0.822242	0	8.39987	14.8522	1.76815	0
EML4	0.738535	0	7.68517	12.8226	1.66848	0
RSPH4A	-0.635964	0	2.34531	1.50923	0.643511	0
TMEM108	-0.860668	0	3.5	1.92744	0.550697	0
PALM	-1.04074	0	2.49358	1.21207	0.486076	0
FOLR1	-1.5288	0	4.15404	1.43964	0.346564	0
MAGEH1	-0.35157	0	10.8283	8.48648	0.783731	0
SALL2	-1.08118	0	2.56098	1.21042	0.472641	0
ATP9A	-0.725182	0	7.73941	4.68173	0.604921	0
LSP1	0.869552	0	6.12933	11.1989	1.8271	0
TREM1	0.867388	0	12.7914	23.3361	1.82436	0
SACS	-0.538269	0	9.18228	6.32289	0.688596	0
NACA	0.205691	0	79.4602	91.6365	1.15324	0
LINC01116	-1.28551	0	2.07991	0.853232	0.410226	0
SEM1	-0.218072	0	120.788	103.843	0.859713	0
WLS	-0.465532	0	10.9214	7.9093	0.724204	0
BNIP3L	0.0987096	0	24.7567	26.5099	1.07082	0
HN1	-0.413106	0	24.9942	18.7708	0.751005	0
CDC42SE1	0.44041	0	14.1617	19.2173	1.35699	0
TREML1	1.2346	0	1.3957	3.2843	2.35316	0
IDO1	2.17851	0	0.480424	2.1748	4.52684	0
CPED1	1.60815	0	1.48139	4.51616	3.0486	0
VDAC1	0.296192	0	20.259	24.876	1.2279	0
NAV3	1.41687	0	2.49679	6.66656	2.67005	0
CD320	-0.188921	0	14.1162	12.3836	0.877261	0
NDUFAB1	-0.155024	0	30.5619	27.4482	0.898118	0
ZC2HC1A	-0.443536	0	6.08023	4.47098	0.73533	0
CLUAP1	-0.327342	0	8.23748	6.5653	0.797003	0
RASSF3	1.75494	0	1.53947	5.19591	3.37512	0
ATP1A3	-0.952937	0	0.785944	0.406003	0.51658	0
SON	-0.275262	0	293.348	242.393	0.8263	0
SET	-0.200641	0	34.3004	29.847	0.870164	0
KIAA1549L	-1.74651	0	1.33023	0.396438	0.298022	0
JMJD6	0.762473	0	6.43806	10.9215	1.6964	0
C8orf46	-0.456322	0	11.9936	8.74142	0.728842	0
GAL3ST4	0.963935	0	9.43935	18.4126	1.95062	0
ISCU	0.380953	0	22.2847	29.0191	1.3022	0
DOK1	1.39327	0	1.43164	3.76055	2.62674	0
G3BP1	-0.250283	0	10.9454	9.20218	0.840731	0
GUCY1A2	-0.822286	0	2.08954	1.18173	0.565545	0
SRSF1	0.0127382	0	14.113	14.2381	1.00887	0
PLCB1	-0.4675	0	3.52792	2.55145	0.723217	0
PSME1	0.456481	0	44.9994	61.7477	1.37219	0
SOX5	-0.952228	0	3.70571	1.91524	0.516834	0
CDKN2A	-0.426447	0	32.958	24.5237	0.744092	0
P4HB	0.342248	0	25.2487	32.0086	1.26773	0
CUTA	-0.149616	0	34.1694	30.8034	0.90149	0
TPI1	0.123028	0	78.8578	85.8776	1.08902	0
FGF12	-0.829837	0	3.77246	2.12236	0.562593	0
PTPRE	0.743286	0	15.0465	25.1877	1.67398	0
PLPPR4	-1.50585	0	1.99037	0.700858	0.352124	0
ATP2B1-AS1	1.2425	0	4.80488	11.3687	2.36608	0
PRTFDC1	-0.710548	0	6.04268	3.69261	0.611088	0
MAGI1	-0.78083	0	7.5077	4.36972	0.582032	0
MAGI2	-0.725186	0	5.26412	3.18437	0.604919	0
KCNJ10	-0.668289	0	8.70122	5.47526	0.629252	0
NAP1L5	-0.952113	0	2.94608	1.52276	0.516875	0
PARP1	-0.126116	0	29.0918	26.6567	0.916295	0
TMX4	-0.416546	0	15.7359	11.7896	0.749216	0
MS4A6A	0.939586	0	16.2038	31.0785	1.91798	0
GPCPD1	0.819011	0	7.67875	13.5468	1.7642	0
RPL39	0.349238	0	144.404	183.954	1.27389	0
RPS3A	0.326221	0	92.4156	115.864	1.25373	0
BCAP31	0.454685	0	13.5764	18.6062	1.37048	0
ATP6V1G1	-0.0870396	0	46.1082	43.4086	0.941453	0
SLC16A9	-1.73515	0	1.30552	0.39215	0.300379	0
COPS9	-0.144181	0	86.4608	78.2378	0.904893	0
WSCD1	-0.548471	0	9.95315	6.80541	0.683745	0
RBM47	0.942679	0	4.06226	7.80805	1.92209	0
IRF1	0.330746	0	9.90051	12.4515	1.25766	0
COX20	-0.255909	0	37.5279	31.4281	0.837459	0
SCOC	-0.228388	0	13.8392	11.813	0.853588	0
PPIA	0.0688675	0	111.435	116.884	1.04889	0
CFAP20	-0.410599	0	18.3774	13.8255	0.752311	0
EDF1	-0.0476713	0	65.3575	63.2332	0.967497	0
ROBO2	-1.16693	0	4.47882	1.99472	0.445368	0
HIVEP3	1.02769	0	2.95154	6.01748	2.03876	0
ARL4A	-0.417972	0	15.8347	11.8519	0.748476	0
STMN3	-0.338499	0	8.67426	6.86016	0.790864	0
FMO3	2.30201	0	0.172015	0.848285	4.93145	0
BLVRA	-0.276701	0	8.46277	6.98582	0.825476	0
SEC61B	0.0848994	0	30.7173	32.5792	1.06061	0
TP63	2.34734	0	0.126123	0.641821	5.08884	0
FMN2	-1.1746	0	4.5414	2.01187	0.443007	0
VWA3A	-1.23428	0	2.31772	0.985158	0.425056	0
CD81	0.412923	0	33.1101	44.0821	1.33138	0
PRKCH	1.36869	0	1.30873	3.37962	2.58237	0
HLA-DQA1	1.09747	0	7.80905	16.7098	2.13979	0
C5orf24	-0.333619	0	12.2131	9.69162	0.793544	0
H2AFV	-0.358347	0	42.8639	33.4363	0.780058	0
C1orf158	-1.18042	0	1.81868	0.802441	0.441222	0
FAM171B	-1.24236	0	2.63896	1.11544	0.42268	0
ADAM10	0.73533	0	6.7638	11.2602	1.66478	0
CHST9	-1.71257	0	1.27985	0.390501	0.305116	0
PTBP2	-0.709272	0	8.38736	5.12995	0.611629	0
ENHO	-0.745131	0	2.79557	1.66788	0.596614	0
CA10	-0.572923	0	3.2086	2.15699	0.672253	0
CEND1	-0.712147	0	4.23716	2.58641	0.610411	0
GPR162	-1.07772	0	3.01637	1.42909	0.473778	0
MAN1A1	1.06852	0	2.52824	5.30244	2.09728	0
RNF130	0.519804	0	21.8135	31.2754	1.43376	0
SERPINB5	3.42499	0	0.0327343	0.351583	10.7405	0
RPS28	0.466452	0	27.7574	38.3526	1.38171	0
MPP1	1.01086	0	3.65051	7.3562	2.01511	0
DRC1	-0.870991	0	3.45154	1.8872	0.546771	0
MFF	-0.329037	0	16.827	13.3954	0.796068	0
LARS	-0.210563	0	19.2054	16.5973	0.8642	0
CASC1	-0.651541	0	4.6887	2.98483	0.6366	0
ST8SIA1	-1.01683	0	2.63479	1.30211	0.494199	0
TP53I11	1.63371	0	1.0061	3.12203	3.10311	0
CD40	1.27855	0	1.24615	3.02309	2.42594	0
PLEKHA2	0.936697	0	4.45924	8.53562	1.91414	0
LOC728392	-0.480444	0	12.5998	9.031	0.716757	0
NCKAP1	-0.465969	0	11.2914	8.1748	0.723985	0
NPY	-3.98533	0	1.69769	0.10719	0.0631387	0
STAMBPL1	1.61423	0	1.03723	3.17546	3.06149	0
DMKN	2.39512	0	0.601733	3.16524	5.2602	0
DZIP1	-0.832152	0	3.89185	2.18602	0.561691	0
NSD2	-0.443233	0	8.98973	6.61181	0.735484	0
BMP7	-0.713909	0	6.18228	3.76913	0.609666	0
MYEF2	-0.711182	0	10.2754	6.27639	0.610819	0
KANK1	-0.712162	0	5.82413	3.55508	0.610405	0
LINGO1	-1.31097	0	1.83954	0.741425	0.403049	0
CFAP52	-1.12745	0	3.41399	1.56266	0.457724	0
C1orf132	1.44573	0	1.26284	3.43997	2.724	0
SMARCD1	-0.680386	0	7.10109	4.43107	0.623998	0
COL5A3	-1.69194	0	1.29365	0.400396	0.30951	0
LOC728715	-1.16206	0	0.945443	0.422493	0.446874	0
REEP2	-0.648339	0	4.85045	3.09466	0.638015	0
PEBP1	-0.182169	0	92.5812	81.5989	0.881377	0
DTX3	-0.936681	0	5.05424	2.6405	0.522433	0
RHOG	0.60045	0	10.9278	16.5686	1.51619	0
NUSAP1	-0.790429	0	63.1711	36.5237	0.578172	0
AKR1C2	2.2215	0	0.885751	4.13094	4.66377	0
PIANP	-1.2844	0	0.976893	0.401055	0.410542	0
WDR45B	0.0973542	0	10.7705	11.5224	1.06981	0
TMEM109	0.900718	0	3.32766	6.21273	1.86699	0
RPS4X	0.352557	0	69.7067	89.003	1.27682	0
SFXN1	-0.417589	0	9.93004	7.43437	0.748675	0
PLPP3	-0.414534	0	16.3289	12.251	0.750262	0
CAPS2	-0.512296	0	1.76926	1.24044	0.701106	0
PAIP2	-0.224407	0	49.4461	42.3232	0.855947	0
HDDC2	-0.156931	0	12.2041	10.9462	0.896931	0
CFAP73	-1.23238	0	1.08023	0.459763	0.425615	0
LINC01102	-1.22785	0	1.99069	0.849934	0.426954	0
ICA1L	-0.561257	0	4.73813	3.21108	0.677711	0
PSMA2	-0.160944	0	58.7465	52.5452	0.89444	0
RRBP1	0.564876	0	19.5995	28.9927	1.47926	0
HIP1R	-0.736483	0	3.34596	2.00825	0.600201	0
RBBP7	-0.186285	0	29.9859	26.3536	0.878866	0
CCDC74B	-1.41862	0	1.7484	0.654024	0.374071	0
ARRDC3	-0.266681	0	13.7298	11.4126	0.831229	0
KCNQ3	1.2887	0	1.79172	4.37731	2.44308	0
CFAP53	-0.86852	0	9.49326	5.19954	0.547708	0
FRG1CP	1.22063	0	1.95796	4.56299	2.33049	0
TRAM1	0.508449	0	13.654	19.4232	1.42252	0
ID2	0.381827	0	64.3405	83.8351	1.30299	0
LIMCH1	-0.437637	0	15.8957	11.7365	0.738343	0
TMBIM6	0.220403	0	88.3617	102.947	1.16506	0
TANGO2	1.09926	0	2.46694	5.28529	2.14244	0
ATP2C1	0.617645	0	7.93774	12.1794	1.53437	0
IPO9	-0.458685	0	11.637	8.46768	0.727649	0
TMEM106A	1.4707	0	1.72657	4.78529	2.77155	0
TMEM167A	-0.0375653	0	15.8588	15.4512	0.974298	0
TUBB	-0.297262	0	67.5992	55.0119	0.813795	0
NLGN2	-0.845809	0	5.10847	2.84235	0.556399	0
SLC44A5	-0.732322	0	1.35173	0.813654	0.601934	0
PIK3IP1	0.944163	0	3.74422	7.20416	1.92407	0
LCN2	4.73067	0	0.0349807	0.92876	26.5506	0
RBFOX2	-0.868042	0	4.61232	2.52704	0.54789	0
UNC79	-1.04229	0	1.98139	0.962071	0.485555	0
LRRIQ1	-0.820633	0	4.57157	2.58839	0.566193	0
ZNF286A	-0.860208	0	3.45218	1.90172	0.550873	0
RHOV	2.31953	0	0.0808729	0.403694	4.99171	0
TNFAIP8L3	2.32213	0	0.413992	2.07025	5.0007	0
GPI	0.554108	0	14.4576	21.2276	1.46826	0
MLLT3	-0.824813	0	4.78755	2.70284	0.564555	0
TPST1	-0.366996	0	12.2693	9.51352	0.775395	0
LOC730100	-1.63681	0	3.37644	1.08575	0.321567	0
LINC00578	2.7813	0	0.127086	0.873681	6.87472	0
AEBP1	-0.752133	0	10.5668	6.27375	0.593725	0
LMO2	0.949919	0	6.22047	12.0165	1.93176	0
GFRA1	-1.20554	0	1.69544	0.735158	0.433608	0
ST5	-0.204553	0	4.33986	3.76616	0.867807	0
STRAP	-0.145662	0	20.862	18.8585	0.903964	0
CETN3	-0.319531	0	8.37163	6.70844	0.801331	0
KCNQ2	-0.74826	0	7.0077	4.17183	0.595321	0
LINC01351	-0.814047	0	3.42234	1.94657	0.568784	0
WIPF1	0.72026	0	9.06098	14.9278	1.64748	0
JUND	0.565863	0	20.0738	29.7147	1.48027	0
NEK11	-0.850189	0	4.43549	2.46042	0.554712	0
APLP2	0.35204	0	39.2009	50.0346	1.27636	0
TP73	-1.24231	0	3.86232	1.63259	0.422695	0
SBDS	-0.0844683	0	34.716	32.7418	0.943132	0
PIK3R3	-0.636628	0	3.34628	2.15237	0.643215	0
KCNH2	-1.26581	0	2.77182	1.1527	0.415865	0
SNRPC	-0.213315	0	33.8918	29.2335	0.862553	0
CDV3	0.642097	0	10.5148	16.4093	1.5606	0
RNF41	0.731821	0	2.93902	4.88094	1.66073	0
ITPRIP	1.02187	0	2.79942	5.68437	2.03055	0
RAB3C	-1.46864	0	1.23684	0.4469	0.361323	0
SCIMP	1.44797	0	1.57349	4.29288	2.72825	0
IDS	0.54168	0	16.5408	24.0778	1.45567	0
SPCS2	-0.054118	0	15.3607	14.7952	0.963183	0
TMEM190	-1.20791	0	4.13094	1.78826	0.432894	0
CHD4	-0.0118769	0	24.1139	23.9162	0.991801	0
ARF5	-0.214184	0	25.6871	22.1431	0.862034	0
SMCO4	1.27278	0	1.20828	2.91953	2.41627	0
RAB32	0.838826	0	3.11008	5.56266	1.78859	0
MX2	0.0608981	0	7.36232	7.67975	1.04311	0
GTF2IP1	-0.306898	0	6.65116	5.37665	0.808378	0
STK10	0.992122	0	3.39763	6.75825	1.98911	0
TMC6	0.7074	0	5.74005	9.37269	1.63286	0
COX8A	-0.0785012	0	58.2365	55.1524	0.947041	0
HSPE1	0.131864	0	41.3604	45.3189	1.09571	0
PTPRT	-2.23497	0	1.12099	0.238127	0.212426	0
ZDHHC4	-0.255074	0	7.67875	6.43437	0.837944	0
MTHFD1L	1.11888	0	2.46277	5.34861	2.17179	0
MYL12B	0.32708	0	41.5645	52.1415	1.25447	0
ASF1A	-0.248869	0	10.6059	8.92546	0.841556	0
ATP6V1B2	0.590158	0	12.2134	18.3862	1.50541	0
C3orf70	-0.5008	0	5.1611	3.64743	0.706715	0
PTMS	-0.545362	0	7.91688	5.4248	0.68522	0
PCED1B	1.63441	0	0.813543	2.52573	3.1046	0
ADGRB3	-1.02415	1.65e-15	3.02246	1.48615	0.491701	1.11e-16
ZBBX	-1.00664	1.65e-15	4.86072	2.4192	0.497703	1.11e-16
FAM96B	-0.0539355	1.65e-15	31.2917	30.1435	0.963305	1.11e-16
SEMA6A	-0.529276	1.65e-15	10.0087	6.93503	0.692902	1.11e-16
NCF2	1.20796	1.65e-15	3.43806	7.94228	2.3101	1.11e-16
SSBP2	-0.458884	1.65e-15	9.819	7.1438	0.727549	1.11e-16
STX7	0.759645	1.65e-15	6.7577	11.4413	1.69307	1.11e-16
FAM83B	2.76134	1.65e-15	0.0757381	0.513522	6.78024	1.11e-16
ENKUR	-1.00844	1.65e-15	5.26091	2.61511	0.497082	1.11e-16
PHLPP1	-0.49851	1.65e-15	7.82606	5.53958	0.707837	1.11e-16
RAP1B	0.392168	1.65e-15	8.53562	11.2018	1.31236	1.11e-16
RAN	-0.162137	1.65e-15	49.0892	43.871	0.8937	1.11e-16
C11orf70	-1.51612	1.65e-15	3.00642	1.05112	0.349626	1.11e-16
LOC101927069	1.33224	1.65e-15	1.20796	3.04156	2.51793	1.11e-16
MRPS34	0.0486133	1.65e-15	12.759	13.1962	1.03427	1.11e-16
ELL2	0.840947	1.65e-15	6.00995	10.7652	1.79123	1.11e-16
FTH1	0.305791	1.65e-15	687.605	849.946	1.2361	1.11e-16
IGFBP5	0.166871	1.65e-15	33.5109	37.6201	1.12262	1.11e-16
CCRL2	0.93729	1.65e-15	1.9862	3.80343	1.91493	1.11e-16
KCNT2	-1.74636	1.65e-15	1.49166	0.444591	0.298052	1.11e-16
LOC101928429	1.06059	1.65e-15	0.662388	1.3816	2.08578	1.11e-16
AGT	-0.416238	1.65e-15	38.7266	29.0208	0.749376	1.11e-16
GLRB	-1.00939	1.65e-15	2.29589	1.1405	0.496757	1.11e-16
SEC62	-0.0348476	1.65e-15	137.37	134.091	0.976135	1.11e-16
RSF1	-0.13237	1.65e-15	26.3142	24.0073	0.912331	1.11e-16
CDK5R1	-1.01512	1.65e-15	2.97561	1.4723	0.494788	1.11e-16
PPM1M	1.35681	1.65e-15	1.43004	3.6626	2.56119	1.11e-16
KNOP1	-0.354401	1.65e-15	12.9288	10.1128	0.782194	1.11e-16
CCDC181	-0.74249	1.65e-15	6.94994	4.15402	0.597707	1.11e-16
PAICS	-0.0756087	1.65e-15	11.4066	10.8242	0.948942	1.11e-16
SLC25A6	0.351192	1.65e-15	3.19159	4.07124	1.27561	1.11e-16
EDN1	1.17625	1.65e-15	1.66784	3.76913	2.25988	1.11e-16
GPR65	0.823025	1.65e-15	3.82349	6.76418	1.76911	1.11e-16
FGF14-AS2	-0.722761	1.65e-15	2.55552	1.54848	0.605937	1.11e-16
STOX2	-0.602621	1.65e-15	4.07413	2.68305	0.658557	1.11e-16
SSB	-0.105772	1.65e-15	35.1948	32.7068	0.929308	1.11e-16
RNF149	0.640732	1.65e-15	8.55359	13.3361	1.55912	1.11e-16
SSH1	0.943496	1.65e-15	4.27279	8.21735	1.92318	1.11e-16
MSTN	-0.427111	1.65e-15	0.808408	0.601253	0.74375	1.11e-16
LINC00673	-0.564022	1.65e-15	4.27279	2.89017	0.676414	1.11e-16
TPP1	0.638409	1.65e-15	16.4082	25.5412	1.55661	1.11e-16
PID1	-0.947619	1.65e-15	3.9846	2.06596	0.518488	1.11e-16
ZNF608	-0.732882	1.65e-15	3.76187	2.26352	0.601701	1.11e-16
PRDX4	0.155597	1.65e-15	33.656	37.4888	1.11388	1.11e-16
EFHC1	-0.513785	1.65e-15	9.0353	6.32817	0.700382	1.11e-16
GJB6	2.67052	1.65e-15	0.153081	0.974604	6.3666	1.11e-16
KCNN3	-0.994826	1.65e-15	3.77535	1.89446	0.501797	1.11e-16
EFCAB1	-1.15041	1.65e-15	2.39474	1.07883	0.450499	1.11e-16
SFN	2.27618	1.65e-15	0.348203	1.68668	4.84395	1.11e-16
NTRK3	-1.12361	1.65e-15	2.49583	1.14545	0.458945	1.11e-16
SNAR-I	2.52291	1.65e-15	0.0937099	0.538588	5.7474	1.11e-16
ATP6AP1	0.391794	1.65e-15	19.6194	25.7411	1.31202	1.11e-16
PIN1	-0.257949	3.23e-15	20.0099	16.7338	0.836276	2.22e-16
TOX	-1.16089	3.23e-15	3.23299	1.44591	0.447236	2.22e-16
DTYMK	-0.417794	3.23e-15	20.6784	15.4792	0.748568	2.22e-16
RAB7A	0.0783338	3.23e-15	26.9666	28.4713	1.0558	2.22e-16
GSTO1	0.561278	3.23e-15	16.3431	24.1154	1.47558	2.22e-16
TGOLN2	0.541694	3.23e-15	20.2323	29.4518	1.45568	2.22e-16
RPL27	0.230228	3.23e-15	73.8588	86.6379	1.17302	2.22e-16
CDH10	-1.39347	3.23e-15	2.11329	0.80442	0.380649	2.22e-16
LOC100507006	1.61073	3.23e-15	1.45282	4.43701	3.05406	2.22e-16
PACRG	-1.05227	3.23e-15	3.39795	1.63852	0.48221	2.22e-16
SMIM18	-1.40404	3.23e-15	2.42298	0.915567	0.377869	2.22e-16
HSPA9	0.052137	3.23e-15	26.7985	27.7846	1.0368	2.22e-16
AP2B1	-0.499108	3.23e-15	17.0151	12.0389	0.707544	2.22e-16
SARS	-0.13712	3.23e-15	36.0209	32.7549	0.909333	2.22e-16
WDR78	-1.10655	3.23e-15	3.58504	1.66491	0.464404	2.22e-16
MRPL51	-0.173243	3.23e-15	36.897	32.722	0.886847	2.22e-16
UPK1B	2.74185	3.23e-15	0.0895379	0.598945	6.68929	2.22e-16
GABARAPL2	-0.180124	3.23e-15	38.611	34.0792	0.882627	2.22e-16
BBOX1	-0.525054	3.23e-15	6.75546	4.69459	0.694933	2.22e-16
TRIB2	-0.548827	3.23e-15	10.6374	7.27144	0.683576	2.22e-16
CHCHD7	0.698621	3.23e-15	10.2798	16.6837	1.62295	2.22e-16
TBC1D9	1.62034	3.23e-15	0.916239	2.81695	3.07447	2.22e-16
PCDHB7	-1.06515	3.23e-15	2.52439	1.20646	0.477923	2.22e-16
CASP1	0.766115	3.23e-15	5.57959	9.48912	1.70068	2.22e-16
MAP3K19	-1.02244	3.23e-15	1.29974	0.639842	0.492283	2.22e-16
NDUFS2	-0.103853	3.23e-15	23.3614	21.7388	0.930545	2.22e-16
NUDT21	-0.0304941	3.23e-15	11.4304	11.1913	0.979085	2.22e-16
ABI2	-0.296574	3.23e-15	12.3325	10.0409	0.814183	2.22e-16
UBE2T	-0.67484	3.23e-15	15.2513	9.55343	0.626402	2.22e-16
PNISR	-0.128925	4.78e-15	43.1762	39.4852	0.914512	3.33e-16
IL13RA2	-1.18177	4.78e-15	1.42234	0.626979	0.440809	3.33e-16
DLGAP1	-1.25024	4.78e-15	2.61104	1.09763	0.420379	3.33e-16
RPL7	0.270274	4.78e-15	87.6653	105.728	1.20604	3.33e-16
SHTN1	0.584591	4.78e-15	24.3376	36.497	1.49961	3.33e-16
IQCK	-0.401063	4.78e-15	14.8963	11.281	0.7573	3.33e-16
HERPUD1	0.594274	4.78e-15	27.234	41.1154	1.50971	3.33e-16
NT5DC2	-0.38862	4.78e-15	2.94384	2.24868	0.76386	3.33e-16
PARP14	0.610005	4.78e-15	9.98588	15.2411	1.52626	3.33e-16
ATP5A1	-0.0812626	4.78e-15	49.4836	46.7734	0.94523	3.33e-16
P2RY6	1.80569	4.78e-15	0.780488	2.72856	3.49597	3.33e-16
SNAR-C3	2.1184	4.78e-15	4.7423	20.5917	4.34213	3.33e-16
FIBP	-0.0913093	4.78e-15	12.3245	11.5686	0.93867	3.33e-16
LYRM7	-0.631288	4.78e-15	6.2009	4.0033	0.6456	3.33e-16
TTYH1	-0.257091	4.78e-15	15.2426	12.7546	0.836773	3.33e-16
GPR19	-1.01729	4.78e-15	2.32253	1.14743	0.494042	3.33e-16
ZRANB2	-0.130688	4.78e-15	31.7009	28.9555	0.913396	3.33e-16
C2orf80	-0.691071	4.78e-15	6.73588	4.17216	0.619394	3.33e-16
NKX2-2	-0.951828	4.78e-15	3.43036	1.77342	0.516977	3.33e-16
ZFPM2	-1.48205	4.78e-15	1.2484	0.4469	0.357979	3.33e-16
RNF125	1.51324	4.78e-15	1.09499	3.12566	2.8545	3.33e-16
NSMF	-0.431254	4.78e-15	4.89153	3.62764	0.741617	3.33e-16
GLB1	0.776053	4.78e-15	3.83023	6.55904	1.71244	3.33e-16
CCNB1	-0.680642	6.33e-15	23.6162	14.7338	0.623888	4.44e-16
CCDC113	-0.833446	6.33e-15	4.73107	2.65501	0.561187	4.44e-16
ATP2B4	-0.268303	6.33e-15	10.0828	8.3717	0.830295	4.44e-16
APP	-0.249318	6.33e-15	15.3681	12.9291	0.841294	4.44e-16
SERINC5	-0.450778	6.33e-15	9.72882	7.11807	0.731648	4.44e-16
COX5B	-0.0369509	6.33e-15	68.88	67.1382	0.974713	4.44e-16
BTAF1	0.948482	6.33e-15	4.08697	7.8872	1.92984	4.44e-16
CADM4	-0.517241	6.33e-15	7.18582	5.02078	0.698707	4.44e-16
TRMT1	0.76092	6.33e-15	5.14506	8.71867	1.69457	4.44e-16
PRDX5	-0.321743	6.33e-15	43.5292	34.8278	0.800103	4.44e-16
ZKSCAN1	-0.237014	6.33e-15	16.8989	14.3387	0.8485	4.44e-16
TAX1BP1	-0.103274	6.33e-15	39.3652	36.6458	0.930918	4.44e-16
VGLL4	-0.245491	7.84e-15	2.88671	2.43503	0.843529	5.55e-16
GABRB1	-1.78206	7.84e-15	1.84435	0.53628	0.290769	5.55e-16
CASC3	-0.0246055	7.84e-15	16.1008	15.8285	0.983089	5.55e-16
GRID2	-0.983152	7.84e-15	3.92683	1.98648	0.505873	5.55e-16
FKBP11	1.28778	7.84e-15	3.77214	9.20976	2.44152	5.55e-16
TMIGD2	1.9617	7.84e-15	0.648588	2.52639	3.89521	5.55e-16
LRRC49	-0.640269	7.84e-15	2.7975	1.79485	0.641593	5.55e-16
HLA-DQA2	0.447701	7.84e-15	2.00738	2.7378	1.36386	5.55e-16
RBM4	0.267386	7.84e-15	2.63222	3.16821	1.20362	5.55e-16
ING4	-0.49432	7.84e-15	7.42843	5.27342	0.709896	5.55e-16
CFAP36	-0.30426	7.84e-15	13.32	10.7873	0.809857	5.55e-16
BCYRN1	-0.779901	7.84e-15	5.66977	3.30211	0.582407	5.55e-16
UBL5	-0.0130599	7.84e-15	140.402	139.137	0.990988	5.55e-16
RTKN2	-1.2755	7.84e-15	2.24358	0.926781	0.413081	5.55e-16
NCF1B	1.08227	7.84e-15	0.463094	0.980541	2.11737	5.55e-16
TNFAIP3	0.823029	7.84e-15	4.96983	8.79222	1.76912	5.55e-16
MKLN1	-0.0951775	9.31e-15	11.7843	11.032	0.936157	6.66e-16
EFNB3	-1.51399	9.31e-15	2.4387	0.853892	0.350142	6.66e-16
SUCNR1	1.80355	9.31e-15	0.771823	2.69426	3.49078	6.66e-16
MASP1	-1.18502	9.31e-15	3.30327	1.45284	0.439817	6.66e-16
CACNB4	1.20081	9.31e-15	2.67619	6.15172	2.29869	6.66e-16
USP6NL	1.34737	9.31e-15	1.74326	4.43569	2.54448	6.66e-16
ARNT2	-0.394542	9.31e-15	7.4432	5.66227	0.760731	6.66e-16
NFKBIZ	0.578574	9.31e-15	8.5629	12.7876	1.49337	6.66e-16
CEBPB	0.796093	9.31e-15	10.7179	18.6105	1.73639	6.66e-16
DECR1	-0.0312398	9.31e-15	15.0992	14.7757	0.978579	6.66e-16
CXorf21	1.20498	9.31e-15	2.45058	5.64941	2.30534	6.66e-16
S100A9	0.684965	9.31e-15	61.0173	98.0953	1.60766	6.66e-16
ADH5	0.0231608	9.31e-15	10.1913	10.3562	1.01618	6.66e-16
MALAT1	-0.0618282	9.31e-15	5642.59	5405.88	0.958049	6.66e-16
WDR63	-0.644285	9.31e-15	2.81354	1.80013	0.63981	6.66e-16
SHISA4	-0.303863	9.31e-15	7.43517	6.02309	0.81008	6.66e-16
SEC11C	0.132769	9.31e-15	31.7853	34.8493	1.0964	6.66e-16
MAP4	0.00489723	9.31e-15	11.2362	11.2744	1.0034	6.66e-16
EBI3	1.22826	1.08e-14	1.08087	2.53232	2.34285	7.77e-16
CETN2	-0.5245	1.08e-14	32.9146	22.8823	0.6952	7.77e-16
SRSF10	-0.339577	1.08e-14	34.2134	27.0379	0.790273	7.77e-16
RPL14	0.339835	1.08e-14	27.7555	35.1276	1.26561	7.77e-16
HEXA	0.567728	1.08e-14	9.00802	13.3516	1.48219	7.77e-16
FAM81B	-1.10806	1.08e-14	4.56065	2.11577	0.463917	7.77e-16
LOC102725191	-1.48049	1.08e-14	2.66528	0.955145	0.358366	7.77e-16
GART	-0.389785	1.08e-14	8.54653	6.52309	0.763244	7.77e-16
DPP7	0.528397	1.08e-14	16.1001	23.2216	1.44233	7.77e-16
RBM4B	-0.614838	1.08e-14	2.75417	1.79848	0.653003	7.77e-16
RNF112	-1.66191	1.08e-14	1.41624	0.447559	0.31602	7.77e-16
FAT2	1.13649	1.08e-14	0.212131	0.466359	2.19845	7.77e-16
SLC35B2	-0.0813789	1.23e-14	3.86746	3.65534	0.945154	8.88e-16
FADS2	-0.564911	1.23e-14	4.60719	3.11445	0.675997	8.88e-16
RGS2	0.600559	1.23e-14	41.2972	62.6191	1.5163	8.88e-16
SNN	-0.272058	1.23e-14	6.86842	5.68799	0.828137	8.88e-16
TTC26	-0.666247	1.23e-14	3.55648	2.24109	0.630144	8.88e-16
OSCAR	1.29008	1.23e-14	1.23299	3.01517	2.44541	8.88e-16
TEX9	-0.894639	1.23e-14	4.21374	2.26649	0.537882	8.88e-16
MEIS1	-0.77674	1.37e-14	5.24487	3.06135	0.583684	9.99e-16
CWC27	-0.184845	1.37e-14	7.85302	6.90864	0.879744	9.99e-16
DGCR6	-0.907846	1.37e-14	3.16399	1.68635	0.53298	9.99e-16
ZDHHC2	1.06707	1.37e-14	1.97368	4.13522	2.09518	9.99e-16
CHCHD10	1.07531	1.37e-14	2.10237	4.43008	2.10718	9.99e-16
GIMAP1	1.6311	1.37e-14	1.00995	3.1283	3.09748	9.99e-16
C21orf59	-0.532211	1.37e-14	21.5276	14.8862	0.691494	9.99e-16
PRR5	1.75178	1.37e-14	0.428755	1.44393	3.36773	9.99e-16
AASDHPPT	-0.333422	1.37e-14	9.24262	7.33542	0.793652	9.99e-16
B3GALT2	-1.33256	1.37e-14	2.26348	0.898747	0.397064	9.99e-16
DNAH7	-1.51389	1.37e-14	2.83601	0.993074	0.350166	9.99e-16
APOBEC3G	1.00376	1.37e-14	3.11489	6.24604	2.00522	9.99e-16
NUDT14	1.01736	1.52e-14	2.16688	4.38621	2.02421	1.11e-15
NDUFA2	-0.105199	1.52e-14	45.9759	42.7427	0.929677	1.11e-15
DDX21	0.620723	1.52e-14	19.4361	29.8859	1.53765	1.11e-15
RBSN	-0.543341	1.52e-14	6.74262	4.62665	0.68618	1.11e-15
ZDHHC22	-1.06348	1.52e-14	1.10013	0.526385	0.478476	1.11e-15
MRPS6	-0.251589	1.52e-14	14.2654	11.9825	0.839971	1.11e-15
ARHGAP22	1.04817	1.67e-14	2.27054	4.69525	2.0679	1.22e-15
DOCK11	1.2672	1.67e-14	1.69159	4.07157	2.40695	1.22e-15
STAB1	0.618261	1.67e-14	2.95347	4.53364	1.53502	1.22e-15
RNVU1-19	1.57626	1.67e-14	2.41271	7.19459	2.98196	1.22e-15
FBXO15	-0.769256	1.67e-14	1.39634	0.819261	0.58672	1.22e-15
FHOD3	-0.393964	1.81e-14	1.6165	1.23021	0.761036	1.33e-15
FERMT1	-1.32791	1.81e-14	3.93614	1.56794	0.398345	1.33e-15
ATL1	-0.429693	1.81e-14	3.78273	2.80838	0.74242	1.33e-15
2022-09-11	-0.423065	1.81e-14	12.2359	9.12599	0.745838	1.33e-15
EVI2A	0.391585	1.81e-14	26.5822	34.8714	1.31183	1.33e-15
DSC2	1.29523	1.81e-14	1.49294	3.66392	2.45416	1.33e-15
SRP14	-0.12447	1.95e-14	173.47	159.131	0.917341	1.44e-15
CDK4	-0.32465	1.95e-14	15.0812	12.0422	0.798492	1.44e-15
PSMB2	-0.036722	1.95e-14	23.82	23.2213	0.974867	1.44e-15
DEK	-0.254374	1.95e-14	62.6611	52.532	0.838351	1.44e-15
RTN1	-0.939132	1.95e-14	7.71566	4.02408	0.521547	1.44e-15
ATRNL1	-1.5842	1.95e-14	1.06804	0.356201	0.33351	1.44e-15
NOL4	-1.37411	1.95e-14	1.74487	0.673153	0.385791	1.44e-15
SOGA3	-0.996449	1.95e-14	3.60655	1.80772	0.501232	1.44e-15
TMSB10	0.319628	1.95e-14	497.159	620.459	1.24801	1.44e-15
CTNNAL1	-0.463839	1.95e-14	9.39698	6.81332	0.725054	1.44e-15
FOXQ1	1.06799	2.1e-14	0.136393	0.28595	2.09652	1.55e-15
ILF3	-0.0649702	2.1e-14	20.2102	19.3203	0.955965	1.55e-15
SDCBP	0.39559	2.24e-14	29.2561	38.4858	1.31548	1.67e-15
NEU4	-0.696263	2.24e-14	2.77728	1.71405	0.617169	1.67e-15
PCDH7	-0.56748	2.24e-14	3.6887	2.48912	0.674794	1.67e-15
ARID5A	0.805461	2.24e-14	5.16849	9.03298	1.7477	1.67e-15
LYZ	0.906406	2.24e-14	18.7481	35.1408	1.87437	1.67e-15
PGAP1	-0.547642	2.24e-14	5.39313	3.68964	0.684137	1.67e-15
MCM7	-0.449881	2.24e-14	15.1518	11.0927	0.732103	1.67e-15
BANF1	-0.237874	2.24e-14	22.9426	19.4551	0.847994	1.67e-15
MNAT1	-0.412991	2.38e-14	17.7426	13.3259	0.751065	1.78e-15
EEF1B2	0.366941	2.38e-14	29.4076	37.9245	1.28962	1.78e-15
WDR54	-0.482723	2.38e-14	6.48684	4.64215	0.715626	1.78e-15
IL4R	1.13378	2.38e-14	2.56643	5.6316	2.19433	1.78e-15
DYNC2H1	-0.89199	2.53e-14	4.77888	2.5752	0.53887	1.89e-15
C11orf96	-1.10211	2.53e-14	3.65757	1.70383	0.465835	1.89e-15
MZB1	2.05269	2.53e-14	2.70988	11.2427	4.14879	1.89e-15
C3orf14	-0.475638	2.67e-14	4.85494	3.49142	0.719149	2e-15
LOC102724265	1.13032	2.67e-14	1.72721	3.781	2.18908	2e-15
ASNSD1	0.0130188	2.67e-14	9.41335	9.49868	1.00906	2e-15
H2AFJ	0.691493	2.81e-14	4.63736	7.48912	1.61495	2.11e-15
NSG1	-1.01232	2.81e-14	2.29525	1.13786	0.495747	2.11e-15
2022-09-06	1.14618	2.81e-14	2.34628	5.19294	2.21327	2.11e-15
TSPAN12	-0.727408	2.81e-14	4.20796	2.54156	0.603988	2.11e-15
TCTN1	-0.617537	2.81e-14	5.72208	3.72955	0.651783	2.11e-15
MATN2	-0.639517	2.81e-14	7.12933	4.57652	0.641928	2.11e-15
RPL36	0.258915	2.81e-14	206.368	246.936	1.19658	2.11e-15
VPS45	-0.403138	2.95e-14	12.1531	9.1903	0.756212	2.22e-15
MRPL21	-0.148049	3.1e-14	21.4137	19.3252	0.90247	2.33e-15
SPON1	-1.16737	3.1e-14	3.38607	1.50759	0.445231	2.33e-15
TIAM1	0.861102	3.24e-14	5.14217	9.34037	1.81643	2.44e-15
JCHAIN	2.4162	3.24e-14	5.79429	30.9278	5.33763	2.44e-15
ZNF292	-0.0619089	3.24e-14	18.1589	17.3961	0.957996	2.44e-15
GABRG1	0.0235336	3.24e-14	1.34756	1.36972	1.01645	2.44e-15
FAM64A	-0.597306	3.37e-14	11.6406	7.69426	0.660987	2.55e-15
ZNF544	-0.389802	3.37e-14	4.81996	3.67876	0.763234	2.55e-15
AFAP1L2	-1.45953	3.37e-14	1.3896	0.505277	0.363613	2.55e-15
ARPC1A	-0.0569606	3.37e-14	22.2567	21.3951	0.961287	2.55e-15
WIPI1	0.973004	3.37e-14	2.41784	4.74604	1.96292	2.55e-15
ILF3-AS1	-0.102024	3.37e-14	5.72144	5.3308	0.931725	2.55e-15
TUBG2	-0.336606	3.51e-14	7.16271	5.67216	0.791902	2.66e-15
TUB	-0.756339	3.51e-14	1.3527	0.800792	0.591997	2.66e-15
KRT6C	3.51121	3.51e-14	0.0474968	0.541557	11.402	2.66e-15
ADPGK	0.690121	3.51e-14	6.6181	10.6778	1.61342	2.66e-15
YWHAB	0.196274	3.66e-14	36.8373	42.2058	1.14574	2.78e-15
SPATA17	-0.810098	3.8e-14	8.31386	4.74175	0.570343	2.89e-15
CSMD3	-1.39215	3.94e-14	1.93389	0.736807	0.380998	3e-15
SEZ6	-0.885702	3.94e-14	6.79589	3.6781	0.541224	3e-15
NCOA4	0.621807	4.08e-14	13.4063	20.6296	1.5388	3.11e-15
DMAP1	-0.325226	4.08e-14	6.39281	5.10257	0.798173	3.11e-15
SLC29A1	0.956889	4.08e-14	2.55392	4.95745	1.94112	3.11e-15
LPXN	0.924189	4.08e-14	2.40789	4.56926	1.89762	3.11e-15
PCDHB4	-1.09052	4.08e-14	2.99551	1.40666	0.469591	3.11e-15
CFAP221	-1.26505	4.21e-14	6.11617	2.54485	0.416086	3.22e-15
NDUFS5	-0.127277	4.21e-14	69.9294	64.0244	0.915558	3.22e-15
GGA2	0.804333	4.21e-14	3.82349	6.67711	1.74634	3.22e-15
AFF3	-1.13575	4.21e-14	2.60462	1.18536	0.455097	3.22e-15
AZIN2	1.07615	4.21e-14	1.91688	4.04156	2.1084	3.22e-15
ABCA3	-0.286641	4.21e-14	4.45315	3.65073	0.819808	3.22e-15
SPINK1	-0.585384	4.35e-14	0.665597	0.443602	0.666472	3.33e-15
RAB20	1.15506	4.49e-14	2.66881	5.94327	2.22694	3.44e-15
CLEC17A	1.97659	4.63e-14	0.154365	0.60752	3.93562	3.55e-15
SPECC1	-0.241256	4.63e-14	21.6191	18.2899	0.846008	3.55e-15
MAST3	0.872466	4.63e-14	5.27279	9.65336	1.83079	3.55e-15
HMGN3	-0.289248	4.63e-14	44.516	36.4288	0.818329	3.55e-15
KYNU	0.833516	4.77e-14	1.87356	3.33872	1.78202	3.66e-15
CCT4	0.21606	4.77e-14	19.5446	22.7022	1.16156	3.66e-15
PCDH15	-1.18766	4.91e-14	1.68132	0.738127	0.439016	3.77e-15
SRGAP1	-0.332965	5.05e-14	8.71791	6.92117	0.793903	3.89e-15
LDOC1	-0.375349	5.19e-14	5.28659	4.07553	0.770919	4e-15
ITPR2	0.711232	5.19e-14	12.052	19.7315	1.6372	4e-15
ANKRD36C	-0.388855	5.33e-14	15.6181	11.9281	0.763736	4.11e-15
DYDC2	-1.00885	5.33e-14	1.99904	0.993404	0.496941	4.11e-15
ANAPC13	-0.33111	5.46e-14	15.9708	12.6956	0.794925	4.22e-15
ARRB1	1.18363	5.46e-14	2.14474	4.8717	2.27147	4.22e-15
CFD	0.906371	5.46e-14	3.23652	6.06629	1.87433	4.22e-15
MKNK2	0.801579	5.46e-14	3.79012	6.6062	1.74301	4.22e-15
PALLD	-0.13124	5.6e-14	5.70988	5.21339	0.913047	4.33e-15
FKBP2	0.00839714	5.73e-14	48.6117	48.8954	1.00584	4.44e-15
CELF2	0.659776	5.73e-14	13.2253	20.8938	1.57984	4.44e-15
CSK	0.78371	5.73e-14	2.96566	5.10554	1.72155	4.44e-15
LDHA	0.376917	5.73e-14	57.7439	74.9842	1.29856	4.44e-15
TRAF3IP2	-0.432931	6.01e-14	6.00899	4.45119	0.740755	4.66e-15
C1orf21	-0.210935	6.01e-14	6.05937	5.23516	0.863977	4.66e-15
CEP97	-0.642656	6.3e-14	6.26797	4.01484	0.640533	4.88e-15
SMARCE1	-0.282153	6.43e-14	22.8142	18.7615	0.822363	5e-15
HNRNPC	-0.0638828	6.43e-14	56.1236	53.6926	0.956686	5e-15
MICAL1	0.832419	6.56e-14	4.9663	8.84334	1.78067	5.11e-15
LIPG	2.24226	6.56e-14	0.386393	1.82817	4.73137	5.11e-15
PARP2	-0.429192	6.56e-14	6.23813	4.63292	0.742677	5.11e-15
KRT4	2.63795	6.56e-14	0.0962773	0.599274	6.22446	5.11e-15
RUVBL2	-0.377456	6.7e-14	13.146	10.1197	0.769794	5.22e-15
PBK	-0.693809	6.7e-14	17.888	11.0587	0.618219	5.22e-15
UFC1	-0.0954405	6.83e-14	14.9772	14.0185	0.935986	5.33e-15
FLJ37453	-0.215217	6.83e-14	7.21759	6.21735	0.861417	5.33e-15
HDGFRP3	-0.579145	6.83e-14	6.91303	4.62731	0.66936	5.33e-15
CHN1	-0.556742	6.96e-14	8.54525	5.80937	0.679836	5.44e-15
FLCN	0.734547	6.96e-14	2.25417	3.75066	1.66387	5.44e-15
CDK2AP1	-0.265442	7.1e-14	18.6556	15.5204	0.831944	5.55e-15
EZH2	-0.499114	7.37e-14	12.6893	8.97823	0.707541	5.77e-15
ERAL1	-0.36776	7.37e-14	8.23235	6.37995	0.774985	5.77e-15
DSCAM	-0.452985	7.37e-14	2.80456	2.04881	0.73053	5.77e-15
PSMD4	-0.210473	7.51e-14	27.7734	24.0033	0.864254	5.88e-15
MAOB	-0.538672	7.64e-14	7.40116	5.09499	0.688404	6e-15
GIT2	0.804465	7.64e-14	5.00738	8.74538	1.7465	6e-15
PLEC	0.721866	7.92e-14	4.82831	7.96339	1.64931	6.22e-15
BATF	1.28245	8.06e-14	0.627086	1.5254	2.43251	6.33e-15
STMN4	-0.471426	8.76e-14	11.8386	8.53859	0.721251	6.88e-15
PPP2R1A	-0.248243	8.76e-14	12.8973	10.8585	0.841921	6.88e-15
AFDN	-0.564349	9.03e-14	7.55552	5.1095	0.67626	7.11e-15
RBBP4	-0.507819	9.03e-14	9.35302	6.57784	0.703285	7.11e-15
UNC13A	-1.72459	9.03e-14	1.52054	0.460092	0.302585	7.11e-15
EEF1D	0.326405	9.16e-14	36.1428	45.3189	1.25389	7.22e-15
KIF9	-0.701324	9.16e-14	10.6993	6.58015	0.615007	7.22e-15
TEKT1	-1.18052	9.29e-14	1.89056	0.834103	0.441192	7.33e-15
KCNE5	-1.7498	9.29e-14	1.33216	0.396108	0.297344	7.33e-15
NLRP3	1.36054	9.42e-14	1.94512	4.99472	2.56782	7.44e-15
IFT57	-0.524794	9.55e-14	12.9419	8.99538	0.695058	7.55e-15
DNAJC8	-0.264098	9.55e-14	42.6881	35.5472	0.832719	7.55e-15
ATP5J	-0.232185	9.55e-14	115.925	98.6923	0.851344	7.55e-15
NAB2	1.59408	9.68e-14	0.581515	1.75561	3.01902	7.66e-15
BCL2A1	0.528892	9.68e-14	17.7089	25.5508	1.44282	7.66e-15
ARID4A	0.0985904	9.68e-14	14.5427	15.5712	1.07073	7.66e-15
CRABP1	-1.84866	9.8e-14	2.31162	0.641821	0.27765	7.77e-15
DGKA	1.30604	9.8e-14	1.16207	2.87335	2.47262	7.77e-15
TLR5	1.86022	9.94e-14	1.00417	3.64578	3.63063	7.88e-15
EIF2B1	0.0183185	1.01e-13	7.35815	7.45218	1.01278	7.99e-15
MYADM	0.691182	1.02e-13	5.51508	8.90468	1.61461	8.1e-15
P2RX7	0.53841	1.03e-13	5.75417	8.35719	1.45237	8.22e-15
TDRP	-1.57965	1.03e-13	1.1672	0.390501	0.334562	8.22e-15
MYT1	-1.38461	1.05e-13	1.46309	0.560356	0.382994	8.33e-15
RPL26L1	-0.231769	1.09e-13	18.5719	15.8156	0.85159	8.66e-15
EIF5A	0.0998118	1.09e-13	24.9262	26.7117	1.07163	8.66e-15
TCEA2	-0.681711	1.1e-13	5.60462	3.49406	0.623425	8.77e-15
SELENOK	-0.0423399	1.11e-13	49.4323	48.0026	0.971079	8.88e-15
DLEU7-AS1	1.4966	1.16e-13	0.484596	1.36741	2.82176	9.21e-15
TRO	-0.497384	1.17e-13	4.49615	3.18503	0.70839	9.33e-15
LDLRAD3	-0.459463	1.2e-13	4.88607	3.55343	0.727257	9.55e-15
DLEU7	1.14415	1.2e-13	1.22336	2.70383	2.21016	9.55e-15
CD55	0.397913	1.21e-13	7.38254	9.72724	1.3176	9.66e-15
DUSP6	0.705605	1.22e-13	18.4965	30.1646	1.63083	9.77e-15
C1QBP	-0.0247217	1.26e-13	3.74872	3.68503	0.98301	1.01e-14
HIKESHI	-0.139568	1.26e-13	14.1483	12.8437	0.907791	1.01e-14
RAPGEF1	0.760967	1.28e-13	5.57092	9.44063	1.69463	1.02e-14
PEF1	-0.249144	1.28e-13	12.9477	10.8941	0.841396	1.02e-14
DENND5B	-0.344274	1.29e-13	4.23813	3.33839	0.787704	1.03e-14
TUBB4B	-0.394345	1.3e-13	28.6412	21.7912	0.760835	1.04e-14
FAM189A2	-1.66471	1.31e-13	1.69191	0.533641	0.315407	1.05e-14
ZNF429	-0.35349	1.37e-13	5.17843	4.0531	0.782688	1.1e-14
PRPF3	-0.267151	1.4e-13	5.90244	4.90468	0.830959	1.12e-14
DNM3	-0.333714	1.41e-13	6.60719	5.24274	0.793491	1.13e-14
CCDC80	-0.80152	1.41e-13	18.1836	10.4327	0.573744	1.13e-14
DPEP2	2.17522	1.41e-13	0.494223	2.23219	4.51656	1.13e-14
MPV17	0.194041	1.42e-13	8.25257	9.44063	1.14396	1.14e-14
PTX3	1.19316	1.46e-13	1.17587	2.68865	2.28653	1.18e-14
CHCHD2	-0.373421	1.49e-13	172.222	132.947	0.77195	1.2e-14
CREBL2	1.01427	1.5e-13	3.11938	6.30079	2.01988	1.21e-14
TNRC6C	-0.647694	1.53e-13	6.50899	4.15468	0.6383	1.23e-14
TIMM13	-0.121849	1.55e-13	24.5141	22.5287	0.919009	1.25e-14
PSME2	0.462059	1.57e-13	17.4618	24.0538	1.37751	1.27e-14
AGR2	1.77572	1.58e-13	0.206033	0.705475	3.42408	1.28e-14
CELSR3	-1.80901	1.59e-13	1.05745	0.301781	0.285387	1.29e-14
SLC8B1	1.021	1.59e-13	2.20026	4.46504	2.02933	1.29e-14
SRGAP2C	0.704397	1.63e-13	5.5828	9.09697	1.62946	1.32e-14
RAF1	-0.00777513	1.65e-13	3.23042	3.21306	0.994625	1.33e-14
LOC102724297	1.38345	1.65e-13	1.30969	3.41689	2.60892	1.33e-14
CHTOP	-0.155603	1.67e-13	16.3604	14.6877	0.897757	1.35e-14
CEP70	-0.813684	1.67e-13	5.11714	2.91128	0.568927	1.35e-14
NBAT1	-1.32272	1.68e-13	1.26059	0.503958	0.399779	1.37e-14
BEST4	-0.962284	1.68e-13	0.812901	0.417216	0.513244	1.37e-14
RIT2	-1.26846	1.7e-13	1.87035	0.776385	0.415102	1.38e-14
PPP2CA	0.00175413	1.71e-13	23.5459	23.5745	1.00122	1.39e-14
PPIL6	-0.715359	1.72e-13	3.07638	1.87368	0.609054	1.4e-14
CCDC34	-0.431037	1.72e-13	6.8206	5.05904	0.741729	1.4e-14
ARRDC1	1.10676	1.73e-13	0.658216	1.41755	2.15362	1.41e-14
VPS72	-0.207913	1.74e-13	7.3697	6.38061	0.865789	1.42e-14
SMAD7	1.15589	1.74e-13	2.40854	5.36675	2.22822	1.42e-14
SORBS1	-0.561292	1.78e-13	4.87548	3.30409	0.677695	1.45e-14
IRF9	0.481077	1.8e-13	10.4111	14.5317	1.39578	1.47e-14
SMARCA5	-0.287151	1.81e-13	18.8318	15.433	0.819519	1.48e-14
KLK10	2.04614	1.88e-13	0.120347	0.497032	4.13	1.53e-14
PTGS2	0.840229	1.92e-13	8.15597	14.6019	1.79033	1.57e-14
ETFA	0.297166	1.93e-13	11.1123	13.654	1.22873	1.58e-14
KCND2	-1.09318	1.94e-13	2.85045	1.33608	0.468727	1.59e-14
LOC100507412	1.52628	1.98e-13	0.323813	0.932718	2.88042	1.62e-14
PLAGL1	1.68847	1.99e-13	0.840822	2.71009	3.22315	1.63e-14
CSMD2	-1.03368	2.06e-13	1.89666	0.926451	0.488464	1.69e-14
ACTG1	0.147907	2.11e-13	225.251	249.57	1.10796	1.73e-14
P3H2	1.36335	2.13e-13	0.924904	2.37962	2.57283	1.74e-14
LRIG1	-0.654629	2.13e-13	4.66656	2.96438	0.635239	1.74e-14
ACAT1	-0.288733	2.17e-13	11.4316	9.35818	0.818621	1.78e-14
TM4SF1	0.239155	2.27e-13	7.42426	8.76286	1.1803	1.87e-14
MDH1	-0.15557	2.28e-13	29.6874	26.6527	0.897778	1.88e-14
AGPAT1	0.126643	2.3e-13	4.43389	4.8407	1.09175	1.89e-14
IFFO1	0.73005	2.31e-13	4.83858	8.02573	1.6587	1.9e-14
SSR2	-0.00178133	2.35e-13	25.8145	25.7827	0.998766	1.93e-14
PHAX	-0.260102	2.36e-13	11.9464	9.97559	0.835029	1.94e-14
LINC01114	-1.36316	2.43e-13	1.88864	0.734169	0.388729	2e-14
HSPA7	0.260546	2.47e-13	3.64249	4.36346	1.19793	2.03e-14
C6orf118	-0.734586	2.6e-13	3.01284	1.81069	0.60099	2.14e-14
SAMHD1	1.17902	2.61e-13	1.91431	4.33443	2.26422	2.15e-14
CHD7	-0.242735	2.66e-13	16.4923	13.9383	0.845141	2.2e-14
CNIH2	-0.76452	2.73e-13	2.13639	1.25759	0.588649	2.25e-14
WDR6	-0.430332	2.74e-13	1.31065	0.972625	0.742091	2.26e-14
SLC15A4	1.05281	2.78e-13	3.80392	7.89149	2.07457	2.3e-14
IRAK3	1.35665	2.86e-13	1.28209	3.28331	2.5609	2.36e-14
NPHP1	-0.945893	2.86e-13	6.36938	3.3064	0.519108	2.36e-14
ITGA5	0.991107	2.87e-13	3.18614	6.33311	1.98771	2.38e-14
HMGB3	-0.430751	2.88e-13	10.9746	8.14182	0.741875	2.39e-14
ARHGEF6	0.661898	2.89e-13	6.86329	10.8588	1.58216	2.4e-14
ACTR2	0.532105	2.97e-13	20.1958	29.2038	1.44604	2.46e-14
DENND5A	0.101619	2.99e-13	10.578	11.3499	1.07298	2.48e-14
SS18	0.130161	3e-13	6.34307	6.94195	1.09442	2.49e-14
PCDHB14	-1.02681	3.01e-13	2.64634	1.29881	0.490796	2.5e-14
ARPP19	-0.255514	3.05e-13	22.7779	19.0808	0.837689	2.53e-14
SNRNP200	-0.305223	3.06e-13	15.2246	12.3216	0.809317	2.54e-14
NOVA2	-1.30882	3.1e-13	1.7224	0.695251	0.403652	2.58e-14
TECR	-0.0667743	3.11e-13	15.5786	14.874	0.95477	2.59e-14
FAM200B	-0.429158	3.15e-13	18.5234	13.7573	0.742695	2.62e-14
LAMTOR5	-0.0724044	3.21e-13	35.6781	33.9317	0.951052	2.68e-14
RPS14P3	0.633415	3.28e-13	1.27824	1.98285	1.55123	2.73e-14
RC3H1	0.159726	3.32e-13	9.17073	10.2444	1.11707	2.76e-14
MRPS33	-0.21376	3.32e-13	20.7818	17.9199	0.862287	2.76e-14
DGKB	-1.14805	3.35e-13	1.49326	0.673813	0.451236	2.8e-14
WDR11	0.863823	3.35e-13	3.04397	5.53958	1.81985	2.8e-14
FAM216B	-1.14206	3.43e-13	1.71855	0.778694	0.453111	2.86e-14
GDAP1L1	-0.926155	3.43e-13	2.23299	1.17513	0.526259	2.86e-14
COG4	-0.232002	3.51e-13	6.62805	5.64347	0.851453	2.93e-14
RAPGEF6	0.929553	3.52e-13	4.32831	8.24406	1.90469	2.94e-14
GPX4	0.28203	3.58e-13	32.4557	39.4631	1.2159	3e-14
MANBA	0.865383	3.67e-13	3.7516	6.83476	1.82182	3.08e-14
NHLH2	-1.61578	3.71e-13	1.73556	0.566293	0.326289	3.11e-14
A4GALT	2.19115	3.79e-13	0.207638	0.948219	4.56669	3.18e-14
HLTF	-0.353856	3.8e-13	11.5886	9.06794	0.78249	3.19e-14
KRT18	1.87317	3.81e-13	0.792362	2.9027	3.66336	3.2e-14
RCAN1	-0.107739	3.89e-13	24.1877	22.4472	0.928042	3.26e-14
CCDC65	-0.674489	3.9e-13	3.47368	2.17645	0.626554	3.28e-14
ARRDC2	0.875015	3.96e-13	2.54012	4.65864	1.83403	3.33e-14
TRIM37	-0.361586	3.96e-13	8.99005	6.99703	0.778308	3.33e-14
[truncated: 21,783 more rows]

## Sheet: GSE129671
id	logFC	pvalue.adj.FDR	norm_total_mean_1	norm_total_mean_2	norm_foldChange	pvalue
EEF1A1	1.29282	0	9.19033	22.517	2.45007	0
RPS6	1.38651	0	6.10801	15.9691	2.61445	0
PPIA	1.42311	0	3.39728	9.11026	2.68163	0
RPS2	1.47386	0	4.49547	12.4868	2.77765	0
RPL13A	1.25224	0	5.23263	12.4647	2.38211	0
GNB2L1	1.47123	0	3.1503	8.73445	2.77258	0
PTMA	1.41553	0	6.09894	16.2694	2.66757	0
ENO1	1.4767	0	3.02719	8.42503	2.78312	0
RPL8	1.39215	0	3.6284	9.52346	2.6247	0
GAPDH	1.22537	0	8.3565	19.5387	2.33815	0
RPL14	1.42413	0	3.04683	8.17627	2.68353	0
CALM2	1.66927	0	2.30514	7.33155	3.18053	0
RPL11	1.34532	0	3.96526	10.0752	2.54086	0
RPL7	1.45856	0	2.5642	7.04731	2.74835	0
ACTB	1.30619	0	12.0785	29.8688	2.47288	0
RPLP0	1.53457	0	4.43958	12.8615	2.89701	0
RPL13	1.17453	0	5.57175	12.5765	2.25719	0
ACTG1	1.78338	0	10.0498	34.5948	3.44232	0
PKM	1.40664	0	3.03248	8.03968	2.65119	0
RPS5	1.41361	0	3.03776	8.09271	2.66404	0
RPS7	1.46354	0	2.69109	7.42159	2.75784	0
RPS3A	1.27353	0	2.7145	6.56238	2.41753	0
CD63	1.13774	0	7.46903	16.4346	2.20036	0
RPL37A	1.24023	0	5.10196	12.0527	2.36236	0
HSP90AB1	1.66573	0	4.2364	13.4411	3.17275	0
RPL5	1.46992	0	2.19109	6.06944	2.77006	0
RPL6	1.40774	0	2.94864	7.82335	2.65321	0
RPS8	1.28125	0	5.06647	12.314	2.43049	0
RPL35	1.4172	0	4.33912	11.5883	2.67066	0
RPL24	1.42691	0	3.23112	8.68752	2.68871	0
RPL9	1.3298	0	2.87613	7.22968	2.51368	0
VIM	1.3633	0	8.70544	22.3968	2.57274	0
NACA	1.38173	0	1.89199	4.93018	2.60581	0
RPL23	1.20991	0	4.1435	9.58489	2.31323	0
RPL4	1.41344	0	1.95242	5.20069	2.66372	0
RPL41	1.1769	0	7.66692	17.3342	2.26091	0
RPS26	1.29948	0	3.55136	8.74132	2.4614	0
PSMA7	1.27848	0	2.74547	6.66005	2.42584	0
RPL21	1.16634	0	4.0997	9.20145	2.24442	0
RPS15	1.27903	0	3.14124	7.62304	2.42676	0
RPL7A	1.39693	0	2.09819	5.52537	2.6334	0
RPS17	1.36224	0	3.6216	9.31057	2.57084	0
RPS23	1.29713	0	3.81798	9.3823	2.4574	0
RPS27A	1.23836	0	5.12085	12.0816	2.35931	0
YWHAE	1.43531	0	2.14426	5.79893	2.7044	0
CHCHD2	1.36038	0	1.93656	4.97215	2.56752	0
RPL26	1.36153	0	3.08233	7.92026	2.56957	0
HNRNPA1	1.58759	0	1.5	4.5082	3.00547	0
SERBP1	1.64278	0	1.39275	4.3491	3.12268	0
RPL3	1.18774	0	3.59215	8.18275	2.27796	0
PEBP1	1.72949	0	1.60801	5.33232	3.3161	0
RPL10A	1.36407	0	1.90181	4.89546	2.5741	0
RPL19	1.16443	0	3.98036	8.92179	2.24145	0
RPSA	1.35576	0	2.33082	5.96528	2.55931	0
RPL32	1.23467	0	3.84668	9.05227	2.35327	0
RPL34	1.14258	0	4.68882	10.3518	2.20776	0
TUBA1B	1.35163	0	2.90785	7.42083	2.552	0
RPL35A	1.31276	0	4.27568	10.6215	2.48417	0
RPL18	1.22776	0	2.48792	5.82678	2.34203	0
HNRNPA2B1	1.37027	0	2.48414	6.42198	2.58519	0
COX7C	1.24685	0	1.90861	4.52957	2.37323	0
RPL22	1.18349	0	2.38218	5.41053	2.27126	0
RPL23A	1.27713	0	2.29985	5.57383	2.42356	0
NCL	1.64463	0	2.33837	7.31133	3.12668	0
EEF2	1.53705	0	1.39124	4.03739	2.90201	0
TUBA1C	1.52061	0	1.92674	5.52804	2.86912	0
CCT6A	1.76819	0	1.38444	4.71576	3.40625	0
NDUFB2	1.34865	0	1.89124	4.81648	2.54673	0
FAU	1.15897	0	3.72054	8.3079	2.23298	0
RPLP2	1.0485	0	6.14048	12.7009	2.06838	0
RPL27A	1.12243	0	5.96903	12.9954	2.17714	0
RPS12	1.14829	0	5.06949	11.2366	2.21651	0
UBC	1.24169	0	2.44789	5.78863	2.36475	0
NPM1	1.59629	0	2.04985	6.19802	3.02365	0
RPS25	1.20752	0	2.6858	6.20259	2.3094	0
HSPA8	1.65593	0	2.18429	6.88325	3.15125	0
ANXA2	1.29075	0	3.04456	7.44868	2.44655	0
RPL30	1.15599	0	2.64804	5.9008	2.22837	0
NDUFA4	1.39635	0	2.37311	6.24685	2.63235	0
RPS13	1.19275	0	3.22734	7.37734	2.28589	0
RPS3	1.07737	0	3.21979	6.79435	2.11019	0
HMGB1	1.41333	0	1.90559	5.07554	2.6635	0
RPL27	1.24742	0	4.45242	10.5708	2.37417	0
SRP14	1.1984	0	2.46526	5.65738	2.29485	0
NAP1L1	1.55011	0	1.33988	3.92369	2.92839	0
TPI1	1.33257	0	2.05589	5.17779	2.51852	0
SKP1	1.39954	0	1.5068	3.9752	2.63818	0
RPL38	1.17816	0	3.37311	7.63296	2.26289	0
HINT1	1.42566	0	1.63897	4.4029	2.68638	0
RPS14	1.18782	0	5.51511	12.5639	2.27809	0
HSPD1	1.80332	0	2.14728	7.49447	3.49021	0
RAN	1.59917	0	1.25227	3.79397	3.02969	0
RPS19	1.06439	0	6.81722	14.2568	2.09129	0
ATP5G3	1.44665	0	1.32779	3.61923	2.72574	0
RPL26P19	1.34903	0	1.99094	5.07173	2.54741	0
RPS28	1.02006	0	4.89653	9.93018	2.02801	0
YWHAB	1.27237	0	2.11934	5.11942	2.41558	0
RPL31	1.10632	0	4.61782	9.94201	2.15296	0
CANX	1.39672	0	1.6858	4.43876	2.63303	0
DBI	1.38043	0	1.60574	4.18047	2.60345	0
TOMM7	1.34028	0	1.7077	4.32392	2.53201	0
CBX3	1.65814	0	1.13671	3.58756	3.1561	0
SNRPD2	1.34438	0	1.81571	4.61045	2.5392	0
YBX1	1.16318	0	2.25529	5.05074	2.23951	0
H3F3B	1.1573	0	3.18807	7.11064	2.23039	0
SQSTM1	1.48121	0	1.9932	5.56467	2.79182	0
RPL28	1.07859	0	2.31344	4.88592	2.11197	0
SSBP1	1.65706	0	1.15559	3.64441	3.15373	0
RPS10	1.12909	0	2.99773	6.55666	2.1872	0
RPL12	1.09034	0	3.72961	7.94124	2.12924	0
LDHB	1.79933	0	0.956193	3.32812	3.48059	0
RPS18	1.27575	0	6.10423	14.7799	2.42125	0
POMP	1.28681	0	1.6216	3.95651	2.43988	0
RPL18A	1.12533	0	2.75529	6.01068	2.18151	0
RPS20	0.998631	0	4.51057	9.01259	1.9981	0
RPL15	1.07195	0	2.94335	6.18771	2.10227	0
NDUFS5	1.32705	0	1.69713	4.25792	2.50889	0
RPS4X	1.20004	0	1.76813	4.06219	2.29745	0
RPL36	1.20817	0	2.59592	5.99771	2.31044	0
RPL37	1.1077	0	2.59441	5.591	2.15502	0
PSMB4	1.4986	0	1.11178	3.14155	2.82569	0
SOD2	1.59075	0	14.114	42.5124	3.01206	0
RP11-425L10.1	1.13023	0	2.68807	5.88401	2.18894	0
COX6A1	1.16734	0	2.03323	4.56658	2.24597	0
RPS15A	1.14791	0	2.79909	6.20259	2.21593	0
RP11-371A22.1	1.32759	0	1.34215	3.36856	2.50983	0
RBM8A	1.43915	0	1.21526	3.29531	2.71161	0
TMA7	1.20549	0	2.08837	4.8161	2.30615	0
DYNLL1	1.35599	0	1.44864	3.70813	2.55973	0
RPS11	0.972537	0	3.12085	6.124	1.96229	0
EDF1	1.26127	0	1.51208	3.62457	2.39707	0
CD44	1.44219	0	2.32402	6.31515	2.71734	0
PPIB	1.24849	0	1.65785	3.93895	2.37593	0
RHOA	1.16624	0	1.87991	4.219	2.24426	0
VDAC1	1.59444	0	0.95997	2.89889	3.01978	0
RPS9	0.963392	0	3.34517	6.5227	1.94989	0
NUCKS1	1.38131	0	1.44335	3.76002	2.60506	0
CALU	1.76541	0	1.15559	3.92865	3.3997	0
ALDOA	1.16733	0	1.75906	3.95078	2.24596	0
BTF3	1.36286	0	1.30514	3.35673	2.57194	0
TBCA	1.52638	0	1.03323	2.97634	2.88061	0
S100A6	1.32584	0	6.92296	17.3544	2.5068	0
RP11-466H18.1	1.22856	0	1.56647	3.67074	2.34332	0
SHFM1	1.439	0	1.17598	3.18848	2.71133	0
DNAJA1	1.43308	0	1.50453	4.06257	2.70022	0
SPARC	2.11007	0	1.07855	4.65624	4.31713	0
ANXA5	1.1148	0	4.0642	8.8016	2.16564	0
COX6C	1.16535	0	1.73716	3.89622	2.24287	0
UBL5	1.0935	0	1.90257	4.0599	2.13391	0
PDAP1	1.55659	0	0.965257	2.83937	2.94157	0
EIF2S2	1.51742	0	0.975831	2.79359	2.86278	0
TUBA1A	1.58781	0	1.92523	5.7871	3.00593	0
EIF5B	1.57453	0	1.19864	3.57001	2.97838	0
PA2G4	1.64953	0	0.935801	2.9359	3.13732	0
PRDX1	1.24391	0	1.51057	3.57764	2.3684	0
TMSB10	1.00492	0	8.33988	16.7367	2.00683	0
YWHAZ	1.22012	0	1.64804	3.83937	2.32967	0
UQCRQ	1.21455	0	2.15634	5.0042	2.32069	0
TNFRSF12A	1.82607	0	1.38369	4.90614	3.54571	0
RPS24	0.944879	0	2.96601	5.70965	1.92503	0
TUBB	1.19329	0	1.98414	4.5372	2.28673	0
S100A10	1.43997	0	3.73187	10.1251	2.71315	0
GSTP1	1.12693	0	1.78701	3.90271	2.18393	0
ATP5B	1.49304	0	0.967523	2.72339	2.81481	0
SEC61B	1.2809	0	1.429	3.47234	2.4299	0
SSR3	1.5189	0	1.03021	2.95231	2.86573	0
RPS16	0.954057	0	5.91843	11.4659	1.93731	0
RPL29	1.19688	0	1.7432	3.99618	2.29244	0
EIF1	0.994879	0	3.22432	6.42579	1.99291	0
CLU	2.22462	0	14.4653	67.6089	4.67388	0
S100A16	2.03013	0	0.768127	3.13735	4.08442	0
ATP5I	1.24805	0	1.41918	3.37085	2.3752	0
PFN1	1.05749	0	2.98565	6.21404	2.0813	0
ANXA1	1.68463	0	3.32553	10.6902	3.21458	0
RPS21	1.11239	0	3.29909	7.13277	2.16204	0
NAMPT	1.55384	0	3.1148	9.14498	2.93597	0
HSP90B1	1.56959	0	3.91239	11.6127	2.9682	0
HMGN2	1.53566	0	0.935801	2.71309	2.89921	0
2022-09-07	1.47755	0	1.1284	3.14231	2.78475	0
EIF4G2	1.42557	0	1.07477	2.88707	2.68621	0
ADGRG1	2.14124	0	0.870846	3.84166	4.41142	0
CYCS	1.49886	0	1.18353	3.34491	2.8262	0
PRDX6	1.59668	0	1.06647	3.22549	3.02446	0
ATP5E	0.904651	0	3.59668	6.73331	1.87209	0
NRP2	1.72137	0	1.06193	3.50172	3.29749	0
ITM2C	2.23419	0	0.548338	2.57993	4.705	0
PEA15	1.36157	0	1.22583	3.14994	2.56964	0
UBXN4	1.62627	0	0.827795	2.55551	3.08713	0
HSPE1	1.63653	0	1.25755	3.90996	3.10918	0
CLIC4	1.81637	0	0.946375	3.33308	3.52194	0
ATF3	1.46621	0	1.66163	4.591	2.76294	0
PDIA6	1.5244	0	1.03399	2.97444	2.87667	0
MAP1B	1.85805	0	2.9071	10.5387	3.62517	0
RSL1D1	1.59219	0	0.939577	2.83289	3.01507	0
C11orf58	1.37019	0	1.15181	2.97749	2.58505	0
METAP2	1.64502	0	0.777946	2.43304	3.12752	0
RPLP1	0.853522	0	8.9645	16.198	1.80691	0
CFL1	0.980343	0	2.30514	4.54788	1.97293	0
UQCR11	1.01389	0	2.44033	4.92789	2.01935	0
SET	1.53906	0	0.935045	2.71728	2.90604	0
PTRF	1.89515	0	0.779456	2.89928	3.71961	0
COX7A2	1.0541	0	1.93429	4.01641	2.07642	0
SOD1	1.3794	0	1.15181	2.99657	2.60161	0
RPL39	0.943321	0	4.81344	9.25601	1.92295	0
TXN	1.35319	0	3.20846	8.19687	2.55477	0
NUDC	1.60034	0	0.920695	2.79168	3.03215	0
HNRNPM	1.43091	0	1.06344	2.86723	2.69617	0
PDPN	1.48947	0	1.6284	4.5723	2.80785	0
CHI3L1	2.33241	0	4.56571	22.995	5.03647	0
RPL10	0.889335	0	4.9358	9.14269	1.85232	0
CD59	1.44787	0	0.990181	2.70126	2.72805	0
PSMA2	1.63629	0	0.750755	2.33384	3.10866	0
SF3B2	1.44202	0	0.939577	2.55284	2.71701	0
EIF1AX	1.65309	0	0.848943	2.66997	3.14506	0
PDIA3	1.257	0	1.94184	4.64098	2.38999	0
NRCAM	1.95033	0	1.05665	4.08356	3.86464	0
IFITM3	1.76862	0	1.14653	3.90652	3.40727	0
ATP5G1	1.69755	0	0.739426	2.39832	3.24349	0
PTGES3	1.48933	0	0.893505	2.50858	2.80758	0
UBB	1.01788	0	3.60574	7.30141	2.02494	0
MORF4L1	1.19931	0	1.33686	3.06982	2.2963	0
HNRNPK	1.30843	0	1.20619	2.98741	2.47673	0
MRFAP1	1.56876	0	0.787764	2.33689	2.96649	0
HNRNPC	1.28988	0	1.28172	3.13392	2.44508	0
HNRNPDL	1.51598	0	0.885952	2.53377	2.85994	0
MGST1	1.71345	0	0.896526	2.9401	3.27944	0
RTN4	1.33984	0	1.25227	3.16978	2.53124	0
XRCC5	1.52952	0	0.829305	2.39412	2.8869	0
COX8A	1.03051	0	1.8784	3.83709	2.04274	0
RAB31	1.36701	0	1.08912	2.80923	2.57935	0
DSTN	1.59654	0	0.794562	2.4029	3.02418	0
RPS27	0.884458	0	4.30211	7.94201	1.84607	0
PSMB1	1.29259	0	1.18353	2.89928	2.44967	0
PDCD5	1.69837	0	0.740181	2.40214	3.24534	0
HNRNPU	1.39132	0	1.04154	2.73216	2.62319	0
ITM2B	1.38373	0	1.07628	2.80847	2.60941	0
SRI	1.62674	0	0.846677	2.61465	3.08813	0
SNRPD1	1.58518	0	0.802115	2.40671	3.00046	0
CCT3	1.60654	0	0.773414	2.35521	3.04521	0
HSP90AA1	1.24497	0	4.39124	10.4079	2.37014	0
RDH10	2.09602	0	0.783988	3.35177	4.27529	0
SNRPG	1.39239	0	1.01737	2.67074	2.62513	0
NDUFA1	1.13103	0	1.429	3.12972	2.19014	0
VCP	1.54785	0	0.780211	2.28119	2.92381	0
PARK7	1.42274	0	0.944109	2.5311	2.68094	0
OCIAD2	2.1172	0	0.750755	3.25715	4.3385	0
TMBIM6	0.912053	0	2.46148	4.63182	1.88172	0
GAP43	1.91472	0	3.06722	11.5647	3.77041	0
KPNB1	1.46692	0	0.966012	2.67035	2.76431	0
CNN3	2.08632	0	0.477341	2.02709	4.24662	0
ATP5J	1.28548	0	1.11707	2.72301	2.43763	0
PSMB6	1.19264	0	1.27946	2.92446	2.2857	0
LSM7	1.5846	0	0.807402	2.42159	2.99924	0
HSPA5	1.70726	0	4.43353	14.4773	3.26541	0
HSPA9	1.48438	0	0.932024	2.60778	2.79798	0
SNRPF	1.74783	0	0.640483	2.15109	3.35854	0
TPM3	0.966067	0	3.05363	5.96528	1.95351	0
CLTA	1.35997	0	0.966767	2.4815	2.5668	0
PSMB7	1.53394	0	0.796073	2.30523	2.89575	0
SBDS	1.67444	0	0.746224	2.38192	3.19196	0
TUBB2B	1.89682	0	0.993202	3.69859	3.7239	0
SEPW1	1.22176	0	1.17749	2.74628	2.33231	0
PTTG1IP	1.33393	0	1.01964	2.57039	2.52089	0
ATP5A1	1.58453	0	0.695619	2.08623	2.99909	0
NHP2	1.70895	0	0.669184	2.18771	3.26923	0
SUB1	1.49148	0	0.844411	2.37428	2.81176	0
COX7B	1.18618	0	1.23943	2.8203	2.27549	0
NME1	1.66927	0	0.69864	2.22205	3.18054	0
POLR2L	1.0535	0	1.72885	3.58833	2.07555	0
SYNCRIP	1.62611	0	0.696375	2.14956	3.08679	0
UBA52	0.831348	0	3.23565	5.75734	1.77935	0
EIF5A	1.47977	0	0.872356	2.43304	2.78904	0
SUMO2	1.39722	0	0.89577	2.3594	2.63394	0
MRPL20	1.71327	0	0.599698	1.96643	3.27903	0
JUN	1.63286	0	1.18731	3.68218	3.10128	0
WBSCR22	1.81643	0	0.546073	1.92331	3.52208	0
DRAP1	1.45644	0	0.846677	2.32354	2.74431	0
DNAJC8	1.2726	0	1.13293	2.73712	2.41597	0
UPP1	1.9279	0	1.62991	6.20183	3.80502	0
NOP56	1.70191	0	0.663897	2.15986	3.25331	0
MYEOV2	1.17764	0	1.35574	3.06677	2.26206	0
HSPB1	1.77458	0	1.6503	5.64632	3.42138	0
TCEB2	1.04597	0	1.54683	3.19382	2.06475	0
RDX	1.6252	0	1.3648	4.21023	3.08486	0
SSRP1	1.84872	0	0.510574	1.83899	3.60181	0
CALD1	2.02887	0	0.529456	2.16063	4.08084	0
TOMM20	1.58425	0	0.694864	2.08356	2.99851	0
SNRPE	1.67043	0	0.659366	2.09882	3.18309	0
EIF3I	1.46288	0	0.833082	2.29645	2.75657	0
PABPC1	1.04998	0	3.48716	7.22014	2.07049	0
CSDE1	1.33649	0	0.980363	2.47577	2.52536	0
BZW1	1.31101	0	1.04381	2.58985	2.48116	0
YWHAG	1.70722	0	0.587613	1.91873	3.2653	0
TUBB2A	1.92764	0	0.534743	2.03434	3.80433	0
EID1	1.53487	0	0.76435	2.2148	2.89763	0
SEC61G	1.36814	0	0.932779	2.40786	2.58138	0
CALR	1.11406	0	2.20544	4.77375	2.16454	0
OST4	1.04821	0	1.52266	3.1488	2.06796	0
UCHL1	1.88519	0	0.695619	2.56963	3.69402	0
PSMB2	1.64856	0	0.581571	1.82335	3.13521	0
CCT5	1.62862	0	0.660121	2.04121	3.09217	0
PPP1CB	1.4893	0	0.823263	2.31133	2.80753	0
RPL9P9	1.36994	0	0.907855	2.34643	2.58459	0
PSMD2	1.61972	0	0.659366	2.02633	3.07314	0
GPATCH4	1.91373	0	0.513595	1.93514	3.76783	0
PSMA4	1.40565	0	0.858006	2.27318	2.64937	0
GNG5	1.29282	0	0.987915	2.42045	2.45006	0
COX6A1P2	1.17552	0	1.22885	2.77566	2.25874	0
EZR	1.54029	0	0.754532	2.19458	2.90854	0
NGFRAP1	1.78117	0	0.643505	2.21175	3.43704	0
NARS	1.59699	0	0.660121	1.99695	3.02512	0
C7orf50	1.86267	0	0.522659	1.9008	3.63679	0
PPDPF	1.5513	0	0.728097	2.13392	2.93082	0
LTF	2.50477	0	1.51435	8.59481	5.67558	0
CCT2	1.75185	0	0.567221	1.91034	3.3679	0
PFDN2	1.58957	0	0.680514	2.04807	3.0096	0
SSB	1.52506	0	0.748489	2.15414	2.87798	0
ATP5J2	1.23963	0	1.14199	2.69668	2.36138	0
EEF1B2	1.16952	0	1.23414	2.77604	2.24937	0
TNC	2.07634	0	0.86858	3.66311	4.21735	0
FUS	1.56781	0	0.695619	2.06219	2.96454	0
RCN1	2.22815	0	0.31571	1.47921	4.68533	0
HNRNPD	1.52586	0	0.708459	2.04006	2.87957	0
LRRC75A-AS1	1.34319	0	0.973565	2.47005	2.53712	0
GADD45GIP1	1.48168	0	0.754532	2.10721	2.79274	0
PSMA1	1.55555	0	0.621601	1.82717	2.93945	0
MINOS1	1.43269	0	0.808157	2.18161	2.69949	0
PSMB3	1.2025	0	1.16994	2.69248	2.30139	0
LARS	1.76776	0	0.548338	1.86723	3.40524	0
SERPINE2	2.3044	0	0.569486	2.81305	4.93962	0
CUTA	1.5747	0	0.665408	1.98207	2.97873	0
HNRNPH1	1.46638	0	0.772659	2.13506	2.76327	0
MDH2	1.6757	0	0.558912	1.78558	3.19474	0
EBNA1BP2	1.87309	0	0.465257	1.70431	3.66316	0
HN1	1.70135	0	0.527946	1.7169	3.25204	0
ATP6V1G1	1.24292	0	1.05589	2.49905	2.36676	0
ARL6IP5	1.43132	0	0.77568	2.09195	2.69692	0
MTPN	1.55133	0	0.690332	2.02327	2.93087	0
USMG5	1.23116	0	1.03625	2.43266	2.34755	0
AGT	2.49611	0	0.242447	1.3678	5.64164	0
SEC62	1.00486	0	1.7077	3.42694	2.00675	0
SLC25A5	1.34929	0	0.879909	2.24189	2.54787	0
TAX1BP1	1.35817	0	0.927492	2.37772	2.5636	0
UQCRB	0.987935	0	1.50529	2.9855	1.98334	0
HNRNPA3	1.32857	0	0.912387	2.29149	2.51154	0
TXNDC17	1.36573	0	0.854985	2.20336	2.57707	0
NDUFS6	1.43353	0	0.770393	2.08089	2.70107	0
UQCRH	1.34954	0	0.879909	2.24227	2.5483	0
GPM6B	1.70113	0	0.932024	3.03052	3.25155	0
SERPINE1	2.0383	0	1.53399	6.30103	4.10761	0
CDC42	1.06421	0	1.34894	2.82068	2.09103	0
YWHAQ	1.65539	0	0.576284	1.81534	3.15007	0
NOL7	1.58666	0	0.613293	1.84205	3.00353	0
ATP5G2	1.17598	0	1.09894	2.48302	2.25946	0
NDUFAB1	1.49196	0	0.704683	1.98207	2.81271	0
PPM1G	1.68936	0	0.555891	1.79283	3.22514	0
MYL12B	1.10951	0	1.24094	2.6776	2.15773	0
SLIRP	1.32613	0	0.909366	2.28005	2.50729	0
TERF2IP	1.49733	0	0.743958	2.10034	2.8232	0
EIF4G1	1.60185	0	0.604985	1.83632	3.03532	0
CCT7	1.89274	0	0.382931	1.42198	3.71341	0
DYNLT1	1.56873	0	0.651057	1.93132	2.96644	0
ARPC2	0.958349	0	2.38218	4.62877	1.94308	0
CALM2P2	1.73508	0	0.503021	1.67455	3.32899	0
PSMC3	1.58191	0	0.614804	1.84052	2.99367	0
SPCS1	1.6235	0	0.576284	1.77566	3.08122	0
EIF3J	1.5425	0	0.672961	1.96032	2.91298	0
NDUFB9	1.18494	0	1.07251	2.43838	2.27353	0
ARF1	1.26929	0	0.913142	2.20107	2.41043	0
IER2	1.59108	0	0.945619	2.84891	3.01275	0
LMAN1	1.6039	0	0.611027	1.85731	3.03965	0
PRPF40A	1.4147	0	0.810423	2.16063	2.66605	0
LMO4	1.8626	0	0.845921	3.07631	3.63663	0
MAP4	1.70357	0	0.51284	1.67035	3.25707	0
CAPN2	1.97501	0	0.361027	1.41931	3.9313	0
DNAJB1	1.73795	0	0.567221	1.89203	3.33561	0
GNL3	1.84399	0	0.452417	1.62419	3.59003	0
PSMD1	1.47227	0	0.71148	1.97406	2.77458	0
PGRMC1	1.8251	0	0.47281	1.67531	3.54332	0
ACTN4	1.53509	0	0.654834	1.89775	2.89806	0
RPS4Y1	1.51502	0	0.651057	1.86074	2.85803	0
TKT	1.64667	0	0.552115	1.72873	3.13111	0
TIMP1	1.44027	0	6.58686	17.8749	2.71372	0
RHOC	1.41956	0	0.792296	2.11942	2.67504	0
TAGLN2	1.36054	0	0.816465	2.09653	2.56781	0
COX4I1	0.828187	0	2.02946	3.6032	1.77545	0
PSMD7	1.4108	0	0.742447	1.97406	2.65885	0
NES	1.77742	0	0.685801	2.35101	3.42813	0
PARP1	1.68045	0	0.55136	1.76726	3.20529	0
BUD31	1.59177	0	0.593656	1.78939	3.01419	0
SRP72	1.60499	0	0.588369	1.78977	3.04193	0
PSMC5	1.54691	0	0.574018	1.67722	2.9219	0
ATP5L	1.02007	0	1.33686	2.71118	2.02802	0
ANGPTL4	1.76115	0	0.797583	2.70355	3.38968	0
EGR1	1.62468	0	1.2855	3.96414	3.08373	0
TPT1	0.719456	0	5.38066	8.8596	1.64656	0
IGFBP3	2.11658	0	3.56042	15.4403	4.33664	0
GADD45A	1.96758	0	0.577795	2.25982	3.91112	0
IL6ST	1.86235	0	0.41994	1.5269	3.63599	0
PSMD8	1.40166	0	0.754532	1.99351	2.64205	0
ANAPC11	1.23971	0	0.952417	2.24914	2.36151	0
TCEB1	1.32533	0	0.826284	2.07058	2.5059	0
CNBP	1.33752	0	0.814955	2.05952	2.52716	0
EIF3H	1.63711	0	0.475076	1.47768	3.11041	0
JUNB	1.3545	0	0.925227	2.36589	2.55709	0
GGCT	2.02521	0	0.325529	1.32507	4.07051	0
EEF1D	1.07124	0	1.23489	2.59481	2.10124	0
LUC7L3	1.48116	0	0.69713	1.9462	2.79174	0
CETN2	1.71174	0	0.505287	1.65509	3.27555	0
TIMM13	1.54044	0	0.587613	1.70927	2.90884	0
PSMD14	1.62223	0	0.561178	1.72758	3.0785	0
SLC1A3	1.74892	0	0.53852	1.81	3.36106	0
CD151	1.71432	0	0.46148	1.51431	3.28141	0
TMED4	1.61111	0	0.557402	1.70279	3.05486	0
TCEAL4	1.42019	0	0.730363	1.9546	2.6762	0
NDUFB6	1.55616	0	0.570997	1.67913	2.9407	0
MT2A	1.40378	0	7.95544	21.0496	2.64594	0
CYR61	1.92148	0	1.0929	4.14002	3.78811	0
MRPL51	1.41975	0	0.69864	1.86913	2.67539	0
RUVBL1	2.0648	0	0.305136	1.27661	4.18375	0
GLO1	1.596	0	0.581571	1.75811	3.02303	0
TXNRD1	1.77208	0	0.585347	1.99924	3.41547	0
TMED9	1.31331	0	0.807402	2.00649	2.48511	0
SARS	1.64235	0	0.516616	1.61274	3.12174	0
C8orf33	1.73921	0	0.488671	1.63144	3.33852	0
ZNHIT1	1.31972	0	0.799849	1.99657	2.49618	0
C8orf4	1.76039	0	1.42145	4.81572	3.38789	0
TTC1	1.30418	0	0.880665	2.17474	2.46943	0
LOX	2.32976	0	0.361027	1.81496	5.0272	0
TMCO1	1.49305	0	0.632175	1.77947	2.81484	0
MSN	1.42486	0	0.714502	1.91835	2.68488	0
SNHG6	1.35211	0	0.774169	1.97634	2.55286	0
RPL7L1	1.68441	0	0.481118	1.54636	3.21409	0
PHB	1.85064	0	0.373112	1.34567	3.60661	0
TPM1	1.8273	0	0.451662	1.60282	3.54873	0
ZC3H15	1.66774	0	0.477341	1.5166	3.17717	0
NDUFC2	1.24206	0	0.875378	2.07058	2.36536	0
RP11-464D20.2	1.14915	0	1.05816	2.34681	2.21783	0
SON	1.28389	0	0.865559	2.10759	2.43495	0
PDIA4	1.73182	0	0.48716	1.61808	3.32146	0
TRMT112	1.26699	0	0.870846	2.09576	2.40659	0
RP11-345K20.2	1.33134	0	0.811934	2.04311	2.51636	0
CYSTM1	1.43418	0	0.687311	1.85731	2.70228	0
H3F3A	0.903748	0	1.74094	3.25715	1.87092	0
S100B	1.88159	0	0.466767	1.71995	3.68482	0
EMP1	1.57867	0	0.746224	2.22892	2.98693	0
TUFM	1.61574	0	0.48565	1.48836	3.06469	0
HDLBP	1.58323	0	0.497734	1.49142	2.99641	0
PAICS	2.11267	0	0.27568	1.19229	4.32492	0
LDHA	1.20431	0	0.993958	2.29035	2.30427	0
CLTC	1.46377	0	0.608761	1.67913	2.75827	0
C6orf62	1.2995	0	0.848187	2.08775	2.46143	0
CDH2	2.04379	0	0.358006	1.47615	4.12327	0
TAF7	1.63349	0	0.494713	1.53491	3.10263	0
SPCS2	1.42863	0	0.686556	1.84815	2.69191	0
DDX18	1.74868	0	0.425982	1.43151	3.36051	0
NOP58	1.73956	0	0.471299	1.57383	3.33934	0
RAB7A	1.37297	0	0.712236	1.84472	2.59004	0
LYPD1	2.23641	0	0.303625	1.43075	4.71223	0
RAB10	1.42625	0	0.667674	1.79435	2.68747	0
SEC11C	1.53284	0	0.594411	1.71995	2.89354	0
SFRP4	2.42053	0	0.657855	3.52194	5.35367	0
2022-09-15	1.34713	0	0.750755	1.90996	2.54405	0
GFAP	1.97067	0	1.14426	4.48493	3.9195	0
MRPL33	1.37039	0	0.73565	1.90195	2.5854	0
CRYAB	1.59345	0	5.95544	17.9718	3.01771	0
GPN1	1.94597	0	0.403323	1.55399	3.85296	0
PRDX2	1.8449	0	0.386707	1.38916	3.59229	0
FKBP1A	1.46219	0	0.620091	1.70851	2.75526	0
ILF2	1.68263	0	0.457704	1.46929	3.21012	0
COX5B	1.027	0	1.28852	2.62572	2.03778	0
BAZ1B	1.53445	0	0.571752	1.65624	2.89678	0
LAMTOR5	1.36366	0	0.69713	1.79397	2.57337	0
CHD4	1.41731	0	0.683535	1.82564	2.67088	0
C21orf59	1.76629	0	0.417674	1.42083	3.40177	0
GABARAPL2	1.5039	0	0.558157	1.58298	2.83609	0
NDUFA11	1.22752	0	0.888973	2.08165	2.34163	0
FAM96B	1.3271	0	0.773414	1.94048	2.50898	0
SELT	1.50503	0	0.540785	1.53491	2.8383	0
SNRPC	1.4455	0	0.630665	1.71767	2.72358	0
COMMD6	1.31844	0	0.768127	1.91568	2.49396	0
PSMC2	1.77041	0	0.385952	1.31667	3.4115	0
ZFAS1	1.08182	0	1.17523	2.4876	2.1167	0
MCFD2	1.57792	0	0.519637	1.55132	2.98538	0
FLNC	1.68243	0	1.3935	4.47272	3.20969	0
HSBP1	1.27258	0	0.816465	1.97253	2.41594	0
SLC25A3	1.35235	0	0.734894	1.87638	2.55327	0
GAS5	1.44781	0	0.65861	1.79664	2.72793	0
TBCB	1.4996	0	0.576284	1.62953	2.82765	0
BOLA3	1.86466	0	0.339124	1.23502	3.64181	0
C9orf78	1.51411	0	0.585347	1.67188	2.85622	0
EIF4H	1.52547	0	0.546828	1.57421	2.8788	0
AEBP1	1.8989	0	0.414653	1.54636	3.72928	0
CXCL14	1.86406	0	1.92145	6.99466	3.6403	0
MYL6	0.697314	0	7.11027	11.5292	1.62148	0
TMEM14C	1.3819	0	0.679003	1.76955	2.60611	0
IGFBP7	2.09288	0	0.302115	1.28882	4.266	0
MYDGF	1.21251	0	0.897281	2.07936	2.3174	0
C1orf43	1.27036	0	0.799849	1.92942	2.41223	0
ATP5H	1.25466	0	0.814199	1.94277	2.38611	0
C11orf31	1.43959	0	0.625378	1.6963	2.71244	0
SRSF3	1.38458	0	0.689577	1.80046	2.61096	0
2022-09-02	1.41532	0	0.660876	1.76269	2.6672	0
CD47	1.76146	0	0.413897	1.40328	3.39041	0
UBE2K	1.57207	0	0.490181	1.45746	2.97331	0
CCT4	1.54182	0	0.530967	1.54597	2.91162	0
NDUFAF2	1.7804	0	0.393505	1.35177	3.43522	0
NDUFC1	1.48807	0	0.569486	1.59748	2.80513	0
RPL22L1	1.44986	0	0.76284	2.08394	2.73182	0
AP2M1	1.54428	0	0.493958	1.44067	2.91659	0
HSPA4	1.52965	0	0.562689	1.62457	2.88716	0
RWDD1	1.7258	0	0.379154	1.2541	3.30763	0
PNO1	1.79644	0	0.409366	1.42198	3.47361	0
MDK	2.08939	0	0.295317	1.25677	4.25567	0
RHEB	1.75959	0	0.401813	1.36055	3.38603	0
TCP1	1.8199	0	0.348187	1.2293	3.53058	0
PHPT1	1.31408	0	0.756798	1.88172	2.48643	0
ROMO1	0.912159	0	1.60045	3.01183	1.88186	0
NDUFA13	1.10445	0	1.04834	2.2541	2.15017	0
IFT57	1.96351	0	0.321752	1.25486	3.9001	0
PPP2R1A	1.75969	0	0.348943	1.18161	3.38626	0
EPRS	1.83914	0	0.345921	1.2377	3.57797	0
MAP1LC3B	1.40971	0	0.637462	1.69363	2.65683	0
FBXO32	1.96905	0	0.51435	2.01374	3.9151	0
HLA-E	0.832941	0	2.45544	4.3739	1.78131	0
NFIC	1.57352	0	0.475076	1.41396	2.97629	0
RPL14P1	1.41331	0	0.651057	1.73407	2.66347	0
CCL2	1.54449	0	4.22734	12.3312	2.917	0
NAA20	1.92	0	0.304381	1.15185	3.78424	0
RCAN1	1.63314	0	0.870846	2.70126	3.10188	0
OCIAD1	1.48343	0	0.57855	1.6177	2.79613	0
STOML2	1.81389	0	0.359517	1.26402	3.51589	0
FBL	1.74796	0	0.402568	1.35216	3.35883	0
FOS	1.14995	0	1.88973	4.19344	2.21907	0
IMPDH2	1.89639	0	0.318731	1.18657	3.72279	0
SCRG1	2.24543	0	0.230363	1.09233	4.74179	0
SERF2	0.655182	0	4.36405	6.87257	1.57481	0
RNPS1	1.88163	0	0.312689	1.15223	3.68492	0
OLA1	1.81648	0	0.358006	1.26097	3.5222	0
SMS	1.36357	0	0.675227	1.7375	2.57322	0
PTN	1.8137	0	0.444109	1.56124	3.51544	0
CCDC47	1.43818	0	0.609517	1.65166	2.70979	0
CMSS1	1.90113	0	0.324018	1.21023	3.73505	0
CAV1	2.21192	0	0.295317	1.36818	4.63292	0
CLIC1	1.18895	0	0.884441	2.01641	2.27986	0
S100A13	1.7845	0	0.398036	1.37123	3.44499	0
CLIP1	1.57851	0	0.465257	1.38955	2.98662	0
PRRC2C	1.18992	0	0.905589	2.06601	2.28139	0
EIF3E	1.69598	0	0.403323	1.30675	3.23996	0
COPB2	1.73947	0	0.387462	1.29378	3.33912	0
PPIG	1.40662	0	0.641994	1.70202	2.65115	0
HNRNPR	1.45711	0	0.623112	1.7108	2.74557	0
MRPS35	1.80165	0	0.351964	1.22701	3.48619	0
RAB13	0.881875	0	1.77644	3.27356	1.84277	0
ACTR3	1.27404	0	0.746224	1.80465	2.41838	0
SPARCL1	2.31232	0	0.261329	1.29798	4.96683	0
MORF4L2	1.50321	0	0.558157	1.58222	2.83472	0
TMSB4X	0.795178	0	35.1979	61.0786	1.73529	0
TSR1	2.05957	0	0.254532	1.06105	4.16862	0
PRDX5	1.15888	0	0.936556	2.09119	2.23285	0
HACD3	1.93386	0	0.30287	1.15719	3.82075	0
PON2	1.971	0	0.277946	1.08966	3.92041	0
DST	1.46183	0	0.650302	1.7913	2.75457	0
USP14	1.89857	0	0.291541	1.08699	3.72843	0
PUM3	1.96218	0	0.29003	1.1301	3.8965	0
SRSF11	1.37907	0	0.669184	1.74056	2.60101	0
BOLA2B	1.23212	0	0.831571	1.95345	2.34911	0
APEX1	1.88134	0	0.28852	1.06295	3.68416	0
SDC4	1.67913	0	0.458459	1.46814	3.20234	0
CST3	1.26304	0	1.06495	2.55589	2.4	0
GARS	1.70552	0	0.441843	1.44105	3.26146	0
SF3B6	1.56482	0	0.489426	1.44792	2.95841	0
AC011933.2	1.24975	0	0.795317	1.89126	2.378	0
PTPN11	1.71761	0	0.385952	1.26936	3.28892	0
OAZ1	0.718445	0	2.93882	4.83556	1.64541	0
C1R	2.26579	0	0.223565	1.07516	4.80917	0
PLK2	1.92489	0	0.451662	1.71499	3.79708	0
H2AFZ	1.43078	0	0.641239	1.72873	2.69592	0
TIMM8B	1.27824	0	0.753021	1.8264	2.42543	0
DYNC1I2	1.30078	0	0.706193	1.73979	2.46362	0
RPL26L1	1.72836	0	0.36858	1.22129	3.3135	0
CD82	1.25975	0	0.872356	2.0889	2.39455	0
NOP16	2.0106	0	0.260574	1.04998	4.02949	0
ENAH	1.92209	0	0.353474	1.33957	3.78971	0
ARPC5	0.998307	0	1.34668	2.69019	1.99765	0
ACTN1	1.53741	0	0.556647	1.6158	2.90273	0
CFAP36	1.70039	0	0.414653	1.34758	3.24989	0
MAP4K4	1.60405	0	0.505287	1.53605	3.03997	0
RPL36A	1.33899	0	0.669184	1.69287	2.52974	0
CSNK2A1	1.54964	0	0.472054	1.38192	2.92745	0
RPS26P47	1.26665	0	0.771148	1.8554	2.40602	0
GSPT1	1.77602	0	0.336103	1.15109	3.42481	0
TALDO1	1.15324	0	0.937311	2.0847	2.22413	0
COX6B1	0.98951	0	1.23943	2.46089	1.98551	0
MRPS34	1.72765	0	0.369335	1.2232	3.31189	0
CBR1	1.52701	0	0.60423	1.74132	2.88188	0
SELK	1.13351	0	0.955438	2.09615	2.19391	0
GNB2	1.46309	0	0.536254	1.47844	2.75698	0
PSMA5	1.6763	0	0.395015	1.2625	3.19607	0
GLIPR1	1.79142	0	0.41994	1.45364	3.46155	0
SMARCA5	1.34956	0	0.692598	1.76498	2.54834	0
ZCRB1	1.49543	0	0.537764	1.51622	2.81948	0
EFEMP1	2.03266	0	0.30287	1.23922	4.09159	0
PTPRZ1	1.84246	0	0.425982	1.52766	3.58621	0
HMGN1	1.53683	0	0.498489	1.44639	2.90156	0
PSMC1	1.24047	0	0.779456	1.84166	2.36275	0
GUK1	1.1687	0	0.882175	1.98321	2.24809	0
SRP9	1.5702	0	0.478097	1.41969	2.96946	0
SNHG5	0.818164	0	1.64653	2.90309	1.76316	0
NFKBIZ	1.45954	0	0.732628	2.01488	2.75021	0
C8orf59	1.64124	0	0.405589	1.26517	3.11933	0
MRPL13	1.93179	0	0.271903	1.03739	3.81529	0
PGAM1	1.53469	0	0.453927	1.31515	2.89726	0
ID3	1.89891	0	0.511329	1.90691	3.72931	0
REEP5	1.32757	0	0.64577	1.62076	2.5098	0
CHI3L2	2.16318	0	0.623112	2.79092	4.479	0
WWTR1	1.87659	0	0.353474	1.29798	3.67206	0
RND3	1.71353	0	0.693353	2.27394	3.27963	0
COPS6	1.64873	0	0.419184	1.31438	3.13558	0
DCBLD2	2.11931	0	0.276435	1.20107	4.34485	0
PTX3	2.18048	0	0.573263	2.59863	4.53305	0
SH3GLB1	1.33872	0	0.650302	1.64479	2.52927	0
ARF4	1.51343	0	0.515861	1.47272	2.85488	0
RARS	1.86746	0	0.283988	1.03625	3.64891	0
SARAF	1.18049	0	0.862538	1.95498	2.26654	0
LSM5	1.63271	0	0.435801	1.35139	3.10094	0
TMEM258	1.10563	0	0.964502	2.07554	2.15193	0
C3	1.43415	0	0.629154	1.70011	2.70222	0
NSRP1	1.46399	0	0.583082	1.60855	2.7587	0
ID1	2.22774	0	0.293807	1.37619	4.68401	0
SNRPB2	1.39892	0	0.610272	1.60931	2.63704	0
PSME2	1.36292	0	0.634441	1.63182	2.57206	0
TUBB4B	1.27536	0	0.740181	1.79168	2.4206	0
UTP11L	1.55932	0	0.446375	1.31553	2.94714	0
MRPS21	1.34938	0	0.633686	1.61465	2.54803	0
PSMB5	1.43546	0	0.554381	1.49943	2.70469	0
ID4	2.06578	0	0.309668	1.29645	4.18659	0
S100A11	0.792188	0	2.87236	4.97406	1.7317	0
PSMD4	1.37206	0	0.57855	1.49752	2.5884	0
CBX5	1.61472	0	0.446375	1.36704	3.06253	0
DNAJC2	1.78578	0	0.333837	1.15109	3.44805	0
SCRN1	1.93462	0	0.279456	1.06829	3.82276	0
PSMD11	1.58256	0	0.425227	1.27356	2.99501	0
EIF6	1.37414	0	0.603474	1.56429	2.59214	0
BLVRA	2.24127	0	0.180514	0.853491	4.72813	0
RP11-215A21.2	1.33262	0	0.640483	1.61312	2.51861	0
ANP32B	1.40983	0	0.569486	1.51316	2.65707	0
SPG20	1.56952	0	0.479607	1.4235	2.96806	0
GOLGA4	1.51626	0	0.501511	1.43457	2.86049	0
CCT8	1.56212	0	0.454683	1.34262	2.95287	0
SEC11A	1.57421	0	0.387462	1.15376	2.97773	0
KDELR1	1.31131	0	0.657855	1.63258	2.48168	0
CWC15	1.35444	0	0.611027	1.56238	2.55697	0
UBE2N	1.61217	0	0.422205	1.29073	3.05711	0
DYNLRB1	1.29876	0	0.628399	1.54597	2.46018	0
SERPING1	2.14381	0	0.23716	1.04807	4.41926	0
MLLT11	1.82122	0	0.337613	1.19306	3.53379	0
MTCH2	1.778	0	0.304381	1.04388	3.42951	0
MDH1	1.56087	0	0.440332	1.29912	2.95032	0
RPF2	1.79857	0	0.326284	1.13506	3.47876	0
PTP4A2	1.26167	0	0.718278	1.72224	2.39774	0
GBP1	1.64435	0	0.649547	2.03052	3.12606	0
UBE2D3	1.20199	0	0.759063	1.74628	2.30057	0
RAD23A	1.34251	0	0.637462	1.61656	2.53593	0
NFE2L1	1.55109	0	0.447885	1.31248	2.93039	0
EIF3M	1.64739	0	0.41994	1.31553	3.13266	0
GNAS	1.18027	0	0.792296	1.7955	2.2662	0
SAP18	1.32301	0	0.638973	1.59863	2.50187	0
GTPBP4	1.78491	0	0.313444	1.08012	3.44598	0
EMC4	1.53996	0	0.471299	1.37047	2.90785	0
NDUFB7	1.22064	0	0.785498	1.8306	2.33049	0
AIMP1	1.6318	0	0.414653	1.28501	3.09899	0
PRSS23	2.1622	0	0.243958	1.09195	4.47598	0
DPYSL2	1.77494	0	0.351964	1.2045	3.42223	0
DYNC1LI2	1.78845	0	0.322508	1.11408	3.45443	0
MRPL3	2.02586	0	0.220544	0.89813	4.07235	0
GTF3C6	1.48358	0	0.506042	1.41511	2.79642	0
HADHA	1.21226	0	0.774924	1.7955	2.317	0
GTF2A2	1.6539	0	0.358761	1.12896	3.14682	0
HMGB1P5	1.46896	0	0.509819	1.41129	2.76823	0
FUBP1	1.78762	0	0.319486	1.10301	3.45246	0
WDR83OS	1.18502	0	0.794562	1.80656	2.27366	0
CLPTM1L	1.68377	0	0.361027	1.15986	3.21267	0
G3BP1	1.66982	0	0.376888	1.19916	3.18174	0
PRMT1	1.77417	0	0.313444	1.07211	3.42042	0
HIGD1A	1.68709	0	0.361027	1.16253	3.22007	0
NONO	1.62227	0	0.351964	1.08356	3.0786	0
IL13RA2	2.10603	0	0.338369	1.4567	4.30506	0
HNRNPA1P48	1.92611	0	0.245468	0.93285	3.80029	0
DUSP1	1.14744	0	0.941088	2.0847	2.2152	0
PPA1	1.73324	0	0.337613	1.12247	3.32473	0
PFN2	1.8903	0	0.285498	1.05837	3.70711	0
ATP5O	1.26205	0	0.688822	1.65204	2.39836	0
RP11-864N7.2	1.26773	0	0.672961	1.62037	2.40783	0
RPS27L	0.951392	0	1.26057	2.43762	1.93374	0
H2AFY	1.24405	0	0.689577	1.63335	2.36862	0
DDX5	0.997656	0	1.15181	2.29989	1.99675	0
DDX21	1.43348	0	0.54003	1.4586	2.70097	0
COA4	1.8227	0	0.279456	0.988554	3.53742	0
NAP1L4	1.74655	0	0.336103	1.12781	3.35556	0
CAST	1.26977	0	0.746224	1.79931	2.41123	0
ESD	1.65707	0	0.360272	1.13621	3.15375	0
VAMP5	1.40879	0	0.616314	1.6364	2.65514	0
PAK1IP1	1.9127	0	0.259819	0.978253	3.76513	0
WBP5	1.3056	0	0.700906	1.73254	2.47186	0
VMP1	1.59938	0	0.494713	1.49905	3.03013	0
RBMX	1.29926	0	0.695619	1.71194	2.46103	0
SUCLG1	1.57273	0	0.427492	1.27165	2.97468	0
ARL6IP1	1.13768	0	0.834592	1.83632	2.20026	0
RPL3P4	1.4517	0	0.478852	1.30981	2.7353	0
CD320	2.30002	0	0.165408	0.814575	4.92464	0
TXNL1	1.57933	0	0.438822	1.31133	2.9883	0
TOP1	1.38079	0	0.589124	1.53415	2.60412	0
C7orf73	1.4684	0	0.512085	1.41702	2.76715	0
LAP3	1.45684	0	0.504532	1.38497	2.74506	0
C19orf70	1.41493	0	0.528701	1.40977	2.66647	0
NAMPTP1	1.73829	0	0.382175	1.27509	3.33639	0
NSA2	1.48913	0	0.475831	1.33575	2.80719	0
NCBP2	1.75554	0	0.31571	1.06601	3.37653	0
AK2	1.80292	0	0.27719	0.967188	3.48926	0
PRKDC	1.91042	0	0.278701	1.04769	3.7592	0
ABCF1	1.31767	0	0.633686	1.57955	2.49264	0
PCBP2	1.31964	0	0.577795	1.4422	2.49604	0
TMED2	1.48823	0	0.450151	1.26288	2.80545	0
ECI2	1.69974	0	0.375378	1.21938	3.24841	0
MRPL14	1.40681	0	0.54003	1.4319	2.65151	0
ATP2B4	1.93095	0	0.280967	1.07135	3.81307	0
LAPTM4A	1.14815	0	0.861782	1.90996	2.21629	0
CMAS	2.07761	0	0.199396	0.841663	4.22107	0
TMEM14B	1.60784	0	0.380665	1.16024	3.04794	0
HSPH1	1.40485	0	0.668429	1.76994	2.6479	0
ID2	1.4187	0	0.860272	2.29989	2.67344	0
EIF3A	1.18427	0	0.822508	1.86913	2.27248	0
UBE3A	1.70435	0	0.348187	1.13468	3.25882	0
FIS1	1.46182	0	0.465257	1.28157	2.75455	0
TROVE2	1.69534	0	0.369335	1.19611	3.23854	0
CALM1	0.86671	0	1.97054	3.59329	1.8235	0
GEM	1.4744	0	0.546073	1.51736	2.77868	0
SLC39A7	1.74753	0	0.297583	0.999237	3.35784	0
HSD17B12	1.73953	0	0.317976	1.06181	3.33927	0
ILF3	1.61652	0	0.376888	1.15567	3.06634	0
LAYN	1.9434	0	0.295317	1.13583	3.84612	0
UBTF	1.90299	0	0.258308	0.966043	3.73989	0
C1S	2.25569	0	0.196375	0.93781	4.77562	0
FLNA	1.14137	0	0.887462	1.95765	2.2059	0
ANP32A	1.45657	0	0.519637	1.42617	2.74455	0
KDELR2	1.63349	0	0.361782	1.12247	3.10262	0
CFAP97	1.80189	0	0.309668	1.07974	3.48677	0
MRTO4	1.8516	0	0.27719	1.00038	3.60901	0
SEC61A1	1.56072	0	0.405589	1.19649	2.95	0
PFDN6	1.68547	0	0.318731	1.02518	3.21645	0
CXXC5	1.53064	0	0.468278	1.35292	2.88914	0
LRRFIP2	1.63278	0	0.413142	1.28119	3.10109	0
C21orf62	2.14345	0	0.25	1.10454	4.41816	0
PFDN5	0.693785	0	2.05589	3.32545	1.61752	0
MRPS12	1.73461	0	0.300604	1.00038	3.3279	0
TAF13	1.74181	0	0.296828	0.992751	3.34453	0
THY1	2.25449	0	0.216767	1.03434	4.77165	0
MRPL24	1.79327	0	0.283233	0.981686	3.46601	0
UBE2I	1.59061	0	0.358761	1.0805	3.01176	0
IPO7	1.68545	0	0.327039	1.05189	3.2164	0
SSR2	1.18421	0	0.730363	1.65967	2.27239	0
LINC00152	1.51677	0	0.493202	1.41129	2.86149	0
TCEA1	1.43365	0	0.515106	1.39145	2.7013	0
TSPAN3	1.48209	0	0.451662	1.26173	2.79353	0
NIFK	1.73332	0	0.345166	1.14765	3.32493	0
MALAT1	1.17342	0	13.7976	31.1198	2.25545	0
TMEM147	1.43492	0	0.493202	1.33346	2.70368	0
REXO2	1.72659	0	0.323263	1.06982	3.30945	0
EIF3K	1.25518	0	0.648792	1.54865	2.38697	0
ETF1	1.40479	0	0.515861	1.36589	2.64779	0
ST13	1.12946	0	0.830816	1.81763	2.18776	0
NASP	1.43252	0	0.554381	1.49638	2.69918	0
PSMD12	1.55135	0	0.442598	1.29721	2.93091	0
NOLC1	1.65061	0	0.375378	1.17856	3.13966	0
ANP32E	1.72254	0	0.331571	1.09424	3.30016	0
SEC31A	1.78133	0	0.286254	0.983976	3.43742	0
ACAT1	1.78956	0	0.280211	0.968714	3.45708	0
CD24	2.18241	0	0.210725	0.956505	4.53911	0
COX17	1.15264	0	0.843656	1.87562	2.22321	0
CSNK1A1	1.52146	0	0.429003	1.23159	2.87082	0
TPR	1.57811	0	0.388973	1.16139	2.98578	0
AURKAIP1	1.43784	0	0.482628	1.30752	2.70916	0
C6orf48	1.40286	0	0.550604	1.45593	2.64425	0
STIP1	1.53502	0	0.427492	1.23884	2.89792	0
TAGLN	2.04143	0	0.501511	2.06448	4.11652	0
ATPIF1	1.12103	0	0.837613	1.82182	2.17502	0
NDUFV3	1.58409	0	0.373112	1.11866	2.99818	0
DUSP6	1.84626	0	0.364804	1.31171	3.59567	0
ZFR	1.65101	0	0.354985	1.11484	3.14053	0
PTGDS	1.77953	0	0.567221	1.94735	3.43314	0
ARPC3	0.993766	0	1.0574	2.10568	1.99138	0
DNAJC7	1.6131	0	0.351964	1.07669	3.05909	0
SF3B5	1.15266	0	0.798338	1.7749	2.22324	0
VPS35	1.44442	0	0.473565	1.28882	2.72153	0
MLEC	1.61038	0	0.357251	1.09081	3.05333	0
CHCHD3	1.87755	0	0.250755	0.921404	3.67451	0
HSD17B10	1.70601	0	0.337613	1.10149	3.26257	0
APLP2	0.829645	0	2.21375	3.93438	1.77725	0
GLUL	0.913636	0	2.32855	4.38649	1.88379	0
CDCP1	1.65687	0	0.417674	1.31705	3.15331	0
AMD1	1.48332	0	0.477341	1.33461	2.79591	0
RAP1B	1.41013	0	0.462991	1.23045	2.6576	0
ATP6V0B	0.744036	0	1.85498	3.10683	1.67485	0
CKAP4	1.69456	0	0.359517	1.16368	3.23678	0
NUTF2	1.45549	0	0.452417	1.24075	2.74249	0
ATP5F1	1.3863	0	0.54003	1.41167	2.61407	0
RRBP1	1.42982	0	0.480363	1.29416	2.69414	0
COX5A	1.27518	0	0.61858	1.49714	2.42028	0
RAB14	1.57731	0	0.367069	1.09538	2.98413	0
TRIP6	1.77188	0	0.293051	1.00076	3.41497	0
EIF3G	1.54933	0	0.373867	1.09424	2.92681	0
PAFAH1B1	1.57799	0	0.378399	1.12972	2.98553	0
AAMP	1.8804	0	0.23565	0.867608	3.68177	0
PYURF	1.62712	0	0.39426	1.21786	3.08897	0
RAB1A	1.39077	0	0.498489	1.30713	2.62219	0
RP13-258O15.1	1.54069	0	0.404834	1.17779	2.90933	0
SRSF10	1.84311	0	0.243202	0.872568	3.58783	0
GAR1	2.0333	0	0.204683	0.837848	4.0934	0
PDLIM5	2.02436	0	0.255287	1.03853	4.06811	0
PWP1	1.67996	0	0.336858	1.07936	3.2042	0
GNB1	1.39152	0	0.495468	1.29989	2.62355	0
C19orf53	1.20339	0	0.708459	1.63144	2.3028	0
TRAPPC4	1.83009	0	0.253776	0.902327	3.5556	0
POLR2J	1.45013	0	0.47281	1.29187	2.73233	0
DCTN3	1.83326	0	0.23716	0.845097	3.5634	0
RBM25	1.21583	0	0.727341	1.68943	2.32275	0
IK	1.33631	0	0.543807	1.37314	2.52505	0
ARPP19	1.56447	0	0.364804	1.07898	2.95769	0
OSTC	1.52062	0	0.441088	1.26555	2.86915	0
IMMT	1.51603	0	0.40861	1.16864	2.86003	0
EIF4A2	1.56113	0	0.414653	1.22358	2.95085	0
DAP3	1.64034	0	0.330816	1.03129	3.1174	0
RPN1	1.2786	0	0.585347	1.42007	2.42603	0
RPL13P12	1.17436	0	0.728097	1.64327	2.25693	0
PUF60	1.68939	0	0.314199	1.01335	3.22519	0
TMX2	1.84837	0	0.246979	0.889355	3.60094	0
RAC1	1.1614	0	0.780211	1.74514	2.23675	0
ATP1B2	2.30109	0	0.154834	0.763068	4.9283	0
BCAP29	1.63362	0	0.344411	1.06868	3.10291	0
DDX1	1.60128	0	0.35574	1.07936	3.03412	0
UAP1	2.02804	0	0.245468	1.00114	4.07851	0
COPZ1	1.49227	0	0.398036	1.1198	2.81332	0
COL6A1	2.08026	0	0.21148	0.894315	4.22883	0
SLC3A2	1.18956	0	0.747734	1.70546	2.28083	0
RSL24D1	1.53234	0	0.410876	1.18848	2.89254	0
RAB2A	1.38076	0	0.506798	1.31973	2.60405	0
NTRK2	1.80069	0	0.321752	1.12095	3.48388	0
SPTBN1	1.89459	0	0.240937	0.895841	3.71816	0
MRPS33	1.65346	0	0.32855	1.03357	3.14587	0
CDK11B	1.22238	0	0.682024	1.59138	2.33332	0
SCP2	1.53709	0	0.376133	1.09157	2.90208	0
UBE2V2	1.67556	0	0.314955	1.0061	3.19444	0
GART	1.98683	0	0.191843	0.760397	3.96364	0
EIF4E	1.57124	0	0.347432	1.03243	2.9716	0
MRPL22	1.87734	0	0.221299	0.813048	3.67398	0
PSMB8	1.54034	0	0.380665	1.10721	2.90863	0
DHX36	1.63824	0	0.339879	1.05799	3.11285	0
CHMP2A	1.2915	0	0.567976	1.39031	2.44783	0
CDC37	1.42876	0	0.449396	1.20984	2.69216	0
DNTTIP2	1.35226	0	0.571752	1.45975	2.55311	0
MTDH	1.37934	0	0.518882	1.34987	2.60149	0
CTNNB1	0.948915	0	1.16767	2.2541	1.93042	0
MGLL	1.57089	0	0.413142	1.22739	2.97088	0
DPYSL3	1.82267	0	0.295317	1.04464	3.53735	0
LAMP2	1.35861	0	0.503776	1.29187	2.56438	0
STRAP	1.61869	0	0.3429	1.05303	3.07096	0
RPS29	0.640235	0	3.56495	5.55628	1.55858	0
HNRNPAB	1.73091	0	0.30287	1.00534	3.31938	0
HDGF	1.4989	0	0.385952	1.09081	2.82627	0
SFPQ	1.47638	0	0.457704	1.27356	2.7825	0
CPNE3	1.92501	0	0.217523	0.826021	3.7974	0
NDUFB4	1.18487	0	0.737915	1.6776	2.27344	0
LARP7	1.43646	0	0.481118	1.30217	2.70656	0
IFI16	1.32316	0	0.614048	1.53644	2.50214	0
MRPL17	1.84358	0	0.252266	0.90538	3.58899	0
NDUFB11	1.02275	0	0.920695	1.87066	2.03179	0
CAPZA2	1.37936	0	0.513595	1.33613	2.60153	0
LRRC59	1.83938	0	0.233384	0.835177	3.57856	0
BANF1	1.43058	0	0.449396	1.21137	2.69555	0
IPO5	1.96579	0	0.209215	0.817245	3.90626	0
SNHG16	1.7073	0	0.307402	1.00382	3.26548	0
WDR43	1.66651	0	0.348187	1.1053	3.17445	0
MRPS18B	1.76936	0	0.258308	0.88058	3.40903	0
APP	1.74215	0	0.296073	0.990462	3.34533	0
VBP1	1.63578	0	0.32855	1.02098	3.10755	0
MT3	1.67207	0	0.455438	1.45135	3.18672	0
ZFP36L1	1.01869	0	1.3935	2.82335	2.02608	0
SYT11	1.63058	0	0.349698	1.08279	3.09637	0
MGST3	1.09075	0	0.845166	1.80008	2.12985	0
ARPC1A	1.75078	0	0.279456	0.940481	3.3654	0
RTN3	1.1968	0	0.697885	1.59977	2.29231	0
RPS10P3	1.12245	0	0.806647	1.7562	2.17716	0
AIMP2	2.03858	0	0.187311	0.769554	4.10842	0
MRPL4	2.08318	0	0.169184	0.716902	4.2374	0
HM13	1.17041	0	0.706193	1.58947	2.25076	0
DENR	1.5888	0	0.366314	1.10187	3.00799	0
RBBP4	1.74914	0	0.271148	0.911484	3.36157	0
LSM3	1.47637	0	0.413142	1.14956	2.78248	0
NDUFS8	1.32075	0	0.549094	1.37161	2.49796	0
PHB2	1.61449	0	0.330816	1.01297	3.06204	0
PSMD13	1.37449	0	0.506798	1.314	2.59276	0
MRPS5	1.72562	0	0.265106	0.876765	3.30723	0
UROD	1.48698	0	0.401813	1.12629	2.80302	0
DTNA	2.29865	0	0.127644	0.628005	4.91999	0
NDUFA5	1.43668	0	0.475831	1.28806	2.70697	0
MAGOHB	1.99242	0	0.196375	0.781381	3.97903	0
ATP1A1	1.33876	0	0.530967	1.343	2.52935	0
EEA1	1.58152	0	0.361027	1.0805	2.99286	0
CCNI	1.00891	0	0.975831	1.96375	2.01239	0
USO1	1.59503	0	0.346677	1.04731	3.021	0
EMG1	1.77982	0	0.257553	0.884395	3.43384	0
C12orf57	1.4626	0	0.410876	1.13239	2.75604	0
KTN1	1.11183	0	0.787009	1.70088	2.16119	0
MEA1	1.61907	0	0.308157	0.946585	3.07176	0
ODC1	2.0778	0	0.190332	0.80351	4.22162	0
RTFDC1	1.20435	0	0.642749	1.48111	2.30434	0
SEC13	1.54743	0	0.364048	1.0641	2.92296	0
YBX3	1.7709	0	0.26284	0.896986	3.41267	0
BZW2	1.94618	0	0.217523	0.83823	3.85353	0
TCF25	1.11952	0	0.767372	1.6673	2.17274	0
PSMD6	1.62536	0	0.323263	0.997329	3.0852	0
RANBP1	1.77996	0	0.269637	0.925982	3.43418	0
DHX9	1.76904	0	0.256798	0.875238	3.40828	0
BRIX1	2.04835	0	0.180514	0.746662	4.13632	0
TMEM30A	1.45822	0	0.460725	1.26593	2.74769	0
PDLIM4	2.02492	0	0.200906	0.817627	4.06969	0
MACF1	1.39427	0	0.475076	1.24876	2.62855	0
COPB1	1.53014	0	0.382175	1.10378	2.88814	0
SYAP1	1.38905	0	0.47432	1.24227	2.61906	0
ACP1	1.6309	0	0.317221	0.982449	3.09705	0
ATRX	1.48222	0	0.41994	1.17322	2.79377	0
BCYRN1	1.3555	0	12.1828	31.174	2.55886	0
WDR3	2.01135	0	0.19864	0.800839	4.0316	0
SEC63	1.50425	0	0.395015	1.12056	2.83676	0
BCCIP	1.61654	0	0.322508	0.988936	3.06639	0
GJA1	2.01352	0	0.214502	0.866082	4.03765	0
SERP1	1.29729	0	0.560423	1.37734	2.45767	0
CTNNA1	1.24538	0	0.60574	1.43609	2.37081	0
STARD7	1.89982	0	0.200906	0.749714	3.73166	0
UBE2L6	1.82144	0	0.223565	0.790156	3.53435	0
MLF2	1.58419	0	0.32855	0.98512	2.99839	0
UFM1	1.4604	0	0.403323	1.10988	2.75184	0
PRAF2	2.25523	0	0.130665	0.623808	4.77411	0
METTL2B	1.95547	0	0.203927	0.790919	3.87843	0
LYAR	1.88948	0	0.216767	0.803129	3.70503	0
SMARCA1	1.75571	0	0.302115	1.02022	3.37693	0
ACSL4	1.18805	0	0.760574	1.73293	2.27845	0
CCDC25	1.673	0	0.314199	1.00191	3.18876	0
KARS	1.5495	0	0.364048	1.06562	2.92715	0
AC004453.8	1.47344	0	0.38142	1.05914	2.77683	0
WASL	1.84367	0	0.243958	0.87562	3.58923	0
NDUFB3	1.2257	0	0.60574	1.41663	2.33868	0
RBP1	1.72773	0	0.327039	1.08317	3.31206	0
TTC37	1.79456	0	0.250755	0.869897	3.46911	0
NDUFB10	1.37217	0	0.48565	1.25715	2.5886	0
GTF3A	1.55355	0	0.359517	1.05532	2.93539	0
CASC4	1.69778	0	0.29003	0.940862	3.24401	0
TIMMDC1	1.7051	0	0.290785	0.948111	3.26052	0
ADAM12	2.26438	0	0.17145	0.823731	4.8045	0
PJA2	1.4195	0	0.483384	1.29302	2.67493	0
POLR2I	1.51443	0	0.359517	1.02709	2.85686	0
BCAP31	0.831649	0	1.40332	2.49752	1.77972	0
DKC1	1.79415	0	0.258308	0.895841	3.46811	0
MRPL37	1.93144	0	0.200151	0.763449	3.81436	0
GTF2H5	1.55283	0	0.358006	1.05036	2.93392	0
UQCR10	0.997383	0	0.944864	1.8863	1.99637	0
SLTM	1.31933	0	0.542296	1.3533	2.4955	0
DDX46	1.62298	0	0.317976	0.979397	3.0801	0
PHLDA1	0.998487	0	1.12613	2.2499	1.9979	0
FEZ2	1.55501	0	0.350453	1.02976	2.93837	0
PCMT1	1.6411	0	0.307402	0.958794	3.11903	0
RAD50	1.59975	0	0.361782	1.09653	3.0309	0
CDH6	2.35976	0	0.178248	0.914918	5.13284	0
LIMA1	1.87654	0	0.238671	0.876383	3.67193	0
CRCP	1.83508	0	0.251511	0.897367	3.56791	0
CAMK2N1	1.99314	0	0.209215	0.832888	3.98103	0
GOT2	2.06118	0	0.164653	0.687142	4.17329	0
LINC00116	1.50543	0	0.379909	1.0786	2.83909	0
MIDN	1.43526	0	0.5	1.35216	2.70431	0
ABCA1	1.16075	0	0.76435	1.70889	2.23574	0
FGFR1	1.75196	0	0.265861	0.89546	3.36815	0
PRMT2	1.32189	0	0.47281	1.18199	2.49993	0
CAMK2D	1.87875	0	0.212991	0.783289	3.67757	0
RPN2	1.20671	0	0.611782	1.41206	2.3081	0
SNHG8	1.27814	0	0.561934	1.36284	2.42527	0
ERH	1.44963	0	0.406344	1.10988	2.73138	0
MRPL41	1.33947	0	0.47432	1.20031	2.53058	0
NOP10	0.883961	0	1.23716	2.2831	1.84543	0
RP11-83J16.1	1.2044	0	0.641239	1.47768	2.30442	0
UBE2H	1.72009	0	0.292296	0.962991	3.29457	0
WLS	2.03606	0	0.18429	0.755818	4.10124	0
FAM3C	1.85832	0	0.237915	0.862648	3.62586	0
ZRANB2	1.66896	0	0.307402	0.97749	3.17984	0
PTBP1	1.80002	0	0.219789	0.765357	3.48224	0
KLF6	0.9643	0	1.38369	2.69973	1.95112	0
NLRP1	1.83476	0	0.282477	1.00763	3.56712	0
MARCKS	1.0267	0	1.00227	2.04197	2.03735	0
PPP2CA	1.57703	0	0.314199	0.937428	2.98355	0
SSR4	0.939773	0	1.07704	2.06601	1.91823	0
ZMAT2	1.18708	0	0.662387	1.5082	2.27692	0
MANF	1.55325	0	0.388973	1.14155	2.93478	0
MRPL55	1.56003	0	0.338369	0.997711	2.94859	0
MIEN1	1.42933	0	0.412387	1.11064	2.69321	0
LIF	1.80928	0	0.388973	1.36322	3.50467	0
ARL2BP	1.88617	0	0.209215	0.773369	3.69654	0
NDUFS2	1.41338	0	0.404079	1.07631	2.66361	0
AC007969.5	1.37783	0	0.449396	1.16787	2.59877	0
WTAP	1.28408	0	0.615559	1.49905	2.43526	0
NDUFS3	1.71045	0	0.263595	0.862648	3.27262	0
TRIM56	1.79709	0	0.231873	0.805799	3.47517	0
XPOT	1.93872	0	0.194864	0.747043	3.83366	0
DUT	2.37777	0	0.146526	0.761541	5.19732	0
NUB1	1.42982	0	0.441843	1.19039	2.69414	0
RAD21	1.39878	0	0.450151	1.18695	2.63678	0
MZT2B	1.56439	0	0.358761	1.06105	2.95752	0
TWISTNB	1.61425	0	0.324018	0.991988	3.06152	0
PRELID1	1.81342	0	0.250755	0.881343	3.51475	0
SLC16A1	2.1666	0	0.141239	0.634109	4.48963	0
DCUN1D5	2.11254	0	0.142749	0.617322	4.32452	0
RER1	1.56607	0	0.316465	0.937047	2.96098	0
SMARCE1	1.84429	0	0.209215	0.75124	3.59076	0
CLNS1A	1.98615	0	0.172961	0.685235	3.96179	0
KIF9	1.96261	0	0.20997	0.81839	3.89766	0
PREPL	1.79824	0	0.236405	0.822205	3.47795	0
EHD1	1.7258	0	0.292296	0.966807	3.30763	0
ABCF2	1.97517	0	0.181269	0.712705	3.93176	0
TMEM33	1.77258	0	0.249245	0.851583	3.41666	0
THOC7	1.68754	0	0.26284	0.846623	3.22106	0
CIB1	1.18265	0	0.64577	1.46585	2.26993	0
FXR1	1.40053	0	0.450906	1.19039	2.63998	0
TCEAL3	1.31655	0	0.555136	1.38268	2.4907	0
IARS	2.2026	0	0.141239	0.650134	4.60308	0
RRP15	2.07826	0	0.161631	0.682564	4.22297	0
CSNK2B	1.33445	0	0.482628	1.21709	2.5218	0
BBX	1.78633	0	0.255287	0.88058	3.44937	0
NDUFA2	1.10425	0	0.702417	1.51011	2.14988	0
FKBP4	1.93026	0	0.194109	0.739794	3.81123	0
DYNLL2	1.72577	0	0.27719	0.916826	3.30757	0
GTF2F2	1.68193	0	0.287764	0.923312	3.20857	0
PHF14	1.76211	0	0.267372	0.906906	3.39193	0
WNT2	2.23666	0	0.151057	0.711942	4.71306	0
LAMTOR4	1.02733	0	0.864804	1.76269	2.03825	0
RP11-20O24.4	1.38954	0	0.457704	1.19916	2.61995	0
CFLAR	1.26151	0	0.526435	1.26211	2.39747	0
AP2B1	1.79969	0	0.223565	0.778329	3.48144	0
C21orf33	1.59488	0	0.299094	0.903472	3.0207	0
SRPRB	1.81306	0	0.223565	0.785578	3.51387	0
FLOT1	1.24995	0	0.582326	1.38497	2.37834	0
RBM39	1.13136	0	0.686556	1.50401	2.19065	0
KIF2A	1.85719	0	0.206193	0.747043	3.62302	0
DTD1	1.74833	0	0.255287	0.857688	3.3597	0
POLD2	2.04441	0	0.177492	0.732163	4.12504	0
SDHC	1.43854	0	0.373867	1.01335	2.71047	0
ELOVL5	1.80939	0	0.208459	0.730637	3.50494	0
BIRC2	1.61376	0	0.348187	1.06562	3.06049	0
SOX11	1.97148	0	0.210725	0.826402	3.92171	0
IQCG	2.00537	0	0.203172	0.815719	4.01492	0
VDAC2	1.396	0	0.417674	1.0992	2.63172	0
DTYMK	1.92938	0	0.206949	0.788249	3.80891	0
SNRPA1	1.9472	0	0.191843	0.739794	3.85625	0
NUDT3	1.82144	0	0.22281	0.787486	3.53434	0
GTF2F1	1.4028	0	0.422205	1.11637	2.64413	0
EMC6	1.59672	0	0.299849	0.906906	3.02454	0
SRSF2	1.78811	0	0.217523	0.75124	3.45362	0
FTSJ3	1.7953	0	0.234139	0.812667	3.47087	0
SPCS3	1.31442	0	0.492447	1.22472	2.48701	0
EIF3F	1.50525	0	0.331571	0.941244	2.83874	0
ITGB1	0.782988	0	1.70468	2.93323	1.72069	0
LARP1	1.61327	0	0.307402	0.940481	3.05945	0
NDUFA12	1.39754	0	0.424471	1.11828	2.63451	0
LSM4	1.51204	0	0.367069	1.04693	2.85213	0
STRA13	1.58168	0	0.333837	0.999237	2.99319	0
SNX3	1.28297	0	0.537009	1.30675	2.43339	0
HDAC2	1.45143	0	0.39426	1.07821	2.73478	0
FSTL1	1.96034	0	0.203927	0.79359	3.89153	0
CDK4	1.66449	0	0.282477	0.89546	3.17002	0
MRPS7	1.84253	0	0.204683	0.734071	3.58638	0
TXNL4A	1.76749	0	0.240937	0.820298	3.40462	0
CAP1	0.998066	0	0.917674	1.83289	1.99732	0
PTPN12	1.37149	0	0.501511	1.2976	2.58738	0
MRPS18C	1.39491	0	0.440332	1.15795	2.62973	0
G3BP2	1.619	0	0.299849	0.921023	3.07162	0
RPL13AP5	1.29176	0	0.512085	1.25372	2.44827	0
NDUFA3	1.00434	0	0.889728	1.78481	2.00602	0
BCLAF1	1.48815	0	0.382175	1.07211	2.80528	0
NAA15	1.76803	0	0.246224	0.838611	3.40589	0
SNU13	1.42224	0	0.378399	1.01412	2.68002	0
PSMC4	1.46012	0	0.367069	1.00992	2.7513	0
KIF5B	1.13014	0	0.662387	1.44983	2.18879	0
WWC1	2.10044	0	0.177492	0.76116	4.28841	0
SNRNP27	1.41745	0	0.41994	1.12171	2.67112	0
MRPL12	1.781	0	0.234139	0.804655	3.43665	0
CROT	2.22747	0	0.136707	0.640214	4.68311	0
MPHOSPH10	1.77241	0	0.23565	0.805036	3.41624	0
KIAA1191	1.74123	0	0.223565	0.747425	3.34321	0
LSM2	1.58593	0	0.33006	0.990843	3.00201	0
MAGOH	1.58191	0	0.307402	0.920259	2.99367	0
TAPBP	1.37897	0	0.432024	1.12362	2.60082	0
CACYBP	1.38135	0	0.46148	1.20221	2.60512	0
HSPE1P4	1.83451	0	0.212991	0.759634	3.56651	0
CAPRIN1	1.68213	0	0.261329	0.838611	3.20902	0
SOCS3	1.49941	0	0.389728	1.10187	2.82728	0
CMPK1	1.71126	0	0.253776	0.830981	3.27446	0
NRD1	1.34005	0	0.456949	1.15681	2.5316	0
CCDC80	1.99133	0	0.210725	0.837848	3.97602	0
POLR2G	1.25437	0	0.558157	1.33155	2.38562	0
THUMPD3	2.08944	0	0.14577	0.620374	4.25583	0
MRPS23	1.72306	0	0.245468	0.810378	3.30135	0
EEF1E1	1.93577	0	0.194864	0.745517	3.82583	0
MPZL1	1.47176	0	0.403323	1.11866	2.7736	0
GSTM2	2.18379	0	0.132175	0.600534	4.54347	0
SPRYD7	2.12497	0	0.142749	0.622663	4.36194	0
NDUFA9	1.78955	0	0.207704	0.718047	3.45707	0
EIF4B	1.17686	0	0.649547	1.46852	2.26084	0
GFM1	2.05491	0	0.147281	0.61198	4.15519	0
XRCC6	1.246	0	0.545317	1.2934	2.37183	0
UBQLN1	1.61673	0	0.287009	0.880198	3.0668	0
GNG12	1.93693	0	0.208459	0.798169	3.8289	0
NEDD8	1.1075	0	0.682779	1.47119	2.15471	0
VAPA	1.29042	0	0.502266	1.22854	2.44599	0
WBP11	1.56891	0	0.297583	0.882869	2.9668	0
CEBPZ	1.67516	0	0.28852	0.921404	3.19356	0
PGK1	1.00653	0	0.893505	1.79512	2.00907	0
COA3	1.44978	0	0.376133	1.02747	2.73167	0
TIMM17A	1.56507	0	0.312689	0.925219	2.95891	0
GCSH	2.19111	0	0.132175	0.603586	4.56656	0
PCBP1	1.19565	0	0.54003	1.23693	2.29049	0
2022-09-11	1.74184	0	0.23716	0.793209	3.34461	0
SDHB	1.52418	0	0.305891	0.879817	2.87624	0
SGCB	2.19405	0	0.129154	0.590996	4.5759	0
DEK	1.3954	0	0.458459	1.20603	2.63061	0
AATF	1.61169	0	0.30287	0.925601	3.0561	0
PPP1R15A	0.915755	0	1.46299	2.76002	1.88656	0
XRN2	1.39025	0	0.399547	1.04731	2.62125	0
POLR2K	1.55285	0	0.299094	0.877528	2.93396	0
PPP2R2A	1.61175	0	0.30136	0.921023	3.05623	0
CLINT1	1.7165	0	0.26284	0.863792	3.28638	0
NDUFS4	1.61222	0	0.304381	0.930561	3.05723	0
MATN2	1.96916	0	0.19713	0.771843	3.9154	0
ADRM1	1.53602	0	0.326284	0.946204	2.89994	0
MESDC2	1.08706	0	0.742447	1.57726	2.12441	0
ATOX1	0.929301	0	0.997734	1.90004	1.90435	0
TCF4	1.66307	0	0.294562	0.93285	3.16691	0
DCTN2	1.61479	0	0.252266	0.772606	3.06267	0
PRRX1	1.83195	0	0.253021	0.900801	3.56018	0
TRIM44	1.54298	0	0.316465	0.922167	2.91396	0
DFFA	1.74188	0	0.249245	0.833651	3.34471	0
PCM1	1.30202	0	0.457704	1.12858	2.46574	0
NFIB	1.97407	0	0.200151	0.786341	3.92874	0
SPOCD1	2.32791	0	0.111782	0.561236	5.02079	0
RNF19A	1.7477	0	0.296073	0.994277	3.35822	0
PSME1	1.03522	0	0.807402	1.65471	2.04943	0
NAA38	1.32138	0	0.5	1.24952	2.49905	0
ATP6V0E1	0.789825	0	1.39804	2.41702	1.72887	0
VIMP	1.17254	0	0.629154	1.41816	2.25408	0
ATRAID	1.4497	0	0.370846	1.01297	2.73152	0
VPS29	1.2767	0	0.48565	1.17665	2.42284	0
TWF1	1.89203	0	0.178248	0.66158	3.71157	0
COX20	1.47588	0	0.358006	0.995803	2.78153	0
PKIG	2.2398	0	0.11858	0.560092	4.72332	0
SRRM1	1.2204	0	0.546073	1.27242	2.33012	0
GOLIM4	1.35971	0	0.441843	1.13392	2.56634	0
CEBPZOS	1.76252	0	0.231873	0.786723	3.3929	0
PLTP	1.39	0	0.445619	1.16787	2.62079	0
MDM2	1.71363	0	0.262085	0.859596	3.27984	0
LMAN2	1.29971	0	0.471299	1.16024	2.4618	0
SCARB2	1.25381	0	0.497734	1.18695	2.38471	0
NME2P1	1.64842	0	0.256798	0.805036	3.13491	0
CCND2	1.86061	0	0.223565	0.811904	3.63162	0
PAK2	1.30348	0	0.457704	1.12972	2.46824	0
APC	1.79483	0	0.241692	0.838611	3.46975	0
SLC6A9	2.43772	0	0.0989426	0.536055	5.41784	0
PLA2G16	1.55253	0	0.332326	0.974819	2.93332	0
MRPL27	1.56921	0	0.28852	0.856162	2.96743	0
HSPE1P2	1.87662	0	0.185045	0.679512	3.67214	0
COPS2	1.62083	0	0.290785	0.894315	3.07551	0
YTHDF2	1.71741	0	0.229607	0.755055	3.28846	0
LGALS3BP	2.06073	0	0.148792	0.620755	4.17198	0
PRDX4	1.49315	0	0.348187	0.98016	2.81504	0
YIF1A	1.56251	0	0.30136	0.890118	2.95368	0
TMEM126B	1.71351	0	0.243958	0.800076	3.27957	0
NUFIP2	1.51337	0	0.344411	0.983213	2.85477	0
CDC5L	1.59288	0	0.317976	0.959176	3.01651	0
SEC23B	1.70945	0	0.218278	0.71385	3.27037	0
SYTL2	2.12146	0	0.162387	0.706601	4.35134	0
FAM120A	1.52768	0	0.325529	0.938573	2.88323	0
ARHGDIA	1.21759	0	0.564199	1.31209	2.32559	0
PTP4A1	1.64582	0	0.256042	0.801221	3.12925	0
GRPEL1	1.49939	0	0.331571	0.937428	2.82723	0
EWSR1	1.5881	0	0.281722	0.847005	3.00653	0
TMEM205	1.4712	0	0.361782	1.00305	2.77253	0
DNAJC3	1.37776	0	0.444864	1.15605	2.59865	0
CNP	1.60457	0	0.300604	0.914155	3.04106	0
CAMLG	1.61793	0	0.277946	0.853109	3.06934	0
U2SURP	1.53806	0	0.324773	0.943151	2.90403	0
STARD3NL	1.58626	0	0.297583	0.893552	3.0027	0
CHMP5	1.41567	0	0.386707	1.03167	2.66783	0
LAMTOR1	1.13645	0	0.622356	1.36818	2.19839	0
RAMP1	1.22652	0	0.645015	1.50935	2.34002	0
SF3B1	1.26771	0	0.504532	1.2148	2.40778	0
ELOVL6	2.07086	0	0.154834	0.650515	4.20138	0
ESF1	1.49671	0	0.367069	1.03586	2.82198	0
PCNP	1.5169	0	0.329305	0.942388	2.86175	0
NDUFB5	1.49361	0	0.324773	0.914536	2.81592	0
KHDRBS1	1.39371	0	0.404834	1.06372	2.62754	0
UCHL5	1.90343	0	0.18429	0.689432	3.74101	0
XPO1	1.74775	0	0.231873	0.77871	3.35835	0
TFG	1.98916	0	0.160876	0.638688	3.97006	0
RFC1	1.95391	0	0.180514	0.699351	3.87423	0
PYCR2	1.7988	0	0.208459	0.725296	3.47932	0
PLGRKT	1.4513	0	0.374622	1.02442	2.73454	0
SAP30BP	1.42746	0	0.374622	1.00763	2.68972	0
MPC1	1.56348	0	0.319486	0.944296	2.95567	0
CAPZB	0.947981	0	0.922205	1.77909	1.92917	0
PSMA3	1.38778	0	0.410876	1.07516	2.61675	0
C1QBP	1.95258	0	0.176737	0.68409	3.87066	0
ZNF593	1.65912	0	0.27568	0.87066	3.15823	0
RARRES2	2.08485	0	0.159366	0.676078	4.24231	0
DCLK1	2.40022	0	0.10574	0.558184	5.27882	0
MRPL19	1.83733	0	0.183535	0.655857	3.57347	0
NNMT	1.92217	0	0.293051	1.11064	3.78993	0
PRPF6	1.35511	0	0.400302	1.02404	2.55816	0
SLC25A4	2.12934	0	0.135952	0.594811	4.37517	0
ICAM1	1.29411	0	0.534743	1.31133	2.45226	0
CDV3	1.27884	0	0.445619	1.08127	2.42644	0
IMP4	2.00833	0	0.148036	0.595574	4.02316	0
SERPINB6	1.45544	0	0.345166	0.946585	2.7424	0
SLC39A14	2.02299	0	0.19864	0.807325	4.06425	0
AP1S1	1.86608	0	0.174471	0.636017	3.64539	0
TNPO2	2.03784	0	0.146526	0.601679	4.1063	0
PRKAR2A	1.72157	0	0.23716	0.782144	3.29796	0
PNN	1.44585	0	0.384441	1.04731	2.72424	0
DARS	1.40322	0	0.374622	0.990843	2.64491	0
FAM216A	2.31869	0	0.109517	0.546356	4.9888	0
ATP6V1F	0.780819	0	1.4139	2.42923	1.71811	0
ARGLU1	1.46639	0	0.380665	1.05189	2.76329	0
COA1	2.06366	0	0.139728	0.584128	4.18046	0
TMEM158	1.76939	0	0.282477	0.962991	3.40909	0
IRF1	1.75948	0	0.274169	0.928272	3.38576	0
FKBP14	2.19625	0	0.125378	0.57459	4.58287	0
SNRPB	1.39596	0	0.392749	1.03357	2.63164	0
KIF21A	1.87824	0	0.19864	0.730256	3.67627	0
EIF1AY	1.59707	0	0.271148	0.820298	3.02528	0
UBAP2L	1.89945	0	0.164653	0.614269	3.7307	0
SYF2	1.17504	0	0.602719	1.36093	2.25799	0
BRD2	1.29982	0	0.460725	1.1343	2.46199	0
SCOC	1.63009	0	0.260574	0.806562	3.09533	0
PSME3	1.82214	0	0.194109	0.686379	3.53605	0
AKAP9	1.53209	0	0.348943	1.00916	2.89204	0
EIF2AK2	1.78335	0	0.21148	0.727966	3.44224	0
CSTB	0.773156	0	1.79381	3.06562	1.709	0
FOSB	1.12966	0	0.833837	1.82449	2.18807	0
PRNP	1.4237	0	0.379154	1.01717	2.68273	0
CCDC90B	1.61069	0	0.280967	0.858069	3.05399	0
TMEM123	1.46832	0	0.336858	0.932087	2.767	0
RNF7	1.39466	0	0.36858	0.969096	2.62927	0
LAPTM5	0.0745265	0	2.77795	2.92522	1.05302	0
GNL2	1.62073	0	0.274924	0.845479	3.07531	0
IARS2	1.74271	0	0.199396	0.667303	3.34662	0
RPAIN	1.56594	0	0.27719	0.820679	2.96071	0
CBX1	1.41571	0	0.402568	1.07402	2.66792	0
EIF3D	1.39422	0	0.364048	0.956887	2.62846	0
RBM3	1.33031	0	0.443353	1.11484	2.51457	0
RFK	2.00463	0	0.148036	0.594048	4.01286	0
DCTPP1	1.66696	0	0.261329	0.829836	3.17544	0
BAALC	2.16869	0	0.129154	0.580694	4.49614	0
P4HB	1.01479	0	0.818731	1.65433	2.0206	0
DGUOK	1.40635	0	0.345166	0.914918	2.65066	0
RBBP7	1.47568	0	0.339124	0.943151	2.78114	0
TMED5	1.22657	0	0.530211	1.24075	2.3401	0
HSP90AB3P	1.73547	0	0.222054	0.739412	3.32987	0
RP11-212P7.1	1.1236	0	0.655589	1.42846	2.1789	0
HYOU1	1.57507	0	0.296828	0.884395	2.97949	0
UBE2A	1.43064	0	0.334592	0.901946	2.69566	0
SMC5	1.6199	0	0.295317	0.907669	3.07354	0
VAMP3	1.46269	0	0.327795	0.903472	2.75621	0
AUP1	1.27897	0	0.435045	1.0557	2.42665	0
MED4	1.53932	0	0.291541	0.847386	2.90658	0
TMEM208	1.21969	0	0.506042	1.17856	2.32897	0
NDFIP1	1.44564	0	0.364048	0.991606	2.72383	0
ZCCHC17	1.49399	0	0.313444	0.882869	2.81667	0
SREK1	1.4708	0	0.319486	0.88554	2.77176	0
GRHPR	1.78983	0	0.194864	0.673789	3.45774	0
OGFRL1	1.44741	0	0.358006	0.976345	2.72717	0
RALA	1.0499	0	0.728097	1.50744	2.07038	0
CDKN1A	1.34966	0	0.536254	1.36665	2.54852	0
ADH5	1.62237	0	0.26284	0.809233	3.07881	0
EI24	2.07175	0	0.135952	0.571538	4.20398	0
NKAP	1.65049	0	0.225076	0.706601	3.13939	0
ATXN10	1.98457	0	0.14577	0.576879	3.95745	0
ROCK2	1.58995	0	0.297583	0.895841	3.01039	0
DAXX	1.75327	0	0.215257	0.725677	3.37122	0
WASF2	1.51503	0	0.284743	0.813812	2.85805	0
ARPC5L	1.62071	0	0.266616	0.819916	3.07527	0
RP11-234A1.1	1.35628	0	0.409366	1.04807	2.56024	0
YARS	1.60999	0	0.265106	0.809233	3.05249	0
RBBP8	1.91716	0	0.193353	0.730256	3.77679	0
NDUFA8	1.71259	0	0.22281	0.730256	3.27749	0
DCAF13	2.11745	0	0.121601	0.527661	4.33928	0
TRAPPC3	1.53251	0	0.284743	0.823731	2.89289	0
MAZ	2.34032	0	0.0906344	0.458985	5.06414	0
ATP1B3	1.16094	0	0.564955	1.26326	2.23603	0
CAMTA1	1.43633	0	0.365559	0.989317	2.70631	0
TRIP12	1.44646	0	0.345921	0.94277	2.72539	0
ERLEC1	1.52662	0	0.308157	0.887829	2.88109	0
MAPKAP1	1.52504	0	0.296828	0.854254	2.87795	0
AZIN1	1.62856	0	0.262085	0.810378	3.09205	0
SRSF7	1.51346	0	0.318731	0.909958	2.85494	0
NDUFA10	1.49983	0	0.30287	0.856543	2.82809	0
ZNF770	2.065	0	0.135952	0.568867	4.18433	0
TRAM1	1.23555	0	0.477341	1.124	2.35471	0
B3GAT3	1.8858	0	0.172205	0.636398	3.69558	0
SIGMAR1	2.47179	0	0.081571	0.452499	5.5473	0
SSR1	1.34875	0	0.414653	1.05609	2.54692	0
DLD	1.84818	0	0.189577	0.682564	3.60046	0
SRPR	1.66201	0	0.245468	0.776803	3.16457	0
PMVK	1.79263	0	0.191843	0.664632	3.46446	0
IL32	1.77428	0	0.271148	0.927509	3.42067	0
PPME1	1.86449	0	0.177492	0.646318	3.64138	0
FAM213A	1.78161	0	0.19864	0.682945	3.4381	0
EMP3	1.11325	0	0.64426	1.39374	2.16332	0
RAB11A	1.43816	0	0.342145	0.927127	2.70975	0
ELN	2.75426	0	0.086858	0.586036	6.74706	0
IFNAR1	1.21902	0	0.491692	1.1446	2.32788	0
MRPL18	1.67092	0	0.243958	0.776803	3.18417	0
SERINC1	1.22795	0	0.490937	1.14994	2.34234	0
SLC9A3R1	2.10961	0	0.138973	0.599771	4.31574	0
NDUFS7	1.35339	0	0.389728	0.995803	2.55512	0
NMT1	1.57163	0	0.267372	0.794735	2.9724	0
GDI1	1.59627	0	0.261329	0.790156	3.0236	0
GALNT2	1.59667	0	0.295317	0.893171	3.02444	0
HNRNPH3	1.21961	0	0.534743	1.24533	2.32883	0
PSMD3	1.49661	0	0.30287	0.854636	2.82179	0
TAP1	1.79723	0	0.182779	0.635254	3.47552	0
MYC	2.04075	0	0.176737	0.727203	4.1146	0
SAT2	1.38303	0	0.356495	0.929798	2.60816	0
TOMM34	2.04376	0	0.14426	0.594811	4.12319	0
TMEM183A	1.69829	0	0.219033	0.710797	3.24516	0
CLCN3	1.69087	0	0.239426	0.772987	3.2285	0
APPL1	1.98342	0	0.140483	0.555513	3.9543	0
FKBP2	0.943293	0	0.913897	1.75734	1.92291	0
ZFP36L2	1.32639	0	0.508308	1.2747	2.50774	0
ANAPC5	1.54947	0	0.30136	0.882106	2.92709	0
ZKSCAN1	1.62021	0	0.26435	0.812667	3.0742	0
NOC2L	2.08199	0	0.130665	0.553224	4.23392	0
STAU1	1.40898	0	0.358761	0.95269	2.6555	0
STAT3	1.24969	0	0.495468	1.17818	2.3779	0
JTB	1.17512	0	0.557402	1.25868	2.25812	0
NDUFAF4	1.8155	0	0.188066	0.661961	3.51983	0
M6PR	1.04545	0	0.703172	1.45135	2.06401	0
EMD	1.63249	0	0.230363	0.714231	3.10047	0
HTATSF1	1.60508	0	0.271903	0.827165	3.04213	0
GALNT1	1.63975	0	0.246224	0.767264	3.11613	0
LRPAP1	1.0561	0	0.675982	1.40557	2.0793	0
FAM98A	1.82646	0	0.179758	0.637543	3.54667	0
ECHS1	1.36791	0	0.373112	0.962991	2.58097	0
BTG3	1.32284	0	0.441843	1.1053	2.50158	0
METTL5	1.64578	0	0.248489	0.777566	3.12917	0
PDCL3	1.70109	0	0.214502	0.697444	3.25146	0
TCOF1	1.71207	0	0.212991	0.697825	3.27631	0
HSPB6	2.27044	0	0.111027	0.535673	4.8247	0
UQCC2	1.35176	0	0.403323	1.02938	2.55224	0
CSRP1	1.76708	0	0.233384	0.794353	3.40364	0
AK4	2.16655	0	0.114048	0.512018	4.48949	0
DDX24	1.15203	0	0.577039	1.28233	2.22227	0
IVD	1.78711	0	0.202417	0.698588	3.45123	0
NSMCE1	1.57099	0	0.287009	0.852728	2.97108	0
METTL2A	2.0508	0	0.134441	0.557039	4.14337	0
MYBBP1A	2.38276	0	0.0838369	0.437238	5.21534	0
PLOD2	2.10313	0	0.145015	0.623045	4.29641	0
TLN1	0.941091	0	0.936556	1.79817	1.91998	0
UQCRFS1	1.55417	0	0.259063	0.760778	2.93665	0
ARL1	1.7257	0	0.215257	0.711942	3.30741	0
ORAI2	1.65864	0	0.23565	0.743991	3.15719	0
TIMM44	2.12014	0	0.124622	0.541778	4.34736	0
NOVA1	2.02907	0	0.151813	0.619611	4.08142	0
RABEP1	1.6511	0	0.243202	0.763831	3.14072	0
TPM4	0.732374	0	2.43429	4.04426	1.66137	0
POLR3K	2.06737	0	0.124622	0.52232	4.19122	0
ANKIB1	1.93242	0	0.161631	0.61694	3.81696	0
FYTTD1	1.50307	0	0.285498	0.809233	2.83446	0
RUVBL2	1.91216	0	0.160876	0.605494	3.76373	0
ABCE1	1.82214	0	0.194109	0.686379	3.53605	0
CDC16	1.90073	0	0.167674	0.626097	3.73402	0
PSMF1	1.85446	0	0.17145	0.619992	3.61617	0
GOLGA2	1.46837	0	0.322508	0.892407	2.76709	0
ACIN1	1.17182	0	0.556647	1.2541	2.25296	0
CSRP2	2.18644	0	0.139728	0.636017	4.55182	0
RBM28	1.66343	0	0.245468	0.777566	3.16768	0
HMGB2	1.69833	0	0.279456	0.906906	3.24525	0
ZNF542P	1.96919	0	0.166918	0.653567	3.91549	0
UQCC3	1.83811	0	0.174471	0.623808	3.57542	0
MRAS	1.86012	0	0.182024	0.660816	3.63038	0
DDR1	1.82545	0	0.188066	0.666539	3.54417	0
EIF3B	1.75539	0	0.22432	0.757345	3.37618	0
PNPT1	2.08622	0	0.124622	0.529187	4.24633	0
PLS3	2.00158	0	0.145015	0.580694	4.00437	0
CYB5B	1.73497	0	0.202417	0.673789	3.32872	0
HNRNPF	1.41645	0	0.337613	0.901183	2.66928	0
NELFE	1.33784	0	0.386707	0.97749	2.52773	0
MTCH1	1.36418	0	0.369335	0.950782	2.57431	0
ARCN1	1.72716	0	0.216767	0.717665	3.31076	0
ALDH9A1	1.62329	0	0.23716	0.730637	3.08078	0
EIF4A3	1.48937	0	0.299094	0.839756	2.80767	0
SF3A3	1.58335	0	0.267372	0.801221	2.99666	0
OSBPL8	1.28579	0	0.579305	1.41244	2.43816	0
CELF1	1.52029	0	0.27719	0.795116	2.86849	0
PTRH2	1.90972	0	0.15861	0.595956	3.75736	0
SLC4A7	1.87214	0	0.180514	0.660816	3.66076	0
TAF15	1.47054	0	0.323263	0.895841	2.77125	0
HARS	1.94564	0	0.153323	0.590614	3.85209	0
RAB3GAP2	2.01183	0	0.138218	0.557421	4.03292	0
NPM3	2.00177	0	0.136707	0.547501	4.00492	0
AGPAT5	1.91993	0	0.166163	0.628768	3.78404	0
GATAD1	2.01088	0	0.139728	0.563144	4.03028	0
IGFBP5	2.55569	0	0.200906	1.18123	5.8795	0
DCXR	1.73847	0	0.189577	0.632583	3.33681	0
BSG	1.45988	0	0.291541	0.801984	2.75085	0
CNDP2	1.29505	0	0.398036	0.976726	2.45386	0
NQO1	1.66542	0	0.27568	0.874475	3.17207	0
MAD2L2	2.00495	0	0.138973	0.557802	4.01375	0
HERPUD1	1.07592	0	0.680514	1.43457	2.10807	0
IRF2BP2	1.583	0	0.272659	0.816864	2.99592	0
RTF1	1.3909	0	0.367069	0.96261	2.62242	0
AK6	1.81884	0	0.188822	0.666158	3.52797	0
MORN2	1.79933	0	0.192598	0.670355	3.48059	0
DDX27	1.42029	0	0.336858	0.901564	2.67639	0
BHLHE40	1.58688	0	0.311934	0.937047	3.004	0
STMN1	1.34861	0	0.492447	1.2541	2.54667	0
LRRFIP1	1.04619	0	0.737915	1.52385	2.06507	0
DNAJC10	1.57218	0	0.272659	0.810759	2.97353	0
HNRNPA0	1.51976	0	0.284743	0.816482	2.86743	0
TRAP1	2.27976	0	0.0936556	0.454788	4.85596	0
MSI2	1.7555	0	0.203172	0.685998	3.37643	0
HP1BP3	1.3186	0	0.399547	0.996566	2.49424	0
CCDC34	2.06451	0	0.166918	0.698207	4.18292	0
CDK2AP2	1.61861	0	0.258308	0.793209	3.07078	0
LONP2	1.99417	0	0.139728	0.556658	3.98386	0
AFF4	1.7044	0	0.217523	0.70889	3.25892	0
NOC3L	2.22768	0	0.111027	0.520031	4.68381	0
CTNNAL1	1.8796	0	0.16994	0.625334	3.67974	0
WDR1	1.18371	0	0.481873	1.09462	2.27159	0
TMEM106B	1.82295	0	0.192598	0.681419	3.53804	0
LAPTM4B	2.03091	0	0.134441	0.549409	4.08661	0
VAMP2	1.68138	0	0.205438	0.658909	3.20734	0
THBS1	1.74464	0	0.414653	1.38955	3.35111	0
BLOC1S6	1.25393	0	0.438822	1.04655	2.3849	0
RPL36AL	0.801132	0	1.20166	2.09386	1.74247	0
IQGAP1	0.923357	0	0.9071	1.72034	1.89652	0
RRM1	1.99093	0	0.166918	0.663487	3.97492	0
AK3	1.90646	0	0.163142	0.611599	3.74887	0
TMEM261	1.50791	0	0.267372	0.760397	2.84397	0
UFC1	1.32637	0	0.380665	0.954597	2.50771	0
MMADHC	1.60916	0	0.25	0.762686	3.05074	0
RBM26	1.83518	0	0.178248	0.636017	3.56816	0
EMC7	1.36816	0	0.356495	0.920259	2.58141	0
SUPT16H	1.54419	0	0.283233	0.826021	2.9164	0
HNRNPA1L2	1.88539	0	0.154079	0.569248	3.69453	0
PLP2	1.37343	0	0.363293	0.941244	2.59087	0
RECQL	1.5659	0	0.260574	0.771461	2.96062	0
NUDT4	1.46137	0	0.395015	1.08775	2.7537	0
EPN2	2.23797	0	0.0981873	0.463182	4.71733	0
UBE2D2	1.56658	0	0.249245	0.738268	2.96202	0
DNAJC19	1.71214	0	0.217523	0.712705	3.27646	0
ATP2C1	1.84497	0	0.162387	0.583365	3.59244	0
CTTN	1.77467	0	0.193353	0.66158	3.42161	0
ZNF462	1.98502	0	0.152568	0.603968	3.95868	0
CAND1	1.85974	0	0.159366	0.578405	3.62942	0
AP1S2	1.66572	0	0.239426	0.759634	3.17273	0
SSX2IP	2.8669	0	0.0513595	0.374666	7.29497	0
PODXL	2.38371	0	0.114048	0.595193	5.21878	0
HAUS6	2.0506	0	0.138973	0.575734	4.14278	0
ARPC4	1.05779	0	0.642749	1.33804	2.08174	0
SMIM15	1.98028	0	0.151813	0.599008	3.9457	0
PRPF38B	1.28419	0	0.426737	1.0393	2.43545	0
NOL8	1.78112	0	0.200151	0.687905	3.43693	0
ACBD6	2.17157	0	0.111027	0.500191	4.50512	0
HMOX2	1.95685	0	0.136707	0.530713	3.88213	0
ARPC1B	0.73193	0	1.61631	2.68447	1.66086	0
EMC3	1.34186	0	0.380665	0.964899	2.53477	0
GBAS	1.62095	0	0.229607	0.706219	3.07577	0
CCDC124	1.5494	0	0.260574	0.762686	2.92695	0
IGFBP2	2.3025	0	0.0966767	0.476917	4.93311	0
PALLD	1.81117	0	0.199396	0.699733	3.50927	0
DPY30	1.42108	0	0.343656	0.920259	2.67785	0
ATIC	2.02186	0	0.134441	0.545975	4.06107	0
MPC2	1.14584	0	0.561934	1.24342	2.21275	0
USP10	1.55156	0	0.260574	0.763831	2.93134	0
CDCA7L	2.3933	0	0.0906344	0.476154	5.25357	0
C14orf166	1.55099	0	0.246224	0.72148	2.93018	0
CYC1	1.59477	0	0.256042	0.773369	3.02047	0
FARSB	2.05062	0	0.127644	0.528806	4.14283	0
COPE	1.24392	0	0.414653	0.982068	2.36841	0
GPI	1.38515	0	0.340634	0.889737	2.612	0
UTP18	1.70588	0	0.197885	0.645555	3.26227	0
HAX1	1.50948	0	0.255287	0.726822	2.84708	0
SDAD1	1.78555	0	0.189577	0.653567	3.4475	0
MRPL47	1.53497	0	0.280967	0.814193	2.89783	0
UXT	1.10874	0	0.561178	1.21023	2.15658	0
COPS8	1.72909	0	0.186556	0.618466	3.31518	0
RP11-382A20.3	2.07743	0	0.127644	0.538726	4.22055	0
EXOSC8	1.72796	0	0.203172	0.673026	3.31259	0
USP1	1.84388	0	0.191843	0.688668	3.58975	0
PDCD6	1.48045	0	0.285498	0.796643	2.79036	0
RAD23B	1.63009	0	0.225076	0.696681	3.09532	0
PHAX	1.59752	0	0.244713	0.740557	3.02623	0
AGGF1	1.71031	0	0.188066	0.615414	3.27232	0
SMARCA4	1.64267	0	0.225076	0.702785	3.12244	0
NOB1	2.33796	0	0.0876133	0.442961	5.05586	0
RABGGTB	2.14553	0	0.106495	0.471194	4.42455	0
MRPS25	1.72603	0	0.200906	0.664632	3.30817	0
GPM6A	2.00763	0	0.152568	0.613506	4.0212	0
NDUFV1	1.48427	0	0.294562	0.824113	2.79776	0
DPM2	1.69173	0	0.212236	0.685616	3.23045	0
GPATCH11	1.81156	0	0.162387	0.570011	3.51021	0
WDR12	2.06409	0	0.127644	0.533766	4.18169	0
TTC3	1.55249	0	0.273414	0.801984	2.93322	0
ATF6	1.35795	0	0.356495	0.913773	2.56321	0
MFF	1.36581	0	0.363293	0.936284	2.57721	0
RPS7P1	1.70556	0	0.200151	0.652804	3.26156	0
NTMT1	1.8309	0	0.159366	0.566959	3.5576	0
MOXD1	1.9492	0	0.16994	0.656238	3.8616	0
AMFR	1.93837	0	0.142749	0.547119	3.83273	0
URI1	1.91745	0	0.154834	0.584891	3.77754	0
SLC30A9	1.96405	0	0.128399	0.500954	3.90155	0
PICALM	1.29489	0	0.385952	0.946967	2.45359	0
ADK	1.93754	0	0.159366	0.610454	3.83053	0
LINC00998	1.35372	0	0.382175	0.976726	2.5557	0
CREB3	1.56645	0	0.253776	0.751622	2.96175	0
TECR	1.55781	0	0.263595	0.77604	2.94406	0
RNF181	0.857719	0	0.993958	1.80122	1.81217	0
PDRG1	2.09124	0	0.111027	0.473102	4.26114	0
DNMT1	1.65685	0	0.243202	0.766883	3.15327	0
TMEM43	2.07833	0	0.121601	0.513544	4.22319	0
STUB1	1.83205	0	0.172205	0.613125	3.56043	0
MRPL32	1.70049	0	0.200151	0.650515	3.25012	0
DKK3	2.37264	0	0.086858	0.449828	5.17889	0
ETHE1	1.68524	0	0.206193	0.663106	3.21594	0
NOL11	2.27334	0	0.0913897	0.441816	4.83442	0
SLC25A39	1.64673	0	0.216767	0.678749	3.13123	0
SLC4A1AP	1.42231	0	0.308912	0.827928	2.68014	0
SRM	2.06385	0	0.120091	0.502098	4.181	0
PLA2G2A	2.82188	0	0.88142	6.23235	7.07081	0
CIRBP	1.21037	0	0.486405	1.12552	2.31397	0
AASDHPPT	1.80541	0	0.168429	0.588707	3.49528	0
ASS1	2.49418	0	0.103474	0.582984	5.63409	0
MRPS10	1.61977	0	0.243202	0.747425	3.07326	0
CKAP5	1.73708	0	0.190332	0.634491	3.33359	0
FAM192A	1.29891	0	0.414653	1.02022	2.46042	0
DBN1	2.49685	0	0.0694864	0.392217	5.64451	0
MAP9	2.12345	0	0.111027	0.483785	4.35735	0
CAPZA1	1.20296	0	0.435045	1.00153	2.30212	0
SOX2	1.64669	0	0.289275	0.905761	3.13114	0
EIF2B3	1.82127	0	0.178248	0.629912	3.53391	0
KIAA0368	1.61847	0	0.240937	0.739794	3.07049	0
IL33	1.98135	0	0.189577	0.748569	3.94863	0
C4orf27	1.68216	0	0.207704	0.666539	3.20908	0
PLEKHB2	1.25108	0	0.401057	0.954597	2.3802	0
EIF4A1P10	1.40727	0	0.310423	0.82335	2.65235	0
PPP2CB	1.6294	0	0.236405	0.7314	3.09385	0
IFRD2	2.01588	0	0.124622	0.504006	4.04427	0
C4orf3	1.01721	0	0.672961	1.36208	2.024	0
P3H2	2.09424	0	0.128399	0.548264	4.27001	0
B2M	0.533802	0	12.9539	18.7539	1.44774	0
MAT2A	1.50181	0	0.291541	0.825639	2.83198	0
CMTM3	1.42897	0	0.317976	0.856162	2.69254	0
NAA50	1.31687	0	0.398036	0.991606	2.49125	0
TIMM50	1.69526	0	0.19864	0.643266	3.23834	0
GRSF1	1.77015	0	0.170695	0.582221	3.41088	0
CIAO1	1.63537	0	0.21148	0.657001	3.10668	0
ZNF706	1.22564	0	0.41994	0.982068	2.33859	0
PPID	1.6175	0	0.243958	0.748569	3.06844	0
SHISA5	1.7144	0	0.202417	0.66425	3.28159	0
POLR2H	1.85447	0	0.1571	0.568104	3.6162	0
TRAPPC1	1.28103	0	0.395015	0.959939	2.43013	0
GNL1	1.84164	0	0.15861	0.568485	3.58416	0
DDX56	2.05809	0	0.120846	0.503243	4.16434	0
RAI14	1.60535	0	0.259063	0.788249	3.04269	0
FGF1	1.96919	0	0.166918	0.653567	3.91549	0
USP16	1.69871	0	0.209215	0.67913	3.24609	0
KIFAP3	1.83846	0	0.170695	0.610454	3.57629	0
LAMTOR2	1.08022	0	0.61858	1.3079	2.11435	0
RP11-166D19.1	1.93816	0	0.175227	0.671499	3.83218	0
UBE2E1	1.57469	0	0.226586	0.674933	2.97871	0
SRGAP1	1.56843	0	0.269637	0.799695	2.96581	0
SRSF4	1.42808	0	0.311934	0.839374	2.69088	0
SNRPN	1.90085	0	0.161631	0.603586	3.73434	0
TGOLN2	1.05822	0	0.654834	1.3636	2.08236	0
LPP	1.65647	0	0.200906	0.633346	3.15244	0
PMEPA1	1.693	0	0.23565	0.761923	3.23329	0
RP11-620J15.3	2.19096	0	0.0966767	0.441435	4.56609	0
LINC00657	1.28239	0	0.416918	1.01412	2.43241	0
CNRIP1	1.68798	0	0.223565	0.720336	3.22204	0
AFG3L2	1.74923	0	0.172961	0.581457	3.36179	0
AHCY	2.08016	0	0.114048	0.482259	4.22855	0
PTS	1.67527	0	0.208459	0.665776	3.1938	0
NAE1	1.71885	0	0.207704	0.683709	3.29175	0
PARP9	1.86222	0	0.160876	0.584891	3.63566	0
ARMC1	1.92114	0	0.136707	0.517741	3.78723	0
IFT22	2.26456	0	0.0929003	0.446395	4.80509	0
TM9SF2	1.54126	0	0.259819	0.7562	2.91049	0
RHOBTB3	1.83254	0	0.179003	0.637543	3.56163	0
DDX3X	1.33367	0	0.358006	0.902327	2.52042	0
MRPL52	1.05865	0	0.617825	1.28691	2.08297	0
DDOST	1.70345	0	0.185801	0.605113	3.25678	0
ACOT7	2.16811	0	0.102719	0.461656	4.49436	0
RAB27B	2.22283	0	0.125378	0.585273	4.66808	0
ZFP36	1.00621	0	0.796073	1.59901	2.00862	0
HAS2	2.54998	0	0.109517	0.641358	5.85626	0
VGLL4	1.85329	0	0.163142	0.58947	3.61323	0
FEZ1	1.65461	0	0.227341	0.715757	3.14838	0
SPAG1	2.20926	0	0.0929003	0.429607	4.62439	0
UNC50	1.96602	0	0.130665	0.510492	3.90689	0
SNRNP70	1.69792	0	0.194864	0.632201	3.24432	0
TMEM87A	1.58275	0	0.236405	0.708127	2.9954	0
CD81	0.991809	0	0.740937	1.47348	1.98868	0
SRRM2	1.32291	0	0.348943	0.872949	2.5017	0
IFI27	1.6878	0	0.256042	0.824876	3.22164	0
MRFAP1L1	1.7942	0	0.163142	0.565815	3.46823	0
ZNF106	1.39266	0	0.32855	0.862648	2.62562	0
PRCC	1.84869	0	0.151057	0.544067	3.60172	0
MAP1A	1.60235	0	0.278701	0.846242	3.03638	0
ZC3H13	1.11904	0	0.599698	1.30256	2.17202	0
NDUFS1	1.67507	0	0.192598	0.615032	3.19334	0
FDPS	1.6871	0	0.195619	0.629912	3.22009	0
CCDC137	1.53239	0	0.287009	0.830217	2.89265	0
MRPS15	1.74238	0	0.186556	0.624189	3.34586	0
COL6A2	2.51354	0	0.0770393	0.439908	5.71018	0
PPP1CA	1.11795	0	0.499245	1.08356	2.17039	0
SCAF11	1.18981	0	0.47432	1.08203	2.28122	0
DDIT3	1.33712	0	0.534743	1.35101	2.52647	0
CD9	1.13738	0	0.540785	1.18962	2.1998	0
EIF2S3	1.48935	0	0.273414	0.767646	2.80763	0
GLRX2	1.54352	0	0.246979	0.719954	2.91504	0
CLCF1	2.04878	0	0.146526	0.606257	4.13755	0
PLEKHA4	1.60982	0	0.251511	0.767646	3.05214	0
PPAT	2.09368	0	0.112538	0.480351	4.26835	0
KIAA1143	1.82675	0	0.168429	0.597482	3.54738	0
FAS	1.71266	0	0.228852	0.750095	3.27764	0
SMARCA2	1.68518	0	0.200151	0.643647	3.21581	0
TUBB6	1.64211	0	0.228097	0.711942	3.12123	0
HIST1H4C	1.45851	0	0.336103	0.923693	2.74825	0
RSRC2	1.24014	0	0.445619	1.05265	2.36222	0
TYROBP	-0.133341	0	3.64955	3.32736	0.911718	0
GGNBP2	1.52817	0	0.252266	0.727585	2.8842	0
AP2S1	0.826883	0	1.01586	1.80198	1.77385	0
AP3D1	1.45043	0	0.285498	0.780237	2.73289	0
SC22CB-1E7.1	1.75301	0	0.172961	0.582984	3.37061	0
ATP6V1D	1.37309	0	0.354985	0.919496	2.59024	0
SNRNP200	1.9071	0	0.135196	0.507058	3.75053	0
CNPY2	1.45815	0	0.297583	0.817627	2.74756	0
HSPB11	1.61848	0	0.231118	0.709653	3.07052	0
PFDN4	1.49478	0	0.30136	0.849294	2.81821	0
RBM42	1.48623	0	0.254532	0.713087	2.80156	0
IDS	1.53579	0	0.240937	0.698588	2.89947	0
MRPS11	1.58374	0	0.228097	0.683709	2.99745	0
ENY2	1.12185	0	0.539275	1.1736	2.17625	0
CD276	1.56917	0	0.222054	0.658909	2.96733	0
STK17A	1.94981	0	0.14577	0.563144	3.86323	0
RASSF8	1.86653	0	0.169184	0.61694	3.64656	0
PPP1R7	1.42817	0	0.28852	0.776421	2.69105	0
RALBP1	1.55099	0	0.246224	0.72148	2.93018	0
GOSR1	1.86542	0	0.148792	0.542159	3.64375	0
LMCD1	1.65114	0	0.343656	1.07936	3.14082	0
YKT6	1.60491	0	0.210725	0.640977	3.04177	0
ERP29	1.26334	0	0.36858	0.884777	2.4005	0
HDDC2	1.49116	0	0.284743	0.800458	2.81116	0
USP8	1.23646	0	0.436556	1.02862	2.3562	0
RAB29	1.42235	0	0.30136	0.807707	2.68021	0
NUCB2	1.45045	0	0.327795	0.895841	2.73294	0
SRRT	1.50264	0	0.272659	0.772606	2.8336	0
CLTB	2.12945	0	0.102719	0.449447	4.3755	0
TOR1AIP2	1.48228	0	0.281722	0.787104	2.7939	0
SUMO1	1.48724	0	0.265106	0.743228	2.80351	0
PIGT	1.39969	0	0.287764	0.759252	2.63845	0
GCLM	1.93901	0	0.14577	0.558947	3.83443	0
NCAM1	1.93434	0	0.142749	0.545593	3.82204	0
PSMG1	2.02571	0	0.111782	0.45517	4.07192	0
GLRX3	1.66947	0	0.180514	0.574208	3.18097	0
TARS	1.34883	0	0.322508	0.821442	2.54705	0
TTL	1.80009	0	0.170695	0.59443	3.48241	0
SMU1	1.5402	0	0.255287	0.742465	2.90835	0
PRDX3	1.5221	0	0.225831	0.648607	2.87209	0
TSR2	1.44734	0	0.297583	0.811522	2.72704	0
UBE2G2	1.62152	0	0.223565	0.687905	3.07698	0
TMA16	1.90031	0	0.147281	0.54979	3.73293	0
COX7A2L	1.36879	0	0.322508	0.832888	2.58254	0
CA2	1.25928	0	0.552115	1.32163	2.39376	0
MOCS2	1.79188	0	0.176737	0.61198	3.46266	0
PSENEN	1.17412	0	0.481873	1.08737	2.25655	0
LMNA	1.0479	0	0.666918	1.37886	2.06751	0
ETFB	1.18671	0	0.483384	1.10034	2.27634	0
ADAR	1.67322	0	0.190332	0.60702	3.18926	0
SERPINH1	1.96069	0	0.148792	0.579168	3.89248	0
TAOK1	1.56008	0	0.22281	0.657001	2.94871	0
DNAJA2	1.49294	0	0.252266	0.710034	2.81463	0
NPM1P27	1.71031	0	0.188066	0.615414	3.27232	0
PCNA	1.91326	0	0.190332	0.716902	3.76658	0
SLC39A6	1.64946	0	0.204683	0.642121	3.13715	0
PBX1	2.16539	0	0.107251	0.481114	4.48588	0
PAIP2	1.22833	0	0.423716	0.992751	2.34296	0
HSPA13	1.82524	0	0.150302	0.532621	3.54367	0
NFKBIA	0.840716	0	2.07326	3.71309	1.79094	0
MRPL28	1.34403	0	0.327039	0.830217	2.53859	0
SNRNP25	2.02406	0	0.117069	0.476154	4.06728	0
PNRC2	1.33795	0	0.353474	0.893552	2.52791	0
C14orf2	0.989874	0	0.694864	1.38001	1.98601	0
NSFL1C	1.59194	0	0.20997	0.632965	3.01455	0
SRP19	1.55714	0	0.237915	0.700114	2.9427	0
PSMA6P1	1.47501	0	0.250755	0.697062	2.77985	0
ARIH2	1.58619	0	0.215257	0.646318	3.00254	0
PSAP	0.534496	0	6.93429	10.0439	1.44844	0
MTIF3	1.43552	0	0.298338	0.806944	2.70479	0
BRK1	1.0483	0	0.57855	1.19649	2.06808	0
PRR13P5	1.30353	0	0.358761	0.88554	2.46833	0
EPDR1	2.05384	0	0.123867	0.514308	4.15209	0
DNAJC15	1.28707	0	0.357251	0.871805	2.44032	0
ERGIC2	1.7246	0	0.178248	0.589088	3.30488	0
SEZ6L2	2.37755	0	0.076284	0.396414	5.19655	0
BTF3L4	1.5489	0	0.232628	0.680656	2.92594	0
TAX1BP3	1.62871	0	0.19864	0.614269	3.09237	0
MPHOSPH8	1.27617	0	0.385952	0.934758	2.42196	0
EXOSC4	1.82214	0	0.157855	0.558184	3.53605	0
SUGP2	1.80658	0	0.160876	0.562762	3.49811	0
PRKRIP1	1.63575	0	0.209215	0.650134	3.1075	0
PAIP1	1.75207	0	0.170695	0.574971	3.36842	0
TCTEX1D2	1.93906	0	0.132931	0.509729	3.83455	0
SLC6A8	1.90119	0	0.1571	0.586799	3.7352	0
SESN3	1.88688	0	0.188066	0.695536	3.69835	0
NANS	1.26525	0	0.384441	0.924075	2.40368	0
SNRPD3	1.27079	0	0.375378	0.905761	2.41293	0
SBDSP1	1.97272	0	0.13142	0.515834	3.92508	0
EIF5	1.15782	0	0.509063	1.13583	2.23121	0
TMEM126A	1.71433	0	0.187311	0.614651	3.28144	0
R3HCC1	1.87078	0	0.132175	0.483403	3.65729	0
VOPP1	1.73456	0	0.172205	0.573064	3.32779	0
BAG1	1.68464	0	0.182779	0.587562	3.2146	0
CRIP2	2.14681	0	0.113293	0.501717	4.42849	0
DNAJB6	1.20735	0	0.424471	0.98016	2.30913	0
PDHA1	1.69524	0	0.185801	0.601679	3.2383	0
UBE2L3	1.04035	0	0.623112	1.28157	2.05673	0
SURF4	1.34757	0	0.339879	0.864937	2.54484	0
ACADM	1.6226	0	0.19713	0.60702	3.07929	0
GOLGA7	1.54538	0	0.248489	0.725296	2.91882	0
TIMM21	2.16834	0	0.0966767	0.434567	4.49505	0
CMC2	1.71203	0	0.183535	0.601297	3.2762	0
DNER	2.15754	0	0.0989426	0.441435	4.46152	0
MRPL57	1.16708	0	0.469789	1.05494	2.24557	0
EHBP1	1.85211	0	0.159366	0.575353	3.61027	0
KDSR	1.49621	0	0.272659	0.769172	2.82101	0
PPP2R4	2.01854	0	0.108761	0.440671	4.05173	0
TAP2	1.98241	0	0.127644	0.504388	3.95153	0
RPS2P46	1.56825	0	0.227341	0.67417	2.96545	0
IWS1	1.63581	0	0.203927	0.633728	3.10761	0
PRKAR1A	1.12561	0	0.48716	1.06295	2.18194	0
TMEM9	1.78472	0	0.160121	0.551698	3.44551	0
NPEPPS	1.47207	0	0.276435	0.766883	2.77419	0
CNOT7	1.61027	0	0.223565	0.682564	3.05309	0
GAL	2.18325	0	0.165408	0.75124	4.54174	0
ARC	1.74001	0	0.251511	0.840137	3.34037	0
CERS2	1.63779	0	0.197885	0.615795	3.11188	0
KIF1B	1.67333	0	0.194864	0.621519	3.1895	0
PGM2	2.09905	0	0.100453	0.43037	4.28429	0
FKBP1C	1.60317	0	0.212236	0.644792	3.03809	0
TMEM167A	1.22326	0	0.42145	0.983976	2.33474	0
BICD2	1.67507	0	0.192598	0.615032	3.19334	0
RP11-366M4.17	1.09624	0	0.523414	1.11904	2.13796	0
NBN	1.32272	0	0.32855	0.821824	2.50137	0
PRPF4B	1.33482	0	0.345166	0.87066	2.52244	0
TUBA4A	1.72928	0	0.207704	0.688668	3.31563	0
DCAF7	1.6982	0	0.178248	0.578405	3.24495	0
SRA1	1.25234	0	0.388218	0.924838	2.38227	0
NABP2	1.85923	0	0.145015	0.526135	3.62814	0
SYPL1	1.65864	0	0.187311	0.591377	3.15719	0
SRSF9	1.66509	0	0.182024	0.577261	3.17134	0
SHC1	1.84755	0	0.151813	0.546356	3.59888	0
CDR1-AS	2.0866	0	0.127644	0.542159	4.24745	0
ARSJ	2.673	0	0.0543807	0.346814	6.37753	0
SAFB	1.49295	0	0.246979	0.695155	2.81463	0
BHLHE41	1.24533	0	0.428248	1.01526	2.37073	0
SVIP	1.43489	0	0.321752	0.869897	2.70362	0
SLC35B1	1.63986	0	0.200906	0.626097	3.11636	0
PDCD6IP	1.30444	0	0.327795	0.809615	2.46988	0
TSR3	1.63331	0	0.197885	0.613888	3.10224	0
UPF3A	1.58038	0	0.207704	0.621137	2.99049	0
TNFAIP3	1.10694	0	0.695619	1.49828	2.15388	0
SENP6	1.51594	0	0.238671	0.682564	2.85986	0
RMDN3	1.44016	0	0.256042	0.694773	2.71351	0
OTUD6B	2.02955	0	0.119335	0.487219	4.08277	0
TMX4	1.8845	0	0.156344	0.577261	3.69224	0
AC013461.1	1.64673	0	0.216767	0.678749	3.13123	0
UBE2M	1.63036	0	0.205438	0.636017	3.09591	0
LRRC8A	1.92661	0	0.132175	0.50248	3.80162	0
RNH1	1.1907	0	0.403323	0.920641	2.28264	0
TSN	1.70211	0	0.179758	0.584891	3.25376	0
POM121	1.85518	0	0.139728	0.505532	3.61797	0
MAPKAPK2	1.46204	0	0.269637	0.742846	2.75498	0
QKI	1.21145	0	0.439577	1.01793	2.31571	0
C20orf24	1.35398	0	0.326284	0.834033	2.55616	0
CCDC59	1.52114	0	0.249245	0.715376	2.87017	0
MT1X	1.02243	0	1.13746	2.31057	2.03134	0
PPP2R2B	2.19594	0	0.0966767	0.442961	4.58187	0
ATL3	1.64232	0	0.193353	0.603586	3.12167	0
HSPA4L	2.40927	0	0.0717523	0.381152	5.31206	0
MIR4435-2HG	1.52385	0	0.282477	0.812285	2.87558	0
MINA	2.38734	0	0.0740181	0.387257	5.23192	0
DAD1	0.867248	0	0.879909	1.60511	1.82418	0
PRPF19	1.76116	0	0.161631	0.547882	3.3897	0
OGFOD1	1.65933	0	0.191088	0.603586	3.15869	0
MCM4	2.49491	0	0.0808157	0.455551	5.63692	0
KXD1	1.61521	0	0.19864	0.608546	3.06356	0
CMC1	1.55739	0	0.217523	0.640214	2.9432	0
PEF1	1.55049	0	0.217523	0.637161	2.92917	0
USP22	1.76187	0	0.155589	0.527661	3.39138	0
MCTS1	1.58209	0	0.206949	0.619611	2.99403	0
RP4-604A21.1	1.30332	0	0.33006	0.814575	2.46796	0
TSTD1	1.43395	0	0.296828	0.801984	2.70185	0
ETFA	1.39211	0	0.281722	0.739412	2.62462	0
PTMS	1.59253	0	0.201662	0.608165	3.01577	0
EGFR	2.90363	0	0.0445619	0.333461	7.48308	0
SULF1	2.36552	0	0.0898792	0.463182	5.15339	0
PPP1R12A	1.45423	0	0.279456	0.765738	2.7401	0
MYL6B	1.48312	0	0.27719	0.774895	2.79553	0
GHITM	1.09835	0	0.509819	1.09157	2.14109	0
AKR1B1	0.982582	0	0.70997	1.4029	1.976	0
PIN1	1.49081	0	0.249245	0.700496	2.81047	0
C9orf16	1.25153	0	0.339879	0.809233	2.38094	0
TMX3	1.82723	0	0.152568	0.541396	3.54856	0
CFDP1	1.38619	0	0.307402	0.80351	2.61388	0
NPNT	2.22182	0	0.109517	0.510874	4.66481	0
PALMD	2.17103	0	0.115559	0.520412	4.50344	0
NCDN	1.94799	0	0.123112	0.47501	3.85836	0
ECHDC1	1.43615	0	0.29003	0.784815	2.70598	0
SRP68	2.36313	0	0.0694864	0.357497	5.14485	0
SPECC1	1.68046	0	0.190332	0.610072	3.2053	0
PRPF4	1.63396	0	0.188822	0.586036	3.10365	0
EIF2AK1	1.60831	0	0.21148	0.644792	3.04895	0
CYLD	1.50449	0	0.236405	0.670736	2.83724	0
BIRC3	1.37406	0	0.633686	1.6425	2.59198	0
KNOP1	2.04354	0	0.112538	0.463945	4.12257	0
IER3IP1	1.53009	0	0.22432	0.647844	2.88803	0
SLC35B4	1.77868	0	0.156344	0.536436	3.43112	0
PSMG2	1.6727	0	0.182024	0.580313	3.18811	0
UGDH	2.04016	0	0.122356	0.503243	4.11292	0
RAB5A	1.61833	0	0.203927	0.626097	3.07019	0
EEF1A1P5	1.40924	0	0.266616	0.708127	2.65598	0
IP6K2	1.59189	0	0.208459	0.628386	3.01443	0
PPHLN1	1.82641	0	0.14577	0.516978	3.54652	0
MAK16	2.23056	0	0.0883686	0.414727	4.69315	0
PTGES3P1	2.03186	0	0.111027	0.454025	4.08932	0
DYNC1H1	1.34587	0	0.284743	0.72377	2.54183	0
DNAJB11	1.10174	0	0.504532	1.08279	2.14613	0
CALCOCO2	1.72771	0	0.180514	0.597863	3.31201	0
SCO1	1.93762	0	0.126888	0.486074	3.83073	0
MFSD2A	1.66104	0	0.217523	0.687905	3.16245	0
BAD	1.48746	0	0.260574	0.730637	2.80395	0
SUPT5H	1.11767	0	0.487915	1.05876	2.16996	0
MPHOSPH6	1.46343	0	0.230363	0.635254	2.75763	0
MFAP1	1.67497	0	0.185801	0.593285	3.19313	0
TRMT10C	1.65241	0	0.196375	0.617322	3.14359	0
IBTK	1.65606	0	0.202417	0.637924	3.15154	0
PSMG3	1.592	0	0.21148	0.637543	3.01467	0
PXN	1.72814	0	0.174471	0.578024	3.313	0
DHX15	1.75175	0	0.151813	0.511255	3.36767	0
MRPL1	1.64872	0	0.21148	0.663106	3.13554	0
TMED3	1.75632	0	0.154834	0.523083	3.37835	0
LYRM2	1.34125	0	0.336103	0.851583	2.5337	0
NUBP2	1.56318	0	0.221299	0.653949	2.95505	0
CDC37L1	2.14677	0	0.103474	0.458222	4.42836	0
SPAG9	1.54909	0	0.23716	0.69401	2.92633	0
USP7	1.45478	0	0.246224	0.674933	2.74114	0
GCSHP5	2.44145	0	0.0641994	0.348722	5.43186	0
ENSA	1.19572	0	0.438066	1.00343	2.2906	0
MRPS26	1.78032	0	0.154834	0.531858	3.43502	0
LARP4	1.58739	0	0.221299	0.665013	3.00504	0
FCER1G	0.00852747	0	3.40257	3.42274	1.00593	0
HIPK2	1.25315	0	0.397281	0.946967	2.38362	0
SLFN5	1.52979	0	0.255287	0.737123	2.88743	0
ABI2	1.82427	0	0.14577	0.516215	3.54129	0
FAF2	1.63233	0	0.203927	0.632201	3.10013	0
ATP1B1	1.57147	0	0.265861	0.790156	2.97207	0
PABPC4	1.21562	0	0.414653	0.962991	2.32241	0
CNIH4	1.12281	0	0.507553	1.1053	2.17771	0
VPS36	1.88574	0	0.126888	0.468905	3.69542	0
ABI3BP	2.44454	0	0.0944109	0.513926	5.4435	0
SYNM	2.10539	0	0.101964	0.438764	4.30314	0
N4BP2L2	1.32535	0	0.308157	0.772224	2.50594	0
TAGLN3	2.08873	0	0.123867	0.526898	4.25374	0
DPM1	1.62272	0	0.203927	0.628005	3.07955	0
BACE1	1.71615	0	0.181269	0.595574	3.28558	0
VPS41	1.68638	0	0.179003	0.576116	3.21847	0
MET	1.89416	0	0.141239	0.52499	3.71704	0
FAM126A	1.96779	0	0.117825	0.460893	3.91168	0
LTV1	1.93245	0	0.127644	0.487219	3.81703	0
CCDC58	1.78297	0	0.169184	0.582221	3.44134	0
NAV2	2.04016	0	0.117069	0.481496	4.1129	0
VAPB	2.09685	0	0.0951662	0.407097	4.27774	0
NCKAP1	2.1707	0	0.086858	0.391072	4.50243	0
MPLKIP	1.54007	0	0.220544	0.641358	2.90808	0
DHX29	1.64052	0	0.188822	0.588707	3.11779	0
RBX1	1.07421	0	0.493958	1.04006	2.10557	0
COPS4	1.71471	0	0.163897	0.537963	3.28232	0
C20orf27	2.09322	0	0.0996979	0.42541	4.26699	0
TIAL1	1.79642	0	0.146526	0.508966	3.47356	0
PGRMC2	1.61203	0	0.206193	0.630294	3.05681	0
WDR45B	1.40135	0	0.280211	0.740176	2.64149	0
CHMP4B	1.15605	0	0.460725	1.02671	2.22846	0
YTHDC1	1.35085	0	0.337613	0.861122	2.55062	0
MALSU1	1.66918	0	0.181269	0.576498	3.18034	0
POLE3	1.36953	0	0.321752	0.831362	2.58386	0
CKB	1.74692	0	0.214502	0.719954	3.35641	0
POP7	1.88186	0	0.127644	0.470431	3.68551	0
PPP4C	1.22011	0	0.371601	0.8657	2.32965	0
GLIS3	2.17151	0	0.092145	0.415109	4.50495	0
TMEM70	1.33876	0	0.318731	0.806181	2.52934	0
APRT	1.11602	0	0.490937	1.0641	2.16749	0
RABEPK	2.20178	0	0.0845921	0.389164	4.60048	0
FARSA	1.8574	0	0.135196	0.489889	3.62354	0
PARM1	2.36857	0	0.0777946	0.401755	5.16431	0
RP4-765C7.2	1.36038	0	0.30136	0.77375	2.56753	0
ENO2	1.50605	0	0.246224	0.699351	2.84031	0
ATP6AP2	1.04387	0	0.537764	1.10874	2.06175	0
MIF	1.10388	0	0.471299	1.01297	2.14932	0
TIPARP	1.47319	0	0.289275	0.803129	2.77635	0
SERINC3	1.30554	0	0.317976	0.78596	2.47176	0
UBXN1	0.946267	0	0.720544	1.3884	1.92688	0
AKIP1	1.5519	0	0.212236	0.622282	2.93203	0
PTCD3	1.72794	0	0.170695	0.565433	3.31254	0
FAM32A	1.32015	0	0.304381	0.760015	2.49692	0
PPFIA1	1.79224	0	0.147281	0.510111	3.46352	0
SLC16A2	2.4247	0	0.0732628	0.393361	5.36918	0
ZMPSTE24	1.76216	0	0.161631	0.548264	3.39206	0
MEIS2	1.94295	0	0.132175	0.508203	3.84492	0
ATP6V0E2	2.12894	0	0.0951662	0.416253	4.37396	0
CCDC88A	1.08153	0	0.570242	1.20679	2.11628	0
ACTR2	0.866687	0	0.898036	1.63754	1.82347	0
SRGN	-0.144891	0	13.4622	12.1759	0.904448	0
GATAD2A	1.94811	0	0.117069	0.451736	3.8587	0
PLEKHJ1	1.71773	0	0.166918	0.549027	3.28919	0
FKBP3	1.24828	0	0.391239	0.929416	2.37557	0
APOA1BP	1.50071	0	0.233384	0.660435	2.82982	0
SERINC5	1.71479	0	0.191088	0.627242	3.28248	0
CCDC91	1.6367	0	0.194109	0.603586	3.10953	0
NFIX	1.74937	0	0.160121	0.538344	3.36211	0
ENC1	1.763	0	0.212236	0.720336	3.39404	0
ANK2	2.06579	0	0.0996979	0.417398	4.18663	0
SNRPA	1.88375	0	0.126133	0.465471	3.69032	0
MARCKSL1	1.65671	0	0.203172	0.640595	3.15297	0
SREK1IP1	1.33819	0	0.294562	0.744754	2.52834	0
ASCC3	1.80786	0	0.153323	0.536818	3.50122	0
RPS2P5	1.77809	0	0.143505	0.492179	3.42971	0
FUCA2	1.39396	0	0.253776	0.666921	2.62799	0
SH3BGRL3	0.587072	0	2.47508	3.71805	1.5022	0
NQO2	1.4787	0	0.242447	0.675696	2.78698	0
PELP1	1.9886	0	0.104985	0.416635	3.96852	0
MED10	1.60262	0	0.189577	0.575734	3.03694	0
CHL1	1.84251	0	0.159366	0.571538	3.58633	0
POU3F2	2.22058	0	0.0966767	0.450591	4.6608	0
GRB2	0.7077	0	1.25076	2.04273	1.6332	0
TOMM22	1.56098	0	0.199396	0.588325	2.95054	0
ATP6V1E1	1.03928	0	0.55136	1.13316	2.0552	0
OSMR	2.17517	0	0.0891239	0.402518	4.51639	0
USP9X	1.6134	0	0.19864	0.607783	3.05972	0
RPS19BP1	1.24429	0	0.360272	0.853491	2.36902	0
GIGYF2	1.5956	0	0.219033	0.661961	3.02219	0
PRMT5	2.55853	0	0.0536254	0.31591	5.89105	0
SPTSSA	1.76543	0	0.142749	0.485311	3.39974	0
METTL1	2.05014	0	0.0989426	0.409767	4.14146	0
CRIPT	1.80789	0	0.142749	0.499809	3.50131	0
MRPL21	1.33204	0	0.327039	0.82335	2.51759	0
ABHD2	1.40405	0	0.271903	0.719573	2.64643	0
SMC1A	1.66091	0	0.191843	0.606639	3.16216	0
TMSB4XP4	0.812278	0	0.997734	1.752	1.75598	0
EMC1	2.31894	0	0.0740181	0.369325	4.98965	0
AHNAK	1.70998	0	0.175982	0.575734	3.27156	0
LSM6	1.71978	0	0.165408	0.54483	3.29386	0
FAM98B	1.9205	0	0.123867	0.468905	3.78555	0
RBBP6	1.39657	0	0.281722	0.741702	2.63274	0
DYNLT3	1.35049	0	0.314955	0.803129	2.54998	0
TRA2B	1.2827	0	0.324773	0.790156	2.43295	0
THOC2	1.35197	0	0.312689	0.798169	2.5526	0
IDH2	1.81676	0	0.145015	0.510874	3.5229	0
UQCRC1	1.16542	0	0.398036	0.892789	2.24298	0
RRP1B	1.96353	0	0.116314	0.453644	3.90016	0
PNPLA8	1.25182	0	0.364804	0.868752	2.38142	0
GRWD1	2.19478	0	0.0838369	0.383823	4.57821	0
TXNDC15	1.68204	0	0.173716	0.557421	3.20881	0
LIMK1	1.67281	0	0.174471	0.556276	3.18835	0
TXN2	1.31834	0	0.298338	0.743991	2.49378	0
SPTAN1	1.73084	0	0.160121	0.531477	3.31922	0
POLR2D	2.08327	0	0.0951662	0.403281	4.23765	0
HEATR1	2.35032	0	0.0717523	0.365891	5.09936	0
IGFBP6	2.05849	0	0.14426	0.600916	4.16551	0
FBXL5	1.67775	0	0.172205	0.550935	3.19929	0
TIMM10	1.66798	0	0.176737	0.561618	3.1777	0
C1orf122	1.01204	0	0.595921	1.20183	2.01676	0
MYL12A	0.769968	0	1.09366	1.86494	1.70523	0
COPRS	2.11412	0	0.0913897	0.395651	4.32927	0
[truncated: 21,733 more rows]
