# Supplementary material for: Scoring model based on the signature of non-m6A-related neoantigen-coding lncRNAs assists in immune microenvironment analysis and TCR-neoantigen pair selection in gliomas
Source: J Transl Med. 2022 Oct 29;20:494. doi: 10.1186/s12967-022-03713-z (PMC9617417; doi:10.1186/s12967-022-03713-z)
Supplement: Supplementary file 18 — Additional file 18: Table S7. Chi-square test of mutation rate of T-cell positive regulators in low/high NAS groups and cluter1/2. [file 12967_2022_3713_MOESM18_ESM.xlsx]

## Sheet: Chisq_NAS
gene	X_squared	pvalue
ADA	0.000610978	0.98028
AHCY	1.44148	0.229901
AHNAK	3.37e-30	1
AKR1C4	0.00183862	0.965798
ATF6B	1.44148	0.229901
BATF	0.000610978	0.98028
CALML3	0.552644	0.45724
CDK1	0.552644	0.45724
CDK2	0.000610978	0.98028
CLIC1	2.4e-30	1
CLRE1B	0.00183862	0.965798
CRLF2	4.63e-30	1
CXCL12	2.4e-30	1
CYP27A1	NaN	NaN
DBI	0.303881	0.581459
DUPD1	0.303881	0.581459
FOSB	1.44148	0.229901
GPD1	0.552644	0.45724
GPN3	NaN	NaN
HOMER1	1.44148	0.229901
IFNL2	NaN	NaN
IL12B	0.000610978	0.98028
IL1RN	NaN	NaN
ITM2A	0.000610978	0.98028
LIG3	0.204442	0.651159
LTBR	0.552644	0.45724
MRPL18	NaN	NaN
MRPL51	2.4e-30	1
MS4A3	0.303881	0.581459
NFYB	3.84e-28	1
RAN	0.000610978	0.98028
SLC10A7	4.63e-30	1
ZNF830	3.84e-28	1

## Sheet: Chisq_Cluster
gene	X_squared	pvalue
ADA	1.55e-27	1
AHCY	1.15124	0.283289
AHNAK	0.108485	0.741875
AKR1C4	1.15124	0.283289
ATF6B	1.15124	0.283289
BATF	1.55e-27	1
CALML3	0.408365	0.522801
CDK1	0.408365	0.522801
CDK2	1.55e-27	1
CLIC1	0.408365	0.522801
CRLF2	0.162385	0.68697
CXCL12	6.17e-28	1
CYP27A1	1.55e-27	1
DBI	0.00244839	0.960536
DCLRE1B	0.162385	0.68697
DUPD1	2.95e-30	1
FOSB	5.34e-30	1
GPD1	0.408365	0.522801
GPN3	NaN	NaN
HOMER1	1.15124	0.283289
IFNL2	NaN	NaN
IL12B	0.00244839	0.960536
IL1RN	NaN	NaN
ITM2A	1.55e-27	1
LIG3	2.95e-30	1
LTBR	0.408365	0.522801
MRPL18	NaN	NaN
MRPL51	6.17e-28	1
MS4A3	0.162385	0.68697
NFYB	0.00244839	0.960536
RAN	1.55e-27	1
SLC10A7	2.95e-30	1
ZNF830	0.00244839	0.960536
