# Supplementary material for: Scoring model based on the signature of non-m6A-related neoantigen-coding lncRNAs assists in immune microenvironment analysis and TCR-neoantigen pair selection in gliomas
Source: J Transl Med. 2022 Oct 29;20:494. doi: 10.1186/s12967-022-03713-z (PMC9617417; doi:10.1186/s12967-022-03713-z)
Supplement: Supplementary file 19 — Additional file 19: Table S8. Identified common TCR patterns in GBM and LGG samples. [file 12967_2022_3713_MOESM19_ESM.xlsx]

## Sheet: GBM
Common unique patterns in 6 GBM samples	Common unique patterns in 3 LGG samples	Common unique patterns in GBM and LGG samples
%EAFF	%GEQYF	%EAFF
%GNYGYTF	%GSTDTQYF	%GSTDTQYF
%GSTDTQYF	%SGGTDTQYF	%PLHF
%NYEQYF	ADEA	%SNQPQHF
%PLHF	AKTQ	AHGY
%QHF	APYF	AIYF
%SNQPQHF	DAHY	ANTQ
%TF	DGEL	AVTP
%YSNQPQHF	DHAQ	AVYP
AAEQ	EAEA	D%QYF
AAKG	EDAQ	DEPQ
AHGY	EEAQ	DGEL
AIYF	FRES	DHEQ
ANTQ	G%NEQFF	DTQF
AREQ	GGLH	EEQF
ASPL	GIEQ	EGEQ
AVTL	GNVL	EGTQ
AVTP	GSNA	EKTQ
AVYP	ITHT	FDEQ
AVYR	ITKA	FGEQ
D%QYF	KEPQ	GEKY
DEPQ	KSFF	GGEQ
DGEL	LAEV	GSPL
DHEQ	LSAF	HDEQ
DHGY	NGEA	HETQ
DTQF	NPQH	KAEA
E%QYF	NQEQ	KSPL
EDIQ	NYEA	LAFF
EEKL	PDAQ	MNEQ
EEQF	PHG	NQQF
EGEQ	QTEA	PAAH
EGTQ	R%NQPQHF	PAVM
EKTQ	REKF	PAVV
ESEQ	RHTQ	PFF
ETQH	RITA	PKAF
FDEQ	RNKQ	QNEQ
FETQ	RQHQ	QTEA
FGEQ	S%GNTEAFF	RAEA
G%GNQPQHF	S%SMNTEAFF	REKL
G%SNQPQHF	SDGY	RNKQ
G%TEAFF	SKTQ	RYGY
GE%FF	SL%RDQPQHF	S%GNTEAFF
GEKY	SLYR%QPQHF	SAEA
GGEQ	SPG%NEQFF	SETQ
GHTQ	SPLN	SIQY
GIQY	SSS%NTEAFF	SKAF
GKAF	TGPK	VFF
GL%NEQFF	VNKQ	VHEQ
GLEQ	VSEA	VSPL
GR%NEQFF	VTDQ	WDEQ
GREQ	VYTQ	YAEA
GSPL	WDEQ	YSPL
GYEQ%F	YIQY
HDEQ	YSPL
HETQ	%QETQYF
HGQY	AHYF
HSEQ	AVKQ
IETQ	AVTP
IGEQ	DHPQ
IHF	DTEQ
IIYF	EAKY
KAEA	HPEA
KGTQ	KEGE
KSEQ	NERF
KSPL	NTYT
LAFF	PKAF
LIEQ	PYTQ
LLHF	QSAQ
LNIQ	SEPQ
LQPQ	SG%NYGYTF
MDEQ	SHLH
MGEQ	TETF
MNEQ	TPEA
MYEQ	WQF
MYGY	WQFF
N%GYTF	Y%EQFF
NAQF	AVSQ
NEQL	FNKQ
NGEQ	GNQQ
NHEQ	HAQ
NQQF	IQF
PAAH	MNEQ
PAEI	NAIY
PAHQ	RSGD
PAVM	TEPF
PAVV	VYF
PFF	%PYNEQFF
PKAF	AHTQ
PTEA	DEPQ
QEKL	DTQF
QEQF	EGEQ
QNEQ	EKTE
QREQ	FEEQ
QTEA	FGEQ
QYGY	GSTF
R%DSNQPQHF	KDRL
R%STDTQYF	KKYF
RAEA	LKYG
RAFF	MAQY
REKL	NAI
RNKQ	ST%YEQYF
RQFF	TAEA
RYGY	YPLH
S%DNEQFF	AAEA
S%DRNTEAFF	AAYR
S%DSTDTQYF	DDYT
S%DTEAFF	E%NTEAFF
S%GNTEAFF	HETQ
S%LAGGYNEQFF	KAEA
S%NTEAFF	MAQ
S%NTGELFF	PAAH
S%QETQYF	SIYF
S%RGNTEAFF	SNEA
S%TEAFF	SP%GSGNTIYF
SAEA	AEAQ
SETQ	EQTQ
SGG%NTEAFF	GDQF
SIQY	GPEA
SKAF	KKY
SL%ANTEAFF	KNTI
SL%DTQYF	KSQY
SL%GGDTEAFF	NFGY
SL%GGNTEAFF	PAVM
SL%GGYGYTF	SNK
SL%MNTEAFF	SSEA
SL%STDTQYF	VNK
SL%WNTEAFF	%PLHF
SLAG%NQPQHF	G%SYEQYF
SLD%NTEAFF	HGTS
SLD%TDTQYF	ISPL
SLG%GGYEQYF	MSK
SLG%STEAFF	SKAF
SLT%NTEAFF	FSEQ
SLTSG%NEQFF	QNEQ
SS%LNTEAFF	TNKP
SSD%NTEAFF	VPAF
SYKQ	GARP
T%TQYF	NQQF
TGEQ	R%TEAFF
VEEQ	SETQ
VEKL	%GGNEQFF
VFF	GEEF
VHEQ	PATT
VKQY	VKQ
VNKP	%SNQPQHF
VPAI	GSPL
VPAQ	HDQF
VPAS	KNEA
VPEA	VYPR
VSPL	AIYF
VYKQ	EKTQ
WDEQ	SNGQ
WGEQ	DRQY
WTEA	HDQ
WYEQ	KSPL
YAEA	LRIT
YEKY	NE%FF
YGEL	WRI
YGQF	%FSNQPQHF
YINQ	AQF
YKPQ	HGT
YQYF	N%QFF
YSPL	PAVV
	RNPE
	HGQF
	PAVW
	HDEQ
	LNTQ
	GEEY
	KEAF
	LYTQ
	GHPQ
	GKRQ
	ANTQ
	D%QYF
	AVYP
	EGFF
	PFF
	EPQ
	TKQP
	S%GLNTEAFF
	VPAK
	EEQF
	S%PYEQYF
	VFF
	AYTQ
	%LSTEAFF
	DKEQ
	NEGG
	GEKY
	KEKL
	QGTQ
	GTKQ
	AKR
	TFF
	YAEA
	DSEA
	%QFF
	R%SNQPQHF
	DPEA
	KAQY
	SIQY
	TQ%F
	DAQ
	TAFF
	SKDT
	EGTQ
	RTKA
	RAEA
	REAQ
	%EAFF
	SIEQ
	GQNA
	QNAE
	MTQ
	VHEQ
	PEA
	QGEQ
	AKGL
	IDLG
	GGEQ
	GDIQ
	SAEA
	RSEA
	PNQE
	IDNQ
	GIDN
	DHEQ
	YDN
	IEA
	PAPQ
	PQY
	SGYT
	FDSG
	SPPG%GTDTQYF
	LAFF
	TREN
	AHGY
	HGY
	FDEQ
	SGPF
	KGIS
	NSF
	RYGY
	AVK
	ISGD
	GGYD
	MTR
	PSPT
	GTEQ
	TEQ
	SSSYEQ%F
	SSS%EQYF
	%SSYEQYF
	SS%YEQYF
	VYD
	WGAT
	PWGA
	SS%ETQYF
	LVAA
	ALK
	AQGY
	EAQ
	TVSP
	VSPL
	REKL
	RQEA
	QEAF
	S%GQNTEAFF
